# Supplementary material for: Identification and Characterization of Hypothalamic Alternative Splicing Events and Variants in Ovine Fecundity-Related Genes
Source: Animals (Basel). 2020 Nov 13;10(11):2111. doi: 10.3390/ani10112111 (PMC7698220; doi:10.3390/ani10112111)
Supplement: Supplementary file 1 [file animals-10-02111-s001.zip]

Archive with 12 entries (11 files):
- Supplementary Materials/
- Supplementary Materials/Table S1.xlsx
- Supplementary Materials/Table S10.xlsx
- Supplementary Materials/Table S11.xlsx
- Supplementary Materials/Table S2.xlsx
- Supplementary Materials/Table S3.xlsx
- Supplementary Materials/Table S4.xlsx
- Supplementary Materials/Table S5.xlsx
- Supplementary Materials/Table S6.xlsx
- Supplementary Materials/Table S7.xlsx
- Supplementary Materials/Table S8.xlsx
- Supplementary Materials/Table S9 .xlsx
