# Supplementary material for: Identification and Characterization of Hypothalamic Alternative Splicing Events and Variants in Ovine Fecundity-Related Genes
Source: Animals (Basel). 2020 Nov 13;10(11):2111. doi: 10.3390/ani10112111 (PMC7698220; doi:10.3390/ani10112111)
Supplement: Supplementary file 1 [file animals-10-02111-s001.zip › Supplementary Materials/Table S1.xlsx]

## Sheet: PF vs. MF 
Gene	PF_H1_count	PF_H2_count	PF_H3_count	PF_H_normalize	MF_H1_count	MF_H2_count	MF_H3_count	MF_H_normalize	FoldChange	Log2FoldChange	pval	Up/Down	Significant	GeneName	Biotype	Position	NR:Seq-id	NR:Score	NR:Evalue	NR:Description	NT:Seq-id	NT:Score	NT:Evalue	NT:Description	Uniprot:UniProtKB-AC	Uniprot:Score	Uniprot:Evalue	Uniprot:Description	COG:gene	COG:Score	COG:Eval	COG:num	Pfam:pfam_ID	Pfam:pfam_Name	Pfam:pfam_Description	GO:biological_process	GO:cellular_component	GO:molecular_function	KEGG:KO	KEGG:Description
ENSOARG00000001137	170	226	157	185.397	117	109	124	114.706	1.61628	0.692673	0.0400668	up	yes	ENSOARG00000001137	protein_coding	chr1:217546133-217572906:-	gi|803326128|ref|XP_012021233.1|	981	1e-131	PREDICTED: uncharacterized protein LOC101114926 isoform X2 [Ovis aries musimon]	gi|965913737|ref|XM_015091742.1|	523	0	PREDICTED: Ovis aries uncharacterized LOC101114926 (LOC101114926), transcript variant X1, mRNA	.	.	.	.	.	.	.	.	pfam12799	LRR_4	Leucine Rich repeats (2 copies). Leucine rich repeats are short sequence motifs present in a number of proteins with diverse functions and cellular locations. These repeats are usually involved in protein-protein interactions. Each Leucine Rich Repeat is composed of a beta-alpha unit. These units form elongated non-globular structures. Leucine Rich Repeats are often flanked by cysteine rich domai…	.	.	.	.	.
ENSOARG00000015545	290	204	1043	505.099	231	332	385	310.118	1.62873	0.70375	0.0392504	up	yes	ENSOARG00000015545	protein_coding	chr2:198721727-198723054:+	gi|655828379|ref|XP_008257095.1|	456	2e-56	PREDICTED: 10 kDa heat shock protein, mitochondrial isoform X4 [Oryctolagus cuniculus]	gi|965955759|ref|XM_004012152.3|	307	2e-158	PREDICTED: Ovis aries 10 kDa heat shock protein, mitochondrial (LOC101114533), mRNA	P26772	177	1e-56	10 kDa heat shock protein, mitochondrial	SPCC550.06c	75.5	1e-17	COG0234	pfam00166	Cpn10	Chaperonin 10 Kd subunit. This family contains GroES and Gp31-like chaperonins. Gp31 is a functional co-chaperonin that is required for the folding and assembly of Gp23, a major capsid protein, during phage morphogenesis.	GO:0051085|chaperone mediated protein folding requiring cofactor;GO:0006986|response to unfolded protein;	GO:0005759|mitochondrial matrix;GO:0005739|mitochondrion;	GO:0005524|ATP binding;GO:0051087|chaperone binding;GO:0046872|metal ion binding;GO:0051082|unfolded protein binding;	.	.
ENSOARG00000015403	1876	836	1109	1271.5	665	719	1002	779.861	1.63042	0.705241	0.0139762	up	yes	NTS	protein_coding	chr3:122005182-122017637:+	gi|426224249|ref|XP_004006286.1|	907	1e-115	PREDICTED: neurotensin/neuromedin N isoform X1 [Ovis aries]	gi|850480667|gb|CP011888.1|	1456	0	Ovis canadensis canadensis isolate 43U chromosome 3 sequence	P01156	321	2e-104	Neurotensin/neuromedin N	.	.	.	.	pfam07421	Pro-NT_NN	Neurotensin/neuromedin N precursor. This family contains the precursor of bacterial neurotensin/neuromedin N (approximately 170 residues long). This the common precursor of two biologically active related peptides, neurotensin and neuromedin N. It undergoes tissue-specific processing leading to the formation in some tissues and cancer cell lines of large peptides ending with the neurotensin or ne…	GO:0050880|regulation of blood vessel size;	GO:0043679|axon terminus;GO:0005576|extracellular region;GO:0030133|transport vesicle;	GO:0005184|neuropeptide hormone activity;	K05235	NTS; neurotensin
ENSOARG00000007534	127	203	298	208.917	137	148	98	126.075	1.65708	0.728646	0.0364091	up	yes	ENSOARG00000007534	protein_coding	chr10:14449449-14457252:+	gi|803108545|ref|XP_012039777.1|	2124	0	PREDICTED: laccase domain-containing protein 1 [Ovis aries]	gi|965955032|ref|XM_012184388.2|	1282	0	PREDICTED: Ovis aries laccase (multicopper oxidoreductase) domain containing 1 (LACC1), transcript variant X2, mRNA	Q8IV20	692	0	Laccase domain-containing protein 1	mlr2681	102	5e-24	COG1496	pfam02578	Cu-oxidase_4	Multi-copper polyphenol oxidoreductase laccase. Laccases are multi-copper oxidoreductases able to oxidize a wide variety of phenolic and non-phenolic compounds and are widely distributed among both prokaryotes and eukaryotes. There are two main active catalytic sites with conserved histidines that are capable of binding four copper atoms.	.	GO:0005777|peroxisome;	GO:0005507|copper ion binding;	K05810	yfiH; laccase domain-containing protein
ENSOARG00000011815	404	208	151	254.978	121	155	181	149.548	1.70499	0.769767	0.0289486	up	yes	ENSOARG00000011815	protein_coding	chr16:39646080-39676492:+	gi|426246662|ref|XP_004017111.1|	1322	0	PREDICTED: complement C1q tumor necrosis factor-related protein 3 isoform X1 [Ovis aries]	gi|965981117|ref|XM_004017062.3|	960	0	PREDICTED: Ovis aries C1q and tumor necrosis factor related protein 3 (C1QTNF3), transcript variant X1, mRNA	Q9BXJ4	361	2e-123	Complement C1q tumor necrosis factor-related protein 3	.	.	.	.	pfam00386	C1q	C1q domain. C1q is a subunit of the C1 enzyme complex that activates the serum complement system.	GO:0035356|cellular triglyceride homeostasis;GO:0045444|fat cell differentiation;GO:0010629|negative regulation of gene expression;GO:0045721|negative regulation of gluconeogenesis;GO:0050728|negative regulation of inflammatory response;GO:1900165|negative regulation of interleukin-6 secretion;GO:0071638|negative regulation of monocyte chemotactic protein-1 production;GO:0042347|negative regulati…	GO:0005623|cell;GO:0005581|collagen trimer;GO:0070062|extracellular exosome;GO:0005615|extracellular space;GO:0016020|membrane;	.	.	.
ENSOARG00000017189	452	502	384	447.966	288	266	245	262.394	1.70723	0.771654	0.00249268	up	yes	FBN2	protein_coding	chr5:23029256-23264974:+	gi|426229247|ref|XP_004008702.1|	12423	0	PREDICTED: fibrillin-2 [Ovis aries]	gi|965937117|ref|XM_004008653.3|	10274	0	PREDICTED: Ovis aries fibrillin 2 (FBN2), mRNA	P35556	97.8	3e-18	Fibrillin-2	.	.	.	.	pfam00683	TB	TB domain. This domain is also known as the 8 cysteine domain. This family includes the hybrid domains. This cysteine rich repeat is found in TGF binding protein and fibrillin.	GO:0060346|bone trabecula formation;GO:0043010|camera-type eye development;GO:0048048|embryonic eye morphogenesis;GO:0030326|embryonic limb morphogenesis;GO:0022617|extracellular matrix disassembly;GO:0030198|extracellular matrix organization;GO:0030501|positive regulation of bone mineralization;GO:0045669|positive regulation of osteoblast differentiation;GO:0090287|regulation of cellular respons…	GO:0031012|extracellular matrix;GO:0005576|extracellular region;GO:0001527|microfibril;	GO:0005509|calcium ion binding;GO:0030023|extracellular matrix constituent conferring elasticity;GO:0005201|extracellular matrix structural constituent;	.	.
ENSOARG00000024261	114	142	193	149.485	110	91	63	86.9407	1.71939	0.781898	0.0283223	up	yes	SNORD113	snoRNA	chr18:64519346-64519413:+	.	.	.	.	gi|850491796|gb|CP011903.1|	66	2e-25	Ovis canadensis canadensis isolate 43U chromosome 18 sequence	.	.	.	.	.	.	.	.	pfam12999	PRKCSH-like	Glucosidase II beta subunit-like. The sequences found in this family are similar to a region found in the beta-subunit of glucosidase II, which is also known as protein kinase C substrate 80K-H (PRKCSH). The enzyme catalyses the sequential removal of two alpha-1,3-linked glucose residues in the second step of N-linked oligosaccharide processing. The beta subunit is required for the solubility and…	.	.	.	.	.
ENSOARG00000015896	251	227	243	240.551	98	204	115	137.243	1.75273	0.809607	0.0476993	up	yes	ENSOARG00000015896	protein_coding	chr3:58513004-58513468:+	gi|795183466|ref|XP_011801277.1|	777	4e-103	PREDICTED: iron-sulfur cluster assembly 1 homolog, mitochondrial isoform X3 [Colobus angolensis palliatus]	gi|965925258|ref|XM_004005895.3|	465	0	PREDICTED: Ovis aries iron-sulfur cluster assembly 1 homolog, mitochondrial (LOC101107943), mRNA	Q4R5F0	263	2e-89	Iron-sulfur cluster assembly 1 homolog, mitochondrial	YLL027w_2	124	1e-35	COG0316	pfam01521	Fe-S_biosyn	Iron-sulphur cluster biosynthesis. This family is involved in iron-sulphur cluster biosynthesis. Its members include proteins that are involved in nitrogen fixation such as the HesB and HesB-like proteins.	GO:0016226|iron-sulfur cluster assembly;	GO:0005739|mitochondrion;	GO:0051536|iron-sulfur cluster binding;GO:0046872|metal ion binding;GO:0005198|structural molecule activity;	K13628	iscA, ISCA1; iron-sulfur cluster assembly protein
ENSOARG00000016771	167	93	90	116.77	69	60	74	66.4959	1.75604	0.812327	0.0439668	up	yes	ENSOARG00000016771	protein_coding	chr24:35874317-35875884:-	gi|966003991|ref|XP_014959721.1|	1886	0	PREDICTED: LOW QUALITY PROTEIN: insulin receptor substrate 1-like [Ovis aries]	gi|966003990|ref|XM_015104235.1|	1079	0	PREDICTED: Ovis aries insulin receptor substrate 1-like (LOC101121655), mRNA	Q6P4Y6	118	4e-27	Insulin receptor substrate 1	.	.	.	.	pfam02174	IRS	PTB domain (IRS-1 type).	GO:0008286|insulin receptor signaling pathway;GO:0048009|insulin-like growth factor receptor signaling pathway;GO:0019216|regulation of lipid metabolic process;	GO:0005737|cytoplasm;GO:0005829|cytosol;GO:0043231|intracellular membrane-bounded organelle;GO:0005634|nucleus;GO:0005886|plasma membrane;	GO:0005158|insulin receptor binding;GO:0005159|insulin-like growth factor receptor binding;GO:0043548|phosphatidylinositol 3-kinase binding;GO:0042169|SH2 domain binding;GO:0004871|signal transducer activity;	.	.
ENSOARG00000002356	1171	223	550	644.406	403	329	350	355.03	1.81508	0.86003	0.00207491	up	yes	RARRES1	protein_coding	chr1:226893623-226934593:+	gi|426218046|ref|XP_004003261.1|	1262	2e-172	PREDICTED: retinoic acid receptor responder protein 1 [Ovis aries]	gi|965917999|ref|XM_004003212.3|	856	0	PREDICTED: Ovis aries retinoic acid receptor responder (tazarotene induced) 1 (RARRES1), mRNA	P49788	339	3e-114	Retinoic acid receptor responder protein 1	.	.	.	.	pfam06907	Latexin	Latexin. This family consists of several animal specific latexin proteins. Latexin is a carboxypeptidase A inhibitor and is expressed in a cell type-specific manner in both central and peripheral nervous systems in the rat.	GO:0008285|negative regulation of cell proliferation;	GO:0070062|extracellular exosome;GO:0016021|integral component of membrane;	.	.	.
ENSOARG00000001804	81	47	301	140.776	95	50	78	73.0588	1.92688	0.946269	0.0307723	up	yes	ENSOARG00000001804	protein_coding	chr14:59531028-59537762:+	gi|803321575|ref|XP_012019004.1|	1968	0	PREDICTED: dynein assembly factor 3, axonemal isoform X2 [Ovis aries musimon]	gi|965970986|ref|XM_015100123.1|	648	0	PREDICTED: Ovis aries dynein, axonemal, assembly factor 3 (DNAAF3), transcript variant X1, mRNA	Q95K25	565	0	Dynein assembly factor 3, axonemal	.	.	.	.	pfam14740	DUF4471	Domain of unknown function (DUF4471). This family is conserved from fungi to Metazoa and includes plants. The function is not known, but several members have zinc-finger domain, zf-MYND, pfam01753, at their very C-terminus. Others are also associated with DUF1279, pfam06916. This domain is more C-terminal in many members to DUF4470, pfam14737.	GO:0070286|axonemal dynein complex assembly;GO:0044458|motile cilium assembly;	GO:0005737|cytoplasm;	.	.	.
ENSOARG00000000564	86	78	45	70.0854	48	25	36	35.7394	1.96101	0.971596	0.036933	up	yes	ENSOARG00000000564	protein_coding	chrAMGL01126196.1:21-5351:+	gi|803206025|ref|XP_011963617.1|	686	3e-84	PREDICTED: multidrug resistance protein 1-like, partial [Ovis aries]	gi|803206024|ref|XM_012108227.1|	838	0	PREDICTED: Ovis aries multidrug resistance protein 1-like (LOC105606000), partial mRNA	P06795	200	8e-54	Multidrug resistance protein 1B	SPCC663.03	117	4e-27	COG1132	pfam00005	ABC_tran	ABC transporter. ABC transporters for a large family of proteins responsible for translocation of a variety of compounds across biological membranes. ABC transporters are the largest family of proteins in many completely sequenced bacteria. ABC transporters are composed of two copies of this domain and two copies of a transmembrane domain pfam00664. These four domains may belong to a single polyp…	GO:0002485|antigen processing and presentation of endogenous peptide antigen via MHC class I via ER pathway, TAP-dependent;GO:0002489|antigen processing and presentation of endogenous peptide antigen via MHC class Ib via ER pathway, TAP-dependent;GO:0002481|antigen processing and presentation of exogenous protein antigen via MHC class Ib, TAP-dependent;GO:0002591|positive regulation of antigen pr…	GO:0016021|integral component of membrane;GO:0046581|intercellular canaliculus;GO:0005739|mitochondrion;GO:0005886|plasma membrane;	GO:0005524|ATP binding;GO:0042626|ATPase activity, coupled to transmembrane movement of substances;GO:0008559|xenobiotic-transporting ATPase activity;	K05658	ABCB1; ATP-binding cassette, subfamily B (MDR/TAP), member 1 [EC:3.6.3.44]
ENSOARG00000004940	110	8	88	67.8527	47	21	31	32.4795	2.08909	1.06288	0.0494058	up	yes	FOXG1	protein_coding	chr18:38107388-38110333:+	gi|989903222|ref|XP_015441002.1|	1403	0	PREDICTED: forkhead box protein G1 [Pteropus alecto]	gi|965986319|ref|XM_015101998.1|	1036	0	PREDICTED: Ovis aries forkhead box G1 (FOXG1), transcript variant X1, mRNA	Q90964	541	0	Forkhead box protein G1	YNL068c	104	4e-23	COG5025	pfam00250	Fork_head	Fork head domain.	GO:0007275|multicellular organismal development;GO:0006351|transcription, DNA-templated;	GO:0005634|nucleus;	GO:0000981|RNA polymerase II transcription factor activity, sequence-specific DNA binding;GO:0043565|sequence-specific DNA binding;	K09385	FOXG; forkhead box protein G
ENSOARG00000009889	233	114	139	161.839	93	64	75	76.1122	2.12632	1.08836	0.00432652	up	yes	GNRH1	protein_coding	chr2:40000371-40003127:+	gi|548477705|ref|XP_005684076.1|	476	1e-59	PREDICTED: progonadoliberin-1 [Capra hircus]	gi|926699587|ref|XM_013966090.1|	288	6e-148	PREDICTED: Capra hircus gonadotropin-releasing hormone 1 (luteinizing-releasing hormone) (GNRH1), transcript variant X1, mRNA	Q95335	146	8e-45	Progonadoliberin-1	.	.	.	.	pfam05346	DUF747	Eukaryotic membrane protein family. This family is a family of eukaryotic membrane proteins. It was previously annotated as including a putative receptor for human cytomegalovirus gH but this has has since been disputed. Analysis of the mouse Tapt1 protein (transmembrane anterior posterior transformation 1) has shown it to be involved in patterning of the vertebrate axial skeleton.	GO:0007275|multicellular organismal development;	GO:0005576|extracellular region;	.	.	.
ENSOARG00000001939	131	98	72	100.696	55	29	55	45.4506	2.2155	1.14763	0.00675126	up	yes	ENSOARG00000001939	pseudogene	chr15:899207-901742:-	gi|926718903|ref|XP_013828370.1|	1428	0	PREDICTED: leucine-rich repeat-containing protein 28 isoform X2 [Capra hircus]	gi|850489648|gb|CP011900.1|	1354	0	Ovis canadensis canadensis isolate 43U chromosome 15 sequence	Q32KX5	474	2e-159	Leucine-rich repeat-containing protein 28	alr0124_1	52	4e-06	COG4886	pfam13855	LRR_8	Leucine rich repeat.	GO:0043547|positive regulation of GTPase activity;GO:1900029|positive regulation of ruffle assembly;GO:0035023|regulation of Rho protein signal transduction;GO:0007266|Rho protein signal transduction;	GO:0005913|cell-cell adherens junction;GO:0005737|cytoplasm;GO:0070062|extracellular exosome;GO:0043234|protein complex;GO:0032587|ruffle membrane;	GO:0003779|actin binding;GO:0098641|cadherin binding involved in cell-cell adhesion;GO:0042608|T cell receptor binding;	.	.
ENSOARG00000008765	146	61	212	138.329	38	64	83	60.4136	2.28969	1.19515	0.00874729	up	yes	ENSOARG00000008765	protein_coding	chr20:25939960-25940307:-	gi|4506631|ref|NP_000980.1|	601	5e-78	60S ribosomal protein L30 [Homo sapiens]	gi|966001251|ref|XM_004020952.3|	348	0	PREDICTED: Ovis aries 60S ribosomal protein L30 (LOC101106855), mRNA	P62890	236	2e-79	60S ribosomal protein L30	SPAC9G1.03c	153	9e-48	COG1911	pfam01248	Ribosomal_L7Ae	Ribosomal protein L7Ae/L30e/S12e/Gadd45 family. This family includes: Ribosomal L7A from metazoa, Ribosomal L8-A and L8-B from fungi, 30S ribosomal protein HS6 from archaebacteria, 40S ribosomal protein S12 from eukaryotes, Ribosomal protein L30 from eukaryotes and archaebacteria. Gadd45 and MyD118.	GO:0097421|liver regeneration;GO:1904571|positive regulation of selenocysteine incorporation;GO:0016259|selenocysteine metabolic process;GO:0006412|translation;	GO:0005829|cytosol;GO:0022625|cytosolic large ribosomal subunit;GO:0005840|ribosome;	GO:0035368|selenocysteine insertion sequence binding;GO:0003735|structural constituent of ribosome;	K02908	RP-L30e, RPL30; large subunit ribosomal protein L30e
ENSOARG00000009241	45	63	30	46.4221	29	17	12	19.1189	2.42808	1.27981	0.0196516	up	yes	CCL8	protein_coding	chr11:15401076-15402616:-	gi|426237138|ref|XP_004012518.1|	511	1e-64	PREDICTED: C-C motif chemokine 8 [Ovis aries]	gi|965958001|ref|XM_004012469.3|	333	7e-173	PREDICTED: Ovis aries C-C motif chemokine 8 (LOC101119572), mRNA	Q09141	188	4e-61	C-C motif chemokine 8	.	.	.	.	pfam00048	IL8	Small cytokines (intecrine/chemokine), interleukin-8 like. Includes a number of secreted growth factors and interferons involved in mitogenic, chemotactic, and inflammatory activity. Structure contains two highly conserved disulfide bonds.	GO:0006816|calcium ion transport;GO:0007267|cell-cell signaling;GO:0006874|cellular calcium ion homeostasis;GO:0071346|cellular response to interferon-gamma;GO:0071347|cellular response to interleukin-1;GO:0071356|cellular response to tumor necrosis factor;GO:0070098|chemokine-mediated signaling pathway;GO:0006887|exocytosis;GO:0007186|G-protein coupled receptor signaling pathway;GO:0006954|infla…	GO:0005623|cell;GO:0005615|extracellular space;	GO:0048020|CCR chemokine receptor binding;GO:0008009|chemokine activity;GO:0008201|heparin binding;GO:0016004|phospholipase activator activity;GO:0004672|protein kinase activity;	K16596	CCL8; C-C motif chemokine 8
ENSOARG00000009070	49	29	29	35.6939	13	20	10	14.1746	2.51816	1.33237	0.0224966	up	yes	ENSOARG00000009070	protein_coding	chr1:255247938-255249743:-	gi|426218304|ref|XP_004003389.1|	1074	1e-145	PREDICTED: 60S ribosomal protein L7-like 1 [Ovis aries]	gi|965918398|ref|XM_004003340.3|	728	0	PREDICTED: Ovis aries 60S ribosomal protein L7-like 1 (LOC101119869), mRNA	A5GFQ0	387	6e-135	60S ribosomal protein L7-like 1	SPAC664.06	151	2e-43	COG1841	pfam00327	Ribosomal_L30	Ribosomal protein L30p/L7e. This family includes prokaryotic L30 and eukaryotic L7.	GO:0001825|blastocyst formation;GO:0002181|cytoplasmic translation;GO:0000463|maturation of LSU-rRNA from tricistronic rRNA transcript (SSU-rRNA, 5.8S rRNA, LSU-rRNA);	GO:0022625|cytosolic large ribosomal subunit;GO:0005730|nucleolus;	GO:0044822|poly(A) RNA binding;GO:0003735|structural constituent of ribosome;	.	.
ENSOARG00000012108	542	37	85	220.405	57	116	61	77.0638	2.86003	1.51603	0.0119734	up	yes	ENSOARG00000012108	protein_coding	chr3:95660587-95675679:+	gi|528767717|gb|EPY87376.1|	2101	0	hypothetical protein CB1_000252031 [Camelus ferus]	gi|803040967|ref|XM_004006081.2|	1167	0	PREDICTED: Ovis aries actin, gamma 2, smooth muscle, enteric (ACTG2), mRNA	P63269	788	0	Actin, gamma-enteric smooth muscle	SPBC32H8.12c	712	0	COG5277	pfam00022	Actin	Actin.	GO:0090131|mesenchyme migration;GO:0010628|positive regulation of gene expression;	GO:0072562|blood microparticle;GO:0044297|cell body;GO:0071944|cell periphery;GO:0005737|cytoplasm;GO:0070062|extracellular exosome;GO:0030175|filopodium;GO:0030027|lamellipodium;GO:0032982|myosin filament;	GO:0005524|ATP binding;	K12315	ACTG2; actin, gamma-enteric smooth muscle
ENSOARG00000005022	394	24	39	151.828	57	60	42	52.319	2.90196	1.53703	0.000561772	up	yes	SMOC2	protein_coding	chr8:89288008-89399146:+	gi|803103654|ref|XP_012038671.1|	2329	0	PREDICTED: SPARC-related modular calcium-binding protein 2 isoform X2 [Ovis aries]	gi|965951624|ref|XM_012183281.2|	1431	0	PREDICTED: Ovis aries SPARC related modular calcium binding 2 (SMOC2), transcript variant X2, mRNA	Q9H3U7	767	0	SPARC-related modular calcium-binding protein 2	.	.	.	.	pfam00086	Thyroglobulin_1	Thyroglobulin type-1 repeat. Thyroglobulin type 1 repeats are thought to be involved in the control of proteolytic degradation. The domain usually contains six conserved cysteines. These form three disulphide bridges. Cysteines 1 pairs with 2, 3 with 4 and 5 with 6.	GO:0030198|extracellular matrix organization;GO:0010811|positive regulation of cell-substrate adhesion;GO:0007165|signal transduction;	GO:0005604|basement membrane;GO:0005614|interstitial matrix;	GO:0005509|calcium ion binding;GO:0008201|heparin binding;	.	.
ENSOARG00000020029	28	23	30	26.9712	11	13	4	9.26296	2.91173	1.54187	0.0177331	up	yes	FBXO40	protein_coding	chr1:184374043-184390660:+	gi|426217536|ref|XP_004003009.1|	3605	0	PREDICTED: F-box only protein 40 [Ovis aries]	gi|965917354|ref|XM_015092470.1|	2408	0	PREDICTED: Ovis aries F-box protein 40 (FBXO40), transcript variant X2, mRNA	Q9UH90	1201	0	F-box only protein 40	.	.	.	.	pfam02176	zf-TRAF	TRAF-type zinc finger.	GO:0042692|muscle cell differentiation;	GO:0005737|cytoplasm;	GO:0061630|ubiquitin protein ligase activity;GO:0008270|zinc ion binding;	K10315	FBXO40; F-box protein 40
ENSOARG00000006246	304	38	59	133.248	33	73	32	45.5094	2.92792	1.54987	0.0273999	up	yes	FAP	protein_coding	chr2:146441773-146519145:+	gi|426221013|ref|XP_004004706.1|	4091	0	PREDICTED: prolyl endopeptidase FAP isoform X1 [Ovis aries]	gi|965921512|ref|XM_004004657.3|	2438	0	PREDICTED: Ovis aries fibroblast activation protein alpha (FAP), transcript variant X1, mRNA	A5D7B7	1570	0	Prolyl endopeptidase FAP	SPACUNK4.08	292	5e-85	COG1506	pfam00930	DPPIV_N	Dipeptidyl peptidase IV (DPP IV) N-terminal region. This family is an alignment of the region to the N-terminal side of the active site. The Prosite motif does not correspond to this Pfam entry.	GO:0001525|angiogenesis;GO:0007155|cell adhesion;GO:0043542|endothelial cell migration;GO:1902362|melanocyte apoptotic process;GO:0097325|melanocyte proliferation;GO:0071850|mitotic cell cycle arrest;GO:0060244|negative regulation of cell proliferation involved in contact inhibition;GO:0010716|negative regulation of extracellular matrix disassembly;GO:0071158|positive regulation of cell cycle arr…	GO:0045177|apical part of cell;GO:0045178|basal part of cell;GO:0009986|cell surface;GO:0005615|extracellular space;GO:0005925|focal adhesion;GO:0016021|integral component of membrane;GO:0071438|invadopodium membrane;GO:0031258|lamellipodium membrane;GO:0032587|ruffle membrane;	GO:0008239|dipeptidyl-peptidase activity;GO:0004252|serine-type endopeptidase activity;	K08674	FAP; fibroblast activation protein, alpha [EC:3.4.21.-]
ENSOARG00000012587	57	11	30	32.4646	6	13	14	10.7902	3.0087	1.58914	0.0171624	up	yes	LHX8	protein_coding	chr1:50923426-50952291:+	gi|742162666|ref|XP_010847719.1|	1718	0	PREDICTED: LIM/homeobox protein Lhx8 isoform X1 [Bison bison bison]	gi|850474981|gb|CP011886.1|	3918	0	Ovis canadensis canadensis isolate 43U chromosome 1 sequence	Q68G74	610	0	LIM/homeobox protein Lhx8	.	.	.	.	pfam00046	Homeobox	Homeobox domain.	GO:0008585|female gonad development;GO:0021884|forebrain neuron development;GO:0007611|learning or memory;GO:0042475|odontogenesis of dentin-containing tooth;GO:0006355|regulation of transcription, DNA-templated;GO:0006351|transcription, DNA-templated;	GO:0001674|female germ cell nucleus;	GO:0043565|sequence-specific DNA binding;GO:0008270|zinc ion binding;	K09375	LHX6_8; LIM homeobox protein 6/8
ENSOARG00000002851	375	158	192	241.391	90	71	81	79.3649	3.04153	1.6048	1.28013e-05	up	yes	CYP4B1	protein_coding	chr1:21119180-21142616:+	gi|426215460|ref|XP_004001990.1|	2568	0	PREDICTED: cytochrome P450 4B1 [Ovis aries]	gi|850474981|gb|CP011886.1|	3036	0	Ovis canadensis canadensis isolate 43U chromosome 1 sequence	Q64462	851	0	Cytochrome P450 4B1	AGc2890	168	5e-43	COG2124	pfam00067	p450	Cytochrome P450. Cytochrome P450s are haem-thiolate proteins involved in the oxidative degradation of various compounds. They are particularly well known for their role in the degradation of environmental toxins and mutagens. They can be divided into 4 classes, according to the method by which electrons from NAD(P)H are delivered to the catalytic site. Sequence conservation is relatively low with…	GO:0018879|biphenyl metabolic process;GO:0042738|exogenous drug catabolic process;GO:0018917|fluorene metabolic process;	GO:0005789|endoplasmic reticulum membrane;GO:0031090|organelle membrane;	GO:0070330|aromatase activity;GO:0008144|drug binding;GO:0018585|fluorene oxygenase activity;GO:0020037|heme binding;GO:0005506|iron ion binding;GO:0015643|toxic substance binding;	K07426	CYP4B1; cytochrome P450, family 4, subfamily B, polypeptide 1 [EC:1.14.14.1]
ENSOARG00000010557	24	7	12	14.2817	2	7	5	4.59301	3.10945	1.63666	0.0486648	up	yes	ENSOARG00000010557	protein_coding	chr2:43302111-43326578:-	gi|344235853|gb|EGV91956.1|	1298	3e-176	Fibroblast growth factor 17 [Cricetulus griseus]	gi|965918846|ref|XM_015092774.1|	548	0	PREDICTED: Ovis aries fibroblast growth factor 17 (FGF17), transcript variant X1, mRNA	O60258	356	2e-121	Fibroblast growth factor 17	.	.	.	.	pfam00167	FGF	Fibroblast growth factor. Fibroblast growth factors are a family of proteins involved in growth and differentiation in a wide range of contexts. They are found in a wide range of organisms, from nematodes to humans. Most share an internal core region of high similarity, conserved residues in which are involved in binding with their receptors. On binding, they cause dimerization of their tyrosine …	GO:0007267|cell-cell signaling;GO:0008543|fibroblast growth factor receptor signaling pathway;GO:0000165|MAPK cascade;GO:0007399|nervous system development;GO:0048015|phosphatidylinositol-mediated signaling;GO:0008284|positive regulation of cell proliferation;GO:0014066|regulation of phosphatidylinositol 3-kinase signaling;GO:0007165|signal transduction;	GO:0005576|extracellular region;GO:0005615|extracellular space;GO:0005622|intracellular;	GO:0016303|1-phosphatidylinositol-3-kinase activity;GO:0008083|growth factor activity;GO:0046934|phosphatidylinositol-4,5-bisphosphate 3-kinase activity;GO:0004713|protein tyrosine kinase activity;GO:0005088|Ras guanyl-nucleotide exchange factor activity;GO:0005105|type 1 fibroblast growth factor receptor binding;GO:0005111|type 2 fibroblast growth factor receptor binding;	K04358	FGF; fibroblast growth factor
ENSOARG00000020924	180	176	18	126.373	28	37	58	40.1187	3.14996	1.65533	0.00046507	up	yes	WDR72	protein_coding	chr7:53594785-53788736:+	gi|803092477|ref|XP_012036912.1|	5651	0	PREDICTED: WD repeat-containing protein 72 isoform X1 [Ovis aries]	gi|965946990|ref|XM_012181522.2|	3322	0	PREDICTED: Ovis aries WD repeat domain 72 (WDR72), transcript variant X1, mRNA	Q3MJ13	1797	0	WD repeat-containing protein 72	all0438_2	58.2	6e-08	COG2319	pfam00400	WD40	WD domain, G-beta repeat.	GO:0070166|enamel mineralization;	GO:0005737|cytoplasm;GO:0005768|endosome;	.	.	.
ENSOARG00000000019	3978	4683	3523	4080.46	243	3048	508	1259.81	3.23896	1.69553	9.82637e-06	up	yes	COX2	protein_coding	chrMT:7019-7702:+	gi|5835558|ref|NP_008409.1|COX2_13947	849	4e-112	cytochrome c oxidase subunit II [Ovis aries]	gi|794447488|gb|KP702285.1|	684	0	Ovis aries mitochondrion, complete genome	O78750	331	1e-113	Cytochrome c oxidase subunit 2	RP406	143	7e-40	COG1622	pfam00116	COX2	Cytochrome C oxidase subunit II, periplasmic domain.	GO:0022900|electron transport chain;	GO:0070062|extracellular exosome;GO:0016021|integral component of membrane;GO:0005743|mitochondrial inner membrane;GO:0045277|respiratory chain complex IV;	GO:0005507|copper ion binding;GO:0004129|cytochrome-c oxidase activity;	K02261	COX2; cytochrome c oxidase subunit 2
ENSOARG00000021819	17	24	10	17.1737	7	2	6	4.90163	3.50367	1.80887	0.0237441	up	yes	SNORD113	snoRNA	chr18:64585438-64585509:+	.	.	.	.	gi|965987186|ref|XR_001436121.1|	72	1e-28	PREDICTED: Ovis aries uncharacterized LOC105606646 (LOC105606646), transcript variant X3, ncRNA	.	.	.	.	.	.	.	.	pfam00490	ALAD	Delta-aminolevulinic acid dehydratase.	.	.	.	.	.
ENSOARG00000004877	23	109	25	53.3648	14	18	13	14.7947	3.60703	1.85081	0.00235516	up	yes	RPL37	protein_coding	chr15:34964574-34965966:+	gi|375073649|gb|AFA34383.1|	452	8e-56	ribosomal protein L37 [Ostrea edulis]	gi|965912558|ref|XM_012172832.2|	294	3e-151	PREDICTED: Ovis aries musimon 60S ribosomal protein L37 (LOC101110998), mRNA	P61928	177	4e-57	60S ribosomal protein L37	YLR185w	116	7e-34	COG2126	pfam01907	Ribosomal_L37e	Ribosomal protein L37e. This family includes ribosomal protein L37 from eukaryotes and archaebacteria. The family contains many conserved cysteines and histidines suggesting that this protein may bind to zinc.	GO:0006412|translation;	GO:0022625|cytosolic large ribosomal subunit;	GO:0019838|growth factor binding;GO:0046872|metal ion binding;GO:0003723|RNA binding;GO:0019843|rRNA binding;GO:0003735|structural constituent of ribosome;	K02922	RP-L37e, RPL37; large subunit ribosomal protein L37e
ENSOARG00000001165	37	76	25	46.6283	12	8	18	12.3865	3.76445	1.91244	0.0017756	up	yes	ENSOARG00000001165	protein_coding	chrJH923009.1:14579-17408:+	gi|966013629|ref|XP_014960752.1|	1267	7e-172	PREDICTED: LOW QUALITY PROTEIN: BOLA class I histocompatibility antigen, alpha chain BL3-7-like isoform X1 [Ovis aries]	gi|966013628|ref|XM_015105266.1|	726	0	PREDICTED: Ovis aries BOLA class I histocompatibility antigen, alpha chain BL3-7-like (LOC101108558), transcript variant X1, mRNA	P13753	363	4e-122	BOLA class I histocompatibility antigen, alpha chain BL3-7	.	.	.	.	pfam00129	MHC_I	Class I Histocompatibility antigen, domains alpha 1 and 2.	GO:0002474|antigen processing and presentation of peptide antigen via MHC class I;GO:0006955|immune response;	GO:0016021|integral component of membrane;GO:0042612|MHC class I protein complex;	.	.	.
ENSOARG00000013288	68	10	10	29.2857	10	8	5	7.58095	3.86307	1.94975	0.00799946	up	yes	PKHD1	protein_coding	chr20:23851546-24291885:-	gi|426250421|ref|XP_004018935.1|	21202	0	PREDICTED: fibrocystin isoform X5 [Ovis aries]	gi|965992879|ref|XM_004018886.3|	12153	0	PREDICTED: Ovis aries polycystic kidney and hepatic disease 1 (autosomal recessive) (PKHD1), transcript variant X6, mRNA	P08F94	6460	0	Fibrocystin	.	.	.	.	pfam10162	G8	G8 domain. This domain is found in disease proteins PKHD1 and KIAA1199 and is named G8 after its 8 conserved glycines. It is predicted to contain 10 beta strands and an alpha helix.	GO:0006874|cellular calcium ion homeostasis;GO:0042384|cilium assembly;GO:0042592|homeostatic process;GO:0001822|kidney development;GO:0043066|negative regulation of apoptotic process;GO:0051271|negative regulation of cellular component movement;GO:0032088|negative regulation of NF-kappaB transcription factor activity;GO:0051898|negative regulation of protein kinase B signaling;GO:0008284|positiv…	GO:0031362|anchored component of external side of plasma membrane;GO:0016324|apical plasma membrane;GO:0005813|centrosome;GO:0000775|chromosome, centromeric region;GO:0036064|ciliary basal body;GO:0005737|cytoplasm;GO:0070062|extracellular exosome;GO:0016021|integral component of membrane;GO:0072686|mitotic spindle;GO:0048471|perinuclear region of cytoplasm;GO:0072372|primary cilium;	GO:0004872|receptor activity;	.	.
ENSOARG00000011034	9	52	6	22.8805	1	8	9	5.86946	3.89823	1.96282	0.0328874	up	yes	ENSOARG00000011034	protein_coding	chr2:248147873-248164988:-	gi|741873871|ref|XP_010825031.1|	1669	0	PREDICTED: protein-arginine deiminase type-3 [Bos taurus]	gi|57526450|ref|NM_001009791.1|	974	0	Ovis aries peptidyl arginine deiminase, type III (PADI3), mRNA	O02849	620	0	Protein-arginine deiminase type-3	.	.	.	.	pfam08527	PAD_M	Protein-arginine deiminase (PAD) middle domain. This family represents the central non-catalytic domain of protein-arginine deiminase. This domain has an immunoglobulin-like fold.	GO:0018101|protein citrullination;	GO:0005737|cytoplasm;	GO:0005509|calcium ion binding;GO:0004668|protein-arginine deiminase activity;	K01481	E3.5.3.15; protein-arginine deiminase [EC:3.5.3.15]
ENSOARG00000020369	21	6	9	11.9667	2	1	6	2.909	4.1137	2.04044	0.0357324	up	yes	IAPP	protein_coding	chr3:193566307-193571714:-	gi|426225392|ref|XP_004006850.1|	454	2e-56	PREDICTED: islet amyloid polypeptide [Ovis aries]	gi|965927971|ref|XM_004006801.3|	253	2e-128	PREDICTED: Ovis aries islet amyloid polypeptide (IAPP), transcript variant X1, mRNA	Q28207	161	8e-51	Islet amyloid polypeptide	.	.	.	.	pfam00214	Calc_CGRP_IAPP	Calcitonin / CGRP / IAPP family.	GO:0045779|negative regulation of bone resorption;GO:0045596|negative regulation of cell differentiation;GO:0019233|sensory perception of pain;	GO:0005615|extracellular space;GO:0043025|neuronal cell body;	.	K08039	IAPP; islet amyloid polypeptide
ENSOARG00000012579	10	9	29	15.8358	6	5	0	3.65948	4.32732	2.11347	0.0318167	up	yes	CHRNA9	protein_coding	chr6:59288495-59301839:+	gi|965941924|ref|XP_014951936.1|	2448	0	PREDICTED: neuronal acetylcholine receptor subunit alpha-9 [Ovis aries]	gi|965941923|ref|XM_015096450.1|	1449	0	PREDICTED: Ovis aries cholinergic receptor, nicotinic alpha 9 (CHRNA9), mRNA	Q9UGM1	886	0	Neuronal acetylcholine receptor subunit alpha-9	.	.	.	.	pfam02931	Neur_chan_LBD	Neurotransmitter-gated ion-channel ligand binding domain. This family is the extracellular ligand binding domain of these ion channels. This domain forms a pentameric arrangement in the known structure.	GO:0050910|detection of mechanical stimulus involved in sensory perception of sound;GO:0042472|inner ear morphogenesis;GO:0007204|positive regulation of cytosolic calcium ion concentration;GO:0007271|synaptic transmission, cholinergic;	GO:0005892|acetylcholine-gated channel complex;GO:0030054|cell junction;GO:0005887|integral component of plasma membrane;GO:0005886|plasma membrane;GO:0045211|postsynaptic membrane;	GO:0042166|acetylcholine binding;GO:0004889|acetylcholine-activated cation-selective channel activity;GO:0022848|acetylcholine-gated cation channel activity;GO:0005262|calcium channel activity;GO:0015276|ligand-gated ion channel activity;	K04810	CHRNA9; nicotinic acetylcholine receptor alpha-9
ENSOARG00000023391	20	6	8	11.3101	0	4	4	2.60954	4.33415	2.11575	0.0292444	up	yes	U3	snoRNA	chr22:2590250-2590463:+	gi|296489304|tpg|DAA31417.1|	250	1e-23	TPA: polypyrimidine tract binding protein 2-like [Bos taurus]	gi|850480667|gb|CP011888.1|	201	1e-99	Ovis canadensis canadensis isolate 43U chromosome 3 sequence	.	.	.	.	.	.	.	.	pfam01534	Frizzled	Frizzled/Smoothened family membrane region. This family contains the membrane spanning region of frizzled and smoothened receptors. This membrane region is predicted to contain seven transmembrane alpha helices. Proteins related to Drosophila frizzled are receptors for Wnt (mediating the beta-catenin signalling pathway), but also the planar cell polarity (PCP) pathway and the Wnt/calcium pathway.…	.	.	.	.	.
ENSOARG00000018677	33	3	4	13.2961	3	4	2	2.96763	4.48038	2.16362	0.0270738	up	yes	EHF	protein_coding	chr15:63412083-63431385:+	gi|803162336|ref|XP_011951604.1|	1642	0	PREDICTED: ETS homologous factor isoform X2 [Ovis aries]	gi|965978805|ref|XM_012096218.2|	2217	0	PREDICTED: Ovis aries ets homologous factor (EHF), transcript variant X5, mRNA	Q32LN0	629	0	ETS homologous factor	.	.	.	.	pfam00178	Ets	Ets-domain.	GO:0030154|cell differentiation;GO:0030855|epithelial cell differentiation;GO:0050673|epithelial cell proliferation;GO:0006357|regulation of transcription from RNA polymerase II promoter;	GO:0005794|Golgi apparatus;GO:0005654|nucleoplasm;GO:0005634|nucleus;	GO:0000978|RNA polymerase II core promoter proximal region sequence-specific DNA binding;GO:0000981|RNA polymerase II transcription factor activity, sequence-specific DNA binding;GO:0001077|transcriptional activator activity, RNA polymerase II core promoter proximal region sequence-specific binding;	K17102	EHF; ETS homologous factor
ENSOARG00000008009	47	2	1	16.6288	3	3	4	3.27108	5.08359	2.34585	0.0118572	up	yes	CDH17	protein_coding	chr9:82728388-82797987:+	gi|803287728|ref|XP_012003524.1|	4252	0	PREDICTED: cadherin-17 [Ovis aries musimon]	gi|965868808|ref|XM_012148138.2|	2485	0	PREDICTED: Ovis aries musimon cadherin 17, LI cadherin (liver-intestine) (CDH17), transcript variant X5, mRNA	Q12864	1281	0	Cadherin-17	.	.	.	.	pfam00028	Cadherin	Cadherin domain.	GO:0034332|adherens junction organization;GO:0016339|calcium-dependent cell-cell adhesion via plasma membrane cell adhesion molecules;GO:0007155|cell adhesion;GO:0002314|germinal center B cell differentiation;GO:0007156|homophilic cell adhesion via plasma membrane adhesion molecules;GO:0007229|integrin-mediated signaling pathway;GO:0002315|marginal zone B cell differentiation;GO:0035672|oligopept…	GO:0016323|basolateral plasma membrane;GO:0009986|cell surface;GO:0016021|integral component of membrane;GO:0005886|plasma membrane;	GO:0005509|calcium ion binding;GO:0005178|integrin binding;GO:0005427|proton-dependent oligopeptide secondary active transmembrane transporter activity;GO:0005215|transporter activity;	K06811	CDH17; cadherin 17, LI cadherin
ENSOARG00000016983	3	10	19	10.6112	3	3	0	1.99663	5.31458	2.40995	0.0180564	up	yes	ENSOARG00000016983	protein_coding	chr15:21339450-21340658:-	gi|803154576|ref|XP_004016058.2|	2120	0	PREDICTED: tripartite motif-containing protein 59 [Ovis aries]	gi|965976882|ref|XM_004016009.3|	1209	0	PREDICTED: Ovis aries tripartite motif-containing protein 59 (LOC101108249), transcript variant X1, mRNA	Q8IWR1	728	0	Tripartite motif-containing protein 59	.	.	.	.	pfam13639	zf-RING_2	Ring finger domain.	GO:0042384|cilium assembly;GO:0043124|negative regulation of I-kappaB kinase/NF-kappaB signaling;	GO:0005813|centrosome;GO:0005929|cilium;GO:0005783|endoplasmic reticulum;GO:0005789|endoplasmic reticulum membrane;GO:0016021|integral component of membrane;GO:0030992|intraciliary transport particle B;	GO:0008270|zinc ion binding;	K12028	TRIM59; tripartite motif-containing protein 59
ENSOARG00000010332	5	15	23	14.2987	1	3	4	2.60754	5.4836	2.45512	0.00703296	up	yes	ENSOARG00000010332	protein_coding	chr25:35539285-35620062:+	gi|440900117|gb|ELR51318.1|	1674	0	SH2 domain-containing protein 4B [Bos mutus]	gi|850494956|gb|CP011910.1|	4438	0	Ovis canadensis canadensis isolate 43U chromosome 25 sequence	Q5SQS7	629	0	SH2 domain-containing protein 4B	.	.	.	.	pfam00017	SH2	SH2 domain.	.	.	GO:0046872|metal ion binding;GO:0044822|poly(A) RNA binding;	.	.
ENSOARG00000016476	12628	530	1526	4873.2	679	1405	610	888.575	5.48428	2.4553	0.000466882	up	yes	COL3A1	protein_coding	chr2:119229422-119270385:-	gi|548453036|ref|XP_005675926.1|	1309	4e-148	PREDICTED: collagen alpha-1(III) chain [Capra hircus]	gi|965921158|ref|XM_004004514.3|	5156	0	PREDICTED: Ovis aries collagen, type III, alpha 1 (COL3A1), mRNA	P02461	112	3e-23	Collagen alpha-1(III) chain	.	.	.	.	pfam01410	COLFI	Fibrillar collagen C-terminal domain. Found at C-termini of fibrillar collagens: Ephydatia muelleri procollagen EMF1 alpha, vertebrate collagens alpha(1)III, alpha(1)II, alpha(2)V etc.	GO:0007568|aging;GO:0060414|aorta smooth muscle tissue morphogenesis;GO:0007160|cell-matrix adhesion;GO:0071230|cellular response to amino acid stimulus;GO:0021987|cerebral cortex development;GO:0030574|collagen catabolic process;GO:0030199|collagen fibril organization;GO:0048565|digestive tract development;GO:0043206|extracellular fibril organization;GO:0030198|extracellular matrix organization;…	GO:0005586|collagen type III trimer;GO:0005788|endoplasmic reticulum lumen;GO:0031012|extracellular matrix;GO:0005576|extracellular region;GO:0005615|extracellular space;	GO:0005201|extracellular matrix structural constituent;GO:0005178|integrin binding;GO:0046872|metal ion binding;GO:0048407|platelet-derived growth factor binding;	.	.
ENSOARG00000015707	9	30	124	53.5691	5	14	10	9.51779	5.62832	2.4927	9.13749e-05	up	yes	ENSOARG00000015707	protein_coding	chr20:25501894-25572798:+	gi|803188181|ref|XP_011956260.1|	1357	0	PREDICTED: SLA class II histocompatibility antigen, DQ haplotype D alpha chain-like [Ovis aries]	gi|850492819|gb|CP011905.1|	1112	0	Ovis canadensis canadensis isolate 43U chromosome 20 sequence	P15981	433	5e-152	SLA class II histocompatibility antigen, DQ haplotype D alpha chain	.	.	.	.	pfam00993	MHC_II_alpha	Class II histocompatibility antigen, alpha domain.	GO:0002504|antigen processing and presentation of peptide or polysaccharide antigen via MHC class II;GO:0006955|immune response;	GO:0016021|integral component of membrane;GO:0042613|MHC class II protein complex;	.	.	.
ENSOARG00000006710	149	3	10	53.7799	12	4	12	9.13972	5.8842	2.55685	7.97088e-05	up	yes	OLFM4	protein_coding	chr10:11004686-11027898:-	gi|803108023|ref|XP_012039714.1|	2616	0	PREDICTED: olfactomedin-4 [Ovis aries]	gi|965954907|ref|XM_012184324.2|	1828	0	PREDICTED: Ovis aries olfactomedin 4 (OLFM4), mRNA	Q6UX06	675	0	Olfactomedin-4	.	.	.	.	pfam02191	OLF	Olfactomedin-like domain.	GO:0007155|cell adhesion;GO:1900026|positive regulation of substrate adhesion-dependent cell spreading;GO:0051260|protein homooligomerization;	GO:0070062|extracellular exosome;GO:0005615|extracellular space;GO:0005739|mitochondrion;GO:0048471|perinuclear region of cytoplasm;GO:0005886|plasma membrane;GO:0042581|specific granule;	GO:0045296|cadherin binding;GO:0003824|catalytic activity;GO:0042803|protein homodimerization activity;	.	.
ENSOARG00000009230	55	0	6	20.2185	4	3	2	2.96563	6.8176	2.76926	0.00215566	up	yes	DPT	protein_coding	chr12:34444488-34479754:-	gi|426239625|ref|XP_004013720.1|	889	5e-119	PREDICTED: dermatopontin [Ovis aries]	gi|965963568|ref|XM_004013671.3|	606	0	PREDICTED: Ovis aries dermatopontin (DPT), mRNA	P19427	345	1e-119	Dermatopontin	.	.	.	.	pfam14704	DERM	Dermatopontin. Members of this family mediate cell adhesion via cell surface integrin binding. They also induce haemagglutination and aggregation of amebocytes.	GO:0007155|cell adhesion;GO:0030199|collagen fibril organization;GO:0008285|negative regulation of cell proliferation;	GO:0070062|extracellular exosome;GO:0031012|extracellular matrix;GO:0005615|extracellular space;GO:0005578|proteinaceous extracellular matrix;	.	.	.
ENSOARG00000004021	1023	21	35	358.46	30	51	77	51.5087	6.95922	2.79892	1.66796e-06	up	yes	ENSOARG00000004021	protein_coding	chr23:58435964-58436212:+	gi|57164339|ref|NP_001009321.1|	409	2e-49	gastrin-releasing peptide precursor [Ovis aries]	gi|850494308|gb|CP011908.1|	240	2e-121	Ovis canadensis canadensis isolate 43U chromosome 23 sequence	P47851	162	1e-50	Gastrin-releasing peptide	.	.	.	.	pfam05103	DivIVA	DivIVA protein. The Bacillus subtilis divIVA1 mutation causes misplacement of the septum during cell division, resulting in the formation of small, circular, anucleate mini-cells. Inactivation of divIVA produces a mini-cell phenotype, whereas overproduction of DivIVA results in a filamentation phenotype. These proteins appear to contain coiled-coils.	GO:0007218|neuropeptide signaling pathway;	GO:0005576|extracellular region;	.	K05224	GRP; gastrin-releasing peptide
ENSOARG00000009847	22	0	0	7.30881	0	2	1	0.986155	7.41142	2.88975	0.0305654	up	yes	ENSOARG00000009847	protein_coding	chr21:25773003-25775564:-	gi|426251625|ref|XP_004019522.1|	694	5e-91	PREDICTED: serum amyloid A protein isoform X1 [Ovis aries]	gi|965995554|ref|XM_004019473.3|	426	0	PREDICTED: Ovis aries serum amyloid A protein (LOC101120204), transcript variant X1, mRNA	P42819	234	3e-78	Serum amyloid A protein	.	.	.	.	pfam00277	SAA	Serum amyloid A protein.	GO:0006953|acute-phase response;	GO:0034364|high-density lipoprotein particle;	.	.	.
ENSOARG00000008432	19	0	12	10.2051	1	3	0	1.33308	7.65524	2.93645	0.0200761	up	yes	ENSOARG00000008432	protein_coding	chr14:50456947-50464373:-	gi|829749432|ref|XP_012616678.1|	605	1e-74	PREDICTED: carcinoembryonic antigen-related cell adhesion molecule 3-like isoform X10 [Microcebus murinus]	gi|965971497|ref|XM_015100225.1|	350	0	PREDICTED: Ovis aries carcinoembryonic antigen-related cell adhesion molecule 6-like (LOC101104522), transcript variant X1, mRNA	P40198	219	4e-69	Carcinoembryonic antigen-related cell adhesion molecule 3	.	.	.	.	pfam04709	AMH_N	Anti-Mullerian hormone, N terminal region. Anti-Mullerian hormone, AMH is a signalling molecule involved in male and female sexual differentiation. Defects in synthesis or action of AMH cause persistent Mullerian duct syndrome (PMDS), a rare form of male pseudohermaphroditism. This family represents the N terminal part of the protein, which is not thought to be essential for activity. AMH contain…	.	GO:0016021|integral component of membrane;	.	K06499	CEACAM; carcinoembryonic antigen-related cell adhesion molecule
ENSOARG00000012457	118	0	2	39.8506	1	5	9	4.86815	8.18598	3.03316	0.00207025	up	yes	ENSOARG00000012457	protein_coding	chr17:70213916-70214983:-	gi|2766665|gb|AAB95466.1|	439	5e-52	immunoglobulin V lambda chain [Ovis aries]	gi|942102616|ref|XM_014483587.1|	328	8e-170	PREDICTED: Bos mutus Ig lambda chain V-II region MGC (LOC102277762), mRNA	P01703	144	6e-42	Immunoglobulin lambda variable 1-40	.	.	.	.	pfam07686	V-set	Immunoglobulin V-set domain. This domain is found in antibodies as well as neural protein P0 and CTL4 amongst others.	GO:0006956|complement activation;GO:0006958|complement activation, classical pathway;GO:0038095|Fc-epsilon receptor signaling pathway;GO:0038096|Fc-gamma receptor signaling pathway involved in phagocytosis;GO:0006955|immune response;GO:0006898|receptor-mediated endocytosis;GO:0050776|regulation of immune response;	GO:0005576|extracellular region;GO:0005886|plasma membrane;	GO:0003823|antigen binding;GO:0004252|serine-type endopeptidase activity;	.	.
ENSOARG00000021557	2	13	3	6.12369	1	0	1	0.650386	9.41546	3.23503	0.029341	up	yes	SNORD113	snoRNA	chr18:64558995-64559071:+	.	.	.	.	gi|850491796|gb|CP011903.1|	77	2e-31	Ovis canadensis canadensis isolate 43U chromosome 18 sequence	.	.	.	.	.	.	.	.	pfam03034	PSS	Phosphatidyl serine synthase. Phosphatidyl serine synthase is also known as serine exchange enzyme. This family represents eukaryotic PSS I and II which are membrane bound proteins which catalyses the replacement of the head group of a phospholipid (phosphotidylcholine or phosphotidylethanolamine) by L-serine.	.	.	.	.	.
ENSOARG00000015832	9	101	3	38.8161	4	2	5	3.5877	10.8192	3.43553	8.30399e-06	up	yes	ENSOARG00000015832	protein_coding	chr3:49440109-49441080:+	gi|594040842|ref|XP_006044976.1|	1706	0	PREDICTED: sphingolipid delta(4)-desaturase DES1 [Bubalus bubalis]	gi|211063446|ref|NM_001136489.1|	937	0	Ovis aries delta(4)-desaturase, sphingolipid 1 (DEGS1), mRNA	Q3ZBY7	653	0	Sphingolipid delta(4)-desaturase DES1	.	.	.	.	pfam00487	FA_desaturase	Fatty acid desaturase.	GO:0046513|ceramide biosynthetic process;GO:0006633|fatty acid biosynthetic process;	GO:0005789|endoplasmic reticulum membrane;GO:0016021|integral component of membrane;GO:0005739|mitochondrion;	GO:0042284|sphingolipid delta-4 desaturase activity;	K04712	DEGS; sphingolipid delta-4 desaturase [EC:1.14.-.-]
ENSOARG00000008620	336	16	15	122.013	6	12	14	10.4565	11.6686	3.54456	3.97861e-11	up	yes	LTF	protein_coding	chr19:52870333-52903163:+	gi|254656113|gb|ACT76166.1|	3704	0	lactoferrin [Ovis aries]	gi|850492351|gb|CP011904.1|	2818	0	Ovis canadensis canadensis isolate 43U chromosome 19 sequence	Q29477	1407	0	Lactotransferrin	.	.	.	.	pfam00405	Transferrin	Transferrin.	GO:0019731|antibacterial humoral response;GO:0019732|antifungal humoral response;GO:0060349|bone morphogenesis;GO:0002227|innate immune response in mucosa;GO:0006811|ion transport;GO:0055072|iron ion homeostasis;GO:0043066|negative regulation of apoptotic process;GO:0031665|negative regulation of lipopolysaccharide-mediated signaling pathway;GO:2001205|negative regulation of osteoclast developmen…	GO:0005615|extracellular space;GO:0042581|specific granule;	GO:0046872|metal ion binding;GO:0008236|serine-type peptidase activity;	K17283	LTF; lactotransferrin [EC:3.4.21.-]
ENSOARG00000005887	20	2	1	7.65894	1	0	1	0.650386	11.776	3.55777	0.0125672	up	yes	ENSOARG00000005887	protein_coding	chr13:73708849-73710858:-	gi|803137625|ref|XP_012044651.1|	648	2e-76	PREDICTED: LOW QUALITY PROTEIN: zinc finger CCCH domain-containing protein 15-like isoform X1 [Ovis aries]	gi|850488330|gb|CP011898.1|	729	0	Ovis canadensis canadensis isolate 43U chromosome 13 sequence	Q1RMM1	224	2e-66	Zinc finger CCCH domain-containing protein 15	.	.	.	.	pfam06476	DUF1090	Protein of unknown function (DUF1090). This family consists of several bacterial proteins of unknown function and is known as YqjC in Escherichia coli.	GO:0019221|cytokine-mediated signaling pathway;	GO:0005737|cytoplasm;GO:0005730|nucleolus;	GO:0046872|metal ion binding;GO:0044822|poly(A) RNA binding;	.	.
ENSOARG00000000023	3590	412	295	1430.54	47	211	96	116.606	12.2682	3.61685	0.000360578	up	yes	COX3	protein_coding	chrMT:8616-9399:+	gi|470231169|ref|YP_007625490.1|	1137	1e-154	cytochrome c oxidase subunit III (mitochondrion) [Ovis ammon]	gi|794447488|gb|KP702285.1|	784	0	Ovis aries mitochondrion, complete genome	O21619	439	7e-155	Cytochrome c oxidase subunit 3	mlr7496	208	1e-64	COG1845	pfam00510	COX3	Cytochrome c oxidase subunit III.	GO:0019646|aerobic electron transport chain;GO:0008535|respiratory chain complex IV assembly;	GO:0016021|integral component of membrane;GO:0005743|mitochondrial inner membrane;GO:0045277|respiratory chain complex IV;	GO:0004129|cytochrome-c oxidase activity;	K02262	COX3; cytochrome c oxidase subunit 3
ENSOARG00000011083	8	3	1	4.01739	0	0	1	0.318614	12.609	3.65638	0.0474882	up	yes	IL23R	protein_coding	chr1:42462529-42525487:+	gi|426218765|ref|XP_004003607.1|	3118	0	PREDICTED: interleukin-23 receptor [Ovis aries]	gi|802981068|ref|XM_004003558.2|	2025	0	PREDICTED: Ovis aries interleukin 23 receptor (IL23R), mRNA	Q5VWK5	975	0	Interleukin-23 receptor	.	.	.	.	pfam09240	IL6Ra-bind	Interleukin-6 receptor alpha chain, binding. Members of this family adopt a structure consisting of an immunoglobulin-like beta-sandwich, with seven strands in two beta-sheets, in a Greek-key topology. They are required for binding to the cytokine Interleukin-6.	GO:0050829|defense response to Gram-negative bacterium;GO:0006954|inflammatory response;GO:0038155|interleukin-23-mediated signaling pathway;GO:0032693|negative regulation of interleukin-10 production;GO:0042104|positive regulation of activated T cell proliferation;GO:0010535|positive regulation of activation of JAK2 kinase activity;GO:0002230|positive regulation of defense response to virus by h…	GO:0072536|interleukin-23 receptor complex;GO:0005886|plasma membrane;GO:0043235|receptor complex;	.	K05065	IL23R; interleukin 23 receptor
ENSOARG00000017177	0	13	12	8.37894	0	1	1	0.652384	12.8436	3.68297	0.00628169	up	yes	ENSOARG00000017177	protein_coding	chr10:64690523-64690789:-	gi|965950716|ref|XP_012038303.2|	403	3e-43	PREDICTED: LOW QUALITY PROTEIN: uncharacterized protein LOC105615893 [Ovis aries]	gi|965982007|ref|XM_015101483.1|	261	6e-133	PREDICTED: Ovis aries protein NYNRIN-like (LOC105602979), transcript variant X1, mRNA	P10400	80.9	3e-19	Retrovirus-related Pol polyprotein (Fragment)	.	.	.	.	pfam14017	DUF4233	Protein of unknown function (DUF4233). This family of proteins is functionally uncharacterized. This family of proteins is found in bacteria. Proteins in this family are typically between 122 and 147 amino acids in length. Proteins in this family are integral membrane proteins.	.	.	GO:0004519|endonuclease activity;GO:0003964|RNA-directed DNA polymerase activity;	.	.
ENSOARG00000013164	6	2	5	4.30552	0	1	0	0.33377	12.8996	3.68926	0.0366179	up	yes	ENSOARG00000013164	protein_coding	chr15:80389134-80412010:+	gi|545531406|ref|XP_005631758.1|	384	1e-42	PREDICTED: membrane-spanning 4-domains subfamily A member 12-like [Canis lupus familiaris]	gi|965979554|ref|XR_001021026.2|	667	0	PREDICTED: Ovis aries uncharacterized LOC105602401 (LOC105602401), transcript variant X3, ncRNA	Q99N10	60.8	9e-10	Membrane-spanning 4-domains subfamily A member 8	.	.	.	.	pfam04103	CD20	CD20-like family. This family includes the CD20 protein and the beta subunit of the high affinity receptor for IgE Fc. The high affinity receptor for IgE is a tetrameric structure consisting of a single IgE-binding alpha subunit, a single beta subunit, and two disulfide-linked gamma subunits. The alpha subunit of Fc epsilon RI and most Fc receptors are homologous members of the Ig superfamily. By…	.	GO:0016021|integral component of membrane;	.	.	.
ENSOARG00000007623	17	7	5	9.68531	0	1	1	0.652384	14.846	3.892	0.00222299	up	yes	GCSAML	protein_coding	chr5:38381991-38423934:+	gi|803074156|ref|XP_012033759.1|	701	1e-92	PREDICTED: germinal center-associated signaling and motility-like protein [Ovis aries]	gi|965937810|ref|XM_012178369.2|	402	0	PREDICTED: Ovis aries germinal center-associated, signaling and motility-like (GCSAML), mRNA	Q5JQS6	156	1e-47	Germinal center-associated signaling and motility-like protein	.	.	.	.	pfam02994	Transposase_22	L1 transposable element.	GO:0050855|regulation of B cell receptor signaling pathway;GO:2000401|regulation of lymphocyte migration;	.	.	.	.
ENSOARG00000004127	1015	9	60	359.772	14	41	12	22.1528	16.2405	4.02152	8.80436e-05	up	yes	ENSOARG00000004127	protein_coding	chr15:49993284-49999169:+	gi|426245069|ref|XP_004016337.1|	1238	2e-169	PREDICTED: folate receptor alpha [Ovis aries]	gi|965978238|ref|XM_012095994.2|	867	0	PREDICTED: Ovis aries folate receptor alpha (LOC101120775), transcript variant X1, mRNA	P02702	463	3e-164	Folate receptor alpha	.	.	.	.	pfam03024	Folate_rec	Folate receptor family. This family includes the folate receptor which binds to folate and reduced folic acid derivatives and mediates delivery of 5-methyltetrahydrofolate to the interior of cells. These proteins are attached to the membrane by a GPI-anchor. The proteins contain 16 conserved cysteines that form eight disulphide bridges.	GO:0015884|folic acid transport;	GO:0031362|anchored component of external side of plasma membrane;GO:0016324|apical plasma membrane;GO:0030136|clathrin-coated vesicle;GO:0005768|endosome;GO:0005576|extracellular region;	GO:0005542|folic acid binding;GO:0008517|folic acid transporter activity;	K13649	FOLR; folate receptor
ENSOARG00000018477	307	1	17	107.851	12	4	4	6.5908	16.3639	4.03244	7.09402e-06	up	yes	PRSS16	protein_coding	chr20:30262160-30268710:-	gi|965991253|ref|XP_014958036.1|	2336	0	PREDICTED: thymus-specific serine protease isoform X1 [Ovis aries]	gi|965991252|ref|XM_015102550.1|	1491	0	PREDICTED: Ovis aries protease, serine 16 (PRSS16), transcript variant X1, mRNA	Q9NQE7	700	0	Thymus-specific serine protease	.	.	.	.	pfam05577	Peptidase_S28	Serine carboxypeptidase S28. These serine proteases include several eukaryotic enzymes such as lysosomal Pro-X carboxypeptidase, dipeptidyl-peptidase II, and thymus-specific serine peptidase.	GO:0030163|protein catabolic process;GO:0006508|proteolysis;	GO:0016023|cytoplasmic membrane-bounded vesicle;GO:0005768|endosome;GO:0005764|lysosome;	GO:0008239|dipeptidyl-peptidase activity;GO:0004185|serine-type carboxypeptidase activity;GO:0008236|serine-type peptidase activity;	K09649	PRSS16; protease, serine, 16 (thymus) [EC:3.4.-.-]
ENSOARG00000005638	13	1	3	5.63715	1	0	0	0.331772	16.991	4.0867	0.0165271	up	yes	CSTL1	protein_coding	chr13:41190185-41193547:+	gi|426241752|ref|XP_004014753.1|	650	8e-85	PREDICTED: cystatin-like 1 [Ovis aries]	gi|965967489|ref|XM_015099677.1|	408	0	PREDICTED: Ovis aries cystatin-like 1 (CSTL1), transcript variant X4, mRNA	Q9H114	157	8e-48	Cystatin-like 1	.	.	.	.	pfam00031	Cystatin	Cystatin domain. Very diverse family. Attempts to define separate sub-families failed. Typically, either the N-terminal or C-terminal end is very divergent. But splitting into two domains would make very short families. pfam00666 are related to this family but have not been included.	GO:2000117|negative regulation of cysteine-type endopeptidase activity;	GO:0005615|extracellular space;	GO:0004869|cysteine-type endopeptidase inhibitor activity;GO:0002020|protease binding;	.	.
ENSOARG00000017457	16	0	1	5.63991	0	0	1	0.318614	17.7014	4.14579	0.0182469	up	yes	PIP	protein_coding	chr4:105907079-105918079:+	gi|548464095|ref|XP_005679605.1|	555	4e-70	PREDICTED: prolactin-inducible protein homolog [Capra hircus]	gi|926690569|ref|XM_005679548.2|	429	0	PREDICTED: Capra hircus prolactin-inducible protein homolog (LOC102181752), mRNA	P60986	204	4e-66	Prolactin-inducible protein homolog	.	.	.	.	pfam05326	SVA	Seminal vesicle autoantigen (SVA). This family consists of seminal vesicle autoantigen and prolactin-inducible (PIP) proteins. Seminal vesicle autoantigen (SVA) is specifically present in the seminal plasma of mice. This 19-kDa secretory glycoprotein suppresses the motility of spermatozoa by interacting with phospholipid. PIP, has several known functions. In saliva, this protein plays a role in h…	.	GO:0005576|extracellular region;	.	.	.
ENSOARG00000013018	127	0	16	47.3823	4	2	2	2.63186	18.0034	4.17019	5.48479e-08	up	yes	S100G	protein_coding	chrX:14125427-14128755:+	gi|27806285|ref|NP_776682.1|	319	2e-36	protein S100-G [Bos taurus]	gi|803201369|ref|XM_004021937.2|	240	2e-121	PREDICTED: Ovis aries S100 calcium binding protein G (S100G), mRNA	P02633	127	7e-38	Protein S100-G	.	.	.	.	pfam00036	EF-hand_1	EF hand. The EF-hands can be divided into two classes: signaling proteins and buffering/transport proteins. The first group is the largest and includes the most well-known members of the family such as calmodulin, troponin C and S100B. These proteins typically undergo a calcium-dependent conformational change which opens a target binding site. The latter group is represented by calbindin D9k and …	.	GO:0016324|apical plasma membrane;GO:0016323|basolateral plasma membrane;	GO:0005509|calcium ion binding;GO:0005499|vitamin D binding;	K14734	S100G; S100 calcium binding protein G
ENSOARG00000019594	45	0	9	17.8695	0	2	0	0.66754	26.7692	4.7425	0.0214768	up	yes	TRAV5	protein_coding	chr7:22731007-22732108:-	gi|296483544|tpg|DAA25659.1|	578	3e-71	TPA: hypothetical protein BOS_10449 [Bos taurus]	gi|134024789|gb|BC134751.1|	377	0	Bos taurus hypothetical protein LOC785621, mRNA (cDNA clone MGC:157071 IMAGE:8437494), complete cds	P04437	80.1	5e-17	T-cell receptor alpha chain V region CTL-L17	.	.	.	.	pfam07686	V-set	Immunoglobulin V-set domain. This domain is found in antibodies as well as neural protein P0 and CTL4 amongst others.	GO:0006955|immune response;GO:0050776|regulation of immune response;GO:0031295|T cell costimulation;GO:0050852|T cell receptor signaling pathway;	GO:0005886|plasma membrane;	GO:0042287|MHC protein binding;GO:0042605|peptide antigen binding;	.	.
ENSOARG00000012438	88	0	4	30.5329	1	1	1	0.984157	31.0244	4.95533	3.71186e-07	up	yes	TCN1	protein_coding	chr15:80031222-80046922:-	gi|803162984|ref|XP_011951877.1|	2217	0	PREDICTED: transcobalamin-1 isoform X2 [Ovis aries]	gi|965979516|ref|XM_012096487.2|	1347	0	PREDICTED: Ovis aries transcobalamin 1 (TCN1), transcript variant X2, mRNA	P20061	421	1e-141	Transcobalamin-1	.	.	.	.	pfam01122	Cobalamin_bind	Eukaryotic cobalamin-binding protein.	GO:0009235|cobalamin metabolic process;GO:0015889|cobalamin transport;GO:0006824|cobalt ion transport;	GO:0005576|extracellular region;GO:0005615|extracellular space;	GO:0031419|cobalamin binding;	.	.
ENSOARG00000006119	783	6	15	267.064	5	10	4	6.27102	42.587	5.41234	1.54529e-20	up	yes	MMP7	protein_coding	chr15:5709290-5717067:+	gi|926709167|ref|XP_005689425.2|	1263	3e-173	PREDICTED: matrilysin [Capra hircus]	gi|926709166|ref|XM_005689368.2|	810	0	PREDICTED: Capra hircus matrix metallopeptidase 7 (MMP7), mRNA	P09237	370	3e-127	Matrilysin	.	.	.	.	pfam00413	Peptidase_M10	Matrixin. The members of this family are enzymes that cleave peptides. These proteases require zinc for catalysis.	GO:0007568|aging;GO:0071260|cellular response to mechanical stimulus;GO:0030574|collagen catabolic process;GO:0044849|estrous cycle;GO:0022617|extracellular matrix disassembly;GO:0060135|maternal process involved in female pregnancy;GO:0006508|proteolysis;GO:0031667|response to nutrient levels;	GO:0009986|cell surface;GO:0070062|extracellular exosome;GO:0005576|extracellular region;GO:0005615|extracellular space;GO:0005578|proteinaceous extracellular matrix;	GO:0008201|heparin binding;GO:0004222|metalloendopeptidase activity;GO:0004252|serine-type endopeptidase activity;GO:0008270|zinc ion binding;	K01397	MMP7; matrix metalloproteinase-7 (matrilysin, uterine) [EC:3.4.24.23]
ENSOARG00000009963	3575	17	110	1229.23	11	27	19	18.715	65.6818	6.03742	3.78738e-25	up	yes	ENSOARG00000009963	protein_coding	chr21:25823134-25829605:+	gi|426251635|ref|XP_004019527.1|	701	5e-83	PREDICTED: serum amyloid A protein-like [Ovis aries]	gi|850493339|gb|CP011906.1|	2043	0	Ovis canadensis canadensis isolate 43U chromosome 21 sequence	P35541	204	4e-59	Serum amyloid A protein	.	.	.	.	pfam00277	SAA	Serum amyloid A protein.	GO:0006953|acute-phase response;GO:0060326|cell chemotaxis;	GO:0005615|extracellular space;GO:0034364|high-density lipoprotein particle;	GO:0042056|chemoattractant activity;	K17310	SAA; serum amyloid A protein
ENSOARG00000009675	102	1	3	35.2046	0	0	1	0.318614	110.493	6.78781	2.08204e-09	up	yes	HOXA10	protein_coding	chr4:68858042-68863494:+	gi|426227770|ref|XP_004007988.1|	1364	9e-172	PREDICTED: homeobox protein Hox-A10 [Ovis aries]	gi|803063175|ref|XM_004007939.2|	3218	0	PREDICTED: Ovis aries homeobox A10 (HOXA10), transcript variant X1, mRNA	P31260	481	7e-155	Homeobox protein Hox-A10	.	.	.	.	pfam00046	Homeobox	Homeobox domain.	GO:0009952|anterior/posterior pattern specification;GO:0030326|embryonic limb morphogenesis;GO:0008584|male gonad development;GO:0007275|multicellular organismal development;GO:0045944|positive regulation of transcription from RNA polymerase II promoter;GO:0009954|proximal/distal pattern formation;GO:0007338|single fertilization;GO:0001501|skeletal system development;GO:0007283|spermatogenesis;GO…	GO:0005737|cytoplasm;GO:0005634|nucleus;GO:0005667|transcription factor complex;	GO:0042826|histone deacetylase binding;GO:0000978|RNA polymerase II core promoter proximal region sequence-specific DNA binding;GO:0001077|transcriptional activator activity, RNA polymerase II core promoter proximal region sequence-specific binding;	K17443	HOXA10; homrobox protein Hox-A10
ENSOARG00000014971	798	3	7	268.416	1	3	1	1.6517	162.51	7.34438	3.75297e-38	up	yes	ENSOARG00000014971	protein_coding	chr18:58006625-58014911:-	gi|803177507|ref|XP_011953676.1|	2087	0	PREDICTED: uterine milk protein isoform X1 [Ovis aries]	gi|965984500|ref|XM_012098286.2|	1308	0	PREDICTED: Ovis aries serpin peptidase inhibitor, clade A (alpha-1 antiproteinase, antitrypsin), member 14 (SERPINA14), transcript variant X1, mRNA	P21814	803	0	Uterine milk protein	MA2246	81.6	7e-16	COG4826	pfam00079	Serpin	Serpin (serine protease inhibitor). Structure is a multi-domain fold containing a bundle of helices and a beta sandwich.	GO:0007565|female pregnancy;	GO:0005615|extracellular space;	GO:0030414|peptidase inhibitor activity;GO:0004867|serine-type endopeptidase inhibitor activity;	K04525	SERPINA; serpin peptidase inhibitor, clade A
ENSOARG00000022382	4	4	6	4.65565	0	0	0	0	Inf	Inf	0.00756672	up	yes	U5	snRNA	chr1:76537331-76537445:-	.	.	.	.	gi|850474981|gb|CP011886.1|	106	3e-47	Ovis canadensis canadensis isolate 43U chromosome 1 sequence	.	.	.	.	.	.	.	.	pfam00361	Oxidored_q1	NADH-Ubiquinone/plastoquinone (complex I), various chains. This family is part of complex I which catalyses the transfer of two electrons from NADH to ubiquinone in a reaction that is associated with proton translocation across the membrane.	.	.	.	.	.
ENSOARG00000021808	0	4	5	3.00236	0	0	0	0	Inf	Inf	0.0340714	up	yes	ENSOARG00000021808	miRNA	chrX:78723015-78723119:+	.	.	.	.	gi|731442962|ref|NR_129794.1|	102	4e-45	Capra hircus microRNA mir-767 (MIR767), microRNA	.	.	.	.	.	.	.	.	pfam15290	Syntaphilin	Golgi-localized syntaxin-1-binding clamp. Syntaphilin or Syntabulin is a family of eukaryotic proteins. Syntaphilin binds to syntaxin-1 thereby inhibiting SNARE complex formation by absorbing free syntaxin-1. So it is a syntaxin-1 clamp that controls SNARE assembly.	.	.	.	.	.
ENSOARG00000017514	11	0	0	3.6544	0	0	0	0	Inf	Inf	0.0224115	up	yes	HOXD10	protein_coding	chr2:132888192-132890549:-	gi|426220829|ref|XP_004004614.1|	1665	0	PREDICTED: homeobox protein Hox-D10 isoform X1 [Ovis aries]	gi|803017999|ref|XM_004004565.2|	1011	0	PREDICTED: Ovis aries homeobox D10 (HOXD10), transcript variant X1, mRNA	P28358	638	0	Homeobox protein Hox-D10	.	.	.	.	pfam00046	Homeobox	Homeobox domain.	GO:0008344|adult locomotory behavior;GO:0009952|anterior/posterior pattern specification;GO:0030326|embryonic limb morphogenesis;GO:0048704|embryonic skeletal system morphogenesis;GO:0035136|forelimb morphogenesis;GO:0035137|hindlimb morphogenesis;GO:0050905|neuromuscular process;GO:0048935|peripheral nervous system neuron development;GO:0045944|positive regulation of transcription from RNA polym…	GO:0005634|nucleus;	GO:0003682|chromatin binding;GO:0043565|sequence-specific DNA binding;GO:0003700|transcription factor activity, sequence-specific DNA binding;	K09295	HOXD10; homrobox protein Hox-D10
ENSOARG00000017504	18	0	0	5.97993	0	0	0	0	Inf	Inf	0.00380479	up	yes	ENSOARG00000017504	protein_coding	chr2:132883600-132884329:-	gi|926684777|ref|XP_013824164.1|	554	4e-69	PREDICTED: homeobox protein Hox-D9, partial [Capra hircus]	gi|965858351|ref|XM_012143652.2|	369	0	PREDICTED: Ovis aries musimon homeobox D9 (HOXD9), transcript variant X2, mRNA	B5DFK3	190	1e-58	Homeobox protein Hox-D9	.	.	.	.	pfam00046	Homeobox	Homeobox domain.	GO:0007275|multicellular organismal development;GO:0006355|regulation of transcription, DNA-templated;GO:0006351|transcription, DNA-templated;	GO:0005634|nucleus;	GO:0043565|sequence-specific DNA binding;	K09294	HOX_9; homeobox protein HoxA/B/C/D9
ENSOARG00000012650	0	13	0	4.48602	0	0	0	0	Inf	Inf	0.0120004	up	yes	ENSOARG00000012650	protein_coding	chr1:118895293-118900735:+	gi|803006748|ref|XP_011963168.1|	905	2e-114	PREDICTED: ladinin-1-like [Ovis aries]	gi|965913675|ref|XM_012107778.2|	535	0	PREDICTED: Ovis aries ladinin-1-like (LOC101111769), mRNA	P57016	182	1e-49	Ladinin-1	.	.	.	.	pfam02029	Caldesmon	Caldesmon.	.	GO:0005604|basement membrane;GO:0005913|cell-cell adherens junction;GO:0070062|extracellular exosome;	GO:0098641|cadherin binding involved in cell-cell adhesion;GO:0005198|structural molecule activity;	.	.
ENSOARG00000011490	0	10	0	3.45079	0	0	0	0	Inf	Inf	0.0273908	up	yes	ENSOARG00000011490	protein_coding	chr13:42782645-42805742:+	gi|426240980|ref|XP_004014370.1|	1730	0	PREDICTED: dihydrodiol dehydrogenase 3-like isoform X1 [Ovis aries]	gi|965967665|ref|XM_012188612.2|	972	0	PREDICTED: Ovis aries dihydrodiol dehydrogenase 3-like (LOC101109377), transcript variant X3, mRNA	P52898	602	0	Dihydrodiol dehydrogenase 3	YHR104w	207	5e-63	COG0656	pfam00248	Aldo_ket_red	Aldo/keto reductase family. This family includes a number of K+ ion channel beta chain regulatory domains - these are reported to have oxidoreductase activity.	.	GO:0005737|cytoplasm;	GO:0016491|oxidoreductase activity;	.	.
ENSOARG00000009680	11	0	0	3.6544	0	0	0	0	Inf	Inf	0.0224115	up	yes	ENSOARG00000009680	protein_coding	chr4:68867787-68869662:+	gi|426227774|ref|XP_004007990.1|	1215	4e-166	PREDICTED: homeobox protein Hox-A9 [Ovis aries]	gi|965932222|ref|XM_004007941.3|	819	0	PREDICTED: Ovis aries homeobox A9 (HOXA9), transcript variant X1, mRNA	P31269	451	3e-159	Homeobox protein Hox-A9	.	.	.	.	pfam04617	Hox9_act	Hox9 activation region. This family constitutes the N termini of the paralogous homeobox proteins HoxA9, HoxB9, HoxC9 and HoxD9. The N terminal region is found to act as a transcription activation region. Btg1 and Btg2 - the B-cell translocation gene products - may function as cofactors for Hoxb9-mediated transcription. The Btg proteins modulate Hoxb9 transcriptional activity by recruiting a mult…	GO:0009952|anterior/posterior pattern specification;GO:0060216|definitive hemopoiesis;GO:0035115|embryonic forelimb morphogenesis;GO:0048706|embryonic skeletal system development;GO:0042118|endothelial cell activation;GO:0008584|male gonad development;GO:0030879|mammary gland development;GO:0007275|multicellular organismal development;GO:0045638|negative regulation of myeloid cell differentiation…	GO:0005737|cytoplasm;GO:0005634|nucleus;GO:0005667|transcription factor complex;	GO:0019899|enzyme binding;GO:0043565|sequence-specific DNA binding;	K09294	HOX_9; homeobox protein HoxA/B/C/D9
ENSOARG00000008927	1	4	3	2.68576	0	0	0	0	Inf	Inf	0.0470091	up	yes	ENSOARG00000008927	protein_coding	chr18:48857644-48859029:+	gi|664756073|ref|XP_008535541.1|	1810	0	PREDICTED: elongation factor 1-alpha 1 [Equus przewalskii]	gi|850491796|gb|CP011903.1|	1161	0	Ovis canadensis canadensis isolate 43U chromosome 18 sequence	P68105	699	0	Elongation factor 1-alpha 1	SPCC794.09c	577	0	COG5256	pfam00009	GTP_EFTU	Elongation factor Tu GTP binding domain. This domain contains a P-loop motif, also found in several other families such as pfam00071, pfam00025 and pfam00063. Elongation factor Tu consists of three structural domains, this plus two C-terminal beta barrel domains.	GO:0071364|cellular response to epidermal growth factor stimulus;	GO:0005737|cytoplasm;GO:0005829|cytosol;GO:0005730|nucleolus;GO:0005634|nucleus;	GO:0005525|GTP binding;GO:0003924|GTPase activity;GO:0019001|guanyl nucleotide binding;GO:0003746|translation elongation factor activity;	K03231	EEF1A; elongation factor 1-alpha
ENSOARG00000007026	7	0	2	2.97435	0	0	0	0	Inf	Inf	0.0374308	up	yes	RBP2	protein_coding	chr1:247660667-247687648:+	gi|426218220|ref|XP_004003347.1|	700	3e-92	PREDICTED: retinol-binding protein 2 [Ovis aries]	gi|965918284|ref|XM_004003298.3|	455	0	PREDICTED: Ovis aries retinol binding protein 2 (RBP2), mRNA	P50121	256	1e-86	Retinol-binding protein 2	.	.	.	.	pfam00061	Lipocalin	Lipocalin / cytosolic fatty-acid binding protein family. Lipocalins are transporters for small hydrophobic molecules, such as lipids, steroid hormones, bilins, and retinoids. The family also encompasses the enzyme prostaglandin D synthase (EC:5.3.99.2). Alignment subsumes both the lipocalin and fatty acid binding protein signatures from PROSITE. This is supported on structural and functional grou…	GO:0006776|vitamin A metabolic process;	GO:0005737|cytoplasm;	GO:0016918|retinal binding;GO:0019841|retinol binding;GO:0005215|transporter activity;	K14622	RBP2, CRBP2; retinol binding protein 2
ENSOARG00000004889	5	4	0	3.04141	0	0	0	0	Inf	Inf	0.033998	up	yes	ENSOARG00000004889	protein_coding	chr14:45368670-45369171:-	gi|942092893|ref|XP_014337845.1|	366	8e-43	PREDICTED: uncharacterized protein LOC106701465 isoform X1 [Bos mutus]	gi|803146672|ref|XR_001045154.1|	291	1e-149	PREDICTED: Ovis aries uncharacterized LOC105607578 (LOC105607578), ncRNA	.	.	.	.	.	.	.	.	pfam04505	Dispanin	Interferon-induced transmembrane protein. This family includes the human leukocyte antigen CD225, which is an interferon inducible transmembrane protein, and is associated with interferon induced cell growth suppression.	.	.	.	.	.
ENSOARG00000002514	1	9	0	3.43793	0	0	0	0	Inf	Inf	0.0278693	up	yes	ENSOARG00000002514	protein_coding	chrAMGL01123989.1:21-6244:-	gi|965910132|ref|XP_014946468.1|	1354	0	PREDICTED: LOW QUALITY PROTEIN: antigen WC1.1-like [Ovis aries musimon]	gi|966013294|ref|XM_015105234.1|	2296	0	PREDICTED: Ovis aries antigen WC1.1-like (LOC101104052), mRNA	P30205	136	2e-45	Antigen WC1.1	.	.	.	.	pfam00530	SRCR	Scavenger receptor cysteine-rich domain. These domains are disulphide rich extracellular domains. These domains are found in several extracellular receptors and may be involved in protein-protein interactions.	.	GO:0005576|extracellular region;GO:0016020|membrane;	GO:0005044|scavenger receptor activity;	.	.
ENSOARG00000001944	7	3	0	3.36077	0	0	0	0	Inf	Inf	0.0258065	up	yes	ENSOARG00000001944	protein_coding	chr1:185037481-185037819:+	gi|440907958|gb|ELR58035.1|	504	2e-63	hypothetical protein M91_16646 [Bos mutus]	gi|850474981|gb|CP011886.1|	329	1e-170	Ovis canadensis canadensis isolate 43U chromosome 1 sequence	Q32P59	136	2e-40	SRA stem-loop-interacting RNA-binding protein, mitochondrial	.	.	.	.	pfam14259	RRM_6	RNA recognition motif (a.k.a. RRM, RBD, or RNP domain).	GO:0006355|regulation of transcription, DNA-templated;GO:0006351|transcription, DNA-templated;	GO:0005739|mitochondrion;GO:0005634|nucleus;	GO:0000166|nucleotide binding;GO:0003723|RNA binding;	.	.
ENSOARG00000014715	0	0	1	0.32441	2	71	2	24.9985	0.0129772	-6.26788	5.25283e-07	down	yes	ZNF134	protein_coding	chr9:92522147-92523238:+	gi|803331350|ref|XP_012023787.1|	1917	0	PREDICTED: zinc finger protein 134-like isoform X2, partial [Ovis aries musimon]	gi|965952385|ref|XM_004011860.3|	1083	0	PREDICTED: Ovis aries zinc finger protein 134-like (LOC101118963), transcript variant X1, mRNA	P52741	589	0	Zinc finger protein 134	.	.	.	.	pfam13465	zf-H2C2_2	Zinc-finger double domain.	GO:0006355|regulation of transcription, DNA-templated;GO:0006351|transcription, DNA-templated;	GO:0005634|nucleus;	GO:0003677|DNA binding;GO:0046872|metal ion binding;GO:0003700|transcription factor activity, sequence-specific DNA binding;	.	.
ENSOARG00000005851	1	0	2	0.981038	122	1	21	47.5009	0.020653	-5.5975	9.76271e-10	down	yes	ENSOARG00000005851	protein_coding	chr23:59511142-59541662:+	gi|965810289|ref|XP_014960429.1|	2795	0	PREDICTED: glutamate decarboxylase 1-like isoform X2 [Ovis aries musimon]	gi|965999535|ref|XM_015103562.1|	1594	0	PREDICTED: Ovis aries glutamate decarboxylase 1-like (LOC101117810), transcript variant X1, mRNA	Q5IS68	746	0	Glutamate decarboxylase 1	YPO1529	188	9e-51	COG0076	pfam00282	Pyridoxal_deC	Pyridoxal-dependent decarboxylase conserved domain.	GO:0019752|carboxylic acid metabolic process;GO:0042136|neurotransmitter biosynthetic process;	GO:0005622|intracellular;	GO:0004351|glutamate decarboxylase activity;GO:0030170|pyridoxal phosphate binding;	K01580	E4.1.1.15, gadB, gadA, GAD; glutamate decarboxylase [EC:4.1.1.15]
ENSOARG00000001720	1	0	0	0.332218	4	21	3	9.29211	0.0357528	-4.8058	0.00174061	down	yes	ENSOARG00000001720	protein_coding	chr20:26476520-26479282:+	gi|965991601|ref|XP_014958086.1|	1604	0	PREDICTED: helicase SKI2W-like isoform X1 [Ovis aries]	gi|965991600|ref|XM_015102600.1|	1006	0	PREDICTED: Ovis aries helicase SKI2W-like (LOC105612706), transcript variant X1, mRNA	Q15477	489	3e-156	Helicase SKI2W	.	.	.	.	pfam13234	rRNA_proc-arch	rRNA-processing arch domain. Mtr4 is the essential RNA helicase, and is an exosome-activating cofactor. This arch domain is carried in Mtr4 and Ski2 (the cytosolic homologue of Mtr4). The arch domain is required for proper 5.8S rRNA processing, and appears to function independently of canonical helicase activity.	GO:0006401|RNA catabolic process;	GO:0005654|nucleoplasm;GO:0005634|nucleus;GO:0055087|Ski complex;	GO:0005524|ATP binding;GO:0004004|ATP-dependent RNA helicase activity;GO:0003723|RNA binding;	K12599	SKI2, SKIV2L; antiviral helicase SKI2 [EC:3.6.4.-]
ENSOARG00000004139	4	0	0	1.32887	31	12	64	34.6815	0.0383165	-4.70589	0.0214047	down	yes	ENSOARG00000004139	protein_coding	chr11:13904632-13906355:+	gi|556755373|ref|XP_005973041.1|	428	2e-52	PREDICTED: WAP four-disulfide core domain protein 18-like [Pantholops hodgsonii]	gi|556755372|ref|XM_005972979.1|	237	1e-119	PREDICTED: Pantholops hodgsonii WAP four-disulfide core domain protein 18-like (LOC102338926), mRNA	P62810	82.8	3e-20	WAP four-disulfide core domain protein 18	.	.	.	.	pfam00095	WAP	WAP-type (Whey Acidic Protein) 'four-disulfide core'.	.	GO:0005576|extracellular region;	GO:0030414|peptidase inhibitor activity;	.	.
ENSOARG00000022992	0	0	1	0.32441	12	6	0	5.98389	0.0542139	-4.20519	0.0130794	down	yes	U6	snRNA	chr11:12236387-12236493:+	gi|537152882|gb|ERE72362.1|	189	1e-16	membralin-like protein [Cricetulus griseus]	gi|951234517|ref|NG_045051.1|	107	7e-48	Homo sapiens RNA, U6 small nuclear 5, pseudogene (RNU6-5P) on chromosome 2	.	.	.	.	.	.	.	.	pfam08538	DUF1749	Protein of unknown function (DUF1749). This is a plant and fungal family of unknown function. This family contains many hypothetical proteins.	.	.	.	.	.
ENSOARG00000020549	0	0	1	0.32441	12	4	1	5.63496	0.0575709	-4.11852	0.0164875	down	yes	SFTPB	protein_coding	chr3:57360889-57371209:-	gi|6492136|gb|AAF14195.1|AF107544_1	1744	0	pulmonary surfactant-associated protein B [Ovis aries]	gi|965925232|ref|XM_012169361.2|	1139	0	PREDICTED: Ovis aries surfactant protein B (SFTPB), transcript variant X1, mRNA	P15781	608	0	Pulmonary surfactant-associated protein B	.	.	.	.	pfam02199	SapA	Saposin A-type domain.	GO:0009887|organ morphogenesis;GO:0007585|respiratory gaseous exchange;GO:0006665|sphingolipid metabolic process;	GO:0097208|alveolar lamellar body;GO:0005615|extracellular space;GO:0005764|lysosome;GO:0005771|multivesicular body;	GO:0008047|enzyme activator activity;GO:0001664|G-protein coupled receptor binding;	.	.
ENSOARG00000009502	0	0	1	0.32441	7	8	0	4.99257	0.0649785	-3.94389	0.0235402	down	yes	ENSOARG00000009502	protein_coding	chr2:245561573-245564555:+	gi|426222042|ref|XP_004005214.1|	595	4e-76	PREDICTED: phospholipase A2, membrane associated-like [Ovis aries]	gi|965923178|ref|XM_004005165.3|	435	0	PREDICTED: Ovis aries phospholipase A2, membrane associated-like (LOC101107675), mRNA	Q56JZ2	141	2e-41	Phospholipase A2, membrane associated	.	.	.	.	pfam00068	Phospholip_A2_1	Phospholipase A2. Phospholipase A2 releases fatty acids from the second carbon group of glycerol. Perhaps the best known members are secreted snake venoms, but also found in secreted pancreatic and membrane-associated forms. Structure is all-alpha, with two core disulfide-linked helices and a calcium-binding loop. This alignment represents the major family of PLA2s. A second minor family, defined…	GO:0050482|arachidonic acid secretion;GO:0016042|lipid catabolic process;GO:0006644|phospholipid metabolic process;	GO:0005576|extracellular region;GO:0005886|plasma membrane;	GO:0005509|calcium ion binding;GO:0004623|phospholipase A2 activity;	K01047	PLA2G, SPLA2; secretory phospholipase A2 [EC:3.1.1.4]
ENSOARG00000021434	1	0	0	0.332218	7	3	4	4.59817	0.0722501	-3.79086	0.0304482	down	yes	SMAD5-AS1_2	misc_RNA	chr5:44920597-44920725:+	.	.	.	.	gi|850483104|gb|CP011890.1|	123	1e-56	Ovis canadensis canadensis isolate 43U chromosome 5 sequence	.	.	.	.	.	.	.	.	pfam07231	Hs1pro-1_N	Hs1pro-1 N-terminus. This family represents the N-terminus (approximately 180 residues) of plant Hs1pro-1, which is believed to confer resistance to nematodes.	.	.	.	.	.
ENSOARG00000001471	0	1	0	0.345079	1	2	10	4.18546	0.0824471	-3.60039	0.0444511	down	yes	ENSOARG00000001471	protein_coding	chrJH923032.1:30636-37933:+	gi|926730730|ref|XP_013832664.1|	402	8e-44	PREDICTED: tumor necrosis factor receptor superfamily member 26-like [Capra hircus]	gi|966013666|ref|XR_001025512.2|	238	1e-119	PREDICTED: Ovis aries tumor necrosis factor receptor superfamily member 22-like (LOC105605974), transcript variant X2, misc_RNA	Q9ER62	69.3	3e-13	Tumor necrosis factor receptor superfamily member 22	.	.	.	.	pfam00020	TNFR_c6	TNFR/NGFR cysteine-rich region.	GO:1902042|negative regulation of extrinsic apoptotic signaling pathway via death domain receptors;	GO:0009897|external side of plasma membrane;GO:0005576|extracellular region;GO:0016021|integral component of membrane;	GO:0004872|receptor activity;GO:0045569|TRAIL binding;	K05158	TNFRSF22; tumor necrosis factor receptor superfamily member 22
ENSOARG00000007526	0	2	6	2.63661	2	86	0	29.3678	0.0897792	-3.47748	0.0150193	down	yes	GNRHR	protein_coding	chr6:83375633-83391928:-	gi|417086|sp|P32237.1|GNRHR_SHEEP	1509	0	RecName: Full=Gonadotropin-releasing hormone receptor; Short=GnRH receptor; Short=GnRH-R	gi|347708|gb|L22215.1|SHPGRHR	984	0	Sheep gonadotropin-releasing hormone receptor mRNA, complete cds	P32237	585	0	Gonadotropin-releasing hormone receptor	.	.	.	.	pfam00001	7tm_1	7 transmembrane receptor (rhodopsin family). This family contains, amongst other G-protein-coupled receptors (GCPRs), members of the opsin family, which have been considered to be typical members of the rhodopsin superfamily. They share several motifs, mainly the seven transmembrane helices, GCPRs of the rhodopsin superfamily. All opsins bind a chromophore, such as 11-cis-retinal. The function of…	.	GO:0016021|integral component of membrane;GO:0005886|plasma membrane;	GO:0004968|gonadotropin-releasing hormone receptor activity;	K04280	GNRHR; gonadotropin-releasing hormone receptor
ENSOARG00000019994	28	5	12	14.9204	13	15	424	144.412	0.103318	-3.27483	0.0019764	down	yes	ENSOARG00000019994	protein_coding	chr3:43016611-43018465:-	gi|281350307|gb|EFB25891.1|	718	7e-88	hypothetical protein PANDA_004337, partial [Ailuropoda melanoleuca]	gi|850480667|gb|CP011888.1|	1187	0	Ovis canadensis canadensis isolate 43U chromosome 3 sequence	P62268	261	3e-82	40S ribosomal protein S23	YPR132w	202	2e-60	COG0048	pfam00164	Ribosom_S12_S23	Ribosomal protein S12/S23. This protein is known as S12 in bacteria and archaea and S23 in eukaryotes.	GO:0006412|translation;	GO:0022627|cytosolic small ribosomal subunit;GO:0005840|ribosome;GO:0015935|small ribosomal subunit;	GO:0003735|structural constituent of ribosome;GO:0045182|translation regulator activity;	K02973	RP-S23e, RPS23; small subunit ribosomal protein S23e
ENSOARG00000002402	32	19	26	25.6221	365	78	20	153.503	0.166916	-2.58281	2.4015e-07	down	yes	ENSOARG00000002402	protein_coding	chr8:71823931-71830789:-	gi|942080437|ref|XP_014336476.1|	934	9e-112	PREDICTED: heterogeneous nuclear ribonucleoprotein D-like [Bos mutus]	gi|850485237|gb|CP011893.1|	2921	0	Ovis canadensis canadensis isolate 43U chromosome 8 sequence	O14979	352	6e-108	Heterogeneous nuclear ribonucleoprotein D-like	.	.	.	.	pfam00076	RRM_1	RNA recognition motif. (a.k.a. RRM, RBD, or RNP domain). The RRM motif is probably diagnostic of an RNA binding protein. RRMs are found in a variety of RNA binding proteins, including various hnRNP proteins, proteins implicated in regulation of alternative splicing, and protein components of snRNPs. The motif also appears in a few single stranded DNA binding proteins. The RRM structure consists o…	GO:0010468|regulation of gene expression;GO:0006355|regulation of transcription, DNA-templated;GO:0006396|RNA processing;GO:0006351|transcription, DNA-templated;	GO:0005737|cytoplasm;GO:0070062|extracellular exosome;GO:0005654|nucleoplasm;GO:0005634|nucleus;GO:0005681|spliceosomal complex;	GO:0003677|DNA binding;GO:0003690|double-stranded DNA binding;GO:0000166|nucleotide binding;GO:0008143|poly(A) binding;GO:0044822|poly(A) RNA binding;GO:0034046|poly(G) binding;GO:0003697|single-stranded DNA binding;	K13044	HNRNPABD; heterogeneous nuclear ribonucleoprotein A/B/D
ENSOARG00000023279	20	9	12	13.643	186	29	27	79.9915	0.170555	-2.55169	2.05073e-05	down	yes	U1	snRNA	chr1:98403564-98403727:+	gi|927196956|ref|XP_013836555.1|	282	1e-27	PREDICTED: inactive serine/threonine-protein kinase TEX14 [Sus scrofa]	gi|987976947|emb|LT160000.1|	164	3e-79	Macaca fascicularis complete genome, chromosome chr1	.	.	.	.	.	.	.	.	pfam12899	Glyco_hydro_100	Alkaline and neutral invertase. This is a family of bacterial and plant alkaline and neutral invertases, EC:3.2.1.26, previously known as Invertase_neut pfam04853.	.	.	.	.	.
ENSOARG00000019577	12	8	3	7.72048	29	52	46	41.6337	0.185438	-2.43099	0.000168656	down	yes	SFT2D3	protein_coding	chr2:116657762-116658403:-	gi|926684548|ref|XP_013823087.1|	397	2e-44	PREDICTED: vesicle transport protein SFT2C [Capra hircus]	gi|965921079|ref|XM_012130509.2|	642	0	PREDICTED: Ovis aries SFT2 domain containing 3 (SFT2D3), mRNA	Q587I9	116	4e-30	Vesicle transport protein SFT2C	.	.	.	.	pfam04178	Got1	Got1/Sft2-like family. Traffic through the yeast Golgi complex depends on a member of the syntaxin family of SNARE proteins, Sed5, present in early Golgi cisternae. Got1 is thought to facilitate Sed5-dependent fusion events. This is a family of sequences derived from eukaryotic proteins. They are similar to a region of a SNARE-like protein required for traffic through the Golgi complex, SFT2 prot…	GO:0015031|protein transport;GO:0016192|vesicle-mediated transport;	GO:0016021|integral component of membrane;GO:0016020|membrane;	.	.	.
ENSOARG00000015208	7	2	1	3.3401	36	4	11	16.7836	0.199009	-2.32909	0.0464832	down	yes	ABRA	protein_coding	chr9:70486510-70496619:+	gi|803261387|ref|XP_011990409.1|	1932	0	PREDICTED: actin-binding Rho-activating protein [Ovis aries musimon]	gi|965839464|ref|XM_012135019.2|	1024	0	PREDICTED: Ovis aries musimon actin binding Rho activating protein (ABRA), transcript variant X2, mRNA	B5SNZ6	607	0	Actin-binding Rho-activating protein	.	.	.	.	pfam14705	Costars	Costars. This domain is found both alone and at the C-terminus of actin-binding Rho-activating protein (ABRA). It binds to actin, and in muscle regulates the actin cytoskeleton and cell motility. It has a winged helix-like fold consisting of three alpha-helices and four antiparallel beta strands. Unlike typical winged helix proteins it does not bind to DNA, but contains a hydrophobic groove which…	GO:0035025|positive regulation of Rho protein signal transduction;GO:0015031|protein transport;GO:0006355|regulation of transcription, DNA-templated;GO:0006351|transcription, DNA-templated;	GO:0005856|cytoskeleton;GO:0030017|sarcomere;	.	.	.
ENSOARG00000002985	3	13	6	7.42914	0	8	108	37.0805	0.200352	-2.31939	0.0126333	down	yes	ENSOARG00000002985	protein_coding	chrAMGL01119849.1:1997-5240:+	gi|426250461|ref|XP_004018955.1|	1081	2e-138	PREDICTED: SLA class II histocompatibility antigen, DQ haplotype D alpha chain-like isoform X1 [Ovis aries]	gi|556723601|ref|XM_005957557.1|	2084	0	PREDICTED: Pantholops hodgsonii SLA class II histocompatibility antigen, DQ haplotype D alpha chain-like (LOC102315213), mRNA	P15981	379	1e-123	SLA class II histocompatibility antigen, DQ haplotype D alpha chain	.	.	.	.	pfam00993	MHC_II_alpha	Class II histocompatibility antigen, alpha domain.	GO:0002504|antigen processing and presentation of peptide or polysaccharide antigen via MHC class II;GO:0006955|immune response;	GO:0016021|integral component of membrane;GO:0042613|MHC class II protein complex;	.	.	.
ENSOARG00000004922	6	13	9	9.39902	12	111	15	45.809	0.205179	-2.28505	0.000868026	down	yes	C16orf89	protein_coding	chr24:4093379-4108074:-	gi|966001540|ref|XP_014959369.1|	1804	0	PREDICTED: UPF0764 protein C16orf89 homolog isoform X1 [Ovis aries]	gi|966001539|ref|XM_015103883.1|	1049	0	PREDICTED: Ovis aries chromosome 24 open reading frame, human C16orf89 (C24H16orf89), transcript variant X1, mRNA	Q3UST5	473	9e-165	UPF0764 protein C16orf89 homolog	.	.	.	.	pfam13324	GCIP	Grap2 and cyclin-D-interacting. GCIP, or Grap2 and cyclin-D-interacting protein, is found in eukaryotes, and in the human protein CCNDBP1, residues 149-190 constitute a helix-loop-helix domain, residues 190-240 an acidic region, and 240-261 a leucine zipper domain. GCIP interacts with full-length Grap2 protein and with the COOH-terminal unique and SH3 domains (designated QC domain) of Grap2. It i…	.	GO:0005829|cytosol;GO:0070062|extracellular exosome;GO:0016020|membrane;	GO:0042803|protein homodimerization activity;	.	.
ENSOARG00000017058	2	11	12	8.35322	14	105	2	40.3279	0.207132	-2.27137	0.00753601	down	yes	POU1F1	protein_coding	chr1:154027868-154043592:-	gi|802973915|ref|XP_012020050.1|	1701	0	PREDICTED: pituitary-specific positive transcription factor 1 isoform X1 [Ovis aries]	gi|965913370|ref|XM_012164660.2|	975	0	PREDICTED: Ovis aries POU class 1 homeobox 1 (POU1F1), transcript variant X1, mRNA	P10036	586	0	Pituitary-specific positive transcription factor 1	.	.	.	.	pfam00157	Pou	Pou domain - N-terminal to homeobox domain.	GO:0045944|positive regulation of transcription from RNA polymerase II promoter;GO:0006351|transcription, DNA-templated;	GO:0005634|nucleus;	GO:0000981|RNA polymerase II transcription factor activity, sequence-specific DNA binding;GO:0043565|sequence-specific DNA binding;	.	.
ENSOARG00000008757	71	55	50	58.7873	311	53	483	274.762	0.213958	-2.2246	3.73797e-08	down	yes	ENSOARG00000008757	protein_coding	chr2:33364425-33376119:+	gi|795183466|ref|XP_011801277.1|	774	1e-102	PREDICTED: iron-sulfur cluster assembly 1 homolog, mitochondrial isoform X3 [Colobus angolensis palliatus]	gi|965868556|ref|XM_012148061.2|	450	0	PREDICTED: Ovis aries musimon iron-sulfur cluster assembly 1 homolog, mitochondrial (LOC101114490), transcript variant X2, mRNA	Q4R5F0	263	1e-89	Iron-sulfur cluster assembly 1 homolog, mitochondrial	YLL027w_2	124	1e-35	COG0316	pfam01521	Fe-S_biosyn	Iron-sulphur cluster biosynthesis. This family is involved in iron-sulphur cluster biosynthesis. Its members include proteins that are involved in nitrogen fixation such as the HesB and HesB-like proteins.	GO:0016226|iron-sulfur cluster assembly;	GO:0005739|mitochondrion;	GO:0051536|iron-sulfur cluster binding;GO:0046872|metal ion binding;GO:0005198|structural molecule activity;	K13628	iscA, ISCA1; iron-sulfur cluster assembly protein
ENSOARG00000003078	4	3	9	5.2838	9	28	36	23.8016	0.221993	-2.17141	0.0037536	down	yes	ENSOARG00000003078	protein_coding	chr5:1215984-1219328:-	gi|803306433|ref|XP_012011640.1|	338	1e-36	PREDICTED: leukotriene C4 synthase isoform X2 [Ovis aries musimon]	gi|965935133|ref|XM_015095713.1|	180	1e-87	PREDICTED: Ovis aries leukotriene C4 synthase (LTC4S), transcript variant X1, mRNA	Q16873	108	1e-28	Leukotriene C4 synthase	.	.	.	.	pfam01124	MAPEG	MAPEG family. This family is has been called MAPEG (Membrane Associated Proteins in Eicosanoid and Glutathione metabolizm). It includes proteins such as Prostaglandin E synthase. This enzyme catalyses the synthesis of PGE2 from PGH2 (produced by cyclooxygenase from arachidonic acid). Because of structural similarities in the active sites of FLAP, LTC4 synthase and PGE synthase, substrates for eac…	GO:0019370|leukotriene biosynthetic process;GO:0006691|leukotriene metabolic process;GO:2001300|lipoxin metabolic process;GO:0019372|lipoxygenase pathway;	GO:0005783|endoplasmic reticulum;GO:0005789|endoplasmic reticulum membrane;GO:0016021|integral component of membrane;GO:0043231|intracellular membrane-bounded organelle;GO:0005635|nuclear envelope;GO:0005640|nuclear outer membrane;	GO:0008047|enzyme activator activity;GO:0004602|glutathione peroxidase activity;GO:0004364|glutathione transferase activity;GO:0004464|leukotriene-C4 synthase activity;GO:0008289|lipid binding;	K00807	LTC4S; leukotriene-C4 synthase [EC:4.4.1.20]
ENSOARG00000019204	6	2	6	4.62993	46	8	5	19.5248	0.237131	-2.07624	0.0179226	down	yes	ENSOARG00000019204	protein_coding	chr1:6977241-7027543:-	gi|594059300|ref|XP_006053792.1|	5225	0	PREDICTED: LOW QUALITY PROTEIN: maestro heat-like repeat-containing protein family member 2A-like [Bubalus bubalis]	gi|742130169|ref|XM_010841259.1|	1166	0	PREDICTED: Bison bison bison maestro heat-like repeat-containing protein family member 2A (LOC104989556), partial mRNA	A6NES4	1654	0	Maestro heat-like repeat-containing protein family member 2A	.	.	.	.	pfam12217	End_beta_propel	Catalytic beta propeller domain of bacteriophage endosialidase. This domain family is found in bacteria and viruses, and is typically between 443 and 460 amino acids in length. This domain is the highly conserved beta propeller of bacteriophage endosialidase which represents the catalytically active part of the enzymes. This core domain forms stable SDS-resistant trimers. There is a nested beta b…	GO:0002479|antigen processing and presentation of exogenous peptide antigen via MHC class I, TAP-dependent;GO:0043161|proteasome-mediated ubiquitin-dependent protein catabolic process;	GO:0005737|cytoplasm;GO:0005829|cytosol;GO:0070062|extracellular exosome;GO:0005654|nucleoplasm;GO:0005634|nucleus;GO:0000502|proteasome complex;GO:0005839|proteasome core complex;GO:0019773|proteasome core complex, alpha-subunit complex;	GO:0004298|threonine-type endopeptidase activity;	.	.
ENSOARG00000009552	24	10	25	19.5343	113	106	20	79.2422	0.246514	-2.02026	0.000345519	down	yes	ENSOARG00000009552	protein_coding	chr20:27016476-27019529:+	gi|965991172|ref|XP_014958021.1|	1542	0	PREDICTED: LOW QUALITY PROTEIN: BOLA class I histocompatibility antigen, alpha chain BL3-7 isoform X1 [Ovis aries]	gi|965991171|ref|XM_015102535.1|	873	0	PREDICTED: Ovis aries BOLA class I histocompatibility antigen, alpha chain BL3-7 (LOC105614324), transcript variant X1, mRNA	P13752	472	1e-164	BOLA class I histocompatibility antigen, alpha chain BL3-6	.	.	.	.	pfam00129	MHC_I	Class I Histocompatibility antigen, domains alpha 1 and 2.	GO:0002474|antigen processing and presentation of peptide antigen via MHC class I;GO:0006955|immune response;	GO:0016021|integral component of membrane;GO:0042612|MHC class I protein complex;	.	.	.
ENSOARG00000002874	48	1	1	16.616	68	87	41	64.6617	0.256968	-1.96034	0.0484199	down	yes	ENSOARG00000002874	protein_coding	chrAMGL01123155.1:18365-25237:+	gi|926729605|ref|XP_013832210.1|	1259	0	PREDICTED: zinc finger protein 2 homolog [Capra hircus]	gi|965912663|ref|XM_015091444.1|	1962	0	PREDICTED: Ovis aries musimon zinc finger protein 235-like (LOC106990272), transcript variant X2, partial mRNA	Q9HCG1	90.5	9e-17	Zinc finger protein 160	.	.	.	.	pfam13465	zf-H2C2_2	Zinc-finger double domain.	GO:0030097|hemopoiesis;GO:0006355|regulation of transcription, DNA-templated;GO:0006351|transcription, DNA-templated;	GO:0005634|nucleus;	GO:0003677|DNA binding;GO:0046872|metal ion binding;	K09228	KRAB; KRAB domain-containing zinc finger protein
ENSOARG00000009137	2222	14865	10376	9233.86	12174	89908	2992	35000.9	0.263818	-1.92239	0.0447574	down	yes	PRL	protein_coding	chr20:34258080-34266900:-	gi|130939|sp|P01240.2|PRL_SHEEP	1156	6e-156	RecName: Full=Prolactin; Short=PRL; Flags: Precursor	gi|551264|emb|X76050.1|	730	0	O.aries ovine mammary gland prolactin mRNA	P01240	449	2e-157	Prolactin	.	.	.	.	pfam00103	Hormone_1	Somatotropin hormone family.	GO:0009058|biosynthetic process;GO:0001825|blastocyst formation;GO:0007595|lactation;GO:0043066|negative regulation of apoptotic process;GO:0033685|negative regulation of luteinizing hormone secretion;GO:0010751|negative regulation of nitric oxide mediated signal transduction;GO:0090278|negative regulation of peptide hormone secretion;GO:0030072|peptide hormone secretion;GO:0045723|positive regul…	GO:0005615|extracellular space;	GO:0005148|prolactin receptor binding;	K05439	PRL; prolactin
ENSOARG00000002360	7	8	14	9.62789	20	71	18	36.0682	0.266936	-1.90543	0.00678168	down	yes	HPSE	protein_coding	chr6:97679406-97732075:-	gi|803084056|ref|XP_004010012.2|	2725	0	PREDICTED: heparanase isoform X1 [Ovis aries]	gi|965843981|ref|XM_012136997.2|	1678	0	PREDICTED: Ovis aries musimon heparanase (HPSE), transcript variant X3, mRNA	Q9MYY0	956	0	Heparanase	.	.	.	.	pfam03662	Glyco_hydro_79n	Glycosyl hydrolase family 79, N-terminal domain. Family of endo-beta-N-glucuronidase, or heparanase. Heparan sulfate proteoglycans (HSPGs) play a key role in the self- assembly, insolubility and barrier properties of basement membranes and extracellular matrices. Hence, cleavage of heparan sulfate (HS) affects the integrity and functional state of tissues and thereby fundamental normal and pathol…	GO:0060055|angiogenesis involved in wound healing;GO:0005975|carbohydrate metabolic process;GO:0007155|cell adhesion;GO:0030198|extracellular matrix organization;GO:0030200|heparan sulfate proteoglycan catabolic process;	GO:0005622|intracellular;GO:0005765|lysosomal membrane;GO:0005634|nucleus;GO:0005578|proteinaceous extracellular matrix;	GO:0004566|beta-glucuronidase activity;GO:0043395|heparan sulfate proteoglycan binding;GO:0030305|heparanase activity;	K07964	HPSE; heparanase 1 [EC:3.2.1.166]
ENSOARG00000006139	7	2	5	4.63773	16	14	20	16.3534	0.283594	-1.8181	0.0260409	down	yes	PRF1	protein_coding	chr25:26597136-26599574:-	gi|426255698|ref|XP_004021485.1|	2784	0	PREDICTED: LOW QUALITY PROTEIN: perforin-1 [Ovis aries]	gi|966005385|ref|XM_004021436.3|	1642	0	PREDICTED: Ovis aries perforin 1 (pore forming protein) (PRF1), mRNA	P14222	787	0	Perforin-1	.	.	.	.	pfam01823	MACPF	MAC/Perforin domain. The membrane-attack complex (MAC) of the complement system forms transmembrane channels. These channels disrupt the phospholipid bilayer of target cells, leading to cell lysis and death. A number of proteins participate in the assembly of the MAC. Freshly activated C5b binds to C6 to form a C5b-6 complex, then to C7 forming the C5b-7 complex. The C5b-7 complex binds to C8, wh…	GO:0006915|apoptotic process;GO:0006968|cellular defense response;GO:0019835|cytolysis;GO:0002357|defense response to tumor cell;GO:0051607|defense response to virus;GO:0002418|immune response to tumor cell;GO:0001771|immunological synapse formation;GO:0051260|protein homooligomerization;	GO:0044194|cytolytic granule;GO:0016023|cytoplasmic membrane-bounded vesicle;GO:0031904|endosome lumen;GO:0005576|extracellular region;GO:0016021|integral component of membrane;GO:0016020|membrane;GO:0005886|plasma membrane;	GO:0005509|calcium ion binding;GO:0022829|wide pore channel activity;	K07818	PRF1; perforin 1
ENSOARG00000010748	15	13	8	12.0646	21	70	29	39.5709	0.304885	-1.71366	0.0087612	down	yes	ENSOARG00000010748	protein_coding	chr15:72228570-72228791:+	gi|965978938|ref|XP_014956599.1|	314	3e-35	PREDICTED: LOW QUALITY PROTEIN: uncharacterized protein C11orf96 homolog [Ovis aries]	gi|965978937|ref|XM_015101113.1|	220	3e-110	PREDICTED: Ovis aries chromosome 15 open reading frame, human C11orf96 (C15H11orf96), transcript variant X1, mRNA	A8IHN8	119	4e-33	Uncharacterized protein C11orf96 homolog	.	.	.	.	pfam08781	DP	Transcription factor DP. DP forms a heterodimer with E2F and regulates genes involved in cell cycle progression. The transcriptional activity of E2F is inhibited by the retinoblastoma protein which binds to the E2F-DP heterodimer and negatively regulates the G1-S transition.	GO:0006897|endocytosis;GO:0045920|negative regulation of exocytosis;GO:0048168|regulation of neuronal synaptic plasticity;GO:2000474|regulation of opioid receptor signaling pathway;	GO:0030054|cell junction;GO:0042584|chromaffin granule membrane;GO:0030136|clathrin-coated vesicle;GO:0030285|integral component of synaptic vesicle membrane;GO:0043005|neuron projection;	GO:0051020|GTPase binding;GO:0005215|transporter activity;	.	.
ENSOARG00000002725	9	16	34	19.5412	13	110	70	63.3308	0.308557	-1.69639	0.0349842	down	yes	ENSOARG00000002725	protein_coding	chr21:41210463-41216755:+	gi|803224197|ref|XP_011972393.1|	559	1e-70	PREDICTED: HRAS-like suppressor 3 [Ovis aries musimon]	gi|965996332|ref|XM_012102080.2|	374	0	PREDICTED: Ovis aries HRAS-like suppressor 3 (LOC101120029), transcript variant X2, mRNA	Q8R3U1	162	2e-49	HRAS-like suppressor 3	.	.	.	.	pfam04970	LRAT	Lecithin retinol acyltransferase. The full-length members of this family are representatives of a novel class II tumor-suppressor family, designated as H-REV107-like. This domain is the catalytic N-terminal proline-rich region of the protein. The downstream region is a putative C-terminal transmembrane domain which is found to be crucial for cellular localisation, but not necessary for the enzyme…	GO:0016042|lipid catabolic process;GO:0045786|negative regulation of cell cycle;GO:0008654|phospholipid biosynthetic process;GO:0006644|phospholipid metabolic process;	GO:0005783|endoplasmic reticulum;GO:0016021|integral component of membrane;GO:0048471|perinuclear region of cytoplasm;	GO:0052740|1-acyl-2-lysophosphatidylserine acylhydrolase activity;GO:0008970|phosphatidylcholine 1-acylhydrolase activity;GO:0052739|phosphatidylserine 1-acylhydrolase activity;GO:0004623|phospholipase A2 activity;	K16817	PLA2G16; HRAS-like suppressor 3 [EC:3.1.1.32 3.1.1.4]
ENSOARG00000011169	10	6	7	7.66352	13	48	14	24.7946	0.30908	-1.69395	0.0265324	down	yes	ENSOARG00000011169	protein_coding	chr9:31967164-31967945:+	gi|602707705|ref|XP_007464121.1|	358	7e-39	PREDICTED: CCAAT/enhancer-binding protein delta [Lipotes vexillifer]	gi|965837843|ref|XM_012134346.2|	223	2e-111	PREDICTED: Ovis aries musimon CCAAT/enhancer-binding protein delta (LOC105609192), mRNA	O02756	113	4e-29	CCAAT/enhancer-binding protein delta	.	.	.	.	pfam07716	bZIP_2	Basic region leucine zipper.	GO:0006351|transcription, DNA-templated;	GO:0005634|nucleus;	GO:0043565|sequence-specific DNA binding;GO:0003700|transcription factor activity, sequence-specific DNA binding;	K10050	CEBPD; CCAAT/enhancer binding protein (C/EBP), delta
ENSOARG00000004848	76	71	194	112.685	360	382	349	358.135	0.314643	-1.66821	0.000184951	down	yes	ITGBL1	protein_coding	chr10:77339045-77468115:+	gi|803228819|ref|XP_011974682.1|	1559	0	PREDICTED: integrin beta-like protein 1 isoform X2 [Ovis aries musimon]	gi|965954621|ref|XM_012184919.2|	1158	0	PREDICTED: Ovis aries integrin beta like 1 (ITGBL1), transcript variant X1, mRNA	O95965	119	2e-28	Integrin beta-like protein 1	.	.	.	.	pfam07974	EGF_2	EGF-like domain. This family contains EGF domains found in a variety of extracellular proteins.	GO:0007155|cell adhesion;	GO:0005576|extracellular region;	.	.	.
ENSOARG00000016119	8	7	19	11.2371	26	41	38	34.418	0.326489	-1.6149	0.0115046	down	yes	SLC25A31	protein_coding	chr17:29631331-29661343:-	gi|426247073|ref|XP_004017311.1|	1599	0	PREDICTED: ADP/ATP translocase 4 [Ovis aries]	gi|965982517|ref|XM_004017262.3|	964	0	PREDICTED: Ovis aries solute carrier family 25 (mitochondrial carrier; adenine nucleotide translocator), member 31 (SLC25A31), mRNA	Q2YDD9	609	0	ADP/ATP translocase 4	.	.	.	.	pfam00153	Mito_carr	Mitochondrial carrier protein.	GO:0006412|translation;GO:0055085|transmembrane transport;	GO:0016021|integral component of membrane;GO:0005743|mitochondrial inner membrane;GO:0031514|motile cilium;	GO:0003735|structural constituent of ribosome;GO:0005215|transporter activity;	K05863	SLC25A4S, ANT; solute carrier family 25 (mitochondrial adenine nucleotide translocator), member 4/5/6/31
ENSOARG00000005438	16	15	5	12.1137	30	17	65	36.3372	0.33337	-1.5848	0.0144028	down	yes	OBSCN	protein_coding	chr5:2379625-2595327:-	gi|742155262|ref|XP_010845591.1|	21774	0	PREDICTED: obscurin [Bison bison bison]	gi|965934286|ref|XM_015095557.1|	3859	0	PREDICTED: Ovis aries obscurin, cytoskeletal calmodulin and titin-interacting RhoGEF (OBSCN), transcript variant X1, mRNA	A2AAJ9	68.2	4e-09	Obscurin	.	.	.	.	pfam07679	I-set	Immunoglobulin I-set domain.	GO:0030154|cell differentiation;GO:0098779|mitophagy in response to mitochondrial depolarization;GO:0007275|multicellular organismal development;GO:0035023|regulation of Rho protein signal transduction;	GO:0031430|M band;GO:0005863|striated muscle myosin thick filament;GO:0030018|Z disc;	GO:0030506|ankyrin binding;GO:0005524|ATP binding;GO:0004674|protein serine/threonine kinase activity;GO:0005089|Rho guanyl-nucleotide exchange factor activity;GO:0031432|titin binding;	.	.
ENSOARG00000002613	10	9	13	10.6452	34	40	22	31.6406	0.336442	-1.57157	0.0137097	down	yes	SHOX2	protein_coding	chr1:227507349-227515800:+	gi|395842775|ref|XP_003794187.1|	1001	4e-132	PREDICTED: short stature homeobox protein 2 isoform X2 [Otolemur garnettii]	gi|965918009|ref|XM_015092577.1|	651	0	PREDICTED: Ovis aries short stature homeobox 2 (SHOX2), transcript variant X1, mRNA	O60902	381	3e-130	Short stature homeobox protein 2	ECU03g1170	54.7	6e-08	COG5576	pfam00046	Homeobox	Homeobox domain.	GO:0003209|cardiac atrium morphogenesis;GO:0060351|cartilage development involved in endochondral bone morphogenesis;GO:0002063|chondrocyte development;GO:0048557|embryonic digestive tract morphogenesis;GO:0035115|embryonic forelimb morphogenesis;GO:0060272|embryonic skeletal joint morphogenesis;GO:0007507|heart development;GO:0003170|heart valve development;GO:0060415|muscle tissue morphogenesis…	GO:0005634|nucleus;	GO:0043565|sequence-specific DNA binding;	K09331	SHOX; short stature homeobox protein
ENSOARG00000003909	9	5	17	10.2303	21	35	35	29.8007	0.343292	-1.54249	0.0179584	down	yes	ENSOARG00000003909	protein_coding	chr14:62649350-62650317:-	gi|965972022|ref|XP_014955836.1|	667	9e-86	PREDICTED: zinc finger and BTB domain-containing protein 45 isoform X1 [Ovis aries]	gi|965972021|ref|XM_015100350.1|	378	0	PREDICTED: Ovis aries zinc finger and BTB domain containing 45 (ZBTB45), transcript variant X1, mRNA	Q96K62	254	1e-81	Zinc finger and BTB domain-containing protein 45	.	.	.	.	pfam00096	zf-C2H2	Zinc finger, C2H2 type. The C2H2 zinc finger is the classical zinc finger domain. The two conserved cysteines and histidines co-ordinate a zinc ion. The following pattern describes the zinc finger. #-X-C-X(1-5)-C-X3-#-X5-#-X2-H-X(3-6)-[H/C] Where X can be any amino acid, and numbers in brackets indicate the number of residues. The positions marked # are those that are important for the stable fol…	GO:0006355|regulation of transcription, DNA-templated;GO:0006351|transcription, DNA-templated;	GO:0005634|nucleus;	GO:0003677|DNA binding;GO:0046872|metal ion binding;	K10516	ZBTB45; zinc finger and BTB domain-containing protein 45
ENSOARG00000015038	17	104	125	82.0871	240	125	348	232.224	0.353482	-1.50029	0.0354356	down	yes	SDR16C5	protein_coding	chr9:36264636-36276508:-	gi|803103824|ref|XP_012038756.1|	1555	0	PREDICTED: epidermal retinol dehydrogenase 2 isoform X1 [Ovis aries]	gi|965951736|ref|XM_012183366.2|	945	0	PREDICTED: Ovis aries short chain dehydrogenase/reductase family 16C, member 5 (SDR16C5), transcript variant X1, mRNA	Q8N3Y7	487	4e-172	Epidermal retinol dehydrogenase 2	MA2686	108	1e-26	COG1028	pfam00106	adh_short	short chain dehydrogenase. This family contains a wide variety of dehydrogenases.	GO:0050908|detection of light stimulus involved in visual perception;GO:0043616|keratinocyte proliferation;GO:0042574|retinal metabolic process;GO:0042572|retinol metabolic process;	GO:0005789|endoplasmic reticulum membrane;GO:0016021|integral component of membrane;	GO:0004745|retinol dehydrogenase activity;	K15734	SDR16C5; all-trans-retinol dehydrogenase (NAD+) [EC:1.1.1.105]
ENSOARG00000019782	11	10	9	10.0249	21	20	46	28.2989	0.35425	-1.49716	0.0203192	down	yes	CCNB1IP1	protein_coding	chr7:23946971-23951850:+	gi|803090549|ref|XP_012036481.1|	1495	0	PREDICTED: E3 ubiquitin-protein ligase CCNB1IP1 [Ovis aries]	gi|803334529|ref|XM_012169967.1|	834	0	PREDICTED: Ovis aries musimon cyclin B1 interacting protein 1, E3 ubiquitin protein ligase (CCNB1IP1), transcript variant X2, mRNA	Q9NPC3	554	0	E3 ubiquitin-protein ligase CCNB1IP1	.	.	.	.	pfam14634	zf-RING_5	zinc-RING finger domain.	GO:0001825|blastocyst formation;GO:0051026|chiasma assembly;GO:0016567|protein ubiquitination;GO:0007131|reciprocal meiotic recombination;GO:0007286|spermatid development;	GO:0000795|synaptonemal complex;	GO:0016874|ligase activity;GO:0061630|ubiquitin protein ligase activity;GO:0008270|zinc ion binding;	K10639	CCNB1IP1, HEI10; E3 ubiquitin-protein ligase CCNP1IP1 [EC:2.3.2.27]
ENSOARG00000010196	10	10	16	11.9635	46	19	37	33.3919	0.358276	-1.48085	0.0165406	down	yes	TNFRSF9	protein_coding	chr12:43560756-43579756:+	gi|426239784|ref|XP_004013799.1|	1316	3e-179	PREDICTED: tumor necrosis factor receptor superfamily member 9 [Ovis aries]	gi|965963986|ref|XM_004013750.3|	987	0	PREDICTED: Ovis aries tumor necrosis factor receptor superfamily member 9 (TNFRSF9), mRNA	Q07011	347	4e-116	Tumor necrosis factor receptor superfamily member 9	.	.	.	.	pfam00020	TNFR_c6	TNFR/NGFR cysteine-rich region.	GO:0006915|apoptotic process;GO:0008625|extrinsic apoptotic signaling pathway via death domain receptors;GO:0006955|immune response;GO:0006954|inflammatory response;GO:0007275|multicellular organismal development;GO:0008285|negative regulation of cell proliferation;GO:2001180|negative regulation of interleukin-10 secretion;GO:2001183|negative regulation of interleukin-12 secretion;GO:0070207|prot…	GO:0009897|external side of plasma membrane;GO:0005615|extracellular space;GO:0005887|integral component of plasma membrane;	GO:0004872|receptor activity;GO:0005031|tumor necrosis factor-activated receptor activity;	K05146	TNFRSF9, CD137; tumor necrosis factor receptor superfamily member 9
ENSOARG00000001636	15	17	11	14.4181	85	21	14	39.6704	0.363448	-1.46018	0.0285504	down	yes	SI	protein_coding	chr1:220311409-220425966:+	gi|426218012|ref|XP_004003244.1|	9653	0	PREDICTED: sucrase-isomaltase, intestinal isoform X1 [Ovis aries]	gi|803004819|ref|XM_004003195.2|	5286	0	PREDICTED: Ovis aries sucrase-isomaltase (alpha-glucosidase) (SI), transcript variant X1, mRNA	P14410	3143	0	Sucrase-isomaltase, intestinal	SPAPB24D3.10c	397	5e-116	COG1501	pfam01055	Glyco_hydro_31	Glycosyl hydrolases family 31. Glycosyl hydrolases are key enzymes of carbohydrate metabolizm. Family 31 comprises of enzymes that are, or similar to, alpha- galactosidases.	GO:0005975|carbohydrate metabolic process;GO:0044245|polysaccharide digestion;	GO:0016324|apical plasma membrane;GO:0005903|brush border;GO:0070062|extracellular exosome;GO:0005794|Golgi apparatus;GO:0016021|integral component of membrane;GO:0005886|plasma membrane;	GO:0004558|alpha-1,4-glucosidase activity;GO:0030246|carbohydrate binding;GO:0004574|oligo-1,6-glucosidase activity;GO:0004575|sucrose alpha-glucosidase activity;	K01203	SI; sucrase-isomaltase / oligo-1,6-glucosidase [EC:3.2.1.48 3.2.1.10]
ENSOARG00000020438	30	35	57	40.5357	120	128	90	111.211	0.364495	-1.45603	0.000750997	down	yes	ATP13A5	protein_coding	chr1:192319713-192419367:+	gi|426217690|ref|XP_004003085.1|	6162	0	PREDICTED: probable cation-transporting ATPase 13A5 isoform X1 [Ovis aries]	gi|965917559|ref|XM_004003036.3|	3574	0	PREDICTED: Ovis aries ATPase type 13A5 (ATP13A5), transcript variant X1, mRNA	Q4VNC0	2034	0	Probable cation-transporting ATPase 13A5	.	.	.	.	pfam12409	P5-ATPase	P5-type ATPase cation transporter. This domain family is found in eukaryotes, and is typically between 110 and 126 amino acids in length. The family is found in association with pfam00122, pfam00702. P-type ATPases comprise a large superfamily of proteins, present in both prokaryotes and eukaryotes, that transport inorganic cations and other substrates across cell membranes.	GO:0006874|cellular calcium ion homeostasis;GO:0034220|ion transmembrane transport;	GO:0005887|integral component of plasma membrane;GO:0043231|intracellular membrane-bounded organelle;GO:0005886|plasma membrane;	GO:0005524|ATP binding;GO:0019829|cation-transporting ATPase activity;GO:0046872|metal ion binding;	K14951	ATP13A3_4_5; cation-transporting ATPase 13A3/4/5 [EC:3.6.3.-]
ENSOARG00000024737	6	14	12	10.7173	26	32	26	27.5907	0.38844	-1.36424	0.0351454	down	yes	snoU83B	snoRNA	chr3:214729304-214729397:-	.	.	.	.	gi|7159573|emb|AJ238851.1|	79	2e-32	Bos taurus rpl3 gene for ribosomal protein L3, U43 snoRNA, U82 snoRNA, U83a snoRNA and U83b snoRNA genes	.	.	.	.	.	.	.	.	pfam06333	Med13_C	Mediator complex subunit 13 C-terminal. Mediator is a large complex of up to 33 proteins that is conserved from plants through fungi to humans - the number and representation of individual subunits varying with species. It is arranged into four different sections, a core, a head, a tail and a kinase-activity part, and the number of subunits within each of these is what varies with species. Overal…	.	.	.	.	.
ENSOARG00000023024	1891	1557	2989	2135.17	3314	6347	6285	5220.42	0.409004	-1.28981	0.000859474	down	yes	Metazoa_SRP	misc_RNA	chr7:39908431-39908729:-	gi|594691438|ref|XP_007193055.1|	450	5e-53	PREDICTED: uncharacterized protein LOC103017900 [Balaenoptera acutorostrata scammoni]	gi|577019625|ref|NR_110389.1|	287	2e-147	Bos taurus RNA, 7SL, cytoplasmic 1 (RN7SL1), SRP RNA	.	.	.	.	.	.	.	.	pfam13900	GVQW	Putative binding domain. This short domain is often found nested inside other longer domains. The function is not known, but the domain carries a highly conserved GVQW motif. The members are rich in proline and cysteine. This may be a binding domain.	.	.	.	.	.
ENSOARG00000018230	24	19	31	24.5864	78	38	65	59.2714	0.414811	-1.26947	0.0126624	down	yes	ENSOARG00000018230	protein_coding	chr5:49130095-49139688:-	gi|926697760|ref|XP_013820922.1|	2137	0	PREDICTED: uncharacterized protein LOC102185742 [Capra hircus]	gi|926697759|ref|XM_013965468.1|	817	0	PREDICTED: Capra hircus uncharacterized LOC102185742 (LOC102185742), mRNA	.	.	.	.	.	.	.	.	pfam00225	Kinesin	Kinesin motor domain.	.	.	.	.	.
ENSOARG00000008091	19	18	10	15.7677	23	51	41	37.7162	0.418061	-1.25822	0.0295958	down	yes	HLA-DOA	protein_coding	chr20:7420413-7425930:-	gi|426250130|ref|XP_004018791.1|	1146	2e-156	PREDICTED: HLA class II histocompatibility antigen, DO alpha chain [Ovis aries]	gi|965991987|ref|XM_004018742.3|	753	0	PREDICTED: Ovis aries HLA class II histocompatibility antigen, DO alpha chain (LOC101110545), mRNA	P06340	339	7e-116	HLA class II histocompatibility antigen, DO alpha chain	.	.	.	.	pfam07654	C1-set	Immunoglobulin C1-set domain.	GO:0019886|antigen processing and presentation of exogenous peptide antigen via MHC class II;GO:0006955|immune response;GO:0002587|negative regulation of antigen processing and presentation of peptide antigen via MHC class II;GO:0045580|regulation of T cell differentiation;	GO:0010008|endosome membrane;GO:0016021|integral component of membrane;GO:0005765|lysosomal membrane;GO:0042613|MHC class II protein complex;GO:0005886|plasma membrane;	GO:0023026|MHC class II protein complex binding;GO:0032395|MHC class II receptor activity;	K06752	MHC2; major histocompatibility complex, class II
ENSOARG00000011463	95	97	112	101.367	195	367	172	241.991	0.418889	-1.25536	0.00106735	down	yes	IER3	protein_coding	chr20:27350693-27351260:+	gi|426250644|ref|XP_004019045.1|	604	3e-77	PREDICTED: radiation-inducible immediate-early gene IEX-1 [Ovis aries]	gi|965991146|ref|XM_004018996.3|	468	0	PREDICTED: Ovis aries immediate early response 3 (IER3), mRNA	P46695	181	1e-56	Radiation-inducible immediate-early gene IEX-1	.	.	.	.	pfam15265	FAM196	FAM196 family. This protein family is a domain of unknown function. This family of proteins is found in eukaryotes and are typically between 441 and 534 amino acids in length.	GO:0009653|anatomical structure morphogenesis;GO:0006915|apoptotic process;GO:0043066|negative regulation of apoptotic process;GO:0014066|regulation of phosphatidylinositol 3-kinase signaling;GO:2001020|regulation of response to DNA damage stimulus;	GO:0005829|cytosol;GO:0016021|integral component of membrane;GO:0005634|nucleus;	.	.	.
ENSOARG00000005814	14	22	9	15.1625	35	51	19	34.688	0.43711	-1.19393	0.0465186	down	yes	ENSOARG00000005814	protein_coding	chr22:15996222-16019181:-	gi|965997096|ref|XP_004020104.3|	1520	0	PREDICTED: PDZ and LIM domain protein 1 isoform X1, partial [Ovis aries]	gi|965997095|ref|XM_004020055.3|	899	0	PREDICTED: Ovis aries PDZ and LIM domain 1 (PDLIM1), transcript variant X1, partial mRNA	Q5E9E1	576	0	PDZ and LIM domain protein 1	.	.	.	.	pfam00412	LIM	LIM domain. This family represents two copies of the LIM structural domain.	GO:0006355|regulation of transcription, DNA-templated;	GO:0005737|cytoplasm;GO:0005856|cytoskeleton;GO:0005667|transcription factor complex;	GO:0003713|transcription coactivator activity;GO:0008270|zinc ion binding;	.	.
ENSOARG00000003000	22	16	45	27.4285	48	62	75	60.5149	0.453252	-1.14161	0.0447275	down	yes	ENSOARG00000003000	protein_coding	chrJH923069.1:18584-22834:+	gi|966013710|ref|XP_014960759.1|	707	5e-93	PREDICTED: tumor necrosis factor receptor superfamily member 26-like [Ovis aries]	gi|966013709|ref|XM_015105273.1|	384	0	PREDICTED: Ovis aries tumor necrosis factor receptor superfamily member 26-like (LOC105605978), transcript variant X5, mRNA	P83626	85.5	1e-19	Tumor necrosis factor receptor superfamily member 26	.	.	.	.	pfam00020	TNFR_c6	TNFR/NGFR cysteine-rich region.	GO:0008625|extrinsic apoptotic signaling pathway via death domain receptors;GO:0006955|immune response;GO:0006954|inflammatory response;GO:0007275|multicellular organismal development;GO:0042981|regulation of apoptotic process;GO:0042127|regulation of cell proliferation;GO:0032496|response to lipopolysaccharide;	GO:0005887|integral component of plasma membrane;GO:0005739|mitochondrion;	GO:0043120|tumor necrosis factor binding;GO:0005031|tumor necrosis factor-activated receptor activity;	K05161	TNFRSF26; tumor necrosis factor receptor superfamily member 26
ENSOARG00000022840	3417	2590	4115	3363.89	6262	10671	4852	7185.14	0.468173	-1.09488	9.99249e-05	down	yes	RNase_MRP	misc_RNA	chr2:52567380-52567658:+	gi|431902819|gb|ELK09034.1|	161	6e-13	hypothetical protein PAL_GLEAN10008241 [Pteropus alecto]	gi|850477813|gb|CP011887.1|	242	2e-122	Ovis canadensis canadensis isolate 43U chromosome 2 sequence	.	.	.	.	.	.	.	.	pfam11314	DUF3117	Protein of unknown function (DUF3117). This family of proteins with unknown function appears to be restricted to Actinobacteria.	.	.	.	.	.
ENSOARG00000018247	2089	3380	2449	2654.85	2068	10902	3760	5522.86	0.480702	-1.05678	0.00837422	down	yes	POMC	protein_coding	chr3:32466656-32469942:-	gi|565683214|sp|P01191.3|COLI_SHEEP	921	7e-122	RecName: Full=Pro-opiomelanocortin; Short=POMC; AltName: Full=Corticotropin-lipotropin; Contains: RecName: Full=NPP; Contains: RecName: Full=Melanotropin gamma; AltName: Full=Gamma-MSH; Contains: RecName: Full=Corticotropin; AltName: Full=Adrenocorticotropic hormone; Short=ACTH; Contains: RecName: Full=Melanotropin alpha; AltName: Full=Alpha-MSH; Contains: RecName: Full=Corticotropin-like interme…	gi|965924845|ref|XM_012165982.2|	780	0	PREDICTED: Ovis aries proopiomelanocortin (POMC), transcript variant X1, mRNA	P01191	359	2e-123	Pro-opiomelanocortin	.	.	.	.	pfam08384	NPP	Pro-opiomelanocortin, N-terminal region. This family features the N-terminal peptide of pro-opiomelanocortin (NPP). It is thought to represent an important pituitary peptide, given its high yield from pituitary glands, and exhibits a potent in vitro aldosterone-stimulating activity.	GO:0007218|neuropeptide signaling pathway;	GO:0005576|extracellular region;	.	K05228	POMC; proopiomelanocortin
ENSOARG00000025059	96	141	115	117.856	135	330	264	239.048	0.493024	-1.02027	0.00583658	down	yes	SCARNA6	snoRNA	chr1:7484261-7484538:-	.	.	.	.	gi|850474981|gb|CP011886.1|	267	3e-136	Ovis canadensis canadensis isolate 43U chromosome 1 sequence	.	.	.	.	.	.	.	.	pfam00119	ATP-synt_A	ATP synthase A chain.	.	.	.	.	.
ENSOARG00000004123	53	65	41	53.3385	91	76	161	106.855	0.499168	-1.0024	0.0209649	down	yes	ENSOARG00000004123	protein_coding	chr23:557743-582026:-	gi|965899297|ref|XP_014945239.1|	1212	7e-162	PREDICTED: potassium voltage-gated channel subfamily G member 2 isoform X2 [Ovis aries musimon]	gi|965999371|ref|XM_015103523.1|	905	0	PREDICTED: Ovis aries potassium channel, voltage gated modifier subfamily G, member 2 (KCNG2), transcript variant X1, mRNA	Q9UJ96	412	1e-140	Potassium voltage-gated channel subfamily G member 2	MA2034	63.5	9e-11	COG1226	pfam00520	Ion_trans	Ion transport protein. This family contains Sodium, Potassium, Calcium ion channels. This family is 6 transmembrane helices in which the last two helices flank a loop which determines ion selectivity. In some sub-families (e.g. Na channels) the domain is repeated four times, whereas in others (e.g. K channels) the protein forms as a tetramer in the membrane. A bacterial structure of the protein i…	GO:0006813|potassium ion transport;GO:0051260|protein homooligomerization;GO:0008016|regulation of heart contraction;GO:0050796|regulation of insulin secretion;	GO:0070062|extracellular exosome;GO:0005886|plasma membrane;GO:0008076|voltage-gated potassium channel complex;	GO:0005251|delayed rectifier potassium channel activity;	K04901	KCNG2; potassium voltage-gated channel subfamily G member 2
ENSOARG00000007216	45	33	43	40.287	58	117	68	79.9597	0.503842	-0.988957	0.038606	down	yes	CYTL1	protein_coding	chr6:103748586-103752884:+	gi|426232293|ref|XP_004010166.1|	579	6e-74	PREDICTED: cytokine-like protein 1 [Ovis aries]	gi|965940696|ref|XM_004010117.3|	414	0	PREDICTED: Ovis aries cytokine like 1 (CYTL1), mRNA	Q9NRR1	194	2e-62	Cytokine-like protein 1	.	.	.	.	pfam15153	CYTL1	Cytokine-like protein 1. The function of this family of proteins, CYTL1, has not, as yet, been determined. However it is thought to be a secretory protein expressed in CD34+ haemopoietic cells. This family of proteins is found in eukaryotes. Proteins in this family are typically between 134 and 145 amino acids in length. There are two conserved sequence motifs: PPTCYSR and DDC.	GO:1990079|cartilage homeostasis;GO:0002062|chondrocyte differentiation;GO:0050650|chondroitin sulfate proteoglycan biosynthetic process;GO:0048839|inner ear development;GO:0051091|positive regulation of sequence-specific DNA binding transcription factor activity;GO:0045944|positive regulation of transcription from RNA polymerase II promoter;GO:0007165|signal transduction;	GO:0005615|extracellular space;	GO:0005102|receptor binding;	.	.
ENSOARG00000009881	56	58	97	70.0865	128	141	155	138.914	0.504533	-0.986979	0.0103974	down	yes	ENSOARG00000009881	protein_coding	chr18:6432503-6544219:-	gi|119622645|gb|EAX02240.1|	614	2e-78	leucine rich repeat containing 28, isoform CRA_a [Homo sapiens]	gi|965985180|ref|XM_012098366.2|	445	0	PREDICTED: Ovis aries leucine rich repeat containing 28 (LRRC28), transcript variant X5, mRNA	Q32KX5	216	1e-67	Leucine-rich repeat-containing protein 28	alr0124_1	52	2e-07	COG4886	pfam13855	LRR_8	Leucine rich repeat.	GO:0048066|developmental pigmentation;GO:0097324|melanocyte migration;GO:0000122|negative regulation of transcription from RNA polymerase II promoter;GO:0007399|nervous system development;GO:0048023|positive regulation of melanin biosynthetic process;GO:0045636|positive regulation of melanocyte differentiation;GO:0045944|positive regulation of transcription from RNA polymerase II promoter;GO:1903…	GO:0005634|nucleus;	GO:0003677|DNA binding;GO:0046872|metal ion binding;GO:0019208|phosphatase regulator activity;GO:0001227|transcriptional repressor activity, RNA polymerase II transcription regulatory region sequence-specific binding;	.	.
ENSOARG00000005360	70	49	86	68.0634	89	183	137	134.258	0.50696	-0.980056	0.0173858	down	yes	ENSOARG00000005360	protein_coding	chrX:43517980-43520388:-	gi|966009530|ref|XP_014960349.1|	3373	0	PREDICTED: zinc finger X-linked protein ZXDB isoform X1 [Ovis aries]	gi|966009529|ref|XM_015104863.1|	2406	0	PREDICTED: Ovis aries zinc finger, X-linked, duplicated B (ZXDB), transcript variant X1, mRNA	P98169	1119	0	Zinc finger X-linked protein ZXDB	SPAC144.09c	106	1e-23	COG5048	pfam13465	zf-H2C2_2	Zinc-finger double domain.	GO:0006355|regulation of transcription, DNA-templated;GO:0006351|transcription, DNA-templated;	GO:0005634|nucleus;	GO:0046872|metal ion binding;GO:0003676|nucleic acid binding;	.	.
ENSOARG00000003929	344	30	282	216.119	421	429	429	419.549	0.515122	-0.957013	0.0169323	down	yes	VIP	protein_coding	chr8:76307156-76315531:+	gi|548480637|ref|XP_005684979.1|	758	9e-93	PREDICTED: VIP peptides [Capra hircus]	gi|850485237|gb|CP011893.1|	1539	0	Ovis canadensis canadensis isolate 43U chromosome 8 sequence	P81401	294	2e-93	VIP peptides	.	.	.	.	pfam00123	Hormone_2	Peptide hormone. This family contains glucagon, GIP, secretin and VIP.	GO:0048255|mRNA stabilization;GO:0010579|positive regulation of adenylate cyclase activity involved in G-protein coupled receptor signaling pathway;GO:0045732|positive regulation of protein catabolic process;GO:0070459|prolactin secretion;GO:0032880|regulation of protein localization;	GO:0005576|extracellular region;	GO:0005179|hormone activity;	K05264	VIP; vasoactive intestinal peptide
ENSOARG00000005513	36	51	42	43.1841	109	78	66	83.2258	0.518879	-0.946531	0.0339093	down	yes	PLSCR5	protein_coding	chr1:239967093-239988217:+	gi|803005270|ref|XP_011957239.1|	1360	0	PREDICTED: phospholipid scramblase family member 5 [Ovis aries]	gi|965918176|ref|XM_012101849.2|	804	0	PREDICTED: Ovis aries phospholipid scramblase family member 5 (PLSCR5), mRNA	A0PG75	444	2e-156	Phospholipid scramblase family member 5	.	.	.	.	pfam03803	Scramblase	Scramblase. Scramblase is palmitoylated and contains a potential protein kinase C phosphorylation site. Scramblase exhibits Ca2+-activated phospholipid scrambling activity in vitro. There are also possible SH3 and WW binding motifs. Scramblase is involved in the redistribution of phospholipids after cell activation or injury.	.	GO:0005886|plasma membrane;	GO:0017128|phospholipid scramblase activity;	.	.
ENSOARG00000008115	30	48	68	48.5902	80	128	71	91.886	0.52881	-0.91918	0.0371376	down	yes	ENSOARG00000008115	protein_coding	chr21:49743059-49748737:+	gi|803341383|ref|XP_012028717.1|	433	1e-51	PREDICTED: interferon-induced transmembrane protein 1-like [Ovis aries musimon]	gi|965913117|ref|XM_012173327.2|	200	7e-99	PREDICTED: Ovis aries musimon interferon-induced transmembrane protein 1-like (LOC105614496), mRNA	P13164	132	1e-38	Interferon-induced transmembrane protein 1	.	.	.	.	pfam04505	Dispanin	Interferon-induced transmembrane protein. This family includes the human leukocyte antigen CD225, which is an interferon inducible transmembrane protein, and is associated with interferon induced cell growth suppression.	GO:0007166|cell surface receptor signaling pathway;GO:0051607|defense response to virus;GO:0030336|negative regulation of cell migration;GO:0008285|negative regulation of cell proliferation;GO:0046597|negative regulation of viral entry into host cell;GO:0045071|negative regulation of viral genome replication;GO:0001503|ossification;GO:0045669|positive regulation of osteoblast differentiation;GO:0…	GO:0016021|integral component of membrane;GO:0016020|membrane;GO:0005886|plasma membrane;	GO:0005057|receptor signaling protein activity;	.	.
ENSOARG00000004062	83	54	56	64.3753	116	118	135	120.883	0.532541	-0.909036	0.0219485	down	yes	RAB38	protein_coding	chr21:6934489-6998696:+	gi|426251467|ref|XP_004019443.1|	1126	3e-154	PREDICTED: ras-related protein Rab-38 [Ovis aries]	gi|803189967|ref|XM_004019394.2|	635	0	PREDICTED: Ovis aries RAB38, member RAS oncogene family (RAB38), mRNA	Q8QZZ8	424	3e-150	Ras-related protein Rab-38	.	.	.	.	pfam00071	Ras	Ras family. Includes sub-families Ras, Rab, Rac, Ral, Ran, Rap Ypt1 and more. Shares P-loop motif with GTP_EFTU, arf and myosin_head. See pfam00009 pfam00025, pfam00063. As regards Rab GTPases, these are important regulators of vesicle formation, motility and fusion. They share a fold in common with all Ras GTPases: this is a six-stranded beta-sheet surrounded by five alpha-helices.	GO:0035646|endosome to melanosome transport;GO:1903232|melanosome assembly;GO:0032438|melanosome organization;GO:0090383|phagosome acidification;GO:0060155|platelet dense granule organization;GO:0072657|protein localization to membrane;GO:0015031|protein transport;GO:0007264|small GTPase mediated signal transduction;	GO:0005829|cytosol;GO:0005769|early endosome;GO:0005783|endoplasmic reticulum;GO:0044233|ER-mitochondrion membrane contact site;GO:0005764|lysosome;GO:0042470|melanosome;GO:0033162|melanosome membrane;GO:0016020|membrane;GO:0005739|mitochondrion;GO:0045335|phagocytic vesicle;GO:0030670|phagocytic vesicle membrane;GO:0005886|plasma membrane;GO:0005802|trans-Golgi network;	GO:0035650|AP-1 adaptor complex binding;GO:0035651|AP-3 adaptor complex binding;GO:0036461|BLOC-2 complex binding;GO:0005525|GTP binding;GO:0030742|GTP-dependent protein binding;	K07923	RAB38; Ras-related protein Rab-38
ENSOARG00000023941	102334	91694	130265	107898	127236	258996	230970	202249	0.533492	-0.906462	0.00486195	down	yes	Metazoa_SRP	misc_RNA	chr7:39920039-39920337:-	gi|594691438|ref|XP_007193055.1|	457	5e-54	PREDICTED: uncharacterized protein LOC103017900 [Balaenoptera acutorostrata scammoni]	gi|577019609|ref|NR_110394.1|	287	2e-147	Canis lupus familiaris RNA, 7SL, cytoplasmic 1 (RN7SL1), SRP RNA	.	.	.	.	.	.	.	.	pfam13900	GVQW	Putative binding domain. This short domain is often found nested inside other longer domains. The function is not known, but the domain carries a highly conserved GVQW motif. The members are rich in proline and cysteine. This may be a binding domain.	.	.	.	.	.
ENSOARG00000014847	97	109	176	126.935	212	332	175	236.905	0.535805	-0.90022	0.0217615	down	yes	ENSOARG00000014847	protein_coding	chr5:44728226-44745479:+	gi|803068990|ref|XP_012032916.1|	2239	0	PREDICTED: F-box/LRR-repeat protein 21 isoform X1 [Ovis aries]	gi|803068993|ref|XM_012177528.1|	1412	0	PREDICTED: Ovis aries F-box and leucine-rich repeat protein 21 (FBXL21), transcript variant X2, mRNA	B3FL73	862	0	F-box/LRR-repeat protein 21	.	.	.	.	pfam12937	F-box-like	F-box-like. This is an F-box-like family.	GO:0043153|entrainment of circadian clock by photoperiod;GO:0016567|protein ubiquitination;GO:0048511|rhythmic process;	GO:0005829|cytosol;GO:0005634|nucleus;GO:0019005|SCF ubiquitin ligase complex;	.	K10287	FBXL21; F-box and leucine-rich repeat protein 21
ENSOARG00000019286	97	58	78	77.5437	134	127	178	143.56	0.54015	-0.888568	0.0179607	down	yes	PARVG	protein_coding	chr3:218866509-218892320:+	gi|965929511|ref|XP_014950545.1|	1559	0	PREDICTED: gamma-parvin isoform X1 [Ovis aries]	gi|965929510|ref|XM_015095059.1|	982	0	PREDICTED: Ovis aries parvin gamma (PARVG), transcript variant X1, mRNA	Q9HBI0	444	1e-154	Gamma-parvin	.	.	.	.	pfam00307	CH	Calponin homology (CH) domain. The CH domain is found in both cytoskeletal proteins and signal transduction proteins. The CH domain is involved in actin binding in some members of the family. However in calponins there is evidence that the CH domain is not involved in its actin binding activity. Most member proteins have from two to four copies of the CH domain, however some proteins such as calp…	GO:0031532|actin cytoskeleton reorganization;GO:0007160|cell-matrix adhesion;	GO:0005737|cytoplasm;GO:0005856|cytoskeleton;GO:0005925|focal adhesion;GO:0005886|plasma membrane;	GO:0003779|actin binding;	K06275	PARV; parvin
ENSOARG00000024340	4006	4032	4754	4264.47	5133	10473	8113	7783.48	0.547887	-0.86805	6.49631e-05	down	yes	Metazoa_SRP	misc_RNA	chr7:39726641-39726939:+	gi|594691438|ref|XP_007193055.1|	450	5e-53	PREDICTED: uncharacterized protein LOC103017900 [Balaenoptera acutorostrata scammoni]	gi|577019625|ref|NR_110389.1|	293	1e-150	Bos taurus RNA, 7SL, cytoplasmic 1 (RN7SL1), SRP RNA	.	.	.	.	.	.	.	.	pfam13900	GVQW	Putative binding domain. This short domain is often found nested inside other longer domains. The function is not known, but the domain carries a highly conserved GVQW motif. The members are rich in proline and cysteine. This may be a binding domain.	.	.	.	.	.
ENSOARG00000021128	61	54	113	75.5579	101	150	168	137.102	0.551108	-0.859593	0.0423	down	yes	SIX6	protein_coding	chr7:69617164-69619027:+	gi|240849269|ref|NP_001155330.1|	1068	1e-144	homeobox protein SIX6 [Ovis aries]	gi|240849268|ref|NM_001161858.1|	710	0	Ovis aries SIX homeobox 6 (SIX6), mRNA	O95475	414	1e-145	Homeobox protein SIX6	.	.	.	.	pfam00046	Homeobox	Homeobox domain.	GO:0009887|organ morphogenesis;GO:0001654|eye development;GO:0007601|visual perception;	GO:0005634|nucleus;	GO:0003677|DNA binding;GO:0001205|transcriptional activator activity, RNA polymerase II distal enhancer sequence-specific binding;	K19473	SIX3_6, OPTIX; homeobox protein SIX3/6
ENSOARG00000001369	739	453	604	597.773	785	1025	1503	1081.43	0.552761	-0.855273	0.00358199	down	yes	UBE2S	protein_coding	chr14:59362798-59365691:+	gi|466075452|ref|XP_004283338.1|	872	1e-115	PREDICTED: ubiquitin-conjugating enzyme E2 S [Orcinus orca]	gi|965970905|ref|XM_004015419.3|	669	0	PREDICTED: Ovis aries ubiquitin conjugating enzyme E2S (UBE2S), mRNA	B5DFI8	333	3e-114	Ubiquitin-conjugating enzyme E2 S	SPAC11E3.04c	127	2e-35	COG5078	pfam00179	UQ_con	Ubiquitin-conjugating enzyme. Proteins destined for proteasome-mediated degradation may be ubiquitinated. Ubiquitination follows conjugation of ubiquitin to a conserved cysteine residue of UBC homologues. TSG101 is one of several UBC homologues that lacks this active site cysteine.	GO:0031145|anaphase-promoting complex-dependent proteasomal ubiquitin-dependent protein catabolic process;GO:0051301|cell division;GO:0010458|exit from mitosis;GO:0010994|free ubiquitin chain polymerization;GO:1904668|positive regulation of ubiquitin protein ligase activity;GO:0070979|protein K11-linked ubiquitination;GO:0044314|protein K27-linked ubiquitination;GO:0035519|protein K29-linked ubiq…	GO:0005680|anaphase-promoting complex;GO:0005737|cytoplasm;GO:0005634|nucleus;	GO:0005524|ATP binding;GO:0061631|ubiquitin conjugating enzyme activity;GO:0061630|ubiquitin protein ligase activity;GO:0031625|ubiquitin protein ligase binding;GO:0004842|ubiquitin-protein transferase activity;	K10583	UBE2S, E2EPF; ubiquitin-conjugating enzyme E2 S [EC:2.3.2.23]
ENSOARG00000005410	89	45	72	68.4535	115	128	130	122.296	0.559735	-0.837184	0.0343352	down	yes	COLEC11	protein_coding	chr2:1904862-1923764:+	gi|555954788|ref|XP_005889560.1|	1078	4e-145	PREDICTED: collectin-11 isoform X5 [Bos mutus]	gi|965919338|ref|XM_004003959.3|	831	0	PREDICTED: Ovis aries collectin subfamily member 11 (COLEC11), transcript variant X2, mRNA	Q17QH6	414	2e-144	Collectin-11	.	.	.	.	pfam00059	Lectin_C	Lectin C-type domain. This family includes both long and short form C-type	GO:0032502|developmental process;GO:0007275|multicellular organismal development;	GO:0005581|collagen trimer;GO:0005576|extracellular region;	GO:0005537|mannose binding;	K10066	COLEC11; collectin sub-family member 11
ENSOARG00000015730	51	63	62	58.7965	97	101	119	103.808	0.566398	-0.820113	0.0458538	down	yes	ENSOARG00000015730	protein_coding	chr12:57518628-57534840:-	gi|151556254|gb|AAI49805.1|	1747	0	Unknown (protein for IMAGE:8473920) [Bos taurus]	gi|965964587|ref|XM_004014092.3|	1129	0	PREDICTED: Ovis aries quinone oxidoreductase-like protein 2 (LOC101118372), transcript variant X1, mRNA	A6QQF5	589	0	Quinone oxidoreductase-like protein 2	.	.	.	.	pfam00107	ADH_zinc_N	Zinc-binding dehydrogenase.	.	GO:0005739|mitochondrion;	GO:0016491|oxidoreductase activity;GO:0008270|zinc ion binding;	.	.
ENSOARG00000016610	1039	831	877	916.443	1191	2331	1381	1613.17	0.568102	-0.815778	0.00101335	down	yes	HLA-DRA	protein_coding	chr20:25774090-25783626:-	gi|803187080|ref|XP_011955819.1|	1264	1e-172	PREDICTED: mamu class II histocompatibility antigen, DR alpha chain-like isoform X1 [Ovis aries]	gi|965990987|ref|XM_012100429.2|	808	0	PREDICTED: Ovis aries mamu class II histocompatibility antigen, DR alpha chain-like (LOC101109747), transcript variant X1, mRNA	Q30631	401	9e-139	Mamu class II histocompatibility antigen, DR alpha chain	.	.	.	.	pfam07654	C1-set	Immunoglobulin C1-set domain.	GO:0002504|antigen processing and presentation of peptide or polysaccharide antigen via MHC class II;GO:0006955|immune response;	GO:0016021|integral component of membrane;GO:0042613|MHC class II protein complex;	.	.	.
ENSOARG00000015153	70	132	84	96.0561	156	165	192	168.002	0.571754	-0.806534	0.0378423	down	yes	ENSOARG00000015153	protein_coding	chr1:65666870-65687317:-	gi|426215928|ref|XP_004002221.1|	3099	0	PREDICTED: guanylate-binding protein 4-like [Ovis aries]	gi|965915355|ref|XM_004002172.3|	1968	0	PREDICTED: Ovis aries guanylate-binding protein 4-like (LOC101119773), transcript variant X1, mRNA	Q96PP9	836	0	Guanylate-binding protein 4	.	.	.	.	pfam02263	GBP	Guanylate-binding protein, N-terminal domain. Transcription of the anti-viral guanylate-binding protein (GBP) is induced by interferon-gamma during macrophage induction. This family contains GBP1 and GPB2, both GTPases capable of binding GTP, GDP and GMP.	.	GO:0000139|Golgi membrane;GO:0005634|nucleus;GO:0048471|perinuclear region of cytoplasm;	GO:0005525|GTP binding;GO:0003924|GTPase activity;	.	.
ENSOARG00000013986	90	63	79	77.268	105	141	167	135.106	0.571905	-0.806152	0.0336203	down	yes	TMEM127	protein_coding	chr3:104018919-104028274:+	gi|148696233|gb|EDL28180.1|	1050	1e-141	transmembrane protein 127, isoform CRA_a, partial [Mus musculus]	gi|965926109|ref|XM_012173850.2|	753	0	PREDICTED: Ovis aries transmembrane protein 127 (TMEM127), transcript variant X2, mRNA	O75204	404	1e-141	Transmembrane protein 127	.	.	.	.	pfam13903	Claudin_2	PMP-22/EMP/MP20/Claudin tight junction. Members of this family are claudins, that form tight junctions between cells.	GO:0007032|endosome organization;GO:0008285|negative regulation of cell proliferation;GO:0032007|negative regulation of TOR signaling;	GO:0005737|cytoplasm;GO:0005769|early endosome;GO:0016021|integral component of membrane;GO:0005886|plasma membrane;	GO:0017137|Rab GTPase binding;	.	.
ENSOARG00000021088	239	172	191	200.716	295	402	371	350.254	0.573058	-0.803247	0.00414844	down	yes	LGALS3	protein_coding	chr7:64533068-64544034:+	gi|803284650|ref|XP_012001990.1|	755	5e-97	PREDICTED: galectin-3 [Ovis aries musimon]	gi|965947447|ref|XM_004010664.3|	750	0	PREDICTED: Ovis aries lectin, galactoside-binding, soluble, 3 (LGALS3), mRNA	P16110	253	8e-82	Galectin-3	.	.	.	.	pfam00337	Gal-bind_lectin	Galactoside-binding lectin. This family contains galactoside binding lectins. The family also includes enzymes such as human eosinophil lysophospholipase (EC:3.1.1.5).	GO:0030154|cell differentiation;GO:0048245|eosinophil chemotaxis;GO:0030198|extracellular matrix organization;GO:0045087|innate immune response;GO:0048246|macrophage chemotaxis;GO:0002548|monocyte chemotaxis;GO:0071674|mononuclear cell migration;GO:0006397|mRNA processing;GO:0045806|negative regulation of endocytosis;GO:2001237|negative regulation of extrinsic apoptotic signaling pathway;GO:20005…	GO:0009986|cell surface;GO:0005737|cytoplasm;GO:0009897|external side of plasma membrane;GO:0070062|extracellular exosome;GO:0005615|extracellular space;GO:0001772|immunological synapse;GO:0016020|membrane;GO:0005743|mitochondrial inner membrane;GO:0005634|nucleus;GO:0005578|proteinaceous extracellular matrix;GO:0005681|spliceosomal complex;	GO:0030246|carbohydrate binding;GO:0042056|chemoattractant activity;GO:0019863|IgE binding;GO:0043236|laminin binding;GO:0044822|poly(A) RNA binding;	.	.
ENSOARG00000008374	188	161	114	154.997	231	356	231	269.061	0.576067	-0.795691	0.0136064	down	yes	GCNT1	protein_coding	chr2:59764793-59766079:-	gi|426220288|ref|XP_004004348.1|	2319	0	PREDICTED: beta-1,3-galactosyl-O-glycosyl-glycoprotein beta-1,6-N-acetylglucosaminyltransferase [Ovis aries]	gi|965920407|ref|XM_012122441.2|	1287	0	PREDICTED: Ovis aries glucosaminyl (N-acetyl) transferase 1, core 2 (GCNT1), transcript variant X7, mRNA	Q92180	863	0	Beta-1,3-galactosyl-O-glycosyl-glycoprotein beta-1,6-N-acetylglucosaminyltransferase	.	.	.	.	pfam02485	Branch	Core-2/I-Branching enzyme. This is a family of two different beta-1,6-N-acetylglucosaminyltransferase enzymes, I-branching enzyme and core-2 branching enzyme. I-branching enzyme is responsible for the production of the blood group I-antigen during embryonic development. Core-2 branching enzyme forms crucial side-chain branches in O-glycans.	GO:0060352|cell adhesion molecule production;GO:0009101|glycoprotein biosynthetic process;GO:0050901|leukocyte tethering or rolling;GO:0006486|protein glycosylation;	GO:0031985|Golgi cisterna;GO:0000139|Golgi membrane;GO:0016021|integral component of membrane;	GO:0003829|beta-1,3-galactosyl-O-glycosyl-glycoprotein beta-1,6-N-acetylglucosaminyltransferase activity;	.	.
ENSOARG00000010070	196	174	216	195.231	369	380	270	335.282	0.582288	-0.780195	0.00631049	down	yes	ENSOARG00000010070	protein_coding	chr1:111039478-111049403:-	gi|802973384|ref|XP_012043436.1|	1277	3e-174	PREDICTED: low affinity immunoglobulin gamma Fc region receptor III-A isoform X2 [Ovis aries]	gi|802973383|ref|XM_012188046.1|	1111	0	PREDICTED: Ovis aries Fc fragment of IgG, low affinity IIIa, receptor (CD16a) (FCGR3A), transcript variant X2, mRNA	P79107	415	1e-143	Low affinity immunoglobulin gamma Fc region receptor III	.	.	.	.	pfam13895	Ig_2	Immunoglobulin domain. This domain contains immunoglobulin-like domains.	.	GO:0016021|integral component of membrane;GO:0005886|plasma membrane;	.	.	.
ENSOARG00000005587	245	262	193	234.415	404	435	383	401.255	0.584205	-0.775454	0.00364879	down	yes	EXTL1	protein_coding	chr2:239934068-239955162:-	gi|965922964|ref|XP_014949164.1|	3100	0	PREDICTED: exostosin-like 1 isoform X2 [Ovis aries]	gi|965922961|ref|XM_015093677.1|	1841	0	PREDICTED: Ovis aries exostosin-like glycosyltransferase 1 (EXTL1), transcript variant X1, mRNA	Q92935	919	0	Exostosin-like 1	.	.	.	.	pfam09258	Glyco_transf_64	Glycosyl transferase family 64 domain. Members of this family catalyse the transfer reaction of N-acetylglucosamine and N-acetylgalactosamine from the respective UDP-sugars to the non-reducing end of [glucuronic acid]beta 1-3[galactose]beta 1-O-naphthalenemethanol, an acceptor substrate analog of the natural common linker of various glycosylaminoglycans. They are also required for the biosynthesi…	GO:0006024|glycosaminoglycan biosynthetic process;GO:0015012|heparan sulfate proteoglycan biosynthetic process;GO:0006486|protein glycosylation;GO:0001501|skeletal system development;	GO:0005789|endoplasmic reticulum membrane;GO:0016021|integral component of membrane;	GO:0050508|glucuronosyl-N-acetylglucosaminyl-proteoglycan 4-alpha-N-acetylglucosaminyltransferase activity;	K02368	EXTL1; alpha-1,4-N-acetylglucosaminyltransferase EXTL1 [EC:2.4.1.224]
ENSOARG00000003737	90	165	94	117.332	199	154	260	200.263	0.58589	-0.771297	0.044673	down	yes	ENSOARG00000003737	protein_coding	chr21:5284692-5298388:-	gi|803189941|ref|XP_011956978.1|	2198	0	PREDICTED: tripartite motif-containing protein 64-like [Ovis aries]	gi|850493339|gb|CP011906.1|	3118	0	Ovis canadensis canadensis isolate 43U chromosome 21 sequence	A6NGJ6	492	3e-155	Tripartite motif-containing protein 64	.	.	.	.	pfam00078	RVT_1	Reverse transcriptase (RNA-dependent DNA polymerase). A reverse transcriptase gene is usually indicative of a mobile element such as a retrotransposon or retrovirus. Reverse transcriptases occur in a variety of mobile elements, including retrotransposons, retroviruses, group II introns, bacterial msDNAs, hepadnaviruses, and caulimoviruses.	.	GO:0005622|intracellular;	GO:0008270|zinc ion binding;	K12019	TRIM43S; tripartite motif-containing protein 43/48/49/64/77
ENSOARG00000008454	100	106	153	119.435	225	252	141	203.683	0.586375	-0.770105	0.0299469	down	yes	CDK3	protein_coding	chr11:54652576-54667683:-	gi|803126088|ref|XP_012041924.1|	1567	0	PREDICTED: cyclin-dependent kinase 3 isoform X1 [Ovis aries]	gi|803126087|ref|XM_012186534.1|	1592	0	PREDICTED: Ovis aries cyclin-dependent kinase 3 (CDK3), transcript variant X1, mRNA	Q92817	338	0	Envoplakin	.	.	.	.	pfam00069	Pkinase	Protein kinase domain.	GO:0008544|epidermis development;GO:0031424|keratinization;GO:0030216|keratinocyte differentiation;GO:0018149|peptide cross-linking;	GO:0005913|cell-cell adherens junction;GO:0001533|cornified envelope;GO:0005737|cytoplasm;GO:0030057|desmosome;GO:0070062|extracellular exosome;GO:0045111|intermediate filament cytoskeleton;	GO:0098641|cadherin binding involved in cell-cell adhesion;GO:0030674|protein binding, bridging;GO:0005198|structural molecule activity;	K10383	EVPL; envoplakin
ENSOARG00000013947	270	208	243	240.307	307	408	528	406.261	0.591509	-0.757528	0.00711615	down	yes	PDXP	protein_coding	chr3:213485200-213489855:+	gi|426225752|ref|XP_004007027.1|	1344	0	PREDICTED: pyridoxal phosphate phosphatase [Ovis aries]	gi|803056144|ref|XM_004006978.2|	888	0	PREDICTED: Ovis aries pyridoxal (pyridoxine, vitamin B6) phosphatase (PDXP), mRNA	Q3ZBF9	509	0	Pyridoxal phosphate phosphatase	SPBC15D4.15	145	7e-40	COG0647	pfam13344	Hydrolase_6	Haloacid dehalogenase-like hydrolase. This family is part of the HAD superfamily.	GO:0030836|positive regulation of actin filament depolymerization;GO:0006470|protein dephosphorylation;GO:0032361|pyridoxal phosphate catabolic process;GO:0032465|regulation of cytokinesis;GO:0007088|regulation of mitotic nuclear division;	GO:0005856|cytoskeleton;GO:0005829|cytosol;GO:0031258|lamellipodium membrane;GO:0032587|ruffle membrane;	GO:0000287|magnesium ion binding;GO:0004721|phosphoprotein phosphatase activity;GO:0004647|phosphoserine phosphatase activity;GO:0033883|pyridoxal phosphatase activity;	K07758	PDXP; pyridoxal phosphatase [EC:3.1.3.74]
ENSOARG00000011670	862	610	695	722.335	1083	1132	1489	1211.55	0.596205	-0.746118	0.00027191	down	yes	PCSK1N	protein_coding	chrX:52967975-52968955:+	gi|965898543|ref|XP_012016262.2|	417	9e-47	PREDICTED: proSAAS isoform X2 [Ovis aries musimon]	gi|966007928|ref|XM_015104701.1|	669	0	PREDICTED: Ovis aries proprotein convertase subtilisin/kexin type 1 inhibitor (PCSK1N), transcript variant X1, mRNA	Q9UHG2	130	4e-35	ProSAAS	.	.	.	.	pfam07259	ProSAAS	ProSAAS precursor. This family consists of several mammalian proSAAS precursor proteins. ProSAAS mRNA is expressed primarily in brain and other neuroendocrine tissues (pituitary, adrenal, pancreas); within brain, the mRNA is broadly distributed among neurons. ProSAAS is thought to be an endogenous inhibitor of prohormone convertase 1 may function as a neuropeptide. N-terminal fragments of proSAAS…	GO:0007218|neuropeptide signaling pathway;GO:0016486|peptide hormone processing;GO:0009409|response to cold;GO:0002021|response to dietary excess;	GO:0070062|extracellular exosome;GO:0005615|extracellular space;GO:0030141|secretory granule;GO:0005802|trans-Golgi network;	GO:0004866|endopeptidase inhibitor activity;GO:0005102|receptor binding;GO:0004867|serine-type endopeptidase inhibitor activity;	.	.
ENSOARG00000007773	171	118	109	132.889	195	194	289	221.527	0.59988	-0.737255	0.0208171	down	yes	ENSOARG00000007773	protein_coding	chr1:120741342-120741470:-	gi|594043839|ref|XP_006046428.1|	141	6e-10	PREDICTED: oligodendrocyte transcription factor 1 [Bubalus bubalis]	gi|965838916|ref|XM_012134824.2|	129	6e-60	PREDICTED: Ovis aries musimon oligodendrocyte transcription factor 1 (LOC105609266), mRNA	Q9JKN5	54.3	2e-09	Oligodendrocyte transcription factor 1	.	.	.	.	pfam05621	TniB	Bacterial TniB protein. This family consists of several bacterial TniB NTP-binding proteins. TniB is a probable ATP-binding protein which is involved in Tn5053 mercury resistance transposition.	GO:0048663|neuron fate commitment;GO:0048709|oligodendrocyte differentiation;GO:0006355|regulation of transcription, DNA-templated;GO:0006351|transcription, DNA-templated;	GO:0005634|nucleus;GO:0005667|transcription factor complex;	GO:0003677|DNA binding;GO:0003700|transcription factor activity, sequence-specific DNA binding;	K09085	BHLHB1_6_7; class B basic helix-loop-helix protein 1/6/7
ENSOARG00000007906	498	393	427	439.584	529	727	987	732.631	0.600007	-0.736948	0.00525346	down	yes	ENSOARG00000007906	protein_coding	chr20:7346814-7357333:-	gi|426250126|ref|XP_004018789.1|	1134	1e-138	PREDICTED: HLA class II histocompatibility antigen, DM beta chain isoform X1 [Ovis aries]	gi|850492819|gb|CP011905.1|	4417	0	Ovis canadensis canadensis isolate 43U chromosome 20 sequence	P28068	332	4e-101	HLA class II histocompatibility antigen, DM beta chain	.	.	.	.	pfam07654	C1-set	Immunoglobulin C1-set domain.	GO:0019886|antigen processing and presentation of exogenous peptide antigen via MHC class II;GO:0006955|immune response;GO:0002399|MHC class II protein complex assembly;GO:0002503|peptide antigen assembly with MHC class II protein complex;GO:2001190|positive regulation of T cell activation via T cell receptor contact with antigen bound to MHC molecule on antigen presenting cell;GO:0042102|positiv…	GO:0016021|integral component of membrane;GO:0031902|late endosome membrane;GO:0005765|lysosomal membrane;GO:0042613|MHC class II protein complex;	GO:0023026|MHC class II protein complex binding;	K06752	MHC2; major histocompatibility complex, class II
ENSOARG00000009454	88	94	127	102.873	148	172	201	170.552	0.603174	-0.729354	0.0373429	down	yes	LYL1	protein_coding	chr5:10557786-10559460:+	gi|803281063|ref|XP_012000232.1|	886	5e-116	PREDICTED: protein lyl-1 isoform X2 [Ovis aries musimon]	gi|965934608|ref|XM_015095615.1|	420	0	PREDICTED: Ovis aries lymphoblastic leukemia associated hematopoiesis regulator 1 (LYL1), transcript variant X1, mRNA	P12980	282	1e-92	Protein lyl-1	.	.	.	.	pfam00010	HLH	Helix-loop-helix DNA-binding domain.	GO:0030183|B cell differentiation;GO:0001955|blood vessel maturation;GO:0060216|definitive hemopoiesis;GO:0045893|positive regulation of transcription, DNA-templated;GO:0006355|regulation of transcription, DNA-templated;GO:0006351|transcription, DNA-templated;	GO:0005634|nucleus;	GO:0003677|DNA binding;GO:0000977|RNA polymerase II regulatory region sequence-specific DNA binding;GO:0000981|RNA polymerase II transcription factor activity, sequence-specific DNA binding;	K15604	LYL1; protein lyl-1
ENSOARG00000015990	82	112	65	86.9774	145	137	156	143.537	0.605956	-0.722714	0.0477013	down	yes	BDKRB2	protein_coding	chr18:59810127-59814704:+	gi|803215794|ref|XP_011968286.1|	1960	0	PREDICTED: B2 bradykinin receptor [Ovis aries musimon]	gi|965987059|ref|XM_015102040.1|	1164	0	PREDICTED: Ovis aries bradykinin receptor B2 (BDKRB2), transcript variant X1, mRNA	Q9GLX8	595	0	B2 bradykinin receptor	.	.	.	.	pfam00001	7tm_1	7 transmembrane receptor (rhodopsin family). This family contains, amongst other G-protein-coupled receptors (GCPRs), members of the opsin family, which have been considered to be typical members of the rhodopsin superfamily. They share several motifs, mainly the seven transmembrane helices, GCPRs of the rhodopsin superfamily. All opsins bind a chromophore, such as 11-cis-retinal. The function of…	GO:1900073|regulation of neuromuscular synaptic transmission;GO:0006950|response to stress;GO:0014832|urinary bladder smooth muscle contraction;GO:0042310|vasoconstriction;	GO:0016021|integral component of membrane;GO:0005886|plasma membrane;	GO:0004947|bradykinin receptor activity;	K03916	BDKRB2; bradykinin receptor B2
ENSOARG00000020667	127	109	121	119.059	206	217	167	193.982	0.613763	-0.704246	0.0367835	down	yes	FCGR1A	protein_coding	chr1:98816248-98827299:+	gi|926687558|ref|XP_005677768.2|	1884	0	PREDICTED: high affinity immunoglobulin gamma Fc receptor I-like [Capra hircus]	gi|850474981|gb|CP011886.1|	3644	0	Ovis canadensis canadensis isolate 43U chromosome 1 sequence	P12314	476	2e-152	High affinity immunoglobulin gamma Fc receptor I	.	.	.	.	pfam13895	Ig_2	Immunoglobulin domain. This domain contains immunoglobulin-like domains.	GO:0002479|antigen processing and presentation of exogenous peptide antigen via MHC class I, TAP-dependent;GO:0038096|Fc-gamma receptor signaling pathway involved in phagocytosis;GO:0006955|immune response;GO:0060333|interferon-gamma-mediated signaling pathway;GO:0006911|phagocytosis, engulfment;GO:0006898|receptor-mediated endocytosis;GO:0050776|regulation of immune response;GO:0007165|signal tr…	GO:0030669|clathrin-coated endocytic vesicle membrane;GO:0031901|early endosome membrane;GO:0016021|integral component of membrane;GO:0005886|plasma membrane;	GO:0005057|receptor signaling protein activity;	K06498	FCGR1A, CD64; high affinity immunoglobulin gamma Fc receptor I
ENSOARG00000008430	249	251	201	234.543	287	490	382	380.477	0.616446	-0.697953	0.0175833	down	yes	JAML	protein_coding	chr15:28378973-28408599:-	gi|803156117|ref|XP_011950911.1|	1852	0	PREDICTED: junctional adhesion molecule-like [Ovis aries]	gi|965977180|ref|XM_012095523.2|	1425	0	PREDICTED: Ovis aries junction adhesion molecule like (JAML), transcript variant X3, mRNA	Q86YT9	417	5e-141	Junctional adhesion molecule-like	.	.	.	.	pfam15189	DUF4582	Domain of unknown function (DUF4582). This family of proteins is found in eukaryotes. Proteins in this family are typically between 126 and 788 amino acids in length. In humans, it is encoded for on the chromosomal position, C17orf104.	GO:0046629|gamma-delta T cell activation;GO:0007157|heterophilic cell-cell adhesion via plasma membrane cell adhesion molecules;GO:0050900|leukocyte migration;GO:0035696|monocyte extravasation;GO:0030593|neutrophil chemotaxis;GO:0072672|neutrophil extravasation;GO:0060054|positive regulation of epithelial cell proliferation involved in wound healing;GO:0050776|regulation of immune response;	GO:0005923|bicellular tight junction;GO:0016021|integral component of membrane;GO:0005886|plasma membrane;	GO:0050839|cell adhesion molecule binding;GO:0005178|integrin binding;GO:0042803|protein homodimerization activity;	.	.
ENSOARG00000013250	192	214	126	178.508	283	213	390	289.244	0.617155	-0.696296	0.0334377	down	yes	ENSOARG00000013250	protein_coding	chr18:56405661-56406553:-	gi|803155119|ref|XP_011950846.1|	461	5e-55	PREDICTED: succinate dehydrogenase [ubiquinone] cytochrome b small subunit, mitochondrial isoform X2 [Ovis aries]	gi|850491796|gb|CP011903.1|	393	0	Ovis canadensis canadensis isolate 43U chromosome 18 sequence	Q5G2C6	68.2	5e-13	Succinate dehydrogenase [ubiquinone] cytochrome b small subunit, mitochondrial	.	.	.	.	pfam05328	CybS	CybS. This family consists of several eukaryotic succinate dehydrogenase [ubiquinone] cytochrome B small subunit, mitochondrial precursor (CybS) proteins. SDHD encodes the small subunit (cybS) of cytochrome b in succinate-ubiquinone oxidoreductase (mitochondrial complex II). Mitochondrial complex II is involved in the Krebs cycle and in the aerobic electron transport chain. It contains four prote…	GO:0006099|tricarboxylic acid cycle;	GO:0016021|integral component of membrane;GO:0005743|mitochondrial inner membrane;GO:0005749|mitochondrial respiratory chain complex II, succinate dehydrogenase complex (ubiquinone);	GO:0020037|heme binding;GO:0046872|metal ion binding;GO:0048039|ubiquinone binding;	K00237	SDHD, SDH4; succinate dehydrogenase (ubiquinone) membrane anchor subunit
ENSOARG00000009483	462	249	308	339.328	629	583	449	546.331	0.621103	-0.687095	0.0200014	down	yes	ENSOARG00000009483	protein_coding	chr13:63237431-63242627:+	gi|197245353|ref|NP_001127775.1|	423	2e-50	agouti-signaling protein precursor [Ovis aries]	gi|965965588|ref|XM_012188061.2|	402	0	PREDICTED: Ovis aries agouti signaling protein (ASIP), transcript variant X10, mRNA	Q29414	144	5e-43	Agouti-signaling protein	.	.	.	.	pfam05039	Agouti	Agouti protein. The agouti protein regulates pigmentation in the mouse hair follicle producing a black hair with a subapical yellow band. A highly homologous protein agouti signal protein (ASIP)is present in humans and is expressed at highest levels in adipose tissue where it may play a role in energy homeostasis and possibly human pigmentation.	GO:0008343|adult feeding behavior;GO:0006091|generation of precursor metabolites and energy;GO:0071514|genetic imprinting;GO:0009755|hormone-mediated signaling pathway;GO:0042438|melanin biosynthetic process;GO:0032438|melanosome organization;GO:0032402|melanosome transport;GO:0048023|positive regulation of melanin biosynthetic process;GO:0040030|regulation of molecular function, epigenetic;	GO:0005623|cell;GO:0005576|extracellular region;	.	K08725	ASIP; agouti signaling protein
ENSOARG00000024428	0	0	0	0	0	0	10	3.18614	#NAME?	#NAME?	0.0322325	down	yes	SNORA42	snoRNA	chr3:213772890-213773022:+	.	.	.	.	gi|850480667|gb|CP011888.1|	129	6e-60	Ovis canadensis canadensis isolate 43U chromosome 3 sequence	.	.	.	.	.	.	.	.	pfam14401	RLAN	RimK-like ATPgrasp N-terminal domain. An uncharacterized alpha+beta fold domain that is mostly fused to a RimK-like ATP-grasp and is found in bacteria and euryarchaea. Members of this family are almost always associated in gene neighborhoods with a GNAT-like acetyltransferase fused to a papain-like petidase. Additionally M20-like peptidases, GCS2, 4Fe-4S Ferredoxins, a distinct metal-sulfur clust…	.	.	.	.	.
ENSOARG00000023126	0	0	0	0	4	3	1	2.64701	#NAME?	#NAME?	0.0484732	down	yes	SNORA76	snoRNA	chr11:47785589-47785721:+	gi|431908870|gb|ELK12462.1|	137	2e-08	Testis-expressed sequence 2 protein [Pteropus alecto]	gi|965830587|ref|XR_001437463.1|	132	1e-61	PREDICTED: Ovis aries musimon uncharacterized LOC105608802 (LOC105608802), transcript variant X2, ncRNA	.	.	.	.	.	.	.	.	pfam09544	DUF2381	Protein of unknown function (DUF2381). This family consists of at least 8 paralogs in Myxococcus xanthus, a member of the Deltaproteobacteria. The function is unknown.	.	.	.	.	.
ENSOARG00000022016	0	0	0	0	0	4	4	2.60954	#NAME?	#NAME?	0.0485812	down	yes	SNORA65	snoRNA	chr3:8636830-8636958:+	.	.	.	.	gi|556775108|ref|XM_005982616.1|	129	6e-60	PREDICTED: Pantholops hodgsonii ribosomal protein L12 (RPL12), transcript variant X1, mRNA	.	.	.	.	.	.	.	.	pfam06764	DUF1223	Protein of unknown function (DUF1223). This family consists of several hypothetical proteins of around 250 residues in length which are found in both plants and bacteria. The function of this family is unknown.	.	.	.	.	.
ENSOARG00000011648	0	0	0	0	2	5	1	2.65101	#NAME?	#NAME?	0.0484615	down	yes	FOXL1	protein_coding	chr14:11882613-11883576:+	gi|965971157|ref|XP_014955638.1|	987	2e-130	PREDICTED: LOW QUALITY PROTEIN: forkhead box protein L1 isoform X1 [Ovis aries]	gi|965971156|ref|XM_015100152.1|	684	0	PREDICTED: Ovis aries forkhead box L1 (FOXL1), transcript variant X1, mRNA	Q12952	88.6	6e-19	Forkhead box protein L1	SPBC4C3.05	101	5e-23	COG5025	pfam00250	Fork_head	Fork head domain.	GO:0009887|organ morphogenesis;GO:0007507|heart development;GO:0007275|multicellular organismal development;GO:0061146|Peyer's patch morphogenesis;GO:0030166|proteoglycan biosynthetic process;GO:0030111|regulation of Wnt signaling pathway;GO:0006351|transcription, DNA-templated;GO:0007495|visceral mesoderm-endoderm interaction involved in midgut development;	GO:0005634|nucleus;	GO:0003677|DNA binding;GO:0008301|DNA binding, bending;GO:0000981|RNA polymerase II transcription factor activity, sequence-specific DNA binding;GO:0043565|sequence-specific DNA binding;GO:0003700|transcription factor activity, sequence-specific DNA binding;	K09405	FOXL; forkhead box protein L
ENSOARG00000006811	0	0	0	0	2	1	5	2.59039	#NAME?	#NAME?	0.0486351	down	yes	ENSOARG00000006811	protein_coding	chr15:54582673-54583137:+	gi|965978543|ref|XP_014956574.1|	708	5e-90	PREDICTED: LOW QUALITY PROTEIN: acetylgalactosaminyl-O-glycosyl-glycoprotein beta-1,3-N-acetylglucosaminyltransferase [Ovis aries]	gi|965978542|ref|XM_015101088.1|	465	0	PREDICTED: Ovis aries UDP-GlcNAc:betaGal beta-1,3-N-acetylglucosaminyltransferase 6 (B3GNT6), mRNA	Q6ZMB0	247	1e-79	Acetylgalactosaminyl-O-glycosyl-glycoprotein beta-1,3-N-acetylglucosaminyltransferase	.	.	.	.	pfam01762	Galactosyl_T	Galactosyltransferase. This family includes the galactosyltransferases UDP-galactose:2-acetamido-2-deoxy-D-glucose3beta-galactosyltransferase and UDP-Gal:beta-GlcNAc beta 1,3-galactosyltranferase. Specific galactosyltransferases transfer galactose to GlcNAc terminal chains in the synthesis of the lacto-series oligosaccharides types 1 and 2.	GO:0009101|glycoprotein biosynthetic process;GO:0016266|O-glycan processing;GO:0016269|O-glycan processing, core 3;	GO:0000139|Golgi membrane;GO:0016021|integral component of membrane;GO:0016020|membrane;	GO:0047224|acetylgalactosaminyl-O-glycosyl-glycoprotein beta-1,3-N-acetylglucosaminyltransferase activity;GO:0047223|beta-1,3-galactosyl-O-glycosyl-glycoprotein beta-1,3-N-acetylglucosaminyltransferase activity;GO:0008378|galactosyltransferase activity;GO:0008499|UDP-galactose:beta-N-acetylglucosamine beta-1,3-galactosyltransferase activity;	K00739	B3GNT6; acetylgalactosaminyl-O-glycosyl-glycoprotein beta-1,3-N-acetylglucosaminyltransferase [EC:2.4.1.147]
ENSOARG00000006551	0	0	0	0	55	70	0	41.6114	#NAME?	#NAME?	1.85533e-11	down	yes	DSG1	protein_coding	chr23:26078308-26118372:-	gi|426253643|ref|XP_004020502.1|	4977	0	PREDICTED: desmoglein-1 [Ovis aries]	gi|965999968|ref|XM_004020453.3|	3120	0	PREDICTED: Ovis aries desmoglein 1 (DSG1), mRNA	Q03763	1801	0	Desmoglein-1	.	.	.	.	pfam00028	Cadherin	Cadherin domain.	GO:0007156|homophilic cell adhesion via plasma membrane adhesion molecules;	GO:0030057|desmosome;GO:0016021|integral component of membrane;GO:0005886|plasma membrane;	GO:0005509|calcium ion binding;GO:0045295|gamma-catenin binding;	K07596	DSG1; desmoglein 1
ENSOARG00000003075	0	0	0	0	5	2	3	3.28224	#NAME?	#NAME?	0.0260543	down	yes	ENSOARG00000003075	pseudogene	chr6:36866085-36866845:-	gi|594084711|ref|XP_006065910.1|	1082	2e-146	PREDICTED: triosephosphate isomerase [Bubalus bubalis]	gi|926693714|ref|XR_001295788.1|	410	0	PREDICTED: Capra hircus triosephosphate isomerase pseudogene (LOC102176111), misc_RNA	P60174	399	4e-139	Triosephosphate isomerase	YDR050c	221	2e-70	COG0149	pfam00121	TIM	Triosephosphate isomerase.	GO:0061621|canonical glycolysis;GO:0006094|gluconeogenesis;GO:0046166|glyceraldehyde-3-phosphate biosynthetic process;GO:0019563|glycerol catabolic process;GO:0006096|glycolytic process;GO:0007275|multicellular organismal development;GO:0006098|pentose-phosphate shunt;	GO:0005829|cytosol;GO:0070062|extracellular exosome;GO:0005615|extracellular space;GO:0005634|nucleus;	GO:0004807|triose-phosphate isomerase activity;GO:0031625|ubiquitin protein ligase binding;	K01803	TPI, tpiA; triosephosphate isomerase (TIM) [EC:5.3.1.1]
ENSOARG00000002657	0	0	0	0	3	4	2	2.96763	#NAME?	#NAME?	0.035369	down	yes	C11orf94	protein_coding	chr15:74162537-74163117:-	gi|965976332|ref|XP_014956346.1|	395	3e-47	PREDICTED: uncharacterized protein C11orf94 homolog isoform X1 [Ovis aries]	gi|965802101|ref|XM_012116873.2|	273	1e-139	PREDICTED: Ovis aries musimon chromosome 15 open reading frame, human C11orf94 (C15H11orf94), transcript variant X3, mRNA	A5PK62	149	1e-45	Uncharacterized protein C11orf94 homolog	.	.	.	.	pfam11794	HpaB_N	4-hydroxyphenylacetate 3-hydroxylase N terminal. HpaB encodes part of the 4-hydroxyphenylacetate 3-hydroxylase from Escherichia coli. HpaB is part of a heterodimeric enzyme that also requires HpaC. The enzyme is NADH-dependent and uses FAD as the redox chromophore. This family also includes PvcC, which may play a role in one of the proposed hydroxylation steps of pyoverdine chromophore biosynthes…	.	GO:0005576|extracellular region;	.	.	.
ENSOARG00000002570	0	0	0	0	0	1	44	14.3528	#NAME?	#NAME?	1.91462e-05	down	yes	CDHR2	protein_coding	chr5:35505179-35552249:+	gi|803073830|ref|XP_004008751.2|	6322	0	PREDICTED: cadherin-related family member 2 isoform X1 [Ovis aries]	gi|965937444|ref|XM_004008702.3|	4050	0	PREDICTED: Ovis aries cadherin related family member 2 (CDHR2), transcript variant X1, mRNA	Q9BYE9	1737	0	Cadherin-related family member 2	.	.	.	.	pfam00028	Cadherin	Cadherin domain.	GO:0044331|cell-cell adhesion mediated by cadherin;GO:0030855|epithelial cell differentiation;GO:0007156|homophilic cell adhesion via plasma membrane adhesion molecules;GO:0060243|negative regulation of cell growth involved in contact inhibition;GO:0032532|regulation of microvillus length;	GO:0016324|apical plasma membrane;GO:0005903|brush border;GO:0031526|brush border membrane;GO:0030054|cell junction;GO:0070062|extracellular exosome;GO:0031528|microvillus membrane;GO:0044214|spanning component of plasma membrane;	GO:0005509|calcium ion binding;GO:0050839|cell adhesion molecule binding;	K16502	CDHR2, PCDH24, PCLKC; cadherin-related family member 2
ENSOARG00000004130	0	0	1	0.32441	5	2	5	3.91947	0.0827687	-3.59477	0.0507992	down	no	ENSOARG00000004130	protein_coding	chr11:13886971-13888111:-	gi|803219212|ref|XP_011969952.1|	406	3e-49	PREDICTED: WAP four-disulfide core domain protein 18-like [Ovis aries musimon]	gi|965957913|ref|XM_004013192.3|	234	6e-118	PREDICTED: Ovis aries WAP four-disulfide core domain protein 18-like (LOC101110524), mRNA	P62810	77.4	3e-18	WAP four-disulfide core domain protein 18	.	.	.	.	pfam00095	WAP	WAP-type (Whey Acidic Protein) 'four-disulfide core'.	.	GO:0005576|extracellular region;	GO:0030414|peptidase inhibitor activity;	.	.
ENSOARG00000015258	1	0	0	0.332218	7	1	3	3.61202	0.0919759	-3.4426	0.0656828	down	no	SYCP3	protein_coding	chr3:170585464-170591302:-	gi|926692205|ref|XP_013819485.1|	1153	3e-158	PREDICTED: synaptonemal complex protein 3 [Capra hircus]	gi|926692204|ref|XM_013964031.1|	661	0	PREDICTED: Capra hircus synaptonemal complex protein 3 (SYCP3), mRNA	Q3T0E2	445	1e-158	Synaptonemal complex protein 3	.	.	.	.	pfam04803	Cor1	Cor1/Xlr/Xmr conserved region. Cor1 is a component of the chromosome core in the meiotic prophase chromosomes. Xlr is a lymphoid cell specific protein. Xlm is abundantly transcribed in testis in a tissue-specific and developmentally regulated manner. The protein is located in the nuclei of spermatocytes, early in the prophase of the first meiotic division, and later becomes concentrated in the XY…	GO:0051301|cell division;GO:0051321|meiotic cell cycle;GO:0007286|spermatid development;	GO:0000775|chromosome, centromeric region;GO:0000800|lateral element;GO:0005634|nucleus;	GO:0003677|DNA binding;	K19528	SYCP3; synaptonemal complex protein 3
ENSOARG00000007090	0	0	1	0.32441	0	10	0	3.3377	0.0971955	-3.36297	0.0904857	down	no	CYP2F1	protein_coding	chr14:49211244-49221006:-	gi|803252989|ref|XP_011986450.1|	2490	0	PREDICTED: cytochrome P450 2F3 isoform X2 [Ovis aries musimon]	gi|803252988|ref|XM_012131060.1|	1498	0	PREDICTED: Ovis aries musimon cytochrome P450 2F3 (LOC101121539), transcript variant X2, mRNA	O18809	949	0	Cytochrome P450 2F3	all3746	118	5e-28	COG2124	pfam00067	p450	Cytochrome P450. Cytochrome P450s are haem-thiolate proteins involved in the oxidative degradation of various compounds. They are particularly well known for their role in the degradation of environmental toxins and mutagens. They can be divided into 4 classes, according to the method by which electrons from NAD(P)H are delivered to the catalytic site. Sequence conservation is relatively low with…	.	GO:0005789|endoplasmic reticulum membrane;GO:0031090|organelle membrane;	GO:0070330|aromatase activity;GO:0020037|heme binding;GO:0005506|iron ion binding;GO:0019825|oxygen binding;	K07416	CYP2F; cytochrome P450, family 2, subfamily F [EC:1.14.14.1]
ENSOARG00000002001	0	1	0	0.345079	6	2	2	3.2954	0.104715	-3.25546	0.0853979	down	no	ENSOARG00000002001	protein_coding	chr14:59643790-59655057:+	gi|426244254|ref|XP_004015939.1|	1543	0	PREDICTED: platelet glycoprotein VI isoform X1 [Ovis aries]	gi|965970861|ref|XM_004015890.3|	1017	0	PREDICTED: Ovis aries glycoprotein VI (platelet) (GP6), transcript variant X1, mRNA	Q9HCN6	369	8e-125	Platelet glycoprotein VI	.	.	.	.	pfam13895	Ig_2	Immunoglobulin domain. This domain contains immunoglobulin-like domains.	GO:0007596|blood coagulation;GO:0007167|enzyme linked receptor protein signaling pathway;GO:0050900|leukocyte migration;GO:0030168|platelet activation;	GO:0009986|cell surface;GO:0070062|extracellular exosome;GO:0005887|integral component of plasma membrane;GO:0005886|plasma membrane;GO:0097197|tetraspanin-enriched microdomain;	GO:0005518|collagen binding;GO:0004872|receptor activity;GO:0004888|transmembrane signaling receptor activity;	K06264	GP6; platelet glycoprotein VI
ENSOARG00000024122	0	0	1	0.32441	2	3	4	2.93931	0.110369	-3.17959	0.112251	down	no	ENSOARG00000024122	miRNA	chr13:22714896-22714975:-	.	.	.	.	gi|850488330|gb|CP011898.1|	74	1e-29	Ovis canadensis canadensis isolate 43U chromosome 13 sequence	.	.	.	.	.	.	.	.	pfam10991	DUF2815	Protein of unknown function (DUF2815). This is a phage related family of proteins with unknown function.	.	.	.	.	.
ENSOARG00000022267	1	0	0	0.332218	1	6	2	2.97162	0.111797	-3.16105	0.111934	down	no	ENSOARG00000022267	miRNA	chr4:94626141-94626221:-	.	.	.	.	gi|987976949|emb|LT160002.1|	81	1e-33	Macaca fascicularis complete genome, chromosome chr3	.	.	.	.	.	.	.	.	pfam03996	Hema_esterase	Hemagglutinin esterase.	.	.	.	.	.
ENSOARG00000023644	1	0	0	0.332218	0	6	3	2.95846	0.112294	-3.15464	0.112185	down	no	ENSOARG00000023644	miRNA	chr13:57308410-57308532:+	gi|817304234|ref|XP_012322614.1|	162	8e-13	PREDICTED: ras-related protein Rab-22A [Aotus nancymaae]	gi|965968258|ref|XM_004014439.3|	123	1e-56	PREDICTED: Ovis aries RAB22A, member RAS oncogene family (RAB22A), transcript variant X1, mRNA	P51154	62.4	1e-12	Ras-related protein Rab-22A	.	.	.	.	pfam12481	DUF3700	Aluminium induced protein. This domain family is found in eukaryotes, and is approximately 120 amino acids in length. There are two conserved sequence motifs: YGL and LRDR. This family is related to GATase enzyme domains.	GO:0006897|endocytosis;GO:0015031|protein transport;GO:0007264|small GTPase mediated signal transduction;	GO:0005769|early endosome;GO:0010008|endosome membrane;GO:0005770|late endosome;GO:0045335|phagocytic vesicle;GO:0030670|phagocytic vesicle membrane;GO:0005886|plasma membrane;GO:0001726|ruffle;	GO:0019003|GDP binding;GO:0005525|GTP binding;	K07891	RAB22; Ras-related protein Rab-22
ENSOARG00000006381	1	0	0	0.332218	0	0	9	2.86753	0.115855	-3.1096	0.122402	down	no	ENSOARG00000006381	protein_coding	chr13:61956607-61964662:+	gi|965965915|ref|XP_014954977.1|	1122	8e-153	PREDICTED: short palate, lung and nasal epithelium carcinoma-associated protein 2A-like isoform X1 [Ovis aries]	gi|965965914|ref|XM_015099491.1|	711	0	PREDICTED: Ovis aries short palate, lung and nasal epithelium carcinoma-associated protein 2A-like (LOC101115983), transcript variant X1, mRNA	P79124	360	2e-124	Short palate, lung and nasal epithelium carcinoma-associated protein 2A	.	.	.	.	pfam01273	LBP_BPI_CETP	LBP / BPI / CETP family, N-terminal domain. The N and C terminal domains of the LBP/BPI/CETP family are structurally similar.	.	GO:0005576|extracellular region;	GO:0008289|lipid binding;	.	.
ENSOARG00000008138	0	1	0	0.345079	3	2	4	2.93731	0.117481	-3.0895	0.112103	down	no	LYPD8	protein_coding	chr5:39970692-39978361:-	gi|803074223|ref|XP_012033772.1|	1081	9e-144	PREDICTED: ly6/PLAUR domain-containing protein 8 [Ovis aries]	gi|965937822|ref|XM_012178382.2|	1026	0	PREDICTED: Ovis aries LY6/PLAUR domain containing 8 (LYPD8), mRNA	A2VE33	296	1e-96	Ly6/PLAUR domain-containing protein 8	.	.	.	.	pfam00021	UPAR_LY6	u-PAR/Ly-6 domain. This extracellular disulphide bond rich domain is related to pfam00087.	GO:0050829|defense response to Gram-negative bacterium;	GO:0031225|anchored component of membrane;GO:0005615|extracellular space;GO:0005886|plasma membrane;	.	.	.
ENSOARG00000002376	0	0	1	0.32441	0	8	0	2.67016	0.121494	-3.04104	0.147335	down	no	POF1B	protein_coding	chrX:73102187-73209014:-	gi|426257326|ref|XP_004022280.1|	2989	0	PREDICTED: protein POF1B [Ovis aries]	gi|966010689|ref|XM_004022231.3|	1896	0	PREDICTED: Ovis aries premature ovarian failure, 1B (POF1B), mRNA	Q8K4L4	1013	0	Protein POF1B	.	.	.	.	pfam10174	Cast	RIM-binding protein of the cytomatrix active zone. This is a family of proteins that form part of the CAZ (cytomatrix at the active zone) complex which is involved in determining the site of synaptic vesicle fusion. The C-terminus is a PDZ-binding motif that binds directly to RIM (a small G protein Rab-3A effector). The family also contains four coiled-coil domains.	.	GO:0005923|bicellular tight junction;GO:0030057|desmosome;	.	.	.
ENSOARG00000019838	0	0	1	0.32441	4	4	0	2.66217	0.121859	-3.03671	0.147413	down	no	ENSOARG00000019838	protein_coding	chr7:24971107-24973102:-	gi|965944017|ref|XP_004011010.2|	1349	0	PREDICTED: LOW QUALITY PROTEIN: olfactory receptor 4F15-like [Ovis aries]	gi|965944016|ref|XM_004010961.3|	823	0	PREDICTED: Ovis aries olfactory receptor 4F15-like (LOC101108395), mRNA	Q8NGB8	375	2e-128	Olfactory receptor 4F15	.	.	.	.	pfam13853	7tm_4	Olfactory receptor. The members of this family are transmembrane olfactory receptors.	GO:0050907|detection of chemical stimulus involved in sensory perception;GO:0007186|G-protein coupled receptor signaling pathway;	GO:0016021|integral component of membrane;GO:0005886|plasma membrane;	GO:0004930|G-protein coupled receptor activity;GO:0004984|olfactory receptor activity;GO:0004888|transmembrane signaling receptor activity;	K04257	OLFR; olfactory receptor
ENSOARG00000022722	0	0	1	0.32441	5	1	2	2.62986	0.123356	-3.0191	0.14768	down	no	ENSOARG00000022722	miRNA	chr13:50622975-50623054:-	.	.	.	.	gi|731442402|ref|NR_129551.1|	80	5e-33	Capra hircus microRNA mir-103 (MIR103), microRNA	.	.	.	.	.	.	.	.	pfam12933	FTO_NTD	FTO catalytic domain. This domain is the catalytic AlkB-like domain from the FTO protein. This domain catalyses a demethylase activity with a preference for 3-methylthymidine.	.	.	.	.	.
ENSOARG00000018601	0	0	1	0.32441	4	1	3	2.6167	0.123977	-3.01186	0.147789	down	no	ENSOARG00000018601	protein_coding	chrAMGL01128528.1:98-514:+	gi|655864723|ref|XP_008267795.1|	544	6e-67	PREDICTED: cAMP-regulated phosphoprotein 19 [Oryctolagus cuniculus]	gi|803206269|ref|XR_001025557.1|	417	0	PREDICTED: Ovis aries cAMP-regulated phosphoprotein 19 pseudogene (LOC105606073), misc_RNA	Q28055	196	1e-63	cAMP-regulated phosphoprotein 19	.	.	.	.	pfam04667	Endosulfine	cAMP-regulated phosphoprotein/endosulfine conserved region. Conserved region found in both cAMP-regulated phosphoprotein 19 (ARPP-19) and Alpha/Beta endosulfine. No function has yet been assigned to ARPP-19. Endosulfine is the endogenous ligand for the ATP-dependent potassium (K ATP) channels which occupy a key position in the control of insulin release from the pancreatic beta cell by coupling c…	GO:0051301|cell division;GO:0000086|G2/M transition of mitotic cell cycle;GO:0007067|mitotic nuclear division;	GO:0005737|cytoplasm;	GO:0019212|phosphatase inhibitor activity;GO:0051721|protein phosphatase 2A binding;GO:0004864|protein phosphatase inhibitor activity;GO:0008601|protein phosphatase type 2A regulator activity;	.	.
ENSOARG00000001192	0	0	1	0.32441	3	4	0	2.3304	0.139208	-2.84469	0.195729	down	no	ARL13A	protein_coding	chrX:125263526-125274286:+	gi|803204630|ref|XP_011963068.1|	1580	0	PREDICTED: ADP-ribosylation factor-like protein 13A [Ovis aries]	gi|803204629|ref|XM_012107678.1|	653	0	PREDICTED: Ovis aries ADP-ribosylation factor like GTPase 13A (ARL13A), mRNA	Q6AXT3	376	2e-126	ADP-ribosylation factor-like protein 13A	.	.	.	.	pfam00025	Arf	ADP-ribosylation factor family. Pfam combines a number of different Prosite families together	GO:0007264|small GTPase mediated signal transduction;	GO:0005622|intracellular;	GO:0005525|GTP binding;	K07961	ARL13; ADP-ribosylation factor-like protein 13
ENSOARG00000002509	0	0	1	0.32441	3	1	3	2.28493	0.141978	-2.81626	0.196082	down	no	ENSOARG00000002509	protein_coding	chr9:15353456-15354103:-	gi|440854020|gb|ELR44414.1|	476	1e-57	hypothetical protein M91_06005, partial [Bos mutus]	gi|166091675|gb|AC205955.10|	274	7e-140	Canis familiaris, clone XX-525F23, complete sequence	.	.	.	.	.	.	.	.	pfam03940	MSSP	Male specific sperm protein. This family of drosophila proteins are typified by the repetitive motif C-G-P.	.	.	.	.	.
ENSOARG00000001452	0	0	1	0.32441	0	3	4	2.27577	0.14255	-2.81046	0.196152	down	no	COX6B2	protein_coding	chr14:59396095-59396940:+	gi|965970969|ref|XP_014955606.1|	347	7e-41	PREDICTED: cytochrome c oxidase subunit 6B2 isoform X1, partial [Ovis aries]	gi|965970968|ref|XM_015100120.1|	213	2e-106	PREDICTED: Ovis aries cytochrome c oxidase subunit 6B2 (LOC101121036), transcript variant X1, partial mRNA	Q6YFP9	124	2e-36	Cytochrome c oxidase subunit 6B2	.	.	.	.	pfam02297	COX6B	Cytochrome oxidase c subunit VIb. Cytochrome c oxidase, a 13 sub-unit complex, EC:1.9.3.1 is the terminal oxidase in the mitochondrial electron transport chain. This family is composed of the potentially heme-binding subunit IVb of the oxidase.	.	GO:0030061|mitochondrial crista;GO:0005758|mitochondrial intermembrane space;	GO:0004129|cytochrome-c oxidase activity;	K02267	COX6B; cytochrome c oxidase subunit 6b
ENSOARG00000005816	0	0	3	0.973229	2	3	16	6.76268	0.143912	-2.79675	0.204303	down	no	ENSOARG00000005816	protein_coding	chr13:73550129-73557362:+	gi|57164315|ref|NP_001009291.1|	764	9e-93	trophoblast Kunitz domain protein 1 precursor [Ovis aries]	gi|850488330|gb|CP011898.1|	1131	0	Ovis canadensis canadensis isolate 43U chromosome 13 sequence	Q29428	298	3e-94	Trophoblast Kunitz domain protein 1	.	.	.	.	pfam00014	Kunitz_BPTI	Kunitz/Bovine pancreatic trypsin inhibitor domain. Indicative of a protease inhibitor, usually a serine protease inhibitor. Structure is a disulfide rich alpha+beta fold. BPTI (bovine pancreatic trypsin inhibitor) is an extensively studied model structure. Certain family members are similar to the tick anticoagulant peptide (TAP). This is a highly selective inhibitor of factor Xa in the blood coa…	.	GO:0005576|extracellular region;	GO:0004867|serine-type endopeptidase inhibitor activity;	.	.
ENSOARG00000016591	0	3	0	1.03524	5	7	10	7.18139	0.144155	-2.7943	0.158913	down	no	TLDC2	protein_coding	chr13:65486045-65494325:+	gi|803219685|ref|XP_011970165.1|	964	1e-129	PREDICTED: TLD domain-containing protein 2 isoform X2 [Ovis aries musimon]	gi|965968867|ref|XM_004014556.3|	699	0	PREDICTED: Ovis aries TBC/LysM-associated domain containing 2 (TLDC2), transcript variant X2, mRNA	Q0IID2	368	6e-128	TLD domain-containing protein 2	YPL196w	79	1e-16	COG5142	pfam07534	TLD	TLD. This domain is predicted to be an enzyme and is often found associated with pfam01476. It's structure consists of a beta-sandwich surrounded by two helices and two one-turn helices.	GO:1900181|negative regulation of protein localization to nucleus;GO:0000122|negative regulation of transcription from RNA polymerase II promoter;	GO:0005913|cell-cell adherens junction;GO:0005737|cytoplasm;GO:0045111|intermediate filament cytoskeleton;GO:0005654|nucleoplasm;	GO:0098641|cadherin binding involved in cell-cell adhesion;GO:0002039|p53 binding;GO:0008270|zinc ion binding;	.	.
ENSOARG00000023212	1	0	0	0.332218	1	4	2	2.30408	0.144187	-2.79399	0.195874	down	no	ENSOARG00000023212	miRNA	chr8:37508024-37508117:-	.	.	.	.	gi|850485237|gb|CP011893.1|	91	5e-39	Ovis canadensis canadensis isolate 43U chromosome 8 sequence	.	.	.	.	.	.	.	.	pfam03353	Lin-8	Ras-mediated vulval-induction antagonist. LIN-8 is a nuclear protein, present at the sites of transcriptional repressor complexes, which interacts with LIN-35 Rb.Lin35 Rb is a product of the class B synMuv gene lin-35 which silences genes required for vulval specification through chromatin modification and remodelling. The biological role of the interaction has not yet been determined however pre…	.	.	.	.	.
ENSOARG00000021146	1	0	0	0.332218	3	2	2	2.30009	0.144437	-2.79148	0.195905	down	no	ENSOARG00000021146	protein_coding	chr7:72977512-72978212:+	gi|548484141|ref|XP_005686161.1|	424	4e-51	PREDICTED: 60S ribosome subunit biogenesis protein NIP7 homolog [Capra hircus]	gi|850484816|gb|CP011892.1|	242	4e-122	Ovis canadensis canadensis isolate 43U chromosome 7 sequence	Q9CXK8	63.5	5e-41	60S ribosome subunit biogenesis protein NIP7 homolog	SPCC320.11c	79.3	2e-22	COG1374	pfam06627	DUF1153	Protein of unknown function (DUF1153). This family consists of several short, hypothetical bacterial proteins of unknown function.	GO:0042273|ribosomal large subunit biogenesis;GO:0042255|ribosome assembly;	GO:0005737|cytoplasm;GO:0005730|nucleolus;GO:0005634|nucleus;GO:0030687|preribosome, large subunit precursor;	GO:0044822|poly(A) RNA binding;	K07565	NIP7; 60S ribosome subunit biogenesis protein NIP7
ENSOARG00000011542	1	0	0	0.332218	3	2	2	2.30009	0.144437	-2.79148	0.195905	down	no	KLB	protein_coding	chr6:58501896-58533344:+	gi|556730730|ref|XP_005961059.1|	5376	0	PREDICTED: LOW QUALITY PROTEIN: beta-klotho [Pantholops hodgsonii]	gi|965941870|ref|XM_004010055.3|	3230	0	PREDICTED: Ovis aries klotho beta (KLB), mRNA	Q86Z14	1830	0	Beta-klotho	BH1923	224	7e-63	COG2723	pfam00232	Glyco_hydro_1	Glycosyl hydrolase family 1.	GO:0005975|carbohydrate metabolic process;GO:0008543|fibroblast growth factor receptor signaling pathway;GO:1901657|glycosyl compound metabolic process;GO:0000165|MAPK cascade;GO:0048015|phosphatidylinositol-mediated signaling;GO:0008284|positive regulation of cell proliferation;GO:0090080|positive regulation of MAPKKK cascade by fibroblast growth factor receptor signaling pathway;GO:0014066|regu…	GO:0005887|integral component of plasma membrane;GO:0005622|intracellular;GO:0005886|plasma membrane;	GO:0016303|1-phosphatidylinositol-3-kinase activity;GO:0017134|fibroblast growth factor binding;GO:0005104|fibroblast growth factor receptor binding;GO:0004553|hydrolase activity, hydrolyzing O-glycosyl compounds;GO:0046934|phosphatidylinositol-4,5-bisphosphate 3-kinase activity;GO:0005088|Ras guanyl-nucleotide exchange factor activity;GO:0004871|signal transducer activity;	.	.
ENSOARG00000009461	1	0	0	0.332218	4	1	2	2.29809	0.144563	-2.79023	0.19592	down	no	PLA2G2D	protein_coding	chr2:245426749-245435347:+	gi|426222036|ref|XP_004005211.1|	674	4e-82	PREDICTED: group IID secretory phospholipase A2 isoform X1 [Ovis aries]	gi|850477813|gb|CP011887.1|	1262	0	Ovis canadensis canadensis isolate 43U chromosome 2 sequence	Q9UNK4	160	1e-44	Group IID secretory phospholipase A2	.	.	.	.	pfam00068	Phospholip_A2_1	Phospholipase A2. Phospholipase A2 releases fatty acids from the second carbon group of glycerol. Perhaps the best known members are secreted snake venoms, but also found in secreted pancreatic and membrane-associated forms. Structure is all-alpha, with two core disulfide-linked helices and a calcium-binding loop. This alignment represents the major family of PLA2s. A second minor family, defined…	GO:0050482|arachidonic acid secretion;GO:0002361|CD4-positive, CD25-positive, alpha-beta regulatory T cell differentiation;GO:0006954|inflammatory response;GO:0016042|lipid catabolic process;GO:0042130|negative regulation of T cell proliferation;GO:0006654|phosphatidic acid biosynthetic process;GO:0036151|phosphatidylcholine acyl-chain remodeling;GO:0036152|phosphatidylethanolamine acyl-chain rem…	GO:0005576|extracellular region;	GO:0005509|calcium ion binding;GO:0043395|heparan sulfate proteoglycan binding;GO:0008201|heparin binding;GO:0004623|phospholipase A2 activity;	K01047	PLA2G, SPLA2; secretory phospholipase A2 [EC:3.1.1.4]
ENSOARG00000006734	1	0	0	0.332218	5	0	2	2.29609	0.144689	-2.78897	0.196585	down	no	ENSOARG00000006734	protein_coding	chr1:105747228-105750344:+	gi|965916505|ref|XP_014947803.1|	1049	1e-141	PREDICTED: SLAM family member 8-like [Ovis aries]	gi|965916504|ref|XM_015092317.1|	596	0	PREDICTED: Ovis aries SLAM family member 8-like (LOC105608969), mRNA	Q9D780	51.6	1e-06	SLAM family member 9	.	.	.	.	pfam13927	Ig_3	Immunoglobulin domain. This family contains immunoglobulin-like domains.	.	GO:0016021|integral component of membrane;	.	.	.
ENSOARG00000003610	1	0	0	0.332218	5	0	2	2.29609	0.144689	-2.78897	0.196585	down	no	TSPYL6	protein_coding	chr3:69701999-69703405:+	gi|965923360|ref|XP_014949276.1|	1820	0	PREDICTED: LOW QUALITY PROTEIN: testis-specific Y-encoded-like protein 6 [Ovis aries]	gi|965923359|ref|XM_015093790.1|	1095	0	PREDICTED: Ovis aries TSPY-like 6 (TSPYL6), mRNA	Q0P5N2	376	2e-125	Testis-specific Y-encoded-like protein 1	.	.	.	.	pfam00956	NAP	Nucleosome assembly protein (NAP). NAP proteins are involved in moving histones into the nucleus, nucleosome assembly and chromatin fluidity. They affect the transcription of many genes.	GO:0006334|nucleosome assembly;	GO:0005730|nucleolus;	.	K11284	TSPYL1; TSPY-like 1
ENSOARG00000014244	1	0	0	0.332218	2	2	3	2.28693	0.145268	-2.78321	0.196006	down	no	CCR3	protein_coding	chr19:53052747-53053823:-	gi|57163985|ref|NP_001009241.1|	1727	0	C-C chemokine receptor type 3 [Ovis aries]	gi|57163984|ref|NM_001009241.1|	1059	0	Ovis aries chemokine (C-C motif) receptor 3 (CCR3), mRNA	Q64H34	521	0	C-C chemokine receptor type 3	.	.	.	.	pfam00001	7tm_1	7 transmembrane receptor (rhodopsin family). This family contains, amongst other G-protein-coupled receptors (GCPRs), members of the opsin family, which have been considered to be typical members of the rhodopsin superfamily. They share several motifs, mainly the seven transmembrane helices, GCPRs of the rhodopsin superfamily. All opsins bind a chromophore, such as 11-cis-retinal. The function of…	GO:0006935|chemotaxis;GO:0006954|inflammatory response;	GO:0016021|integral component of membrane;GO:0005886|plasma membrane;	GO:0016493|C-C chemokine receptor activity;	K04178	CCR3; C-C chemokine receptor type 3
ENSOARG00000001542	0	1	1	0.669488	3	7	4	4.60616	0.145346	-2.78244	0.0691023	down	no	GIMAP2	protein_coding	chr4:112703348-112705953:+	gi|803067823|ref|XP_012032736.1|	1810	0	PREDICTED: GTPase IMAP family member 2 isoform X3 [Ovis aries]	gi|965933558|ref|XM_012177346.2|	1070	0	PREDICTED: Ovis aries GTPase, IMAP family member 2 (GIMAP2), transcript variant X3, mRNA	Q9UG22	453	9e-158	GTPase IMAP family member 2	.	.	.	.	pfam04548	AIG1	AIG1 family. Arabidopsis protein AIG1 appears to be involved in plant resistance to bacteria.	.	GO:0005737|cytoplasm;GO:0016021|integral component of membrane;GO:0005811|lipid particle;	GO:0005525|GTP binding;	.	.
ENSOARG00000024101	1	0	0	0.332218	1	2	4	2.27377	0.146109	-2.77488	0.196107	down	no	ENSOARG00000024101	miRNA	chrX:95350305-95350416:+	.	.	.	.	gi|850496270|gb|CP011912.1|	107	8e-48	Ovis canadensis canadensis isolate 43U chromosome X sequence	.	.	.	.	.	.	.	.	pfam03296	Pox_polyA_pol	Poxvirus poly(A) polymerase nucleotidyltransferase domain.	.	.	.	.	.
ENSOARG00000012329	1	0	0	0.332218	2	0	5	2.25662	0.14722	-2.76396	0.196238	down	no	ENSOARG00000012329	protein_coding	chr24:421860-428064:+	gi|296473622|tpg|DAA15737.1|	1778	0	TPA: mCG48762-like [Bos taurus]	gi|966001356|ref|XM_015103837.1|	848	0	PREDICTED: Ovis aries NHL repeat containing 4 (NHLRC4), transcript variant X1, mRNA	P0CG21	182	3e-52	NHL-repeat-containing protein 4	.	.	.	.	pfam15269	zf-C2H2_7	Zinc-finger. this is a family of eukaryotic zinc-fingers.	GO:0043277|apoptotic cell clearance;GO:0006897|endocytosis;GO:0045087|innate immune response;GO:0006898|receptor-mediated endocytosis;	GO:0005581|collagen trimer;GO:0016021|integral component of membrane;GO:0005886|plasma membrane;	GO:0005044|scavenger receptor activity;	.	.
ENSOARG00000007933	0	0	2	0.648819	1	10	2	4.3067	0.150653	-2.7307	0.211136	down	no	GPR182	protein_coding	chr3:162332858-162334944:-	gi|296487471|tpg|DAA29584.1|	2070	0	TPA: G protein-coupled receptor 182 [Bos taurus]	gi|965924141|ref|XM_012174705.2|	1314	0	PREDICTED: Ovis aries G protein-coupled receptor 182 (GPR182), transcript variant X1, mRNA	O15218	560	0	G-protein coupled receptor 182	.	.	.	.	pfam00001	7tm_1	7 transmembrane receptor (rhodopsin family). This family contains, amongst other G-protein-coupled receptors (GCPRs), members of the opsin family, which have been considered to be typical members of the rhodopsin superfamily. They share several motifs, mainly the seven transmembrane helices, GCPRs of the rhodopsin superfamily. All opsins bind a chromophore, such as 11-cis-retinal. The function of…	GO:0007166|cell surface receptor signaling pathway;GO:0035556|intracellular signal transduction;	GO:0016021|integral component of membrane;GO:0005622|intracellular;GO:0005886|plasma membrane;	GO:0004930|G-protein coupled receptor activity;GO:0004888|transmembrane signaling receptor activity;	K04242	ADMR; adrenomedullin receptor
ENSOARG00000014834	0	1	0	0.345079	3	0	4	2.26977	0.152032	-2.71755	0.196039	down	no	ENSOARG00000014834	protein_coding	chr14:56425932-56428603:-	gi|594084831|ref|XP_006065967.1|	1308	4e-176	PREDICTED: LOW QUALITY PROTEIN: sialic acid-binding Ig-like lectin 14-like [Bubalus bubalis]	gi|594084830|ref|XM_006065905.1|	619	0	PREDICTED: Bubalus bubalis sialic acid-binding Ig-like lectin 14-like (LOC102408581), mRNA	Q64JA4	301	4e-98	Sialic acid-binding Ig-like lectin 13	.	.	.	.	pfam13895	Ig_2	Immunoglobulin domain. This domain contains immunoglobulin-like domains.	GO:0007155|cell adhesion;	GO:0016021|integral component of membrane;	GO:0030246|carbohydrate binding;	.	.
ENSOARG00000002296	0	2	0	0.690157	3	0	11	4.50007	0.153366	-2.70495	0.201374	down	no	ENSOARG00000002296	protein_coding	chrAMGL01130540.1:3321-4086:-	gi|556766059|ref|XP_005978285.1|	1011	2e-137	PREDICTED: lecithin retinol acyltransferase isoform X2 [Pantholops hodgsonii]	gi|966014362|ref|XM_012108408.2|	492	0	PREDICTED: Ovis aries lecithin retinol acyltransferase-like (LOC101104976), mRNA	Q9BGL2	300	1e-101	Lecithin retinol acyltransferase	.	.	.	.	pfam04970	LRAT	Lecithin retinol acyltransferase. The full-length members of this family are representatives of a novel class II tumor-suppressor family, designated as H-REV107-like. This domain is the catalytic N-terminal proline-rich region of the protein. The downstream region is a putative C-terminal transmembrane domain which is found to be crucial for cellular localisation, but not necessary for the enzyme…	GO:0050896|response to stimulus;GO:0042572|retinol metabolic process;GO:0007601|visual perception;	GO:0005623|cell;GO:0005789|endoplasmic reticulum membrane;GO:0016021|integral component of membrane;GO:0005771|multivesicular body;GO:0048471|perinuclear region of cytoplasm;GO:0005791|rough endoplasmic reticulum;	GO:0047173|phosphatidylcholine-retinol O-acyltransferase activity;	K00678	LRAT; phosphatidylcholine-retinol O-acyltransferase [EC:2.3.1.135]
ENSOARG00000011714	1	0	2	0.981038	3	15	1	6.32048	0.155216	-2.68765	0.0542423	down	no	ENSOARG00000011714	protein_coding	chr1:116716969-116742534:+	gi|926686648|ref|XP_013830549.1|	2733	0	PREDICTED: LOW QUALITY PROTEIN: dimethylaniline monooxygenase [N-oxide-forming] 5-like [Capra hircus]	gi|926686647|ref|XM_013975095.1|	1487	0	PREDICTED: Capra hircus dimethylaniline monooxygenase [N-oxide-forming] 5-like (LOC102174448), mRNA	Q8K4C0	643	0	Dimethylaniline monooxygenase [N-oxide-forming] 5	CC0774	192	9e-54	COG2072	pfam00743	FMO-like	Flavin-binding monooxygenase-like. This family includes FMO proteins, cyclohexanone mono-oxygenase and a number of different mono-oxygenases.	GO:0017144|drug metabolic process;	GO:0005789|endoplasmic reticulum membrane;GO:0016021|integral component of membrane;GO:0031090|organelle membrane;	GO:0050660|flavin adenine dinucleotide binding;GO:0004499|N,N-dimethylaniline monooxygenase activity;GO:0050661|NADP binding;	K00485	FMO; dimethylaniline monooxygenase (N-oxide forming) [EC:1.14.13.8]
ENSOARG00000010727	0	0	1	0.32441	0	6	0	2.00262	0.161992	-2.626	0.247972	down	no	ENSOARG00000010727	protein_coding	chr5:65850106-65881957:-	gi|426229986|ref|XP_004009064.1|	1298	1e-173	PREDICTED: hepatitis A virus cellular receptor 1 isoform X1 [Ovis aries]	gi|803078294|ref|XM_004009015.2|	1427	0	PREDICTED: Ovis aries hepatitis A virus cellular receptor 1 (HAVCR1), transcript variant X1, mRNA	Q96D42	132	7e-33	Hepatitis A virus cellular receptor 1	.	.	.	.	pfam07686	V-set	Immunoglobulin V-set domain. This domain is found in antibodies as well as neural protein P0 and CTL4 amongst others.	.	GO:0016021|integral component of membrane;GO:0031514|motile cilium;	GO:0001618|virus receptor activity;	.	.
ENSOARG00000021111	0	0	1	0.32441	4	2	0	1.99463	0.162642	-2.62023	0.262226	down	no	ENSOARG00000021111	protein_coding	chr7:67581603-67586427:+	gi|548483786|ref|XP_005685988.1|	486	2e-60	PREDICTED: TOMM20-like protein 1 [Capra hircus]	gi|965876268|ref|XM_012150755.2|	273	1e-139	PREDICTED: Ovis aries musimon TOMM20-like protein 1 (LOC101116058), mRNA	Q6UXN7	161	4e-50	TOMM20-like protein 1	.	.	.	.	pfam02064	MAS20	MAS20 protein import receptor.	GO:0070096|mitochondrial outer membrane translocase complex assembly;GO:0030150|protein import into mitochondrial matrix;GO:0016031|tRNA import into mitochondrion;	GO:0031307|integral component of mitochondrial outer membrane;GO:0005742|mitochondrial outer membrane translocase complex;	GO:0030943|mitochondrion targeting sequence binding;GO:0015450|P-P-bond-hydrolysis-driven protein transmembrane transporter activity;	K17770	TOM20; mitochondrial import receptor subunit TOM20
ENSOARG00000004432	0	0	1	0.32441	1	4	1	1.98547	0.163392	-2.61359	0.262278	down	no	ENSOARG00000004432	protein_coding	chr13:17485244-17485453:+	gi|327358533|gb|AEA51113.1|	241	2e-24	60S ribosomal protein L38, partial [Oryzias melastigma]	gi|850488330|gb|CP011898.1|	201	1e-99	Ovis canadensis canadensis isolate 43U chromosome 13 sequence	P63174	81.3	4e-20	60S ribosomal protein L38	.	.	.	.	pfam01781	Ribosomal_L38e	Ribosomal L38e protein family.	GO:0022618|ribonucleoprotein complex assembly;GO:0006412|translation;	GO:0022625|cytosolic large ribosomal subunit;	GO:0003723|RNA binding;GO:0003735|structural constituent of ribosome;	K02923	RP-L38e, RPL38; large subunit ribosomal protein L38e
ENSOARG00000001732	0	0	1	0.32441	2	1	3	1.95316	0.166095	-2.58992	0.262456	down	no	ZNF597	protein_coding	chr24:2860453-2864490:-	gi|926723473|ref|XP_013830065.1|	1660	0	PREDICTED: LOW QUALITY PROTEIN: zinc finger protein 597 [Capra hircus]	gi|850494870|gb|CP011909.1|	1033	0	Ovis canadensis canadensis isolate 43U chromosome 24 sequence	Q96LX8	405	7e-137	Zinc finger protein 597	.	.	.	.	pfam13465	zf-H2C2_2	Zinc-finger double domain.	GO:0006355|regulation of transcription, DNA-templated;GO:0006351|transcription, DNA-templated;	GO:0005634|nucleus;	GO:0003677|DNA binding;GO:0046872|metal ion binding;	K09228	KRAB; KRAB domain-containing zinc finger protein
ENSOARG00000019019	1	0	0	0.332218	6	0	0	1.99063	0.166891	-2.58302	0.248437	down	no	RAB17	protein_coding	chr1:3383258-3398719:+	gi|965838241|ref|XP_011989949.2|	789	3e-103	PREDICTED: ras-related protein Rab-17 isoform X3 [Ovis aries musimon]	gi|965914167|ref|XM_012182918.2|	560	0	PREDICTED: Ovis aries RAB17, member RAS oncogene family (RAB17), transcript variant X2, mRNA	P35292	270	1e-89	Ras-related protein Rab-17	.	.	.	.	pfam00071	Ras	Ras family. Includes sub-families Ras, Rab, Rac, Ral, Ran, Rap Ypt1 and more. Shares P-loop motif with GTP_EFTU, arf and myosin_head. See pfam00009 pfam00025, pfam00063. As regards Rab GTPases, these are important regulators of vesicle formation, motility and fusion. They share a fold in common with all Ras GTPases: this is a six-stranded beta-sheet surrounded by five alpha-helices.	GO:0042384|cilium assembly;GO:0032456|endocytic recycling;GO:0032401|establishment of melanosome localization;GO:0046847|filopodium assembly;GO:0002415|immunoglobulin transcytosis in epithelial cells mediated by polymeric immunoglobulin receptor;GO:0032402|melanosome transport;GO:0015031|protein transport;GO:0050773|regulation of dendrite development;GO:0051489|regulation of filopodium assembly;G…	GO:0016324|apical plasma membrane;GO:0016323|basolateral plasma membrane;GO:0030425|dendrite;GO:0030139|endocytic vesicle;GO:0070062|extracellular exosome;GO:0005622|intracellular;GO:0042470|melanosome;GO:0043025|neuronal cell body;GO:0055037|recycling endosome;GO:0055038|recycling endosome membrane;	GO:0019003|GDP binding;GO:0005525|GTP binding;GO:0003924|GTPase activity;	K07909	RAB17; Ras-related protein Rab-17
ENSOARG00000022251	2	0	0	0.664437	7	3	2	3.96094	0.167747	-2.57564	0.225979	down	no	ENSOARG00000022251	miRNA	chr13:16784675-16784755:-	.	.	.	.	gi|850488330|gb|CP011898.1|	81	1e-33	Ovis canadensis canadensis isolate 43U chromosome 13 sequence	.	.	.	.	.	.	.	.	pfam11797	DUF3324	Protein of unknown function C-terminal (DUF3324). This family consists of several hypothetical bacterial proteins of unknown function.	.	.	.	.	.
ENSOARG00000013504	1	0	0	0.332218	4	1	1	1.97947	0.167832	-2.57491	0.262268	down	no	ENSOARG00000013504	protein_coding	chr5:48515554-48516078:-	gi|27807407|ref|NP_777217.1|	912	2e-123	ferritin light chain [Bos taurus]	gi|965978607|ref|XM_004016357.3|	522	0	PREDICTED: Ovis aries ferritin light chain (LOC101117015), mRNA	O46415	355	8e-125	Ferritin light chain	TM1128	70.1	2e-14	COG1528	pfam00210	Ferritin	Ferritin-like domain. This family contains ferritins and other ferritin-like proteins such as members of the DPS family and bacterioferritins.	GO:0006880|intracellular sequestering of iron ion;GO:0006826|iron ion transport;	GO:0005737|cytoplasm;GO:0008043|intracellular ferritin complex;	GO:0008199|ferric iron binding;GO:0005506|iron ion binding;	K13625	FTL; ferritin light chain
ENSOARG00000004782	1	0	0	0.332218	2	2	2	1.96831	0.168783	-2.56676	0.26233	down	no	ENSOARG00000004782	protein_coding	chr23:4262662-4263309:-	gi|74207780|dbj|BAE40130.1|	859	5e-114	unnamed protein product [Mus musculus]	gi|965999504|ref|XR_001436552.1|	585	0	PREDICTED: Ovis aries nascent polypeptide-associated complex subunit alpha pseudogene (LOC101102110), misc_RNA	Q60817	332	2e-114	Nascent polypeptide-associated complex subunit alpha	SPBC25H2.05	121	4e-33	COG1308	pfam01849	NAC	NAC domain.	GO:0003231|cardiac ventricle development;GO:0061384|heart trabecula morphogenesis;GO:0051451|myoblast migration;GO:0010664|negative regulation of striated muscle cell apoptotic process;GO:1901227|negative regulation of transcription from RNA polymerase II promoter involved in heart development;GO:2000138|positive regulation of cell proliferation involved in heart morphogenesis;GO:0048633|positive…	GO:0005737|cytoplasm;GO:0005634|nucleus;	GO:0003677|DNA binding;GO:0017025|TBP-class protein binding;GO:0003713|transcription coactivator activity;	.	.
ENSOARG00000007600	2	0	0	0.664437	1	4	7	3.89715	0.170493	-2.55222	0.223243	down	no	ENSOARG00000007600	protein_coding	chr13:52700621-52727680:+	gi|803136541|ref|XP_012044186.1|	1310	1e-179	PREDICTED: LOW QUALITY PROTEIN: tyrosine-protein phosphatase non-receptor type substrate 1-like isoform X1 [Ovis aries]	gi|965968103|ref|XM_012188796.2|	776	0	PREDICTED: Ovis aries tyrosine-protein phosphatase non-receptor type substrate 1-like (LOC101114799), transcript variant X1, mRNA	O46631	222	1e-66	Tyrosine-protein phosphatase non-receptor type substrate 1	.	.	.	.	pfam07686	V-set	Immunoglobulin V-set domain. This domain is found in antibodies as well as neural protein P0 and CTL4 amongst others.	.	GO:0016021|integral component of membrane;	.	K06551	SIRPA_B1_G; signal-regulatory protein alpha/beta1/gamma
ENSOARG00000019460	1	0	0	0.332218	0	2	4	1.942	0.171071	-2.54734	0.262473	down	no	ENSOARG00000019460	protein_coding	chr1:86930889-86941609:+	gi|57526769|ref|NP_001009804.1|	2024	0	chymosin precursor [Ovis aries]	gi|550822329|ref|NM_001285759.1|	1162	0	Capra hircus prochymosin (CYM), mRNA	P18276	784	0	Chymosin	.	.	.	.	pfam00026	Asp	Eukaryotic aspartyl protease. Aspartyl (acid) proteases include pepsins, cathepsins, and renins. Two-domain structure, probably arising from ancestral duplication. This family does not include the retroviral nor retrotransposon proteases (pfam00077), which are much smaller and appear to be homologous to a single domain of the eukaryotic asp proteases.	GO:0007586|digestion;	.	GO:0004190|aspartic-type endopeptidase activity;	K01378	CYM; chymosin [EC:3.4.23.4]
ENSOARG00000004325	0	1	0	0.345079	5	1	0	1.99263	0.173177	-2.52968	0.260714	down	no	ENSOARG00000004325	protein_coding	chr16:5752975-5758424:+	gi|528997789|ref|XP_005221455.1|	284	2e-30	PREDICTED: uncharacterized protein C5orf47 homolog isoform X1 [Bos taurus]	gi|965979995|ref|XM_015101241.1|	190	2e-93	PREDICTED: Ovis aries chromosome 16 open reading frame, human C5orf47 (C16H5orf47), transcript variant X1, mRNA	Q569G3	87	5e-21	Uncharacterized protein C5orf47	.	.	.	.	pfam15294	Leu_zip	Leucine zipper. This family includes Leucine zipper transcription factor-like protein 1 (LZTFL1) and Leucine zipper protein 2 (LUZP2).	GO:0006955|immune response;GO:0006880|intracellular sequestering of iron ion;GO:0006826|iron ion transport;GO:0008285|negative regulation of cell proliferation;	GO:0005737|cytoplasm;	GO:0008199|ferric iron binding;GO:0004322|ferroxidase activity;GO:0005506|iron ion binding;	.	.
ENSOARG00000002619	0	1	0	0.345079	2	2	2	1.96831	0.175317	-2.51196	0.262258	down	no	CLEC4D	protein_coding	chr3:206434974-206442939:+	gi|426225602|ref|XP_004006954.1|	1151	2e-158	PREDICTED: C-type lectin domain family 4 member D isoform X1 [Ovis aries]	gi|965928565|ref|XM_004006905.3|	642	0	PREDICTED: Ovis aries C-type lectin domain family 4, member D (CLEC4D), transcript variant X1, mRNA	Q8WXI8	296	5e-100	C-type lectin domain family 4 member D	.	.	.	.	pfam00059	Lectin_C	Lectin C-type domain. This family includes both long and short form C-type	GO:0002250|adaptive immune response;GO:0042742|defense response to bacterium;GO:0038094|Fc-gamma receptor signaling pathway;GO:0045087|innate immune response;GO:0002223|stimulatory C-type lectin receptor signaling pathway;GO:0002292|T cell differentiation involved in immune response;	GO:0016021|integral component of membrane;GO:0005886|plasma membrane;	GO:0030246|carbohydrate binding;	K10058	CLEC4D; C-type lectin domain family 4 member D
ENSOARG00000023392	0	1	0	0.345079	0	2	4	1.942	0.177693	-2.49254	0.262404	down	no	U6	snRNA	chr24:12453544-12453651:-	gi|954503311|gb|KRZ31846.1|	142	2e-10	hypothetical protein T4B_1956 [Trichinella pseudospiralis]	gi|47716622|gb|AC121317.7|	108	2e-48	Mus musculus chromosome 6, clone RP24-343J20, complete sequence	.	.	.	.	.	.	.	.	pfam14328	DUF4385	Domain of unknown function (DUF4385). This family of proteins is functionally uncharacterized. This family of proteins is found in bacteria, archaea, eukaryotes and viruses. Proteins in this family are typically between 149 and 163 amino acids in length.	.	.	.	.	.
ENSOARG00000016222	0	1	0	0.345079	2	0	4	1.938	0.178059	-2.48957	0.262426	down	no	ENSOARG00000016222	protein_coding	chrAMGL01128329.1:21-2725:-	gi|966014062|ref|XP_014960792.1|	802	3e-95	PREDICTED: cartilage intermediate layer protein 2 isoform X1, partial [Ovis aries]	gi|966014061|ref|XM_015105306.1|	454	0	PREDICTED: Ovis aries cartilage intermediate layer protein 2 (LOC101107342), transcript variant X1, partial mRNA	Q8IUL8	229	2e-63	Cartilage intermediate layer protein 2	.	.	.	.	pfam13330	Mucin2_WxxW	Mucin-2 protein WxxW repeating region. This family is repeating region found on mucins 2 and 5. The function is not known, but the repeat can be present in up to 32 copies, as in a member from Branchiostoma floridae. The region carries a highly conserved WxxW sequence motif and also has at least six well conserved cysteine residues.	.	GO:0070062|extracellular exosome;GO:0005578|proteinaceous extracellular matrix;	.	.	.
ENSOARG00000024501	0	2	1	1.01457	7	7	3	5.61464	0.1807	-2.46833	0.0669129	down	no	KCNQ1OT1_2	misc_RNA	chr21:48167923-48168118:-	.	.	.	.	gi|958665276|ref|XM_014840081.1|	169	5e-82	PREDICTED: Equus asinus potassium channel, voltage gated KQT-like subfamily Q, member 1 (KCNQ1), mRNA	.	.	.	.	.	.	.	.	pfam15279	SOBP	Sine oculis-binding protein. SOBP is associated with syndromic and nonsyndromic intellectual disability. It carries a zinc-finger of the zf-C2H2 type at the N-terminus, and a highly characteristic C-terminal PhPhPhPhPhPh motif. The deduced 873-amino acid protein contains an N-terminal nuclear localisation signal (NLS), followed by 2 FCS-type zinc finger motifs, a proline-rich region (PR1), a puta…	.	.	.	.	.
ENSOARG00000011697	0	1	1	0.669488	4	7	0	3.66348	0.182747	-2.45208	0.137553	down	no	NOTO	protein_coding	chr3:95162096-95169384:+	gi|965815789|ref|XP_011978956.2|	855	6e-112	PREDICTED: homeobox protein notochord isoform X2 [Ovis aries musimon]	gi|965815788|ref|XM_012123566.2|	715	0	PREDICTED: Ovis aries musimon notochord homeobox (NOTO), transcript variant X2, mRNA	A8MTQ0	223	2e-70	Homeobox protein notochord	.	.	.	.	pfam00046	Homeobox	Homeobox domain.	GO:0060271|cilium morphogenesis;GO:0009953|dorsal/ventral pattern formation;GO:0009880|embryonic pattern specification;GO:0001947|heart looping;GO:0030903|notochord development;GO:1902017|regulation of cilium assembly;GO:0006355|regulation of transcription, DNA-templated;GO:0006351|transcription, DNA-templated;	GO:0005634|nucleus;	GO:0003677|DNA binding;	.	.
ENSOARG00000021253	1	0	1	0.656628	5	1	5	3.5857	0.183124	-2.44911	0.138059	down	no	SCARNA17	snoRNA	chr23:49638939-49639080:+	.	.	.	.	gi|966000755|ref|XR_001024063.2|	142	4e-67	PREDICTED: Ovis aries uncharacterized LOC105604520 (LOC105604520), ncRNA	.	.	.	.	.	.	.	.	pfam10472	CReP_N	eIF2-alpha phosphatase phosphorylation constitutive repressor. This is the conserved N-terminal domain of CReP, constitutive repressor of eIF2-alpha phosphorylation/protein phosphatase 1, catalytic subunit. It functions in the dephosphorylation of eIF2-alpha under basal conditions in the absence of stress. In response to translation inhibition, there is reduced synthesis of the labile CReP that c…	.	.	.	.	.
ENSOARG00000021597	0	1	1	0.669488	2	7	2	3.63716	0.184069	-2.44168	0.13743	down	no	ENSOARG00000021597	miRNA	chr11:61726437-61726514:+	.	.	.	.	.	.	.	.	.	.	.	.	.	.	.	.	pfam07357	DRAT	Dinitrogenase reductase ADP-ribosyltransferase (DRAT). This family consists of several bacterial dinitrogenase reductase ADP-ribosyltransferase (DRAT) proteins. Members of this family seem to be specific to Rhodospirillum, Rhodobacter and Azospirillum species. Dinitrogenase reductase ADP-ribosyl transferase (DRAT) carries out the transfer of the ADP-ribose from NAD to the Arg-101 residue of one s…	.	.	.	.	.
ENSOARG00000004382	0	1	1	0.669488	7	2	2	3.62717	0.184576	-2.43772	0.137527	down	no	SPINK6	protein_coding	chr5:56965953-56979953:+	gi|548474820|ref|XP_005683185.1|	285	3e-31	PREDICTED: serine protease inhibitor Kazal-type 6 isoform X2 [Capra hircus]	gi|926697835|ref|XM_005683128.2|	192	1e-94	PREDICTED: Capra hircus serine protease inhibitor Kazal-type 6 (LOC102175572), transcript variant X2, mRNA	P01001	111	1e-31	Serine protease inhibitor Kazal-type 6	.	.	.	.	pfam00050	Kazal_1	Kazal-type serine protease inhibitor domain. Usually indicative of serine protease inhibitors. However, kazal-like domains are also seen in the extracellular part of agrins, which are not known to be protease inhibitors. Kazal domains often occur in tandem arrays. Small alpha+beta fold containing three disulphides. Alignment also includes a single domain from transporters in the OATP/PGT family.	GO:1900004|negative regulation of serine-type endopeptidase activity;	GO:0005576|extracellular region;	GO:0004867|serine-type endopeptidase inhibitor activity;	.	.
ENSOARG00000021358	1	1	0	0.677297	7	3	1	3.64233	0.185952	-2.427	0.137304	down	no	U6	snRNA	chr18:27294786-27294883:-	.	.	.	.	gi|850491796|gb|CP011903.1|	96	8e-42	Ovis canadensis canadensis isolate 43U chromosome 18 sequence	.	.	.	.	.	.	.	.	pfam12400	DUF3661	Vaculolar membrane protein. This domain family is found in eukaryotes, and is typically between 123 and 138 amino acids in length.	.	.	.	.	.
ENSOARG00000002854	1	1	1	1.00171	4	9	3	5.28686	0.189471	-2.39995	0.0820946	down	no	LARGE2	protein_coding	chr15:74176461-74180987:+	gi|965975857|ref|XP_014956300.1|	2818	0	PREDICTED: LOW QUALITY PROTEIN: glycosyltransferase-like protein LARGE2 isoform X1 [Ovis aries]	gi|965802037|ref|XM_012116875.2|	1643	0	PREDICTED: Ovis aries musimon glycosyltransferase-like 1B (GYLTL1B), transcript variant X2, mRNA	Q8N3Y3	975	0	LARGE xylosyl- and glucuronyltransferase 2	.	.	.	.	pfam13896	Glyco_transf_49	Glycosyl-transferase for dystroglycan. This glycosyl-transferase brings about the glycosylation of the alpha-dystroglycan subunit. Dystroglycan is an integral member of the skeletal muscular dystrophin glycoprotein complex, which links dystrophin to proteins in the extracellular matrix.	GO:0046716|muscle cell cellular homeostasis;GO:0006493|protein O-linked glycosylation;GO:0035269|protein O-linked mannosylation;	GO:0000139|Golgi membrane;GO:0016021|integral component of membrane;	GO:0015020|glucuronosyltransferase activity;GO:0030145|manganese ion binding;GO:0035252|UDP-xylosyltransferase activity;GO:0042285|xylosyltransferase activity;	K09668	LARGE; glycosyltransferase-like protein LARGE
ENSOARG00000010168	1	1	0	0.677297	1	3	7	3.56338	0.190071	-2.39539	0.138076	down	no	ABCB5	protein_coding	chr4:29389072-29505098:+	gi|426227449|ref|XP_004007830.1|	6544	0	PREDICTED: ATP-binding cassette sub-family B member 5 isoform X1 [Ovis aries]	gi|965931006|ref|XM_004007781.3|	3934	0	PREDICTED: Ovis aries ATP binding cassette subfamily B member 5 (ABCB5), transcript variant X1, mRNA	Q2M3G0	2236	0	ATP-binding cassette sub-family B member 5	SPCC663.03	830	0	COG1132	pfam00664	ABC_membrane	ABC transporter transmembrane region. This family represents a unit of six transmembrane helices. Many members of the ABC transporter family (pfam00005) have two such regions.	GO:0002485|antigen processing and presentation of endogenous peptide antigen via MHC class I via ER pathway, TAP-dependent;GO:0002489|antigen processing and presentation of endogenous peptide antigen via MHC class Ib via ER pathway, TAP-dependent;GO:0002481|antigen processing and presentation of exogenous protein antigen via MHC class Ib, TAP-dependent;GO:0030154|cell differentiation;GO:0048058|c…	GO:0005887|integral component of plasma membrane;GO:0005886|plasma membrane;	GO:0005524|ATP binding;GO:0042626|ATPase activity, coupled to transmembrane movement of substances;GO:0015562|efflux transmembrane transporter activity;GO:0008559|xenobiotic-transporting ATPase activity;	K05660	ABCB5; ATP-binding cassette, subfamily B (MDR/TAP), member 5
ENSOARG00000004890	2	1	1	1.33393	2	15	4	6.94455	0.192082	-2.3802	0.0610579	down	no	ENSOARG00000004890	protein_coding	chr17:72184865-72185047:-	gi|742081309|ref|XP_010853642.1|	219	4e-21	PREDICTED: uncharacterized protein LOC104999751 [Bison bison bison]	gi|965904791|ref|XM_015090130.1|	180	4e-88	PREDICTED: Ovis aries musimon uncharacterized LOC105612806 (LOC105612806), transcript variant X4, mRNA	H7C350	80.9	2e-18	Coiled-coil domain-containing protein 188	.	.	.	.	pfam14992	TMCO5	TMCO5 family. The TMCO5 family includes human transmembrane and coiled-coil domain-containing proteins 5A and 5B.	.	GO:0016021|integral component of membrane;	.	.	.
ENSOARG00000024977	0	0	1	0.32441	2	3	0	1.66485	0.194858	-2.35951	0.355347	down	no	ENSOARG00000024977	miRNA	chr15:78094153-78094241:+	.	.	.	.	gi|965880133|ref|XM_012152631.2|	89	6e-38	PREDICTED: Ovis aries musimon yippee like 4 (YPEL4), transcript variant X2, mRNA	.	.	.	.	.	.	.	.	pfam06978	POP1	Ribonucleases P/MRP protein subunit POP1. This family represents a conserved region approximately 150 residues long located towards the N-terminus of the POP1 subunit that is common to both the RNase MRP and RNase P ribonucleoproteins (EC:3.1.26.5). These RNA-containing enzymes generate mature tRNA molecules by cleaving their 5' ends.	.	.	.	.	.
ENSOARG00000012328	0	0	1	0.32441	2	3	0	1.66485	0.194858	-2.35951	0.355347	down	no	MARCO	protein_coding	chr2:183217546-183255434:+	gi|803283064|ref|XP_012001210.1|	940	1e-118	PREDICTED: macrophage receptor MARCO isoform X1 [Ovis aries musimon]	gi|965921893|ref|XM_004004749.3|	902	0	PREDICTED: Ovis aries macrophage receptor with collagenous structure (MARCO), transcript variant X1, mRNA	Q60754	71.6	6e-12	Macrophage receptor MARCO	.	.	.	.	pfam00530	SRCR	Scavenger receptor cysteine-rich domain. These domains are disulphide rich extracellular domains. These domains are found in several extracellular receptors and may be involved in protein-protein interactions.	GO:0043277|apoptotic cell clearance;GO:0006897|endocytosis;GO:0045087|innate immune response;GO:0006898|receptor-mediated endocytosis;	GO:0005581|collagen trimer;GO:0016021|integral component of membrane;GO:0005886|plasma membrane;	GO:0005044|scavenger receptor activity;	K13884	MARCO; macrophage receptor with collagenous structure
ENSOARG00000014436	0	0	1	0.32441	3	2	0	1.66286	0.195092	-2.35778	0.35535	down	no	ENSOARG00000014436	protein_coding	chr6:25056613-25070887:+	gi|511847724|ref|XP_004748239.1|	6223	0	PREDICTED: uncharacterized protein LOC101687105 [Mustela putorius furo]	gi|965941367|ref|XM_012179625.2|	5644	0	PREDICTED: Ovis aries uncharacterized LOC105612764 (LOC105612764), transcript variant X1, mRNA	.	.	.	.	.	.	.	.	pfam15232	DUF4585	Domain of unknown function (DUF4585). The function of this protein domain family is yet to be characterized. It is putatively thought to lie in the C-terminal domain of the DNA nucleotide repair protein, Xeroderma pigmentosa complementation group A (XPA). The function of XPA is to bind to DNA and repair any mismatched base pairs. This domain family is often found in eukaryotes, and is approximate…	.	.	.	.	.
ENSOARG00000017860	0	0	1	0.32441	0	3	2	1.63854	0.197987	-2.33652	0.355371	down	no	TRGV10	protein_coding	chr4:82590902-82591371:+	gi|1657829|gb|AAB18194.1|	601	8e-78	T cell receptor gamma chain variable region BVG3.2, partial [Bos taurus]	gi|965911132|ref|XM_015091140.1|	332	3e-172	PREDICTED: Ovis aries musimon T-cell receptor gamma chain C region C10.5 (LOC101122689), transcript variant X2, mRNA	P01740	90.5	3e-22	T-cell receptor gamma chain V region V108A	.	.	.	.	pfam07686	V-set	Immunoglobulin V-set domain. This domain is found in antibodies as well as neural protein P0 and CTL4 amongst others.	GO:0006334|nucleosome assembly;	GO:0000786|nucleosome;GO:0005634|nucleus;	GO:0031492|nucleosomal DNA binding;	.	.
ENSOARG00000012509	0	0	1	0.32441	1	2	2	1.63654	0.198229	-2.33476	0.355372	down	no	ENSOARG00000012509	protein_coding	chr17:70225886-70395657:+	gi|2746697|gb|AAB94912.1|	509	3e-64	immunoglobulin lambda-6b light chain variable region [Ovis aries]	gi|2746696|gb|AF038146.1|AF038146	324	7e-168	Ovis aries immunoglobulin lambda-6b light chain variable region mRNA, partial cds	P01703	86.3	8e-21	Immunoglobulin lambda variable 1-40	.	.	.	.	pfam07686	V-set	Immunoglobulin V-set domain. This domain is found in antibodies as well as neural protein P0 and CTL4 amongst others.	GO:0006956|complement activation;GO:0006958|complement activation, classical pathway;GO:0038095|Fc-epsilon receptor signaling pathway;GO:0038096|Fc-gamma receptor signaling pathway involved in phagocytosis;GO:0006955|immune response;GO:0006898|receptor-mediated endocytosis;GO:0050776|regulation of immune response;	GO:0005576|extracellular region;GO:0005886|plasma membrane;	GO:0003823|antigen binding;GO:0004252|serine-type endopeptidase activity;	.	.
ENSOARG00000023968	1	0	0	0.332218	0	5	0	1.66885	0.19907	-2.32865	0.32692	down	no	ENSOARG00000023968	miRNA	chr4:118138302-118138373:-	.	.	.	.	gi|987976949|emb|LT160002.1|	72	1e-28	Macaca fascicularis complete genome, chromosome chr3	.	.	.	.	.	.	.	.	pfam01050	MannoseP_isomer	Mannose-6-phosphate isomerase. All of the members of this Pfam entry belong to family 2 of the mannose-6-phosphate isomerases. The type II phosphomannose isomerases are bifunctional enzymes. This Pfam entry covers the isomerase domain. The guanosine diphospho-D-mannose pyrophosphorylase domain is in another Pfam entry, see pfam00483.	.	.	.	.	.
ENSOARG00000022655	1	0	0	0.332218	2	3	0	1.66485	0.199548	-2.32519	0.355338	down	no	U6	snRNA	chr22:40939580-40939686:-	gi|537152882|gb|ERE72362.1|	189	1e-16	membralin-like protein [Cricetulus griseus]	gi|690359410|emb|LM920026.1|	107	7e-48	Protopolystoma xenopodis genome assembly P_xenopodis_South_Africa ,scaffold PXEA_contig0178068	.	.	.	.	.	.	.	.	pfam08538	DUF1749	Protein of unknown function (DUF1749). This is a plant and fungal family of unknown function. This family contains many hypothetical proteins.	.	.	.	.	.
ENSOARG00000007423	1	0	0	0.332218	3	2	0	1.66286	0.199788	-2.32346	0.35534	down	no	ENSOARG00000007423	protein_coding	chr13:62262636-62277628:+	gi|926707684|ref|XP_013824342.1|	2387	0	PREDICTED: vomeromodulin-like isoform X2 [Capra hircus]	gi|926707683|ref|XM_013968888.1|	1624	0	PREDICTED: Capra hircus vomeromodulin-like (LOC102171893), transcript variant X2, mRNA	Q80XI7	233	1e-66	Vomeromodulin	.	.	.	.	pfam03289	Pox_I1	Poxvirus protein I1.	GO:0006810|transport;	.	GO:0008289|lipid binding;	.	.
ENSOARG00000017226	1	0	0	0.332218	4	1	0	1.66086	0.200028	-2.32173	0.352932	down	no	ENSOARG00000017226	protein_coding	chr10:76523512-76523604:-	gi|803228850|ref|XP_011974698.1|	164	2e-13	PREDICTED: gamma-glutamylaminecyclotransferase [Ovis aries musimon]	gi|965807176|ref|XM_015101281.1|	90	2e-38	PREDICTED: Ovis aries musimon gamma-glutamylaminecyclotransferase (LOC105607380), transcript variant X7, mRNA	Q0VFX9	64.7	8e-14	Gamma-glutamylaminecyclotransferase	.	.	.	.	pfam12782	Innate_immun	Invertebrate innate immunity transcript family. The immune response of the purple sea urchin appears to be more complex than previously believed in that it uses immune-related gene families homologous to vertebrate Toll-like and NOD/NALP-like receptor families as well as C-type lectins and a rudimentary complement system. In addition, the species also produces this unusual family of mRNAs, also k…	GO:0042219|cellular modified amino acid catabolic process;	GO:0070062|extracellular exosome;	GO:0003839|gamma-glutamylcyclotransferase activity;	.	.
ENSOARG00000025014	0	0	1	0.32441	1	1	3	1.62139	0.200082	-2.32134	0.355379	down	no	ENSOARG00000025014	miRNA	chr10:53379512-53379580:+	.	.	.	.	gi|850486327|gb|CP011895.1|	69	5e-27	Ovis canadensis canadensis isolate 43U chromosome 10 sequence	.	.	.	.	.	.	.	.	pfam02350	Epimerase_2	UDP-N-acetylglucosamine 2-epimerase. This family consists of UDP-N-acetylglucosamine 2-epimerases EC:5.1.3.14 this enzyme catalyses the production of UDP-ManNAc from UDP-GlcNAc. Note that some of the enzymes is this family are bifunctional; in this instance Pfam matches only the N-terminal half of the protein suggesting that the additional C-terminal part (when compared to mono-functional members…	.	.	.	.	.
ENSOARG00000010165	0	0	1	0.32441	0	1	4	1.60823	0.201719	-2.30958	0.355004	down	no	ENSOARG00000010165	protein_coding	chr25:35266467-35270853:-	gi|426255862|ref|XP_004021567.1|	1052	6e-134	PREDICTED: mannose-binding protein A [Ovis aries]	gi|850494956|gb|CP011910.1|	2012	0	Ovis canadensis canadensis isolate 43U chromosome 25 sequence	Q5U9S1	326	2e-103	Mannose-binding protein A	.	.	.	.	pfam00059	Lectin_C	Lectin C-type domain. This family includes both long and short form C-type	GO:0006958|complement activation, classical pathway;GO:0001867|complement activation, lectin pathway;GO:0050830|defense response to Gram-positive bacterium;GO:0051873|killing by host of symbiont cells;GO:0044130|negative regulation of growth of symbiont in host;GO:0050766|positive regulation of phagocytosis;	GO:0005581|collagen trimer;GO:0005615|extracellular space;	GO:0005509|calcium ion binding;GO:0005537|mannose binding;	K03991	MBL; mannose-binding lectin
ENSOARG00000008426	1	0	0	0.332218	4	0	1	1.6457	0.20187	-2.3085	0.352987	down	no	KMO	protein_coding	chr12:33347795-33413172:-	gi|965903347|ref|XP_012018443.2|	2530	0	PREDICTED: LOW QUALITY PROTEIN: kynurenine 3-monooxygenase [Ovis aries musimon]	gi|965963546|ref|XM_004013666.3|	1409	0	PREDICTED: Ovis aries kynurenine 3-monooxygenase (kynurenine 3-hydroxylase) (KMO), mRNA	O15229	848	0	Kynurenine 3-monooxygenase	YBL098w	295	4e-93	COG0654	pfam01494	FAD_binding_3	FAD binding domain. This domain is involved in FAD binding in a number of enzymes.	GO:0034354|'de novo' NAD biosynthetic process from tryptophan;GO:0043420|anthranilate metabolic process;GO:0070189|kynurenine metabolic process;GO:0019674|NAD metabolic process;GO:0019805|quinolinate biosynthetic process;GO:0009651|response to salt stress;GO:0044550|secondary metabolite biosynthetic process;GO:0006569|tryptophan catabolic process;GO:0019441|tryptophan catabolic process to kynuren…	GO:0005829|cytosol;GO:0070062|extracellular exosome;GO:0016021|integral component of membrane;GO:0005743|mitochondrial inner membrane;GO:0005741|mitochondrial outer membrane;	GO:0071949|FAD binding;GO:0050660|flavin adenine dinucleotide binding;GO:0004502|kynurenine 3-monooxygenase activity;GO:0016174|NAD(P)H oxidase activity;	K00486	KMO; kynurenine 3-monooxygenase [EC:1.14.13.9]
ENSOARG00000019832	1	0	0	0.332218	1	2	2	1.63654	0.203	-2.30045	0.355367	down	no	RAB42	protein_coding	chr2:237721084-237721509:-	gi|926686259|ref|XP_013829276.1|	729	7e-96	PREDICTED: putative Ras-related protein Rab-42 [Capra hircus]	gi|965922841|ref|XM_015093644.1|	408	0	PREDICTED: Ovis aries RAB42, member RAS oncogene family (RAB42), mRNA	Q8N4Z0	168	1e-52	Putative Ras-related protein Rab-42	.	.	.	.	pfam00071	Ras	Ras family. Includes sub-families Ras, Rab, Rac, Ral, Ran, Rap Ypt1 and more. Shares P-loop motif with GTP_EFTU, arf and myosin_head. See pfam00009 pfam00025, pfam00063. As regards Rab GTPases, these are important regulators of vesicle formation, motility and fusion. They share a fold in common with all Ras GTPases: this is a six-stranded beta-sheet surrounded by five alpha-helices.	GO:0007264|small GTPase mediated signal transduction;	GO:0005622|intracellular;GO:0016020|membrane;	GO:0005525|GTP binding;	K07929	RAB42; Ras-related protein Rab-42
ENSOARG00000014666	1	0	0	0.332218	1	2	2	1.63654	0.203	-2.30045	0.355367	down	no	ENSOARG00000014666	protein_coding	chr14:56319157-56326713:+	gi|926715157|ref|XP_013827039.1|	1167	3e-147	PREDICTED: SIGLEC family-like protein 1 [Capra hircus]	gi|965970666|ref|XR_001435603.1|	1273	0	PREDICTED: Ovis aries uncharacterized LOC101121623 (LOC101121623), ncRNA	Q8N7X8	140	2e-36	SIGLEC family-like protein 1	.	.	.	.	pfam15548	DUF4655	Domain of unknown function (DUF4655). This family of proteins is found in eukaryotes. Proteins in this family are typically between 533 and 570 amino acids in length.	.	GO:0016021|integral component of membrane;	.	.	.
ENSOARG00000003905	1	0	0	0.332218	2	1	2	1.63454	0.203249	-2.29868	0.355368	down	no	ENSOARG00000003905	protein_coding	chrX:76381889-76382937:+	gi|548530262|ref|XP_005700566.1|	921	2e-120	PREDICTED: melanoma-associated antigen 8-like [Capra hircus]	gi|983010537|ref|XM_015470261.1|	454	0	PREDICTED: Bos taurus melanoma-associated antigen 9-like (LOC100336803), partial mRNA	P43363	199	3e-59	Melanoma-associated antigen 10	.	.	.	.	pfam01454	MAGE	MAGE family. The MAGE (melanoma antigen-encoding gene) family are expressed in a wide variety of tumors but not in normal cells, with the exception of the male germ cells, placenta, and, possibly, cells of the developing embryo. The cellular function of this family is unknown. This family also contains the yeast protein, Nse3. The Nse3 protein is part of the Smc5-6 complex. Nse3 has been demonstr…	.	GO:0005634|nucleus;	.	.	.
ENSOARG00000002734	13	3	2	6.0029	27	8	56	29.4704	0.203692	-2.29554	0.0536419	down	no	ENSOARG00000002734	protein_coding	chrAMGL01128338.1:623-2830:-	gi|966014070|ref|XP_011963705.2|	712	1e-91	PREDICTED: probable ATP-dependent RNA helicase DDX49, partial [Ovis aries]	gi|966014069|ref|XM_012108315.2|	543	0	PREDICTED: Ovis aries probable ATP-dependent RNA helicase DDX49 (LOC105606062), partial mRNA	Q9Y6V7	55.8	1e-07	Probable ATP-dependent RNA helicase DDX49	.	.	.	.	pfam00271	Helicase_C	Helicase conserved C-terminal domain. The Prosite family is restricted to DEAD/H helicases, whereas this domain family is found in a wide variety of helicases and helicase related proteins. It may be that this is not an autonomously folding unit, but an integral part of the helicase.	GO:0010501|RNA secondary structure unwinding;GO:0006364|rRNA processing;	GO:0005654|nucleoplasm;	GO:0005524|ATP binding;GO:0004004|ATP-dependent RNA helicase activity;GO:0044822|poly(A) RNA binding;	K14778	DDX49, DBP8; ATP-dependent RNA helicase DDX49/DBP8 [EC:3.6.4.13]
ENSOARG00000005172	1	0	0	0.332218	1	1	3	1.62139	0.204898	-2.28702	0.355376	down	no	ENSOARG00000005172	protein_coding	chr13:64391117-64391305:+	gi|594067432|ref|XP_006057663.1|	274	7e-30	PREDICTED: cytochrome c oxidase copper chaperone-like [Bubalus bubalis]	gi|965968727|ref|XM_012189124.2|	189	4e-93	PREDICTED: Ovis aries cytochrome c oxidase copper chaperone (LOC101117181), mRNA	Q6J3Q7	106	3e-30	Cytochrome c oxidase copper chaperone	.	.	.	.	pfam05051	COX17	Cytochrome C oxidase copper chaperone (COX17). Cox17 is essential for the assembly of functional cytochrome c oxidase (CCO) and for delivery of copper ions to the mitochondrion for insertion into the enzyme in yeast. The structure of Cox17 shows the protein to have an unstructured N-terminal region followed by two helices and several unstructured C-terminal residues. The Cu(I) binding site has be…	GO:0006825|copper ion transport;GO:0033617|mitochondrial respiratory chain complex IV assembly;	GO:0005758|mitochondrial intermembrane space;	GO:0016531|copper chaperone activity;	K02260	COX17; cytochrome c oxidase assembly protein subunit 17
ENSOARG00000013163	33	6	4	14.3313	5	4	210	69.9029	0.205017	-2.28618	0.118142	down	no	ACSM3	protein_coding	chr24:18472559-18526247:+	gi|426254401|ref|XP_004020867.1|	3147	0	PREDICTED: acyl-coenzyme A synthetase ACSM3, mitochondrial isoform X1 [Ovis aries]	gi|966002915|ref|XM_015104111.1|	1811	0	PREDICTED: Ovis aries acyl-CoA synthetase medium-chain family member 3 (ACSM3), transcript variant X2, mRNA	Q5REV5	1101	0	Acyl-coenzyme A synthetase ACSM3, mitochondrial	MA2912	446	2e-148	COG0365	pfam00501	AMP-binding	AMP-binding enzyme.	GO:0006633|fatty acid biosynthetic process;	GO:0005759|mitochondrial matrix;	GO:0005524|ATP binding;GO:0047760|butyrate-CoA ligase activity;GO:0015645|fatty acid ligase activity;GO:0046872|metal ion binding;	K01896	ACSM; medium-chain acyl-CoA synthetase [EC:6.2.1.2]
ENSOARG00000023965	1	0	0	0.332218	0	1	4	1.60823	0.206574	-2.27527	0.354822	down	no	ENSOARG00000023965	miRNA	chrX:74667041-74667180:-	.	.	.	.	gi|850496270|gb|CP011912.1|	129	6e-60	Ovis canadensis canadensis isolate 43U chromosome X sequence	.	.	.	.	.	.	.	.	pfam08571	Yos1	Yos1-like. In yeast, Yos1 is a subunit of the Yip1p-Yif1p complex and is required for transport between the endoplasmic reticulum and the Golgi complex. Yos1 appears to be conserved in eukaryotes.	.	.	.	.	.
ENSOARG00000008669	0	1	0	0.345079	2	3	0	1.66485	0.207273	-2.2704	0.355319	down	no	UCP3	protein_coding	chr15:51622789-51628720:-	gi|820867025|ref|NP_001295510.1|	1666	0	mitochondrial uncoupling protein 3 [Ovis aries]	gi|820867024|ref|NM_001308581.1|	1027	0	Ovis aries uncoupling protein 3 (mitochondrial, proton carrier) (UCP3), mRNA	O77792	627	0	Mitochondrial uncoupling protein 3	.	.	.	.	pfam00153	Mito_carr	Mitochondrial carrier protein.	GO:0006839|mitochondrial transport;GO:0006412|translation;	GO:0016021|integral component of membrane;GO:0005743|mitochondrial inner membrane;	GO:0003735|structural constituent of ribosome;	K15103	UCP2_3, SLC25A8_9; solute carrier family 25 (mitochondrial uncoupling protein), member 8/9
ENSOARG00000015583	0	1	0	0.345079	0	4	1	1.65369	0.208671	-2.2607	0.352184	down	no	ATP6V1G3	protein_coding	chr12:75509479-75531616:-	gi|426240157|ref|XP_004013980.1|	606	1e-74	PREDICTED: V-type proton ATPase subunit G 3 [Ovis aries]	gi|850487286|gb|CP011897.1|	900	0	Ovis canadensis canadensis isolate 43U chromosome 12 sequence	Q96LB4	192	1e-58	V-type proton ATPase subunit G 3	.	.	.	.	pfam03179	V-ATPase_G	Vacuolar (H+)-ATPase G subunit. This family represents the eukaryotic vacuolar (H+)-ATPase (V-ATPase) G subunit. V-ATPases generate an acidic environment in several intracellular compartments. Correspondingly, they are found as membrane-attached proteins in several organelles. They are also found in the plasma membranes of some specialized cells. V-ATPases consist of peripheral (V1) and membrane …	GO:0008286|insulin receptor signaling pathway;GO:0034220|ion transmembrane transport;GO:0090383|phagosome acidification;GO:0033572|transferrin transport;	GO:0005829|cytosol;GO:0005886|plasma membrane;GO:0016471|vacuolar proton-transporting V-type ATPase complex;	GO:0051117|ATPase binding;GO:0008553|hydrogen-exporting ATPase activity, phosphorylative mechanism;	K02152	ATPeV1G, ATP6G; V-type H+-transporting ATPase subunit G
ENSOARG00000020013	0	1	0	0.345079	2	1	2	1.63454	0.211116	-2.24389	0.355358	down	no	AMPD1	protein_coding	chr1:91193360-91219083:-	gi|426216307|ref|XP_004002406.1|	4101	0	PREDICTED: AMP deaminase 1 isoform X1 [Ovis aries]	gi|802988462|ref|XM_004002357.2|	2345	0	PREDICTED: Ovis aries adenosine monophosphate deaminase 1 (AMPD1), transcript variant X1, mRNA	P23109	1439	0	AMP deaminase 1	SPBC106.04	556	6e-175	COG1816	pfam00962	A_deaminase	Adenosine/AMP deaminase.	GO:0032264|IMP salvage;GO:0043101|purine-containing compound salvage;GO:0010033|response to organic substance;	GO:0005829|cytosol;	GO:0003876|AMP deaminase activity;GO:0046872|metal ion binding;	K01490	AMPD; AMP deaminase [EC:3.5.4.6]
ENSOARG00000018206	0	0	3	0.973229	6	4	4	4.60017	0.211564	-2.24084	0.314746	down	no	TEX43	protein_coding	chr5:24759761-24764996:-	gi|426229267|ref|XP_004008712.1|	718	6e-95	PREDICTED: testis-expressed sequence 43 protein isoform X1 [Ovis aries]	gi|965937184|ref|XM_004008663.3|	426	0	PREDICTED: Ovis aries testis expressed 43 (TEX43), transcript variant X1, mRNA	A8SMG2	268	1e-91	Testis-expressed sequence 43 protein	.	.	.	.	pfam14983	DUF4513	Domain of unknown function (DUF4513). This family of uncharacterized proteins is found in chordates.	GO:0007417|central nervous system development;GO:0007010|cytoskeleton organization;GO:0009813|flavonoid biosynthetic process;GO:0052696|flavonoid glucuronidation;GO:0006682|galactosylceramide biosynthetic process;GO:0006687|glycosphingolipid metabolic process;GO:0048812|neuron projection morphogenesis;GO:0030913|paranodal junction assembly;GO:0007422|peripheral nervous system development;GO:00021…	GO:0016021|integral component of membrane;GO:0043231|intracellular membrane-bounded organelle;GO:0005886|plasma membrane;	GO:0003851|2-hydroxyacylsphingosine 1-beta-galactosyltransferase activity;GO:0015020|glucuronosyltransferase activity;GO:0047263|N-acylsphingosine galactosyltransferase activity;GO:0008489|UDP-galactose:glucosylceramide beta-1,4-galactosyltransferase activity;	.	.
ENSOARG00000020681	2	0	3	1.63767	11	10	2	7.62442	0.214792	-2.21899	0.0581643	down	no	ENSOARG00000020681	protein_coding	chr1:98870400-98871047:+	gi|861442815|ref|XP_012928662.1|	569	3e-72	PREDICTED: histone H2B type 1-N isoform X1 [Heterocephalus glaber]	gi|965916049|ref|XM_012180255.2|	378	0	PREDICTED: Ovis aries histone H2B type 2-E-like (LOC101116011), transcript variant X1, mRNA	Q16778	220	7e-73	Histone H2B type 2-E	.	.	.	.	pfam00125	Histone	Core histone H2A/H2B/H3/H4.	GO:0019731|antibacterial humoral response;GO:0050830|defense response to Gram-positive bacterium;GO:0002227|innate immune response in mucosa;GO:0006334|nucleosome assembly;	GO:0005737|cytoplasm;GO:0070062|extracellular exosome;GO:0005615|extracellular space;GO:0000788|nuclear nucleosome;GO:0005654|nucleoplasm;GO:0000786|nucleosome;GO:0005634|nucleus;	GO:0003677|DNA binding;	K11252	H2B; histone H2B
ENSOARG00000017496	0	0	2	0.648819	6	3	0	2.99194	0.216855	-2.20519	0.345689	down	no	ENSOARG00000017496	protein_coding	chr7:85838244-85838309:+	gi|982261978|ref|XP_015309531.1|	111	3e-06	PREDICTED: uncharacterized protein C14orf178 homolog isoform X1 [Macaca fascicularis]	gi|982261979|ref|XM_005561905.2|	53	4e-18	PREDICTED: Macaca fascicularis chromosome 7 open reading frame, human C14orf178 (C7H14orf178), transcript variant X2, mRNA	Q8N769	43.5	2e-06	Uncharacterized protein C14orf178	.	.	.	.	pfam05562	WCOR413	Cold acclimation protein WCOR413. This family consists of several WCOR413-like plant cold acclimation proteins.	GO:0006488|dolichol-linked oligosaccharide biosynthetic process;	GO:0005789|endoplasmic reticulum membrane;GO:0016021|integral component of membrane;GO:0031965|nuclear membrane;	GO:0004577|N-acetylglucosaminyldiphosphodolichol N-acetylglucosaminyltransferase activity;	.	.
ENSOARG00000022074	0	0	4	1.29764	10	3	5	5.9121	0.219488	-2.18778	0.310719	down	no	U6	snRNA	chr3:112146015-112146111:-	.	.	.	.	gi|850480667|gb|CP011888.1|	97	2e-42	Ovis canadensis canadensis isolate 43U chromosome 3 sequence	.	.	.	.	.	.	.	.	pfam11228	DUF3027	Protein of unknown function (DUF3027). This family of proteins with unknown function appears to be restricted to Actinobacteria.	.	.	.	.	.
ENSOARG00000019294	2	2	0	1.35459	1	5	13	6.14261	0.220524	-2.18099	0.0840421	down	no	ABCA12	protein_coding	chr2:215939585-216150250:-	gi|803028150|ref|XP_012000895.1|	13419	0	PREDICTED: ATP-binding cassette sub-family A member 12 isoform X1 [Ovis aries]	gi|965922383|ref|XM_012145505.2|	8314	0	PREDICTED: Ovis aries ATP binding cassette subfamily A member 12 (ABCA12), transcript variant X1, mRNA	Q86UK0	4698	0	ATP-binding cassette sub-family A member 12	CAC0169	155	2e-39	COG1131	pfam00005	ABC_tran	ABC transporter. ABC transporters for a large family of proteins responsible for translocation of a variety of compounds across biological membranes. ABC transporters are the largest family of proteins in many completely sequenced bacteria. ABC transporters are composed of two copies of this domain and two copies of a transmembrane domain pfam00664. These four domains may belong to a single polyp…	GO:0019725|cellular homeostasis;GO:0035627|ceramide transport;GO:0061436|establishment of skin barrier;GO:0031424|keratinization;GO:0055088|lipid homeostasis;GO:0006869|lipid transport;GO:0048286|lung alveolus development;GO:0033700|phospholipid efflux;GO:0010875|positive regulation of cholesterol efflux;GO:2000010|positive regulation of protein localization to cell surface;GO:0072659|protein loc…	GO:0005737|cytoplasm;GO:0005829|cytosol;GO:0097209|epidermal lamellar body;GO:0016021|integral component of membrane;GO:0005743|mitochondrial inner membrane;GO:0005886|plasma membrane;	GO:0034191|apolipoprotein A-I receptor binding;GO:0005524|ATP binding;GO:0042626|ATPase activity, coupled to transmembrane movement of substances;GO:0005319|lipid transporter activity;GO:0034040|lipid-transporting ATPase activity;GO:0005102|receptor binding;	K05646	ABCA12; ATP-binding cassette, subfamily A (ABC1), member 12
ENSOARG00000024480	1	0	1	0.656628	1	6	2	2.97162	0.220966	-2.1781	0.220574	down	no	ENSOARG00000024480	miRNA	chr3:156850160-156850267:-	gi|742131737|ref|XP_010839933.1|	115	5e-06	PREDICTED: uncharacterized protein LOC104989839 [Bison bison bison]	gi|927130315|ref|XM_013997682.1|	108	2e-48	PREDICTED: Sus scrofa translation initiation factor IF-2-like (LOC106510317), mRNA	.	.	.	.	.	.	.	.	pfam08859	DGC	DGC domain. This domain appears to be a zinc binding domain from the conservation of four potential chelating cysteines. The domain is named after a conserved central motif. The function of this domain is unknown.	.	.	.	.	.
ENSOARG00000005077	1	1	0	0.677297	8	0	1	2.97279	0.227832	-2.13396	0.221978	down	no	BECN2	protein_coding	chr12:33062615-33063928:-	gi|426240303|ref|XP_004014050.1|	2191	0	PREDICTED: beclin-2 [Ovis aries]	gi|965962729|ref|XM_004014001.3|	1296	0	PREDICTED: Ovis aries beclin 2 (BECN2), mRNA	A8MW95	448	5e-153	Beclin-2	.	.	.	.	pfam04111	APG6	Autophagy protein Apg6. In yeast, 15 Apg proteins coordinate the formation of autophagosomes. Autophagy is a bulk degradation process induced by starvation in eukaryotic cells. Apg6/Vps30p has two distinct functions in the autophagic process, either associated with the membrane or in a retrieval step of the carboxypeptidase Y sorting pathway.	GO:0000045|autophagosome assembly;GO:0006914|autophagy;GO:0006995|cellular response to nitrogen starvation;GO:0032258|CVT pathway;GO:0008333|endosome to lysosome transport;GO:1990172|G-protein coupled receptor catabolic process;GO:0042593|glucose homeostasis;GO:0045324|late endosome to vacuole transport;GO:0044804|nucleophagy;	GO:0016023|cytoplasmic membrane-bounded vesicle;GO:0034271|phosphatidylinositol 3-kinase complex, class III, type I;GO:0034272|phosphatidylinositol 3-kinase complex, class III, type II;GO:0000407|pre-autophagosomal structure;	.	K08334	BECN1, VPS30, ATG6; beclin 1
ENSOARG00000007451	0	1	1	0.669488	4	1	4	2.93532	0.22808	-2.13239	0.220853	down	no	CRLF2	protein_coding	chrX:481198-499029:-	gi|966007783|ref|XP_014960158.1|	1916	0	PREDICTED: cytokine receptor-like factor 2 isoform X1 [Ovis aries]	gi|966007782|ref|XM_015104672.1|	1107	0	PREDICTED: Ovis aries cytokine receptor-like factor 2 (CRLF2), transcript variant X1, mRNA	Q9HC73	370	2e-124	Cytokine receptor-like factor 2	.	.	.	.	pfam01108	Tissue_fac	Tissue factor. This family is found in metazoa, and is very similar to the fibronectin type III domain. The family is found in cytokine receptors, interleukin and interferon receptors and coagulation factor III proteins. It occurs multiple times, as does fn3, family pfam00041.	.	GO:0005576|extracellular region;GO:0016021|integral component of membrane;GO:0005886|plasma membrane;	.	K05078	TSLPR; thymic stromal-derived lymphopoietin receptor
ENSOARG00000014566	0	2	3	1.66339	10	8	4	7.26234	0.229043	-2.12631	0.0691235	down	no	ENSOARG00000014566	protein_coding	chr2:94727080-94728617:+	gi|554566420|ref|XP_005877505.1|	845	1e-112	PREDICTED: 60S ribosomal protein L9 [Myotis brandtii]	gi|965952858|ref|XM_004011646.3|	512	0	PREDICTED: Ovis aries 60S ribosomal protein L9 (LOC101105336), mRNA	Q3SYR7	327	3e-113	60S ribosomal protein L9	SPAC4G9.16c	183	5e-57	COG0097	pfam00347	Ribosomal_L6	Ribosomal protein L6.	GO:0002181|cytoplasmic translation;	GO:0022625|cytosolic large ribosomal subunit;	GO:0003723|RNA binding;GO:0019843|rRNA binding;GO:0003735|structural constituent of ribosome;	K02940	RP-L9e, RPL9; large subunit ribosomal protein L9e
ENSOARG00000016257	3	79	23	35.7193	48	319	98	153.622	0.232514	-2.10461	0.14051	down	no	DQA	protein_coding	chr20:25666699-25676792:-	gi|820866985|ref|NP_001295526.1|	1359	3e-172	HLA class II histocompatibility antigen, DQ alpha 2 chain precursor [Ovis aries]	gi|850492819|gb|CP011905.1|	2384	0	Ovis canadensis canadensis isolate 43U chromosome 20 sequence	P15981	400	3e-126	SLA class II histocompatibility antigen, DQ haplotype D alpha chain	.	.	.	.	pfam00993	MHC_II_alpha	Class II histocompatibility antigen, alpha domain.	GO:0002504|antigen processing and presentation of peptide or polysaccharide antigen via MHC class II;GO:0006955|immune response;	GO:0016021|integral component of membrane;GO:0042613|MHC class II protein complex;	.	.	.
ENSOARG00000019043	1	8	2	3.74167	0	30	19	16.0668	0.232882	-2.10233	0.101295	down	no	ENSOARG00000019043	protein_coding	chrJH922521.1:2724-3046:+	gi|339266119|gb|AEJ36183.1|	493	6e-61	MHC class II antigen [Ovis aries]	gi|339266118|gb|HQ728682.1|	273	1e-139	Ovis aries clone DQB-P MHC class II antigen (DQB) mRNA, partial cds	P05538	178	3e-55	HLA class II histocompatibility antigen, DQ beta 2 chain	.	.	.	.	pfam07654	C1-set	Immunoglobulin C1-set domain.	GO:0019886|antigen processing and presentation of exogenous peptide antigen via MHC class II;GO:0006955|immune response;GO:0060333|interferon-gamma-mediated signaling pathway;GO:0031295|T cell costimulation;GO:0050852|T cell receptor signaling pathway;	GO:0030669|clathrin-coated endocytic vesicle membrane;GO:0030666|endocytic vesicle membrane;GO:0010008|endosome membrane;GO:0012507|ER to Golgi transport vesicle membrane;GO:0000139|Golgi membrane;GO:0071556|integral component of lumenal side of endoplasmic reticulum membrane;GO:0005765|lysosomal membrane;GO:0042613|MHC class II protein complex;GO:0005886|plasma membrane;GO:0032588|trans-Golgi ne…	GO:0032395|MHC class II receptor activity;	.	.
ENSOARG00000000682	0	0	1	0.32441	1	3	0	1.33308	0.243353	-2.03888	0.489302	down	no	ENSOARG00000000682	protein_coding	chr7:24880012-24880947:-	gi|803090852|ref|XP_012036504.1|	1396	0	PREDICTED: olfactory receptor 4F3/4F16/4F29 [Ovis aries]	gi|803090851|ref|XM_012181114.1|	936	0	PREDICTED: Ovis aries olfactory receptor 4F3/4F16/4F29 (LOC101119825), transcript variant X1, mRNA	Q6IEY1	496	1e-175	Olfactory receptor 4F3/4F16/4F29	.	.	.	.	pfam13853	7tm_4	Olfactory receptor. The members of this family are transmembrane olfactory receptors.	GO:0050907|detection of chemical stimulus involved in sensory perception;GO:0007186|G-protein coupled receptor signaling pathway;	GO:0016021|integral component of membrane;GO:0005886|plasma membrane;	GO:0004930|G-protein coupled receptor activity;GO:0004984|olfactory receptor activity;GO:0004888|transmembrane signaling receptor activity;	K04257	OLFR; olfactory receptor
ENSOARG00000021057	0	0	1	0.32441	2	2	0	1.33108	0.243718	-2.03671	0.48929	down	no	DUOX2	protein_coding	chr7:62280879-62300717:+	gi|803085896|ref|XP_012035976.1|	7562	0	PREDICTED: dual oxidase 2 isoform X1 [Ovis aries]	gi|965943770|ref|XM_012180587.2|	4587	0	PREDICTED: Ovis aries dual oxidase 2 (DUOX2), transcript variant X2, mRNA	Q8HZK2	2614	0	Dual oxidase 2	SPAC18B11.04	55.5	2e-07	COG5126	pfam03098	An_peroxidase	Animal haem peroxidase.	GO:0042335|cuticle development;GO:0019221|cytokine-mediated signaling pathway;GO:0042446|hormone biosynthetic process;GO:0050665|hydrogen peroxide biosynthetic process;GO:0042744|hydrogen peroxide catabolic process;GO:0055114|oxidation-reduction process;GO:0051591|response to cAMP;GO:0006979|response to oxidative stress;GO:0006590|thyroid hormone generation;	GO:0016324|apical plasma membrane;GO:0030054|cell junction;GO:0016021|integral component of membrane;	GO:0005509|calcium ion binding;GO:0020037|heme binding;GO:0016174|NAD(P)H oxidase activity;GO:0004601|peroxidase activity;	K13411	DUOX, THOX; dual oxidase [EC:1.6.3.1 1.11.1.-]
ENSOARG00000019819	0	0	1	0.32441	2	2	0	1.33108	0.243718	-2.03671	0.48929	down	no	OR4K13	protein_coding	chr7:24575575-24576888:-	gi|965944240|ref|XP_014952248.1|	1237	6e-169	PREDICTED: olfactory receptor 4K13 isoform X1 [Ovis aries]	gi|965944239|ref|XM_015096762.1|	745	0	PREDICTED: Ovis aries olfactory receptor 4K13 (LOC101104071), transcript variant X1, mRNA	Q8NH42	436	3e-153	Olfactory receptor 4K13	.	.	.	.	pfam13853	7tm_4	Olfactory receptor. The members of this family are transmembrane olfactory receptors.	GO:0050907|detection of chemical stimulus involved in sensory perception;GO:0007186|G-protein coupled receptor signaling pathway;	GO:0016021|integral component of membrane;GO:0005886|plasma membrane;	GO:0004930|G-protein coupled receptor activity;GO:0004984|olfactory receptor activity;GO:0004888|transmembrane signaling receptor activity;	K04257	OLFR; olfactory receptor
ENSOARG00000024606	0	0	1	0.32441	4	0	0	1.32709	0.244452	-2.03238	0.443653	down	no	SNORA69	snoRNA	chr2:52228414-52228512:-	.	.	.	.	gi|850477813|gb|CP011887.1|	94	1e-40	Ovis canadensis canadensis isolate 43U chromosome 2 sequence	.	.	.	.	.	.	.	.	pfam00223	PsaA_PsaB	Photosystem I psaA/psaB protein.	.	.	.	.	.
ENSOARG00000012866	0	0	1	0.32441	0	3	1	1.31992	0.245779	-2.02457	0.48922	down	no	ENSOARG00000012866	protein_coding	chr1:98883606-98884028:+	gi|545823276|ref|XP_005663563.1|	567	1e-71	PREDICTED: histone H2A type 2-A-like [Sus scrofa]	gi|965916045|ref|XM_004002427.3|	423	0	PREDICTED: Ovis aries histone H2A type 2-A (LOC101121387), mRNA	P0CC09	218	8e-72	Histone H2A type 2-A	SPAC19G12.06c	181	1e-57	COG5262	pfam00125	Histone	Core histone H2A/H2B/H3/H4.	GO:0006342|chromatin silencing;	GO:0070062|extracellular exosome;GO:0000790|nuclear chromatin;GO:0000786|nucleosome;	GO:0003677|DNA binding;	K11251	H2A; histone H2A
ENSOARG00000002505	1	0	1	0.656628	0	8	0	2.67016	0.245913	-2.02378	0.264985	down	no	CHRNA10	protein_coding	chr15:49646168-49650973:+	gi|926709981|ref|XP_013825176.1|	1173	5e-154	PREDICTED: neuronal acetylcholine receptor subunit alpha-10 [Capra hircus]	gi|942103256|ref|XR_001352020.1|	597	0	PREDICTED: Bos mutus neuronal acetylcholine receptor subunit alpha-10 pseudogene (LOC102286464), misc_RNA	Q9GZZ6	434	3e-147	Neuronal acetylcholine receptor subunit alpha-10	.	.	.	.	pfam02931	Neur_chan_LBD	Neurotransmitter-gated ion-channel ligand binding domain. This family is the extracellular ligand binding domain of these ion channels. This domain forms a pentameric arrangement in the known structure.	GO:0050910|detection of mechanical stimulus involved in sensory perception of sound;GO:0042472|inner ear morphogenesis;GO:0007204|positive regulation of cytosolic calcium ion concentration;GO:0042127|regulation of cell proliferation;GO:0007165|signal transduction;GO:0007271|synaptic transmission, cholinergic;	GO:0005892|acetylcholine-gated channel complex;GO:0030424|axon;GO:0030054|cell junction;GO:0016020|membrane;GO:0043204|perikaryon;GO:0045211|postsynaptic membrane;	GO:0042166|acetylcholine binding;GO:0004889|acetylcholine-activated cation-selective channel activity;GO:0005262|calcium channel activity;GO:0005102|receptor binding;	K04811	CHRNA10; nicotinic acetylcholine receptor alpha-10
ENSOARG00000012472	0	0	1	0.32441	1	2	1	1.31793	0.246151	-2.02238	0.489207	down	no	GP2	protein_coding	chr24:17926803-17941710:-	gi|803196244|ref|XP_011959578.1|	2867	0	PREDICTED: pancreatic secretory granule membrane major glycoprotein GP2 [Ovis aries]	gi|966002846|ref|XM_012104189.2|	1690	0	PREDICTED: Ovis aries glycoprotein 2 (zymogen granule membrane) (GP2), transcript variant X2, mRNA	P55259	828	0	Pancreatic secretory granule membrane major glycoprotein GP2	.	.	.	.	pfam00100	Zona_pellucida	Zona pellucida-like domain.	.	GO:0031225|anchored component of membrane;GO:0070062|extracellular exosome;GO:0005886|plasma membrane;	.	.	.
ENSOARG00000020127	0	40	620	214.937	320	2169	133	872.49	0.246349	-2.02122	0.351694	down	no	TSHB	protein_coding	chr1:91523680-91528857:+	gi|426216329|ref|XP_004002417.1|	848	4e-114	PREDICTED: thyrotropin subunit beta [Ovis aries]	gi|965915887|ref|XM_004002368.3|	477	0	PREDICTED: Ovis aries thyroid stimulating hormone, beta (TSHB), mRNA	P01223	285	5e-98	Thyrotropin subunit beta	.	.	.	.	pfam00007	Cys_knot	Cystine-knot domain. The family comprises glycoprotein hormones and the C-terminal domain of various extracellular proteins. It is believed to be involved in disulfide-linked dimerization.	.	GO:0005576|extracellular region;	GO:0005179|hormone activity;	K05251	TSHB; thyroid stimulating hormone, beta
ENSOARG00000021402	0	0	1	0.32441	2	1	1	1.31593	0.246525	-2.02019	0.489193	down	no	SNORA40	snoRNA	chr14:56759318-56759445:+	.	.	.	.	gi|965995087|ref|XM_015103058.1|	125	9e-58	PREDICTED: Ovis aries TATA-box binding protein associated factor, RNA polymerase I, D (TAF1D), transcript variant X1, mRNA	.	.	.	.	.	.	.	.	pfam01682	DB	DB module. This domain has no known function. It is found in several C. elegans proteins. The domain contains 12 conserved cysteines that probably form six disulphide bridges. This domain is found associated with ig pfam00047 and fn3 pfam00041 domains, as well as in some lipases pfam00657.	.	.	.	.	.
ENSOARG00000007359	0	0	1	0.32441	3	0	1	1.31393	0.2469	-2.018	0.48918	down	no	ENSOARG00000007359	protein_coding	chr26:13191014-13191815:+	gi|759131251|ref|XP_011362343.1|	423	8e-50	PREDICTED: storkhead-box protein 1-like [Pteropus vampyrus]	gi|965823444|ref|XM_015106148.1|	211	5e-105	PREDICTED: Ovis aries musimon storkhead box 2 (STOX2), transcript variant X5, mRNA	Q6ZVD7	76.3	3e-15	Storkhead-box protein 1	.	.	.	.	pfam03437	BtpA	BtpA family. The BtpA protein is tightly associated with the thylakoid membranes, where it stabilizes the reaction centre proteins of photosystem I.	GO:0051301|cell division;GO:0071500|cellular response to nitrosative stress;GO:0048839|inner ear development;GO:0007067|mitotic nuclear division;GO:0010629|negative regulation of gene expression;GO:0008284|positive regulation of cell proliferation;GO:1904031|positive regulation of cyclin-dependent protein kinase activity;GO:0050679|positive regulation of epithelial cell proliferation;GO:0010971|p…	GO:0005938|cell cortex;GO:0005813|centrosome;GO:0005737|cytoplasm;GO:0005730|nucleolus;GO:0005654|nucleoplasm;GO:0005634|nucleus;	GO:0000977|RNA polymerase II regulatory region sequence-specific DNA binding;	.	.
ENSOARG00000015390	0	1	2	0.993898	1	11	0	4.00324	0.248273	-2.01	0.191235	down	no	ENSOARG00000015390	protein_coding	chr6:25339921-25358698:+	gi|426231405|ref|XP_004009729.1|	1964	0	PREDICTED: alcohol dehydrogenase 1C [Ovis aries]	gi|803081876|ref|XM_004009680.2|	1105	0	PREDICTED: Ovis aries alcohol dehydrogenase 1C (class I), gamma polypeptide (ADH1C), mRNA	P00327	675	0	Alcohol dehydrogenase E chain	YPO1502	387	3e-131	COG1062	pfam08240	ADH_N	Alcohol dehydrogenase GroES-like domain. This is the catalytic domain of alcohol dehydrogenases. Many of them contain an inserted zinc binding domain. This domain has a GroES-like structure.	.	GO:0005737|cytoplasm;	GO:0004022|alcohol dehydrogenase (NAD) activity;GO:0008270|zinc ion binding;	K13951	ADH1_7; alcohol dehydrogenase 1/7 [EC:1.1.1.1]
ENSOARG00000021427	1	0	0	0.332218	0	4	0	1.33508	0.248838	-2.00672	0.441192	down	no	ENSOARG00000021427	miRNA	chr10:66183768-66183874:+	.	.	.	.	gi|850486327|gb|CP011895.1|	107	7e-48	Ovis canadensis canadensis isolate 43U chromosome 10 sequence	.	.	.	.	.	.	.	.	pfam03336	Pox_C4_C10	Poxvirus C4/C10 protein.	.	.	.	.	.
ENSOARG00000018105	1	0	0	0.332218	0	4	0	1.33508	0.248838	-2.00672	0.441192	down	no	TFAP2C	protein_coding	chr13:58655371-58662719:-	gi|555951704|ref|XP_005888047.1|	1549	0	PREDICTED: transcription factor AP-2 gamma [Bos mutus]	gi|965968273|ref|XM_012188938.2|	879	0	PREDICTED: Ovis aries transcription factor AP-2 gamma (activating enhancer binding protein 2 gamma) (TFAP2C), transcript variant X1, mRNA	Q61312	570	0	Transcription factor AP-2 gamma	.	.	.	.	pfam03299	TF_AP-2	Transcription factor AP-2.	GO:0030154|cell differentiation;GO:0021987|cerebral cortex development;GO:0060598|dichotomous subdivision of terminal units involved in mammary gland duct morphogenesis;GO:0060750|epithelial cell proliferation involved in mammary gland duct elongation;GO:0021877|forebrain neuron fate commitment;GO:0030718|germ-line stem cell population maintenance;GO:0001942|hair follicle development;GO:0003334|k…	GO:0005739|mitochondrion;GO:0005654|nucleoplasm;GO:0005634|nucleus;	GO:0001047|core promoter binding;GO:0003677|DNA binding;GO:0046983|protein dimerization activity;GO:0000980|RNA polymerase II distal enhancer sequence-specific DNA binding;GO:0000977|RNA polymerase II regulatory region sequence-specific DNA binding;GO:0000981|RNA polymerase II transcription factor activity, sequence-specific DNA binding;GO:0003700|transcription factor activity, sequence-specific …	K09177	TFAP2C; transcription factor AP-2 gamma
ENSOARG00000023850	1	0	1	0.656628	3	3	2	2.63386	0.249303	-2.00403	0.28073	down	no	oar-mir-376b	miRNA	chr18:64635717-64635822:+	.	.	.	.	gi|563319822|ref|NR_107908.1|	106	3e-47	Ovis aries microRNA mir-376b (MIR376B), microRNA	.	.	.	.	.	.	.	.	pfam08149	BING4CT	BING4CT (NUC141) domain. This C terminal domain is found in the BING4 family of nucleolar WD40 repeat proteins.	.	.	.	.	.
ENSOARG00000024169	0	0	1	0.32441	2	0	2	1.30077	0.249398	-2.00348	0.489089	down	no	U6	snRNA	chr9:75355222-75355325:+	.	.	.	.	gi|850485665|gb|CP011894.1|	101	2e-44	Ovis canadensis canadensis isolate 43U chromosome 9 sequence	.	.	.	.	.	.	.	.	pfam01219	DAGK_prokar	Prokaryotic diacylglycerol kinase.	.	.	.	.	.
ENSOARG00000002694	1	0	0	0.332218	2	2	0	1.33108	0.249585	-2.0024	0.489336	down	no	ENSOARG00000002694	protein_coding	chrJH923121.1:4770-6605:+	gi|966013753|ref|XP_014960766.1|	892	2e-109	PREDICTED: LOW QUALITY PROTEIN: SCO-spondin-like, partial [Ovis aries]	gi|965930056|ref|XM_015095131.1|	540	0	PREDICTED: Ovis aries SCO-spondin (SSPO), transcript variant X1, mRNA	P98167	62.4	5e-09	SCO-spondin	.	.	.	.	pfam01826	TIL	Trypsin Inhibitor like cysteine rich domain. This family contains trypsin inhibitors as well as a domain found in many extracellular proteins. The domain typically contains ten cysteine residues that form five disulphide bonds. The cysteine residues that form the disulphide bonds are 1-7, 2-6, 3-5, 4-10 and 8-9.	GO:0007155|cell adhesion;	GO:0005615|extracellular space;	GO:0030414|peptidase inhibitor activity;	.	.
ENSOARG00000001135	2	0	0	0.664437	5	3	0	2.66017	0.249772	-2.00131	0.412909	down	no	ENSOARG00000001135	protein_coding	chrAMGL01124913.1:799-2380:-	gi|803205799|ref|XP_011963529.1|	792	1e-103	PREDICTED: acetylcholine receptor subunit delta-like, partial [Ovis aries]	gi|803205798|ref|XM_012108139.1|	458	0	PREDICTED: Ovis aries acetylcholine receptor subunit delta-like (LOC101121330), partial mRNA	P04759	290	7e-93	Acetylcholine receptor subunit delta	.	.	.	.	pfam02931	Neur_chan_LBD	Neurotransmitter-gated ion-channel ligand binding domain. This family is the extracellular ligand binding domain of these ion channels. This domain forms a pentameric arrangement in the known structure.	GO:0098655|cation transmembrane transport;GO:0050881|musculoskeletal movement;GO:0007274|neuromuscular synaptic transmission;GO:0042391|regulation of membrane potential;GO:0035094|response to nicotine;GO:0007165|signal transduction;GO:0048630|skeletal muscle tissue growth;GO:0007271|synaptic transmission, cholinergic;	GO:0005892|acetylcholine-gated channel complex;GO:0030054|cell junction;GO:0045211|postsynaptic membrane;	GO:0042166|acetylcholine binding;GO:0004889|acetylcholine-activated cation-selective channel activity;	K04816	CHRND; nicotinic acetylcholine receptor delta
ENSOARG00000023650	2	0	2	1.31326	6	5	5	5.25256	0.250022	-1.99987	0.132851	down	no	ENSOARG00000023650	miRNA	chr1:1050707-1050796:-	.	.	.	.	gi|563319772|ref|NR_107719.1|	90	2e-38	Bos taurus microRNA mir-149 (MIR149), microRNA	.	.	.	.	.	.	.	.	pfam09243	Rsm22	Mitochondrial small ribosomal subunit Rsm22. Rsm22 has been identified as a mitochondrial small ribosomal subunit and is a methyltransferase. In Schizosaccharomyces pombe, Rsm22 is tandemly fused to Cox11 (a factor required for copper insertion into cytochrome oxidase) and the two proteins are proteolytically cleaved after import into the mitochondria.	.	.	.	.	.
ENSOARG00000002027	1	0	0	0.332218	4	0	0	1.32709	0.250336	-1.99806	0.442497	down	no	ENSOARG00000002027	protein_coding	chr19:51580976-51581586:-	gi|965987844|ref|XP_014957643.1|	486	2e-60	PREDICTED: LOW QUALITY PROTEIN: cathelicidin-3-like [Ovis aries]	gi|965987843|ref|XM_015102157.1|	349	0	PREDICTED: Ovis aries cathelicidin-3-like (LOC101120785), mRNA	P19661	144	1e-42	Cathelicidin-3	.	.	.	.	pfam00666	Cathelicidins	Cathelicidin. A novel protein family, showing a conserved proregion and a variable carboxyl-terminal antimicrobial domain. This region shows similarity to cystatins.	GO:0042742|defense response to bacterium;	GO:0005576|extracellular region;	.	.	.
ENSOARG00000021436	0	0	1	0.32441	0	1	3	1.28961	0.251556	-1.99105	0.489006	down	no	FAM13A-AS1_2	misc_RNA	chr6:35985266-35985381:-	.	.	.	.	gi|850484145|gb|CP011891.1|	110	2e-49	Ovis canadensis canadensis isolate 43U chromosome 6 sequence	.	.	.	.	.	.	.	.	pfam00552	IN_DBD_C	Integrase DNA binding domain. Integrase mediates integration of a DNA copy of the viral genome into the host chromosome. Integrase is composed of three domains. The amino-terminal domain is a zinc binding domain. The central domain is the catalytic domain pfam00665. This domain is the carboxyl terminal domain that is a non-specific DNA binding domain.	.	.	.	.	.
ENSOARG00000017016	0	0	1	0.32441	0	1	3	1.28961	0.251556	-1.99105	0.489006	down	no	ENSOARG00000017016	protein_coding	chr3:133739439-133744414:+	gi|548534880|ref|XP_005701902.1|	1983	0	PREDICTED: keratin, type II cytoskeletal 6A [Capra hircus]	gi|548534879|ref|XM_005701845.1|	1545	0	PREDICTED: Capra hircus keratin 6A, type II (KRT6A), mRNA	P02538	680	0	Keratin, type II cytoskeletal 6A	.	.	.	.	pfam00038	Filament	Intermediate filament protein.	GO:0030154|cell differentiation;GO:0002009|morphogenesis of an epithelium;GO:0008284|positive regulation of cell proliferation;GO:0042060|wound healing;	GO:0070062|extracellular exosome;GO:0045095|keratin filament;GO:0016020|membrane;GO:0005634|nucleus;	GO:0005200|structural constituent of cytoskeleton;	K07605	KRT2; type II keratin, basic
ENSOARG00000007191	1	0	0	0.332218	0	3	1	1.31992	0.251695	-1.99025	0.489269	down	no	ENSOARG00000007191	protein_coding	chr3:80905677-80906012:+	.	.	.	.	gi|965798316|ref|XM_012115004.2|	220	4e-110	PREDICTED: Ovis aries musimon zinc finger protein 36, C3H1 type-like 2 (LOC105606925), transcript variant X2, mRNA	.	.	.	.	.	.	.	.	pfam11982	DUF3483	Domain of unknown function (DUF3483). This presumed domain is functionally uncharacterized. This domain is found in bacteria. This domain is about 230 amino acids in length. This domain is found associated with pfam02754.	.	.	.	.	.
ENSOARG00000002940	0	0	1	0.32441	1	0	3	1.28762	0.251946	-1.98881	0.488991	down	no	ENSOARG00000002940	protein_coding	chrX:40521416-40524060:-	gi|426256880|ref|XP_004022064.1|	850	8e-114	PREDICTED: NADH dehydrogenase [ubiquinone] 1 alpha subcomplex assembly factor 4-like [Ovis aries]	gi|966008256|ref|XM_004022015.3|	524	0	PREDICTED: Ovis aries NADH dehydrogenase [ubiquinone] 1 alpha subcomplex assembly factor 4-like (LOC101105884), mRNA	A4FUH5	282	7e-96	NADH dehydrogenase [ubiquinone] 1 alpha subcomplex assembly factor 4	.	.	.	.	pfam06784	UPF0240	Uncharacterized protein family (UPF0240).	GO:0032981|mitochondrial respiratory chain complex I assembly;	GO:0031966|mitochondrial membrane;	.	K18161	NDUFAF4; NADH dehydrogenase [ubiquinone] 1 alpha subcomplex assembly factor 4
ENSOARG00000017834	1	0	0	0.332218	1	2	1	1.31793	0.252077	-1.98807	0.489257	down	no	ENSOARG00000017834	protein_coding	chr3:155407841-155407912:-	gi|594649134|ref|XP_007173728.1|	117	5e-07	PREDICTED: anaphase-promoting complex subunit 15 isoform X2 [Balaenoptera acutorostrata scammoni]	gi|965978228|ref|XM_015101070.1|	72	1e-28	PREDICTED: Ovis aries anaphase promoting complex subunit 15 (ANAPC15), transcript variant X4, mRNA	P60006	48.9	2e-08	Anaphase-promoting complex subunit 15	.	.	.	.	pfam04931	DNA_pol_phi	DNA polymerase phi. This family includes the fifth essential DNA polymerase in yeast EC:2.7.7.7. Pol5p is localized exclusively to the nucleolus and binds near or at the enhancer region of rRNA-encoding DNA repeating units.	GO:0031145|anaphase-promoting complex-dependent proteasomal ubiquitin-dependent protein catabolic process;GO:0051301|cell division;GO:0007067|mitotic nuclear division;GO:0051436|negative regulation of ubiquitin-protein ligase activity involved in mitotic cell cycle;GO:0051437|positive regulation of ubiquitin-protein ligase activity involved in regulation of mitotic cell cycle transition;GO:004316…	GO:0005680|anaphase-promoting complex;GO:0005829|cytosol;GO:0005622|intracellular;GO:0005654|nucleoplasm;	.	.	.
ENSOARG00000016349	3	2	1	2.01122	9	14	1	7.97735	0.252117	-1.98784	0.0784221	down	no	ANKAR	protein_coding	chr2:118466098-118518465:-	gi|803310382|ref|XP_012013552.1|	7209	0	PREDICTED: ankyrin and armadillo repeat-containing protein isoform X2 [Ovis aries musimon]	gi|965891925|ref|XM_012158162.2|	4278	0	PREDICTED: Ovis aries musimon ankyrin and armadillo repeat containing (ANKAR), transcript variant X2, mRNA	Q7Z5J8	2490	0	Ankyrin and armadillo repeat-containing protein	SPAC2F7.10_1	55.5	5e-07	COG0666	pfam12796	Ank_2	Ankyrin repeats (3 copies).	.	GO:0005737|cytoplasm;GO:0016021|integral component of membrane;GO:0005634|nucleus;	.	.	.
ENSOARG00000003253	1	0	0	0.332218	2	1	1	1.31593	0.252459	-1.98588	0.489244	down	no	ENSOARG00000003253	protein_coding	chr14:60580844-60584073:+	gi|803151923|ref|XP_011950194.1|	1467	0	PREDICTED: zinc finger and SCAN domain-containing protein 5B isoform X1 [Ovis aries]	gi|965970775|ref|XM_012094804.2|	707	0	PREDICTED: Ovis aries zinc finger and SCAN domain-containing protein 5B (LOC101108853), transcript variant X1, mRNA	A6NGD5	179	1e-49	Putative zinc finger and SCAN domain-containing protein 5C	.	.	.	.	pfam02023	SCAN	SCAN domain. The SCAN domain (named after SRE-ZBP, CTfin51, AW-1 and Number 18 cDNA) is found in several pfam00096 proteins. The domain has been shown to be able to mediate homo- and hetero-oligomerization.	GO:0006351|transcription, DNA-templated;	GO:0005634|nucleus;	GO:0046872|metal ion binding;GO:0003676|nucleic acid binding;GO:0000981|RNA polymerase II transcription factor activity, sequence-specific DNA binding;	.	.
ENSOARG00000023467	1	2	2	1.6712	2	14	4	6.61078	0.252798	-1.98394	0.107955	down	no	ENSOARG00000023467	miRNA	chr24:14053237-14053299:+	.	.	.	.	gi|269847435|ref|NR_030925.1|	63	9e-24	Bos taurus microRNA mir-484 (MIR484), microRNA	.	.	.	.	.	.	.	.	pfam05782	ECM1	Extracellular matrix protein 1 (ECM1). This family consists of several eukaryotic extracellular matrix protein 1 (ECM1) sequences. ECM1 has been shown to regulate endochondral bone formation, stimulate the proliferation of endothelial cells and induce angiogenesis. Mutations in the ECM1 gene can cause lipoid proteinosis, a disorder which causes generalised thickening of skin, mucosae and certain …	.	.	.	.	.
ENSOARG00000016443	1	2	1	1.34679	0	15	1	5.32517	0.25291	-1.98331	0.142356	down	no	SLC6A19	protein_coding	chr16:71661009-71695091:-	gi|803240967|ref|XP_011980580.1|	2143	0	PREDICTED: sodium-dependent neutral amino acid transporter B(0)AT1 [Ovis aries musimon]	gi|965819296|ref|XM_012125190.2|	627	0	PREDICTED: Ovis aries musimon sodium-dependent neutral amino acid transporter B(0)AT1 (LOC105608077), mRNA	Q2A865	766	0	Sodium-dependent neutral amino acid transporter B(0)AT1	VC2012	94	2e-19	COG0733	pfam00209	SNF	Sodium:neurotransmitter symporter family.	GO:0007584|response to nutrient;	GO:0031526|brush border membrane;GO:0070062|extracellular exosome;GO:0005887|integral component of plasma membrane;	GO:0005328|neurotransmitter:sodium symporter activity;GO:0015175|neutral amino acid transmembrane transporter activity;	K05334	SLC6A19; solute carrier family 6 (neurotransmitter transporter) member 19
ENSOARG00000022295	2	0	0	0.664437	3	2	3	2.6187	0.253728	-1.97865	0.40994	down	no	ENSOARG00000022295	miRNA	chr23:41288013-41288090:+	.	.	.	.	gi|850494308|gb|CP011908.1|	73	4e-29	Ovis canadensis canadensis isolate 43U chromosome 23 sequence	.	.	.	.	.	.	.	.	pfam10991	DUF2815	Protein of unknown function (DUF2815). This is a phage related family of proteins with unknown function.	.	.	.	.	.
ENSOARG00000025149	0	0	1	0.32441	0	0	4	1.27446	0.254547	-1.97399	0.452414	down	no	U6	snRNA	chr6:36304089-36304195:+	gi|537152882|gb|ERE72362.1|	171	5e-14	membralin-like protein [Cricetulus griseus]	gi|937346670|ref|NG_043067.1|	101	2e-44	Homo sapiens RNA, U6 small nuclear 33, pseudogene (RNU6-33P) on chromosome 4	.	.	.	.	.	.	.	.	pfam07527	Hairy_orange	Hairy Orange. The Orange domain is found in the Drosophila proteins Hesr-1, Hairy, and Enhancer of Split. The Orange domain is proposed to mediate specific protein-protein interaction between Hairy and Scute.	.	.	.	.	.
ENSOARG00000010441	1	0	0	0.332218	1	1	2	1.30277	0.255009	-1.97138	0.489158	down	no	RAG1	protein_coding	chr15:65210839-65213970:+	gi|426245318|ref|XP_004016460.1|	5459	0	PREDICTED: V(D)J recombination-activating protein 1 [Ovis aries]	gi|965976326|ref|XM_004016411.3|	3132	0	PREDICTED: Ovis aries recombination activating gene 1 (RAG1), mRNA	Q867B5	1972	0	V(D)J recombination-activating protein 1	.	.	.	.	pfam12940	RAG1	Recombination-activation protein 1 (RAG1). This famiy contains recombination activating protein 1, which is the catalytic component of the RAG complex. The RAG complex is a multi-protein complex that mediates DNA cleavage during V(D)J (variable-diversity-joining) recombination. RAG1 mediates DNA-binding to the conseved recombination signal sequences (RSS). Many of the proteins in this family are …	GO:0030183|B cell differentiation;GO:0010390|histone monoubiquitination;GO:0002331|pre-B cell allelic exclusion;GO:0051865|protein autoubiquitination;GO:0033077|T cell differentiation in thymus;GO:0033151|V(D)J recombination;	GO:0005634|nucleus;	GO:0004519|endonuclease activity;GO:0042393|histone binding;GO:0016874|ligase activity;GO:0046872|metal ion binding;GO:0042803|protein homodimerization activity;GO:0043565|sequence-specific DNA binding;GO:0061630|ubiquitin protein ligase activity;GO:0004842|ubiquitin-protein transferase activity;GO:0008270|zinc ion binding;	K10628	RAG1; V(D)J recombination-activating protein 1 [EC:2.3.2.27]
ENSOARG00000002500	1	0	0	0.332218	1	1	2	1.30277	0.255009	-1.97138	0.489158	down	no	NOXRED1	protein_coding	chr7:85558212-85578160:-	gi|803096597|ref|XP_012037524.1|	1854	0	PREDICTED: NADP-dependent oxidoreductase domain-containing protein 1 [Ovis aries]	gi|965948686|ref|XM_012182134.2|	1012	0	PREDICTED: Ovis aries NADP-dependent oxidoreductase domain containing 1 (NOXRED1), mRNA	Q6NXP6	504	2e-177	NADP-dependent oxidoreductase domain-containing protein 1	.	.	.	.	pfam03807	F420_oxidored	NADP oxidoreductase coenzyme F420-dependent.	GO:0006561|proline biosynthetic process;	.	GO:0004735|pyrroline-5-carboxylate reductase activity;	.	.
ENSOARG00000015088	2	0	0	0.664437	3	1	4	2.60354	0.255205	-1.97027	0.408852	down	no	ENSOARG00000015088	protein_coding	chr2:103251573-103266753:-	gi|965920907|ref|XP_014948755.1|	1516	0	PREDICTED: serine protease 52-like isoform X1 [Ovis aries]	gi|850477813|gb|CP011887.1|	3231	0	Ovis canadensis canadensis isolate 43U chromosome 2 sequence	Q9D9M0	300	2e-89	Serine protease 52	VC1649	102	3e-21	COG5640	pfam00089	Trypsin	Trypsin.	.	GO:0046658|anchored component of plasma membrane;GO:0019897|extrinsic component of plasma membrane;GO:0016021|integral component of membrane;	GO:0004252|serine-type endopeptidase activity;GO:0008236|serine-type peptidase activity;GO:0017080|sodium channel regulator activity;	.	.
ENSOARG00000006821	1	0	0	0.332218	2	0	2	1.30077	0.255401	-1.96916	0.489144	down	no	ENSOARG00000006821	protein_coding	chr15:56176897-56177691:+	gi|4506723|ref|NP_000997.1|	1299	4e-179	40S ribosomal protein S3a isoform 1 [Homo sapiens]	gi|965978600|ref|XR_001020922.2|	795	0	PREDICTED: Ovis aries 40S ribosomal protein S3a pseudogene (LOC101116252), misc_RNA	P61247	504	1e-180	40S ribosomal protein S3a	SPAC22H12.04c	276	2e-91	COG1890	pfam01015	Ribosomal_S3Ae	Ribosomal S3Ae family.	GO:0030154|cell differentiation;GO:0043066|negative regulation of apoptotic process;GO:0000184|nuclear-transcribed mRNA catabolic process, nonsense-mediated decay;GO:0006364|rRNA processing;GO:0006614|SRP-dependent cotranslational protein targeting to membrane;GO:0006412|translation;GO:0006413|translational initiation;GO:0019083|viral transcription;	GO:0005737|cytoplasm;GO:0005829|cytosol;GO:0022627|cytosolic small ribosomal subunit;GO:0070062|extracellular exosome;GO:0031012|extracellular matrix;GO:0005925|focal adhesion;GO:0030529|ribonucleoprotein complex;GO:0005730|nucleolus;GO:0005654|nucleoplasm;GO:0005634|nucleus;	GO:0044822|poly(A) RNA binding;GO:0003723|RNA binding;GO:0003735|structural constituent of ribosome;	K02984	RP-S3Ae, RPS3A; small subunit ribosomal protein S3Ae
ENSOARG00000013901	0	1	1	0.669488	2	3	3	2.6207	0.255462	-1.96882	0.280734	down	no	NR1H4	protein_coding	chr3:169446323-169514241:+	gi|426225093|ref|XP_004006702.1|	2486	0	PREDICTED: bile acid receptor isoform X1 [Ovis aries]	gi|965927424|ref|XM_012174874.2|	1598	0	PREDICTED: Ovis aries nuclear receptor subfamily 1 group H member 4 (NR1H4), transcript variant X4, mRNA	Q3SZL0	941	0	Bile acid receptor	.	.	.	.	pfam00105	zf-C4	Zinc finger, C4 type (two domains). In nearly all cases, this is the DNA binding domain of a nuclear hormone receptor. The alignment contains two Zinc finger domains that are too dissimilar to be aligned with each other.	GO:0006954|inflammatory response;GO:0045087|innate immune response;GO:0006351|transcription, DNA-templated;	GO:0005634|nucleus;	GO:0043565|sequence-specific DNA binding;GO:0003707|steroid hormone receptor activity;GO:0004887|thyroid hormone receptor activity;GO:0008270|zinc ion binding;	K08537	NR1H4, FXR; farnesoid X receptor
ENSOARG00000013454	0	1	1	0.669488	2	3	3	2.6207	0.255462	-1.96882	0.280734	down	no	ENSOARG00000013454	protein_coding	chr11:512059-512679:+	gi|803112650|ref|XP_012040512.1|	1075	5e-147	PREDICTED: protein MIS12 homolog [Ovis aries]	gi|965957402|ref|XM_012185122.2|	621	0	PREDICTED: Ovis aries protein MIS12 homolog (LOC101117679), mRNA	Q5EA49	384	5e-135	Protein MIS12 homolog	.	.	.	.	pfam05859	Mis12	Mis12 protein. Kinetochores are the chromosomal sites for spindle interaction and play a vital role in chromosome segregation. Fission yeast kinetochore protein Mis12, is required for correct spindle morphogenesis, determining metaphase spindle length. Thirty-five to sixty percent extension of metaphase spindle length takes place in Mis12 mutants. It has been shown that Mis12 genetically interact…	GO:0051315|attachment of mitotic spindle microtubules to kinetochore;GO:0051301|cell division;GO:0051382|kinetochore assembly;GO:0000070|mitotic sister chromatid segregation;GO:0034501|protein localization to kinetochore;	GO:0000444|MIS12/MIND type complex;GO:0000818|nuclear MIS12/MIND complex;	.	K11543	MIS12; kinetochore-associated protein MIS12
ENSOARG00000014508	1	0	1	0.656628	0	1	7	2.56407	0.256088	-1.96529	0.285532	down	no	ENSOARG00000014508	protein_coding	chr9:48352441-48352671:+	gi|426235668|ref|XP_004011802.1|	381	8e-46	PREDICTED: cAMP-dependent protein kinase inhibitor alpha isoform X3 [Ovis aries]	gi|965953637|ref|XM_012183901.2|	225	5e-113	PREDICTED: Ovis aries protein kinase (cAMP-dependent, catalytic) inhibitor alpha (PKIA), transcript variant X1, mRNA	Q3SX13	147	6e-46	cAMP-dependent protein kinase inhibitor alpha	.	.	.	.	pfam02827	PKI	cAMP-dependent protein kinase inhibitor. Members of this family are extremely potent competitive inhibitors of camp-dependent protein kinase activity. These proteins interact with the catalytic subunit of the enzyme after the cAMP-induced dissociation of its regulatory chains.	GO:2000480|negative regulation of cAMP-dependent protein kinase activity;GO:0042308|negative regulation of protein import into nucleus;GO:0000122|negative regulation of transcription from RNA polymerase II promoter;GO:0010389|regulation of G2/M transition of mitotic cell cycle;	GO:0005737|cytoplasm;GO:0005634|nucleus;	GO:0004862|cAMP-dependent protein kinase inhibitor activity;	K15985	PKIA; cAMP-dependent protein kinase inhibitor alpha
ENSOARG00000012025	0	2	2	1.33898	6	3	7	5.22224	0.256399	-1.96354	0.132892	down	no	FAM3D	protein_coding	chr19:42683945-42737577:+	gi|803185558|ref|XP_011955171.1|	1131	5e-153	PREDICTED: protein FAM3D isoform X1 [Ovis aries]	gi|965989391|ref|XM_012099781.2|	791	0	PREDICTED: Ovis aries family with sequence similarity 3 member D (FAM3D), transcript variant X1, mRNA	Q96BQ1	360	2e-123	Protein FAM3D	.	.	.	.	pfam15242	FAM53	Family of FAM53. The FAM53 protein family refers to a family of proteins, which bind to a transcriptional regulator that modulates cell proliferation. It is known to be highly important in neural tube development. It is found in eukaryotes and is typically between 303 and 413 amino acids in length.	GO:0046676|negative regulation of insulin secretion;	GO:0005576|extracellular region;	GO:0005125|cytokine activity;	.	.
ENSOARG00000025150	1	1	1	1.00171	4	1	7	3.89116	0.257431	-1.95774	0.187507	down	no	snoU83B	snoRNA	chr3:214727969-214728062:-	.	.	.	.	gi|13183029|gb|AF236098.1|AF236098	88	2e-37	Bos taurus ribosomal protein L3 gene, partial cds	.	.	.	.	.	.	.	.	pfam00501	AMP-binding	AMP-binding enzyme.	.	.	.	.	.
ENSOARG00000012683	1	0	0	0.332218	0	1	3	1.28961	0.257611	-1.95673	0.489065	down	no	ENSOARG00000012683	protein_coding	chr1:119288902-119289543:+	gi|926682543|ref|XP_013821543.1|	647	2e-84	PREDICTED: uncharacterized protein LOC102190732 [Capra hircus]	gi|926682542|ref|XM_013966089.1|	354	0	PREDICTED: Capra hircus uncharacterized LOC102190732 (LOC102190732), mRNA	A8MWV9	179	9e-57	Putative uncharacterized protein LOC388820	.	.	.	.	pfam02060	ISK_Channel	Slow voltage-gated potassium channel.	.	GO:0016021|integral component of membrane;	.	.	.
ENSOARG00000021580	1	1	0	0.677297	6	0	2	2.62786	0.257737	-1.95603	0.282547	down	no	ENSOARG00000021580	miRNA	chr7:43023283-43023364:+	.	.	.	.	gi|850484816|gb|CP011892.1|	78	7e-32	Ovis canadensis canadensis isolate 43U chromosome 7 sequence	.	.	.	.	.	.	.	.	pfam03371	PRP38	PRP38 family. Members of this family are related to the pre mRNA splicing factor PRP38 from yeast. Therefore all the members of this family could be involved in splicing. This conserved region could be involved in RNA binding. The putative domain is about 180 amino acids in length. PRP38 is a unique component of the U4/U6.U5 tri-small nuclear ribonucleoprotein (snRNP) particle and is necessary fo…	.	.	.	.	.
ENSOARG00000004602	0	2	1	1.01457	5	3	4	3.93463	0.257856	-1.95536	0.186864	down	no	HCAR1	protein_coding	chr17:52373620-52374627:+	gi|803172230|ref|XP_011953124.1|	1784	0	PREDICTED: hydroxycarboxylic acid receptor 1 [Ovis aries]	gi|965983186|ref|XM_012097734.2|	1008	0	PREDICTED: Ovis aries hydroxycarboxylic acid receptor 1 (HCAR1), mRNA	Q9BXC0	561	0	Hydroxycarboxylic acid receptor 1	.	.	.	.	pfam00001	7tm_1	7 transmembrane receptor (rhodopsin family). This family contains, amongst other G-protein-coupled receptors (GCPRs), members of the opsin family, which have been considered to be typical members of the rhodopsin superfamily. They share several motifs, mainly the seven transmembrane helices, GCPRs of the rhodopsin superfamily. All opsins bind a chromophore, such as 11-cis-retinal. The function of…	.	GO:0016021|integral component of membrane;GO:0005886|plasma membrane;	GO:0004930|G-protein coupled receptor activity;	K08401	GPR81; G protein-coupled receptor 81
ENSOARG00000002764	1	1	1	1.00171	1	3	8	3.882	0.258039	-1.95434	0.187612	down	no	ENSOARG00000002764	protein_coding	chr8:80986470-80986883:-	gi|470624298|ref|XP_004319663.1|	398	6e-46	PREDICTED: 40S ribosomal protein S25-like [Tursiops truncatus]	gi|965949222|ref|XR_001042357.2|	414	0	PREDICTED: Ovis aries 40S ribosomal protein S25 pseudogene (LOC101107970), misc_RNA	Q6Q311	148	2e-44	40S ribosomal protein S25	YGR027c	75.9	2e-17	COG4901	pfam03297	Ribosomal_S25	S25 ribosomal protein.	.	GO:0005840|ribosome;	.	K02975	RP-S25e, RPS25; small subunit ribosomal protein S25e
ENSOARG00000010570	1	0	13	4.54954	12	38	3	17.6204	0.258198	-1.95345	0.345234	down	no	TMEM213	protein_coding	chr4:102247398-102253710:+	gi|440902749|gb|ELR53502.1|	723	3e-95	Transmembrane protein 213, partial [Bos mutus]	gi|965933179|ref|XM_012177213.2|	442	0	PREDICTED: Ovis aries transmembrane protein 213 (TMEM213), transcript variant X2, mRNA	Q58CU5	194	1e-62	Transmembrane protein 213	.	.	.	.	pfam15192	TMEM213	TMEM213 family. This family of proteins is found in eukaryotes. Proteins in this family are typically between and 154 amino acids in length. The function of this family is unknown.	.	GO:0016021|integral component of membrane;	.	.	.
ENSOARG00000022248	0	1	0	0.345079	2	2	0	1.33108	0.259246	-1.9476	0.489408	down	no	ACEA_U3	snoRNA	chr11:9156720-9156949:-	gi|296489304|tpg|DAA31417.1|	215	9e-19	TPA: polypyrimidine tract binding protein 2-like [Bos taurus]	gi|850486717|gb|CP011896.1|	166	3e-80	Ovis canadensis canadensis isolate 43U chromosome 11 sequence	.	.	.	.	.	.	.	.	pfam10493	Rod_C	Rough deal protein C-terminal region. Rod, the Rough deal protein, displays a dynamic intracellular staining pattern, localizing first to kinetochores in pro-metaphase, but moving to kinetochore microtubules at metaphase. Early in anaphase the protein is once again restricted to the kinetochores, where it persists until the end of telophase. This behaviour is in all respects similar to that descr…	.	.	.	.	.
ENSOARG00000021861	0	2	0	0.690157	4	4	0	2.66217	0.259246	-1.9476	0.422637	down	no	U6	snRNA	chr23:21125278-21125384:-	gi|795259358|ref|XP_011810959.1|	133	5e-09	PREDICTED: LOW QUALITY PROTEIN: actin, alpha skeletal muscle-like [Colobus angolensis palliatus]	gi|850494308|gb|CP011908.1|	101	2e-44	Ovis canadensis canadensis isolate 43U chromosome 23 sequence	.	.	.	.	.	.	.	.	pfam02204	VPS9	Vacuolar sorting protein 9 (VPS9) domain. This domain acts as a GDP-GTP exchange factor (GEF). It activates Rab GTPases by stimulating the release of GDP and allowing GTP to bind.	.	.	.	.	.
ENSOARG00000021300	0	1	0	0.345079	3	1	0	1.32909	0.259636	-1.94544	0.489397	down	no	ENSOARG00000021300	miRNA	chr22:41670091-41670173:-	.	.	.	.	gi|965999069|ref|XR_001436541.1|	83	1e-34	PREDICTED: Ovis aries uncharacterized protein C10orf88 (LOC101102356), transcript variant X6, misc_RNA	.	.	.	.	.	.	.	.	pfam14401	RLAN	RimK-like ATPgrasp N-terminal domain. An uncharacterized alpha+beta fold domain that is mostly fused to a RimK-like ATP-grasp and is found in bacteria and euryarchaea. Members of this family are almost always associated in gene neighborhoods with a GNAT-like acetyltransferase fused to a papain-like petidase. Additionally M20-like peptidases, GCS2, 4Fe-4S Ferredoxins, a distinct metal-sulfur clust…	.	.	.	.	.
ENSOARG00000006828	0	1	0	0.345079	3	1	0	1.32909	0.259636	-1.94544	0.489397	down	no	FCRL5	protein_coding	chr1:106420982-106462106:-	gi|594052688|ref|XP_006050653.1|	3820	0	PREDICTED: Fc receptor-like protein 5 isoform X4 [Bubalus bubalis]	gi|965916529|ref|XM_012183788.2|	1815	0	PREDICTED: Ovis aries Fc receptor-like 5 (FCRL5), transcript variant X4, mRNA	Q96RD9	935	0	Fc receptor-like protein 5	.	.	.	.	pfam13927	Ig_3	Immunoglobulin domain. This family contains immunoglobulin-like domains.	.	GO:0016021|integral component of membrane;GO:0005886|plasma membrane;GO:0043235|receptor complex;	.	K06727	FCRL, IRTA; Fc receptor-like protein
ENSOARG00000012532	5	1	9	4.92586	5	49	3	18.9694	0.259673	-1.94523	0.053529	down	no	DNASE1L3	protein_coding	chr19:43113597-43133705:+	gi|426249343|ref|XP_004018409.1|	1451	0	PREDICTED: deoxyribonuclease gamma [Ovis aries]	gi|965989497|ref|XM_004018360.3|	924	0	PREDICTED: Ovis aries deoxyribonuclease I-like 3 (DNASE1L3), mRNA	Q13609	503	7e-179	Deoxyribonuclease gamma	.	.	.	.	pfam03372	Exo_endo_phos	Endonuclease/Exonuclease/phosphatase family. This large family of proteins includes magnesium dependent endonucleases and a large number of phosphatases involved in intracellular signalling. This family includes: AP endonuclease proteins EC:4.2.99.18, DNase I proteins EC:3.1.21.1, Synaptojanin an inositol-1,4,5-trisphosphate phosphatase EC:3.1.3.56, Sphingomyelinase EC:3.1.4.12 and Nocturnin.	GO:0006309|apoptotic DNA fragmentation;GO:0006259|DNA metabolic process;GO:0010623|developmental programmed cell death;	GO:0005783|endoplasmic reticulum;GO:0005634|nucleus;	GO:0005509|calcium ion binding;GO:0004536|deoxyribonuclease activity;GO:0003677|DNA binding;GO:0004520|endodeoxyribonuclease activity;	K11995	DNASE1L; deoxyribonuclease-1-like protein [EC:3.1.21.-]
ENSOARG00000011454	1	2	1	1.34679	4	2	10	5.18077	0.259958	-1.94365	0.133197	down	no	OPA3	protein_coding	chr14:52187624-52188196:-	gi|426243031|ref|XP_004015370.1|	543	6e-67	PREDICTED: optic atrophy 3 protein isoform X1 [Ovis aries]	gi|803147540|ref|XM_004015321.2|	434	0	PREDICTED: Ovis aries optic atrophy 3 (autosomal recessive, with chorea and spastic paraplegia) (OPA3), transcript variant X2, mRNA	Q05B66	203	3e-64	Optic atrophy 3 protein homolog	.	.	.	.	pfam07047	OPA3	Optic atrophy 3 protein (OPA3). This family consists of several optic atrophy 3 (OPA3) proteins. OPA3 deficiency causes type III 3-methylglutaconic aciduria (MGA) in humans. This disease manifests with early bilateral optic atrophy, spasticity, extrapyramidal dysfunction, ataxia, and cognitive deficits, but normal longevity.	GO:0040007|growth;GO:0070584|mitochondrion morphogenesis;GO:0050905|neuromuscular process;GO:0019216|regulation of lipid metabolic process;GO:0007601|visual perception;	GO:0005739|mitochondrion;	.	.	.
ENSOARG00000014130	1	1	0	0.677297	1	2	5	2.59238	0.261264	-1.93642	0.28099	down	no	ENSOARG00000014130	protein_coding	chr3:104379505-104384423:-	gi|965803600|ref|XP_014952460.1|	519	4e-61	PREDICTED: LOW QUALITY PROTEIN: uncharacterized protein LOC106991277 [Ovis aries musimon]	gi|965803599|ref|XM_015096974.1|	263	1e-133	PREDICTED: Ovis aries musimon uncharacterized LOC106991277 (LOC106991277), mRNA	P31795	99	3e-22	Pol polyprotein (Fragment)	.	.	.	.	pfam00078	RVT_1	Reverse transcriptase (RNA-dependent DNA polymerase). A reverse transcriptase gene is usually indicative of a mobile element such as a retrotransposon or retrovirus. Reverse transcriptases occur in a variety of mobile elements, including retrotransposons, retroviruses, group II introns, bacterial msDNAs, hepadnaviruses, and caulimoviruses.	GO:0015074|DNA integration;GO:0006310|DNA recombination;GO:0075713|establishment of integrated proviral latency;GO:0046718|viral entry into host cell;	.	GO:0003676|nucleic acid binding;GO:0003964|RNA-directed DNA polymerase activity;GO:0004523|RNA-DNA hybrid ribonuclease activity;	.	.
ENSOARG00000025083	0	1	0	0.345079	1	2	1	1.31793	0.261835	-1.93327	0.489334	down	no	SNORD87	snoRNA	chr9:43909454-43909540:-	.	.	.	.	gi|850485665|gb|CP011894.1|	87	7e-37	Ovis canadensis canadensis isolate 43U chromosome 9 sequence	.	.	.	.	.	.	.	.	pfam02892	zf-BED	BED zinc finger.	.	.	.	.	.
ENSOARG00000017871	0	1	0	0.345079	1	2	1	1.31793	0.261835	-1.93327	0.489334	down	no	ENSOARG00000017871	protein_coding	chr21:40623582-40649773:-	gi|426252424|ref|XP_004019912.1|	2464	0	PREDICTED: solute carrier family 22 member 6-like isoform X1 [Ovis aries]	gi|965994570|ref|XM_004019863.3|	1646	0	PREDICTED: Ovis aries solute carrier family 22 member 6-like (LOC101112776), transcript variant X1, mRNA	Q864Z3	587	0	Solute carrier family 22 member 6	SMa1447	70.5	1e-11	COG0477	pfam00083	Sugar_tr	Sugar (and other) transporter.	GO:0015742|alpha-ketoglutarate transport;GO:0015711|organic anion transport;GO:0097254|renal tubular secretion;GO:0043252|sodium-independent organic anion transport;	GO:0016323|basolateral plasma membrane;GO:0005887|integral component of plasma membrane;	GO:0005452|inorganic anion exchanger activity;GO:0008514|organic anion transmembrane transporter activity;GO:0015347|sodium-independent organic anion transmembrane transporter activity;	K08203	SLC22A6, OAT1; MFS transporter, OCT family, solute carrier family 22 (organic anion transporter), member 6
ENSOARG00000002913	7	2	30	12.748	7	129	10	48.5649	0.262494	-1.92965	0.198211	down	no	PON1	protein_coding	chr4:12410438-12443145:-	gi|426227356|ref|XP_004007784.1|	1831	0	PREDICTED: serum paraoxonase/arylesterase 1 [Ovis aries]	gi|965930616|ref|XM_004007735.3|	1068	0	PREDICTED: Ovis aries paraoxonase 1 (PON1), mRNA	P27169	599	0	Serum paraoxonase/arylesterase 1	.	.	.	.	pfam01731	Arylesterase	Arylesterase. This family consists of arylesterases (Also known as serum paraoxonase) EC:3.1.1.2. These enzymes hydrolyse organophosphorus esters such as paraoxon and are found in the liver and blood. They confer resistance to organophosphate toxicity. Human arylesterase (PON1) is associated with HDL and may protect against LDL oxidation.	GO:0019439|aromatic compound catabolic process;GO:0046395|carboxylic acid catabolic process;GO:0008203|cholesterol metabolic process;GO:0046434|organophosphate catabolic process;GO:0046470|phosphatidylcholine metabolic process;GO:0051099|positive regulation of binding;GO:0010875|positive regulation of cholesterol efflux;GO:0032411|positive regulation of transporter activity;GO:0009605|response to…	GO:0072562|blood microparticle;GO:0070062|extracellular exosome;GO:0005576|extracellular region;GO:0005615|extracellular space;GO:0034364|high-density lipoprotein particle;GO:0043231|intracellular membrane-bounded organelle;GO:0034366|spherical high-density lipoprotein particle;	GO:0004063|aryldialkylphosphatase activity;GO:0004064|arylesterase activity;GO:0005509|calcium ion binding;GO:0005543|phospholipid binding;GO:0042803|protein homodimerization activity;	K01045	PON; arylesterase / paraoxonase [EC:3.1.1.2 3.1.8.1]
ENSOARG00000021802	0	1	0	0.345079	3	0	1	1.31393	0.262631	-1.92889	0.489311	down	no	7SK	misc_RNA	chr2:81450820-81451168:-	gi|667285493|ref|XP_008575814.1|	158	1e-11	PREDICTED: putative glycerol kinase 5 [Galeopterus variegatus]	gi|850477813|gb|CP011887.1|	304	9e-157	Ovis canadensis canadensis isolate 43U chromosome 2 sequence	.	.	.	.	.	.	.	.	pfam10630	DUF2476	Protein of unknown function (DUF2476). This is a family of proteins of unknown function. #=GF CC The family is rich in proline residues.	.	.	.	.	.
ENSOARG00000018998	0	1	0	0.345079	3	0	1	1.31393	0.262631	-1.92889	0.489311	down	no	CENPA	protein_coding	chr3:33803408-33807479:+	gi|965924876|ref|XP_014949746.1|	479	9e-59	PREDICTED: LOW QUALITY PROTEIN: histone H3-like centromeric protein A [Ovis aries]	gi|965892108|ref|XM_012158241.2|	351	0	PREDICTED: Ovis aries musimon centromere protein A (CENPA), transcript variant X1, mRNA	P49449	178	3e-56	Histone H3-like centromeric protein A	SPBC1105.17	79.7	1e-18	COG2036	pfam00125	Histone	Core histone H2A/H2B/H3/H4.	GO:0051382|kinetochore assembly;GO:0000070|mitotic sister chromatid segregation;GO:0006334|nucleosome assembly;	GO:0000777|condensed chromosome kinetochore;GO:0000776|kinetochore;GO:0000786|nucleosome;GO:0005634|nucleus;	GO:0019237|centromeric DNA binding;GO:0031492|nucleosomal DNA binding;	.	.
ENSOARG00000007162	0	1	0	0.345079	0	2	2	1.30477	0.264475	-1.9188	0.489255	down	no	ENSOARG00000007162	protein_coding	chr19:52640132-52645316:+	gi|926721110|ref|XP_013829154.1|	1312	3e-171	PREDICTED: serine protease 44-like [Capra hircus]	gi|850492351|gb|CP011904.1|	1736	0	Ovis canadensis canadensis isolate 43U chromosome 19 sequence	E7EML9	282	2e-85	Serine protease 44	mlr3307	108	9e-25	COG5640	pfam00089	Trypsin	Trypsin.	.	GO:0005576|extracellular region;	GO:0004252|serine-type endopeptidase activity;	.	.
ENSOARG00000005861	0	4	3	2.35354	8	8	11	8.8291	0.266567	-1.90743	0.0663434	down	no	ENSOARG00000005861	pseudogene	chr2:7282716-7282927:+	gi|982299983|ref|XP_015292165.1|	227	1e-22	PREDICTED: protein PAPPAS [Macaca fascicularis]	gi|965919396|ref|XM_015092957.1|	205	6e-102	PREDICTED: Ovis aries pregnancy-associated plasma protein A, pappalysin 1 (PAPPA), transcript variant X1, mRNA	Q5QFB9	79.3	4e-19	Protein PAPPAS	.	.	.	.	pfam14713	DUF4464	Domain of unknown function (DUF4464). This family of proteins is found in eukaryotes. Proteins in this family are typically between 224 and 241 amino acids in length. There is a conserved YID sequence motif.	.	GO:0005789|endoplasmic reticulum membrane;GO:0016021|integral component of membrane;	.	.	.
ENSOARG00000009617	0	1	0	0.345079	0	1	3	1.28961	0.267583	-1.90194	0.489155	down	no	AZU1	protein_coding	chr5:40782451-40785248:+	gi|426230945|ref|XP_004009519.1|	1175	5e-161	PREDICTED: azurocidin [Ovis aries]	gi|965937925|ref|XM_004009470.3|	733	0	PREDICTED: Ovis aries azurocidin 1 (AZU1), transcript variant X1, mRNA	P20160	375	3e-130	Azurocidin	VC1200	92.4	8e-21	COG5640	pfam00089	Trypsin	Trypsin.	GO:0019730|antimicrobial humoral response;GO:0035584|calcium-mediated signaling using intracellular calcium source;GO:0060326|cell chemotaxis;GO:0045123|cellular extravasation;GO:0050829|defense response to Gram-negative bacterium;GO:0051607|defense response to virus;GO:0008347|glial cell migration;GO:0050930|induction of positive chemotaxis;GO:0006954|inflammatory response;GO:0048246|macrophage …	GO:0042582|azurophil granule;GO:0035577|azurophil granule membrane;GO:0070062|extracellular exosome;GO:0005576|extracellular region;GO:0005615|extracellular space;GO:0019898|extrinsic component of membrane;	GO:0043395|heparan sulfate proteoglycan binding;GO:0008201|heparin binding;GO:0008233|peptidase activity;GO:0004252|serine-type endopeptidase activity;GO:0015643|toxic substance binding;	.	.
ENSOARG00000008480	0	1	0	0.345079	0	1	3	1.28961	0.267583	-1.90194	0.489155	down	no	ALOX15	protein_coding	chr11:26321704-26328096:+	gi|965958769|ref|XP_014954080.1|	3324	0	PREDICTED: LOW QUALITY PROTEIN: arachidonate 15-lipoxygenase isoform X1 [Ovis aries]	gi|742155517|ref|XM_010847367.1|	1855	0	PREDICTED: Bison bison bison arachidonate 15-lipoxygenase (LOC104993943), transcript variant X1, mRNA	P27479	1187	0	Arachidonate 15-lipoxygenase	.	.	.	.	pfam00305	Lipoxygenase	Lipoxygenase.	GO:0043277|apoptotic cell clearance;GO:0019369|arachidonic acid metabolic process;GO:0030282|bone mineralization;GO:0071277|cellular response to calcium ion;GO:0035963|cellular response to interleukin-13;GO:2001303|lipoxin A4 biosynthetic process;GO:0019372|lipoxygenase pathway;GO:0002820|negative regulation of adaptive immune response;GO:0001503|ossification;GO:0006646|phosphatidylethanolamine b…	GO:0005829|cytosol;GO:0031234|extrinsic component of cytoplasmic side of plasma membrane;GO:0005811|lipid particle;GO:0016020|membrane;GO:0005886|plasma membrane;	GO:0004052|arachidonate 12-lipoxygenase activity;GO:0050473|arachidonate 15-lipoxygenase activity;GO:0005506|iron ion binding;GO:0005546|phosphatidylinositol-4,5-bisphosphate binding;	K00460	ALOX15; arachidonate 15-lipoxygenase [EC:1.13.11.33]
ENSOARG00000007381	0	1	0	0.345079	0	1	3	1.28961	0.267583	-1.90194	0.489155	down	no	ENSOARG00000007381	protein_coding	chr19:52695945-52701058:+	gi|548516409|ref|XP_005696189.1|	1647	0	PREDICTED: probable threonine protease PRSS50 [Capra hircus]	gi|926720431|ref|XM_005696132.2|	989	0	PREDICTED: Capra hircus protease, serine, 50 (PRSS50), mRNA	Q9UI38	429	2e-147	Probable threonine protease PRSS50	VC1649	82.4	2e-16	COG5640	pfam00089	Trypsin	Trypsin.	GO:0006508|proteolysis;	GO:0005737|cytoplasm;GO:0005783|endoplasmic reticulum;	GO:0004252|serine-type endopeptidase activity;GO:0004298|threonine-type endopeptidase activity;	.	.
ENSOARG00000011374	1	2	2	1.6712	3	10	6	6.2447	0.267618	-1.90175	0.115914	down	no	ENSOARG00000011374	protein_coding	chr2:50655785-50662929:-	gi|281341274|gb|EFB16858.1|	463	1e-56	hypothetical protein PANDA_002934 [Ailuropoda melanoleuca]	gi|594079815|ref|XM_006063504.1|	293	1e-150	PREDICTED: Bubalus bubalis uncharacterized LOC102391904 (LOC102391904), mRNA	.	.	.	.	RSc2199	89	1e-21	COG2128	pfam02627	CMD	Carboxymuconolactone decarboxylase family. Carboxymuconolactone decarboxylase (CMD) EC:4.1.1.44 is involved in protocatechuate catabolism. In some bacteria a gene fusion event leads to expression of CMD with a hydrolase involved in the same pathway. In these bifunctional proteins CMD represents the C-terminal domain, pfam00561 represents the N-terminal domain.	.	.	.	.	.
ENSOARG00000010602	0	0	3	0.973229	1	6	4	3.60885	0.269678	-1.89069	0.434151	down	no	CLDN6	protein_coding	chr24:2411230-2411880:-	gi|426254208|ref|XP_004020772.1|	880	4e-117	PREDICTED: claudin-6 [Ovis aries]	gi|803195771|ref|XM_004020723.2|	651	0	PREDICTED: Ovis aries claudin 6 (CLDN6), transcript variant X1, mRNA	P56747	302	2e-102	Claudin-6	.	.	.	.	pfam00822	PMP22_Claudin	PMP-22/EMP/MP20/Claudin family.	GO:0016338|calcium-independent cell-cell adhesion via plasma membrane cell-adhesion molecules;GO:0045216|cell-cell junction organization;GO:0016032|viral process;	GO:0016327|apicolateral plasma membrane;GO:0005923|bicellular tight junction;GO:0016021|integral component of membrane;	GO:0042802|identical protein binding;GO:0005198|structural molecule activity;	K06087	CLDN; claudin
ENSOARG00000008646	2	0	1	0.988847	5	6	0	3.66148	0.270067	-1.88861	0.229531	down	no	ENSOARG00000008646	protein_coding	chr10:86234213-86244589:-	gi|803112378|ref|XP_012040364.1|	831	7e-110	PREDICTED: uncharacterized protein LOC101121181 isoform X2 [Ovis aries]	gi|965807350|ref|XM_012119393.2|	618	0	PREDICTED: Ovis aries musimon uncharacterized LOC101121181 (LOC101121181), transcript variant X2, mRNA	.	.	.	.	.	.	.	.	pfam15240	Pro-rich	Proline-rich. This family includes several eukaryotic proline-rich proteins.	.	.	.	.	.
ENSOARG00000015425	0	11	83	30.7219	9	311	17	112.205	0.273801	-1.8688	0.330154	down	no	ENSOARG00000015425	protein_coding	chr15:59188092-59190048:+	gi|57619324|ref|NP_001009798.1|	680	2e-89	follitropin subunit beta precursor [Ovis aries]	gi|57619323|ref|NM_001009798.1|	387	0	Ovis aries follicle stimulating hormone, beta polypeptide (FSHB), mRNA	P01227	266	5e-91	Follitropin subunit beta	.	.	.	.	pfam00007	Cys_knot	Cystine-knot domain. The family comprises glycoprotein hormones and the C-terminal domain of various extracellular proteins. It is believed to be involved in disulfide-linked dimerization.	GO:0035938|estradiol secretion;	GO:0005576|extracellular region;	.	K05250	FSH; follicle stimulating hormone
ENSOARG00000014839	1	1	1	1.00171	2	6	3	3.62201	0.276561	-1.85433	0.229858	down	no	ENSOARG00000014839	protein_coding	chr11:22702383-22703078:+	gi|675740143|ref|XP_008968237.1|	450	3e-52	PREDICTED: hypermethylated in cancer 1 protein, partial [Pan paniscus]	gi|965956857|ref|XM_015098311.1|	411	0	PREDICTED: Ovis aries hypermethylated in cancer 1 (HIC1), mRNA	Q14526	174	6e-50	Hypermethylated in cancer 1 protein	.	.	.	.	pfam13465	zf-H2C2_2	Zinc-finger double domain.	GO:0008630|intrinsic apoptotic signaling pathway in response to DNA damage;GO:0007275|multicellular organismal development;GO:0000122|negative regulation of transcription from RNA polymerase II promoter;GO:0030178|negative regulation of Wnt signaling pathway;GO:0043517|positive regulation of DNA damage response, signal transduction by p53 class mediator;GO:0006355|regulation of transcription, DNA…	GO:0000785|chromatin;GO:0005737|cytoplasm;GO:0005654|nucleoplasm;	GO:0042826|histone deacetylase binding;GO:0046872|metal ion binding;GO:0043565|sequence-specific DNA binding;GO:0003700|transcription factor activity, sequence-specific DNA binding;	.	.
ENSOARG00000014645	2	1	0	1.00952	0	9	2	3.64116	0.277251	-1.85073	0.234995	down	no	TNFSF18	protein_coding	chr12:38815643-38823860:-	gi|426239695|ref|XP_004013755.1|	1035	2e-141	PREDICTED: tumor necrosis factor ligand superfamily member 18 [Ovis aries]	gi|965963724|ref|XM_004013706.3|	585	0	PREDICTED: Ovis aries tumor necrosis factor superfamily member 18 (TNFSF18), mRNA	Q9UNG2	271	8e-91	Tumor necrosis factor ligand superfamily member 18	.	.	.	.	pfam00229	TNF	TNF(tumor Necrosis Factor) family.	GO:0002250|adaptive immune response;GO:0007267|cell-cell signaling;GO:0043066|negative regulation of apoptotic process;GO:2000329|negative regulation of T-helper 17 cell lineage commitment;GO:0045785|positive regulation of cell adhesion;GO:0050729|positive regulation of inflammatory response;GO:0002687|positive regulation of leukocyte migration;GO:0010759|positive regulation of macrophage chemota…	GO:0009986|cell surface;GO:0005615|extracellular space;GO:0016021|integral component of membrane;GO:0005886|plasma membrane;	GO:0005102|receptor binding;GO:0032813|tumor necrosis factor receptor superfamily binding;	K05479	TNFSF18, GITRL; tumor necrosis factor ligand superfamily member 18
ENSOARG00000001737	0	0	2	0.648819	0	7	0	2.33639	0.277701	-1.84839	0.449581	down	no	ENSOARG00000001737	protein_coding	chr21:40954947-40983041:+	gi|426251932|ref|XP_004019673.1|	2818	0	PREDICTED: solute carrier family 22 member 10-like [Ovis aries]	gi|965996315|ref|XM_004019624.3|	1635	0	PREDICTED: Ovis aries solute carrier family 22 member 10-like (LOC101118829), mRNA	Q63ZE4	721	0	Solute carrier family 22 member 10	.	.	.	.	pfam00083	Sugar_tr	Sugar (and other) transporter.	GO:0043252|sodium-independent organic anion transport;	GO:0005887|integral component of plasma membrane;	GO:0005452|inorganic anion exchanger activity;GO:0015347|sodium-independent organic anion transmembrane transporter activity;	K08206	SLC22A9S; MFS transporter, OCT family, solute carrier family 22 (organic anion/cation transporter), member 9/10/19/24/25
ENSOARG00000020163	4	0	1	1.65328	16	0	2	5.94558	0.278069	-1.84648	0.250655	down	no	CASQ2	protein_coding	chr1:92171986-92243108:-	gi|548458492|ref|XP_005677883.1|	2022	0	PREDICTED: calsequestrin-2 [Capra hircus]	gi|965915893|ref|XM_004002371.3|	1472	0	PREDICTED: Ovis aries calsequestrin 2 (CASQ2), mRNA	P12637	704	0	Calsequestrin-2	.	.	.	.	pfam01216	Calsequestrin	Calsequestrin.	GO:0060315|negative regulation of ryanodine-sensitive calcium-release channel activity;GO:0010880|regulation of release of sequestered calcium ion into cytosol by sarcoplasmic reticulum;	GO:0016529|sarcoplasmic reticulum;GO:0033018|sarcoplasmic reticulum lumen;	GO:0005509|calcium ion binding;	.	.
ENSOARG00000021029	2	1	0	1.00952	5	3	3	3.61601	0.279179	-1.84074	0.229836	down	no	SLC24A5	protein_coding	chr7:59216976-59237954:-	gi|556726426|ref|XP_005958980.1|	2067	0	PREDICTED: sodium/potassium/calcium exchanger 5 isoform X1 [Pantholops hodgsonii]	gi|926702713|ref|XM_005685809.2|	1476	0	PREDICTED: Capra hircus solute carrier family 24 (sodium/potassium/calcium exchanger), member 5 (SLC24A5), mRNA	Q71RS6	738	0	Sodium/potassium/calcium exchanger 5	MK0951	59.3	9e-09	COG0530	pfam01699	Na_Ca_ex	Sodium/calcium exchanger protein. This is a family of sodium/calcium exchanger integral membrane proteins. This family covers the integral membrane regions of the proteins. Sodium/calcium exchangers regulate intracellular Ca2+ concentrations in many cells; cardiac myocytes, epithelial cells, neurons retinal rod photoreceptors and smooth muscle cells. Ca2+ is moved into or out of the cytosol depen…	GO:0006874|cellular calcium ion homeostasis;GO:0034220|ion transmembrane transport;GO:0006811|ion transport;GO:0048022|negative regulation of melanin biosynthetic process;GO:0050896|response to stimulus;	GO:0016021|integral component of membrane;GO:0042470|melanosome;GO:0005802|trans-Golgi network;GO:0032588|trans-Golgi network membrane;	GO:0005262|calcium channel activity;GO:0005509|calcium ion binding;GO:0008273|calcium, potassium:sodium antiporter activity;GO:0030955|potassium ion binding;GO:0031402|sodium ion binding;GO:0015293|symporter activity;	K13753	SLC24A5, NCKX5; solute carrier family 24 (sodium/potassium/calcium exchanger), member 5
ENSOARG00000014749	7	6	24	12.1818	53	72	6	43.5271	0.279868	-1.83718	0.0653468	down	no	ALDH8A1	protein_coding	chr8:59987597-60013962:-	gi|426234845|ref|XP_004011402.1|	2458	0	PREDICTED: aldehyde dehydrogenase family 8 member A1 isoform X1 [Ovis aries]	gi|965950777|ref|XM_004011353.3|	1464	0	PREDICTED: Ovis aries aldehyde dehydrogenase 8 family member A1 (ALDH8A1), transcript variant X1, mRNA	Q0P5F9	934	0	Aldehyde dehydrogenase family 8 member A1	STM1102	373	8e-123	COG1012	pfam00171	Aldedh	Aldehyde dehydrogenase family. This family of dehydrogenases act on aldehyde substrates. Members use NADP as a cofactor. The family includes the following members: The prototypical members are the aldehyde dehydrogenases EC:1.2.1.3. Succinate-semialdehyde dehydrogenase EC:1.2.1.16. Lactaldehyde dehydrogenase EC:1.2.1.22. Benzaldehyde dehydrogenase EC:1.2.1.28. Methylmalonate-semialdehyde dehydrog…	GO:0042574|retinal metabolic process;GO:0042573|retinoic acid metabolic process;	GO:0005737|cytoplasm;GO:0005622|intracellular;	GO:0004029|aldehyde dehydrogenase (NAD) activity;GO:0001758|retinal dehydrogenase activity;	.	.
ENSOARG00000023628	0	2	1	1.01457	0	6	5	3.59569	0.282162	-1.82541	0.230025	down	no	ENSOARG00000023628	miRNA	chr1:247755263-247755330:+	.	.	.	.	.	.	.	.	.	.	.	.	.	.	.	.	pfam03025	Papilloma_E5	Papillomavirus E5. The E5 protein from papillomaviruses is about 80 amino acids long. The proteins are contain three regions that are predicted to be transmembrane alpha helices. The function of this protein is unknown.	.	.	.	.	.
ENSOARG00000015514	1	0	1	0.656628	5	2	0	2.3264	0.282251	-1.82495	0.358273	down	no	MYOT	protein_coding	chr5:46724176-46739388:+	gi|675791944|ref|XP_008952864.1|	2554	0	PREDICTED: myotilin isoform X1 [Pan paniscus]	gi|803075268|ref|XM_004008820.2|	1711	0	PREDICTED: Ovis aries myotilin (MYOT), transcript variant X1, mRNA	Q9UBF9	889	0	Myotilin	.	.	.	.	pfam07679	I-set	Immunoglobulin I-set domain.	GO:0006936|muscle contraction;	GO:0015629|actin cytoskeleton;GO:0042383|sarcolemma;GO:0030018|Z disc;	GO:0051393|alpha-actinin binding;GO:0008307|structural constituent of muscle;	.	.
ENSOARG00000009093	0	3	0	1.03524	2	9	0	3.66748	0.282275	-1.82483	0.464354	down	no	ENSOARG00000009093	protein_coding	chr21:25228420-25243148:+	gi|594042313|ref|XP_006045694.1|	1468	0	PREDICTED: mas-related G-protein coupled receptor member X2 [Bubalus bubalis]	gi|965995495|ref|XM_012101789.2|	1226	0	PREDICTED: Ovis aries mas-related G-protein coupled receptor member X2 (LOC101116517), transcript variant X2, mRNA	Q5U9D9	295	3e-94	Mas-related G-protein coupled receptor member X2	.	.	.	.	pfam00001	7tm_1	7 transmembrane receptor (rhodopsin family). This family contains, amongst other G-protein-coupled receptors (GCPRs), members of the opsin family, which have been considered to be typical members of the rhodopsin superfamily. They share several motifs, mainly the seven transmembrane helices, GCPRs of the rhodopsin superfamily. All opsins bind a chromophore, such as 11-cis-retinal. The function of…	GO:0045576|mast cell activation;GO:0043303|mast cell degranulation;	GO:0016021|integral component of membrane;GO:0042629|mast cell granule;GO:0005886|plasma membrane;	GO:0004930|G-protein coupled receptor activity;GO:1990595|mast cell secretagogue receptor activity;	.	.
ENSOARG00000007518	2	1	2	1.65833	5	3	10	5.84631	0.283655	-1.81779	0.138286	down	no	ENSOARG00000007518	protein_coding	chr1:112868835-112869617:+	gi|803289910|ref|XP_012004624.1|	1263	1e-173	PREDICTED: cysteine sulfinic acid decarboxylase isoform X3 [Ovis aries musimon]	gi|926691351|ref|XM_013963762.1|	734	0	PREDICTED: Capra hircus cysteine sulfinic acid decarboxylase (CSAD), mRNA	Q9Y600	460	7e-160	Cysteine sulfinic acid decarboxylase	YPO1529	116	1e-28	COG0076	pfam00282	Pyridoxal_deC	Pyridoxal-dependent decarboxylase conserved domain.	GO:0019752|carboxylic acid metabolic process;GO:0042412|taurine biosynthetic process;	.	GO:0030170|pyridoxal phosphate binding;GO:0004782|sulfinoalanine decarboxylase activity;	K01594	CSAD; sulfinoalanine decarboxylase [EC:4.1.1.29]
ENSOARG00000006441	0	7	0	2.41555	1	13	12	8.49416	0.284378	-1.81412	0.365591	down	no	SERPINB12	protein_coding	chr23:62028783-62041541:+	gi|966001197|ref|XP_011959225.2|	2260	0	PREDICTED: serpin B12 isoform X2 [Ovis aries]	gi|850494308|gb|CP011908.1|	2007	0	Ovis canadensis canadensis isolate 43U chromosome 23 sequence	Q96P63	471	1e-149	Serpin B12	MA3388	169	2e-46	COG4826	pfam00079	Serpin	Serpin (serine protease inhibitor). Structure is a multi-domain fold containing a bundle of helices and a beta sandwich.	GO:0002244|hematopoietic progenitor cell differentiation;GO:0042177|negative regulation of protein catabolic process;	GO:0005737|cytoplasm;GO:0070062|extracellular exosome;GO:0005615|extracellular space;	GO:0019899|enzyme binding;GO:0004867|serine-type endopeptidase inhibitor activity;	K13966	SERPINB11_12; serpin B11/12
ENSOARG00000016639	1	3	1	1.69186	7	7	4	5.93325	0.285149	-1.81021	0.137267	down	no	ENSOARG00000016639	protein_coding	chr1:144195501-144237710:-	gi|833496433|ref|XP_012770936.1|	767	2e-127	hypothetical protein, conserved [Babesia bigemina]	gi|850474981|gb|CP011886.1|	1094	0	Ovis canadensis canadensis isolate 43U chromosome 1 sequence	.	.	.	.	.	.	.	.	pfam00078	RVT_1	Reverse transcriptase (RNA-dependent DNA polymerase). A reverse transcriptase gene is usually indicative of a mobile element such as a retrotransposon or retrovirus. Reverse transcriptases occur in a variety of mobile elements, including retrotransposons, retroviruses, group II introns, bacterial msDNAs, hepadnaviruses, and caulimoviruses.	.	.	.	.	.
ENSOARG00000023572	1	0	1	0.656628	2	3	2	2.30208	0.285232	-1.80979	0.358545	down	no	ENSOARG00000023572	miRNA	chr19:43217919-43217997:-	.	.	.	.	gi|850492351|gb|CP011904.1|	73	4e-29	Ovis canadensis canadensis isolate 43U chromosome 19 sequence	.	.	.	.	.	.	.	.	pfam15247	SLBP_RNA_bind	Histone RNA hairpin-binding protein RNA-binding domain. This family represents the RNA-binding domain of histone RNA hairpin-binding protein.	.	.	.	.	.
ENSOARG00000010606	1	0	1	0.656628	3	2	2	2.30009	0.28548	-1.80854	0.358569	down	no	BTBD18	protein_coding	chr15:78158136-78165971:-	gi|965880160|ref|XP_014965059.1|	3083	0	PREDICTED: BTB/POZ domain-containing protein 18 [Ovis aries musimon]	gi|965979416|ref|XM_015101173.1|	1670	0	PREDICTED: Ovis aries BTB (POZ) domain containing 18 (BTBD18), mRNA	B2RXH4	887	0	BTB/POZ domain-containing protein 18	.	.	.	.	pfam00651	BTB	BTB/POZ domain. The BTB (for BR-C, ttk and bab) or POZ (for Pox virus and Zinc finger) domain is present near the N-terminus of a fraction of zinc finger (pfam00096) proteins and in proteins that contain the pfam01344 motif such as Kelch and a family of pox virus proteins. The BTB/POZ domain mediates homomeric dimerization and in some instances heteromeric dimerization. The structure of the dimer…	GO:0016567|protein ubiquitination;	GO:0031463|Cul3-RING ubiquitin ligase complex;	.	.	.
ENSOARG00000022653	0	1	3	1.31831	5	6	3	4.61732	0.285513	-1.80837	0.192431	down	no	ENSOARG00000022653	miRNA	chr16:18075430-18075486:-	.	.	.	.	gi|563318602|ref|NR_036356.1|	52	1e-17	Bos taurus microRNA mir-2889 (MIR2889), microRNA	.	.	.	.	.	.	.	.	pfam09182	PuR_N	Bacterial purine repressor, N-terminal. The N-terminal domain of the bacterial purine repressor PuR is a winged-helix domain, a subdivision of the HTH structural family. It consists of a canonical arrangement of secondary structures: a1-b1-a2-T-a3-b2-W-b3, where a2-T-a3 is the HTH motif, a3 is the recognition helix, and W is the wing. The domain allows for recognition of a conserved CGAA sequence…	.	.	.	.	.
ENSOARG00000022497	2	0	0	0.664437	1	5	1	2.31924	0.286489	-1.80345	0.488701	down	no	SNORA33	snoRNA	chr5:69016695-69016824:+	.	.	.	.	gi|850485237|gb|CP011893.1|	114	1e-51	Ovis canadensis canadensis isolate 43U chromosome 8 sequence	.	.	.	.	.	.	.	.	pfam01674	Lipase_2	Lipase (class 2). This family consists of hypothetical C. elegans proteins and lipases. Lipases or triacylglycerol acylhydrolases hydrolyse ester bonds in triacylglycerol giving diacylglycerol, monoacylglycerol, glycerol and free fatty acids. One member is a extracellular lipase from B. subtilis 168.	.	.	.	.	.
ENSOARG00000001083	1	0	1	0.656628	0	4	3	2.29092	0.286622	-1.80278	0.358682	down	no	ENSOARG00000001083	protein_coding	chrJH921995.1:2548-4310:-	gi|966012775|ref|XP_011963312.2|	1035	5e-134	PREDICTED: mucin-5B-like, partial [Ovis aries]	gi|966012774|ref|XM_012107922.2|	599	0	PREDICTED: Ovis aries mucin-5B-like (LOC101118594), partial mRNA	Q9HC84	91.7	2e-18	Mucin-5B	.	.	.	.	pfam00094	VWD	von Willebrand factor type D domain. Luciferin-2-monooxygenase from Vargula hilgendorfii contains a vwd domain. Its function is unrelated but the similarity is very strong by several methods.	GO:0042742|defense response to bacterium;GO:0016266|O-glycan processing;GO:0043030|regulation of macrophage activation;	GO:0070062|extracellular exosome;GO:0005615|extracellular space;GO:0005796|Golgi lumen;GO:0043231|intracellular membrane-bounded organelle;	.	K13908	MUC5B, MG1; mucin-5B
ENSOARG00000009277	1	0	1	0.656628	2	2	3	2.28693	0.287122	-1.80026	0.358731	down	no	ENSOARG00000009277	protein_coding	chr13:42404771-42423744:+	gi|803135767|ref|XP_012044008.1|	1722	0	PREDICTED: dihydrodiol dehydrogenase 3-like isoform X4 [Ovis aries]	gi|850488330|gb|CP011898.1|	2769	0	Ovis canadensis canadensis isolate 43U chromosome 13 sequence	P52898	575	0	Dihydrodiol dehydrogenase 3	YOR120w	214	2e-60	COG0656	pfam00248	Aldo_ket_red	Aldo/keto reductase family. This family includes a number of K+ ion channel beta chain regulatory domains - these are reported to have oxidoreductase activity.	.	GO:0005737|cytoplasm;	GO:0016491|oxidoreductase activity;	.	.
ENSOARG00000008462	0	3	0	1.03524	2	4	5	3.5917	0.28823	-1.79471	0.445519	down	no	ENSOARG00000008462	protein_coding	chr16:28520534-28521403:+	gi|965980718|ref|XP_014956789.1|	290	1e-29	PREDICTED: LOW QUALITY PROTEIN: uncharacterized protein LOC106991664 isoform X1 [Ovis aries]	gi|965980717|ref|XM_015101303.1|	384	0	PREDICTED: Ovis aries uncharacterized LOC106991664 (LOC106991664), transcript variant X1, mRNA	.	.	.	.	.	.	.	.	pfam15242	FAM53	Family of FAM53. The FAM53 protein family refers to a family of proteins, which bind to a transcriptional regulator that modulates cell proliferation. It is known to be highly important in neural tube development. It is found in eukaryotes and is typically between 303 and 413 amino acids in length.	.	.	.	.	.
ENSOARG00000018508	2	0	0	0.664437	3	2	2	2.30009	0.288875	-1.79148	0.487134	down	no	ENSOARG00000018508	protein_coding	chr3:176074073-176074351:+	gi|803249944|ref|XP_011984952.1|	242	1e-23	PREDICTED: achaete-scute homolog 4 isoform X2 [Ovis aries musimon]	gi|965923752|ref|XM_015093959.1|	278	2e-142	PREDICTED: Ovis aries achaete-scute family bHLH transcription factor 4 (ASCL4), mRNA	Q6XD76	55.8	1e-09	Achaete-scute homolog 4	.	.	.	.	pfam03216	Rhabdo_ncap_2	Rhabdovirus nucleoprotein.	GO:0006357|regulation of transcription from RNA polymerase II promoter;GO:0043588|skin development;GO:0006351|transcription, DNA-templated;	GO:0090575|RNA polymerase II transcription factor complex;	GO:0000977|RNA polymerase II regulatory region sequence-specific DNA binding;	K09067	ASCL; achaete-scute complex protein
ENSOARG00000009746	0	3	7	3.3061	4	30	0	11.3402	0.291539	-1.77824	0.178456	down	no	STOML3	protein_coding	chr10:23521617-23548937:+	gi|426236383|ref|XP_004012148.1|	1402	0	PREDICTED: stomatin-like protein 3 [Ovis aries]	gi|965954843|ref|XM_004012099.3|	1611	0	PREDICTED: Ovis aries stomatin like 3 (STOML3), transcript variant X1, mRNA	Q8TAV4	501	2e-173	Stomatin-like protein 3	RSc0802	201	1e-58	COG0330	pfam01145	Band_7	SPFH domain / Band 7 family. This family has been called SPFH, Band 7 or PHB domain. Recent phylogenetic analysis has shown this domain to be a slipin or Stomatin-like integral membrane domain conserved from protozoa to mammals.	GO:0007165|signal transduction;	GO:0005929|cilium;GO:0016021|integral component of membrane;GO:0045121|membrane raft;GO:0005886|plasma membrane;	.	K17286	STOM; erythrocyte band 7 integral membrane protein
ENSOARG00000019326	2	2	0	1.35459	7	6	1	4.64364	0.29171	-1.7774	0.191747	down	no	ENSOARG00000019326	protein_coding	chr3:181814321-181815163:+	gi|594083676|ref|XP_006065412.1|	781	2e-100	PREDICTED: protein SET isoform X3 [Bubalus bubalis]	gi|850480667|gb|CP011888.1|	763	0	Ovis canadensis canadensis isolate 43U chromosome 3 sequence	Q9EQU5	270	4e-88	Protein SET	.	.	.	.	pfam00956	NAP	Nucleosome assembly protein (NAP). NAP proteins are involved in moving histones into the nucleus, nucleosome assembly and chromatin fluidity. They affect the transcription of many genes.	GO:0043524|negative regulation of neuron apoptotic process;GO:0045892|negative regulation of transcription, DNA-templated;GO:0006334|nucleosome assembly;	GO:0005737|cytoplasm;GO:0005829|cytosol;GO:0005783|endoplasmic reticulum;GO:0005654|nucleoplasm;GO:0005634|nucleus;GO:0048471|perinuclear region of cytoplasm;GO:0043234|protein complex;	GO:0003677|DNA binding;	K11290	SET, TAF1, I2PP2A; template-activating factor I
ENSOARG00000002032	13	0	7	6.58971	18	20	31	22.5243	0.292559	-1.7732	0.0773556	down	no	ENSOARG00000002032	protein_coding	chrJH924330.1:21-3766:-	gi|965962533|ref|XP_014954555.1|	2425	0	PREDICTED: LOW QUALITY PROTEIN: agrin isoform X1 [Ovis aries]	gi|803206312|ref|XM_004023101.2|	1683	0	PREDICTED: Ovis aries agrin-like (LOC101113832), mRNA	O00468	104	7e-22	Agrin	.	.	.	.	pfam00054	Laminin_G_1	Laminin G domain.	GO:0045162|clustering of voltage-gated sodium channels;GO:0030198|extracellular matrix organization;GO:0007213|G-protein coupled acetylcholine receptor signaling pathway;GO:0006024|glycosaminoglycan biosynthetic process;GO:0006027|glycosaminoglycan catabolic process;GO:0030203|glycosaminoglycan metabolic process;GO:0051491|positive regulation of filopodium assembly;GO:0043547|positive regulation …	GO:0005605|basal lamina;GO:0030054|cell junction;GO:0005737|cytoplasm;GO:0070062|extracellular exosome;GO:0031012|extracellular matrix;GO:0005576|extracellular region;GO:0005796|Golgi lumen;GO:0016021|integral component of membrane;GO:0043202|lysosomal lumen;GO:0005886|plasma membrane;GO:0045202|synapse;	GO:0005509|calcium ion binding;GO:0035374|chondroitin sulfate binding;GO:0002162|dystroglycan binding;GO:0043395|heparan sulfate proteoglycan binding;GO:0043236|laminin binding;GO:0033691|sialic acid binding;GO:0005200|structural constituent of cytoskeleton;	K06254	AGRN; agrin
ENSOARG00000004964	3	3	3	3.00512	6	19	6	10.244	0.293356	-1.76928	0.0750524	down	no	CCL5	protein_coding	chr11:14111331-14117595:+	gi|426237104|ref|XP_004012501.1|	390	8e-47	PREDICTED: C-C motif chemokine 5 isoform X1 [Ovis aries]	gi|965957932|ref|XM_004012452.3|	261	6e-133	PREDICTED: Ovis aries chemokine (C-C motif) ligand 5 (CCL5), transcript variant X1, mRNA	Q8MKD0	138	8e-42	C-C motif chemokine 5	.	.	.	.	pfam00048	IL8	Small cytokines (intecrine/chemokine), interleukin-8 like. Includes a number of secreted growth factors and interferons involved in mitogenic, chemotactic, and inflammatory activity. Structure contains two highly conserved disulfide bonds.	GO:0031584|activation of phospholipase D activity;GO:0006816|calcium ion transport;GO:0007267|cell-cell signaling;GO:0006874|cellular calcium ion homeostasis;GO:0043623|cellular protein complex assembly;GO:0044344|cellular response to fibroblast growth factor stimulus;GO:0071346|cellular response to interferon-gamma;GO:0071347|cellular response to interleukin-1;GO:0071407|cellular response to org…	GO:0005737|cytoplasm;GO:0005615|extracellular space;	GO:0048020|CCR chemokine receptor binding;GO:0042056|chemoattractant activity;GO:0008009|chemokine activity;GO:0004435|phosphatidylinositol phospholipase C activity;GO:0016004|phospholipase activator activity;GO:0004672|protein kinase activity;GO:0030298|receptor signaling protein tyrosine kinase activator activity;	K12499	CCL5; C-C motif chemokine 5
ENSOARG00000005424	0	7	0	2.41555	13	6	6	8.22735	0.2936	-1.76807	0.373942	down	no	ALLC	protein_coding	chr2:1935687-1955528:+	gi|548479137|ref|XP_005684425.1|	2211	0	PREDICTED: probable allantoicase [Capra hircus]	gi|965919340|ref|XM_012111512.2|	1244	0	PREDICTED: Ovis aries allantoicase (ALLC), mRNA	Q2KIG4	845	0	Probable allantoicase	PA1515	249	5e-78	COG4266	pfam03561	Allantoicase	Allantoicase repeat. This family is found in pairs in Allantoicases, forming the majority of the protein. These proteins allow the use of purines as secondary nitrogen sources in nitrogen-limiting conditions through the reaction: allantoate + H(2)0 = (-)-ureidoglycolate + urea.	GO:0000256|allantoin catabolic process;	.	GO:0004037|allantoicase activity;	K01477	alc, ALLC; allantoicase [EC:3.5.3.4]
ENSOARG00000005492	1	4	1	2.03694	6	11	4	6.93656	0.293653	-1.76782	0.118995	down	no	CD70	protein_coding	chr5:15521416-15528331:+	gi|556721005|ref|XP_005956361.1|	1301	2e-169	PREDICTED: CD70 antigen [Pantholops hodgsonii]	gi|850483104|gb|CP011890.1|	1999	0	Ovis canadensis canadensis isolate 43U chromosome 5 sequence	Q3ZDR4	253	3e-76	CD70 antigen	.	.	.	.	pfam00229	TNF	TNF(tumor Necrosis Factor) family.	GO:0008283|cell proliferation;GO:0007267|cell-cell signaling;GO:0097191|extrinsic apoptotic signaling pathway;GO:0006955|immune response;GO:0007165|signal transduction;	GO:0070062|extracellular exosome;GO:0005615|extracellular space;GO:0016021|integral component of membrane;GO:0005886|plasma membrane;	GO:0005102|receptor binding;	K05470	TNFSF7, CD70; tumor necrosis factor ligand superfamily member 7
ENSOARG00000008250	0	1	8	2.94036	5	24	1	9.98796	0.29439	-1.7642	0.368003	down	no	KLKB1	protein_coding	chr26:14999909-15021334:+	gi|426256278|ref|XP_004021768.1|	3344	0	PREDICTED: plasma kallikrein isoform X1 [Ovis aries]	gi|966006912|ref|XM_004021719.3|	1903	0	PREDICTED: Ovis aries kallikrein B1 (KLKB1), transcript variant X1, mRNA	Q2KJ63	1254	0	Plasma kallikrein	VC1649	134	1e-32	COG5640	pfam00089	Trypsin	Trypsin.	GO:0007596|blood coagulation;GO:0042730|fibrinolysis;GO:0006954|inflammatory response;GO:0031639|plasminogen activation;GO:0051919|positive regulation of fibrinolysis;	GO:0070062|extracellular exosome;GO:0005615|extracellular space;	GO:0042803|protein homodimerization activity;GO:0004252|serine-type endopeptidase activity;	K01324	KLKB1; plasma kallikrein [EC:3.4.21.34]
ENSOARG00000000277	2	1	6	2.95597	13	15	2	9.95682	0.296879	-1.75205	0.0850342	down	no	HTR3B	protein_coding	chr15:23910103-23950617:+	gi|426245618|ref|XP_004016606.1|	2214	0	PREDICTED: 5-hydroxytryptamine receptor 3B [Ovis aries]	gi|965975518|ref|XM_004016557.3|	1311	0	PREDICTED: Ovis aries 5-hydroxytryptamine (serotonin) receptor 3B, ionotropic (HTR3B), mRNA	O95264	660	0	5-hydroxytryptamine receptor 3B	.	.	.	.	pfam02931	Neur_chan_LBD	Neurotransmitter-gated ion-channel ligand binding domain. This family is the extracellular ligand binding domain of these ion channels. This domain forms a pentameric arrangement in the known structure.	GO:0034220|ion transmembrane transport;	GO:0009986|cell surface;GO:0005887|integral component of plasma membrane;GO:0005886|plasma membrane;GO:0045211|postsynaptic membrane;GO:1904602|serotonin-activated cation-selective channel complex;	GO:0005232|serotonin-activated cation-selective channel activity;	K04819	HTR3; 5-hydroxytryptamine receptor 3
ENSOARG00000019674	4	3	2	3.01293	11	8	12	10.143	0.297044	-1.75125	0.0705939	down	no	TMEM253	protein_coding	chr7:23217487-23220560:-	gi|965907465|ref|XP_014946052.1|	871	2e-115	PREDICTED: transmembrane protein 253 isoform X4 [Ovis aries musimon]	gi|965945574|ref|XM_015096898.1|	627	0	PREDICTED: Ovis aries transmembrane protein 253 (TMEM253), transcript variant X1, mRNA	P0C7T8	241	2e-78	Transmembrane protein 253	.	.	.	.	pfam06450	NhaB	Bacterial Na+/H+ antiporter B (NhaB). This family consists of several bacterial Na+/H+ antiporter B (NhaB) proteins. The exact function of this family is unknown.	.	GO:0016021|integral component of membrane;	.	.	.
ENSOARG00000017928	1	1	0	0.677297	1	2	4	2.27377	0.297874	-1.74723	0.358639	down	no	ENSOARG00000017928	protein_coding	chr4:82704772-82723359:+	gi|58082012|dbj|BAD88629.1|	1033	2e-136	T-cell receptor gamma chain V6-J3-C3 [Sus scrofa]	gi|151557016|gb|BC149622.1|	416	0	Bos taurus T cell receptor gamma C3, mRNA (cDNA clone IMAGE:8450955)	P0CF51	193	1e-58	T-cell receptor gamma chain C region 1	.	.	.	.	pfam07686	V-set	Immunoglobulin V-set domain. This domain is found in antibodies as well as neural protein P0 and CTL4 amongst others.	.	GO:0016021|integral component of membrane;	.	.	.
ENSOARG00000015222	3	1	1	1.66614	6	6	5	5.58633	0.298254	-1.74539	0.163322	down	no	ENSOARG00000015222	protein_coding	chr1:233646715-233646822:+	.	.	.	.	gi|965865403|ref|XM_012147199.2|	108	2e-48	PREDICTED: Ovis aries musimon muscleblind like splicing regulator 1 (MBNL1), transcript variant X26, mRNA	.	.	.	.	.	.	.	.	pfam12595	Rhomboid_SP	Rhomboid serine protease. This domain family is found in eukaryotes, and is approximately 210 amino acids in length. The family is found in association with pfam01694. Rhomboid is a seven-transmembrane spanning protein that resides in the Golgi and acts as a serine protease to cleave Spitz.	.	.	.	.	.
ENSOARG00000002774	2	2	1	1.679	8	6	3	5.61264	0.299147	-1.74107	0.162957	down	no	ENSOARG00000002774	protein_coding	chrJH924687.1:1168-8833:+	gi|803206427|ref|XP_004023176.2|	1449	0	PREDICTED: DNA replication licensing factor MCM2, partial [Ovis aries]	gi|803206426|ref|XM_004023127.2|	820	0	PREDICTED: Ovis aries DNA replication licensing factor MCM2 (LOC101123541), partial mRNA	P49736	556	0	DNA replication licensing factor MCM2	SPBC4.04c	341	9e-110	COG1241	pfam00493	MCM	MCM2/3/5 family.	GO:0007049|cell cycle;GO:0071353|cellular response to interleukin-4;GO:0006260|DNA replication;GO:0006270|DNA replication initiation;GO:0006268|DNA unwinding involved in DNA replication;GO:0000082|G1/S transition of mitotic cell cycle;GO:0006334|nucleosome assembly;	GO:0000785|chromatin;GO:0005737|cytoplasm;GO:0042555|MCM complex;GO:0015630|microtubule cytoskeleton;GO:0000784|nuclear chromosome, telomeric region;GO:0005664|nuclear origin of replication recognition complex;GO:0005654|nucleoplasm;GO:0005634|nucleus;	GO:0005524|ATP binding;GO:0003677|DNA binding;GO:0003678|DNA helicase activity;GO:0003688|DNA replication origin binding;GO:0046872|metal ion binding;	K02540	MCM2; DNA replication licensing factor MCM2 [EC:3.6.4.12]
ENSOARG00000022594	0	6	0	2.07047	10	6	5	6.91341	0.299486	-1.73944	0.405799	down	no	U12	snRNA	chr2:150236641-150236788:+	.	.	.	.	gi|850477813|gb|CP011887.1|	148	2e-70	Ovis canadensis canadensis isolate 43U chromosome 2 sequence	.	.	.	.	.	.	.	.	pfam08737	Rgp1	Rgp1. Rgp1 forms heterodimer with Ric1 (pfam07064) which associates with Golgi membranes and functions as a guanyl-nucleotide exchange factor.	.	.	.	.	.
ENSOARG00000014592	0	1	2	0.993898	2	7	1	3.31855	0.299498	-1.73938	0.283204	down	no	ENSOARG00000014592	protein_coding	chr6:88555264-88556088:+	gi|803085415|ref|XP_012035889.1|	503	6e-63	PREDICTED: alveolar macrophage chemotactic factor isoform X1 [Ovis aries]	gi|803085414|ref|XM_012180499.1|	297	7e-153	PREDICTED: Ovis aries C-X-C motif chemokine 6 (LOC101103238), transcript variant X1, mRNA	P80221	159	2e-49	C-X-C motif chemokine 6	.	.	.	.	pfam00048	IL8	Small cytokines (intecrine/chemokine), interleukin-8 like. Includes a number of secreted growth factors and interferons involved in mitogenic, chemotactic, and inflammatory activity. Structure contains two highly conserved disulfide bonds.	GO:0070098|chemokine-mediated signaling pathway;GO:0042742|defense response to bacterium;GO:0007186|G-protein coupled receptor signaling pathway;GO:0006955|immune response;GO:0006954|inflammatory response;GO:0001776|leukocyte homeostasis;GO:0002446|neutrophil mediated immunity;GO:0002690|positive regulation of leukocyte chemotaxis;GO:0042127|regulation of cell proliferation;GO:0032642|regulation …	GO:0005615|extracellular space;	GO:0008009|chemokine activity;GO:0045236|CXCR chemokine receptor binding;GO:0008201|heparin binding;	K05506	CXCL5_6, SCYB5_6; C-X-C motif chemokine 5/6
ENSOARG00000022737	1	1	0	0.677297	1	1	5	2.25861	0.299873	-1.73758	0.358826	down	no	SNORD121A	snoRNA	chr2:37335681-37335761:+	.	.	.	.	gi|850477813|gb|CP011887.1|	79	2e-32	Ovis canadensis canadensis isolate 43U chromosome 2 sequence	.	.	.	.	.	.	.	.	pfam05525	Branch_AA_trans	Branched-chain amino acid transport protein. This family consists of several bacterial branched-chain amino acid transport proteins which are responsible for the transport of leucine, isoleucine and valine via proton motive force.	.	.	.	.	.
ENSOARG00000004228	2	0	4	1.96208	8	4	8	6.53817	0.300095	-1.73651	0.140758	down	no	NOX3	protein_coding	chr8:78611342-78678112:-	gi|426234992|ref|XP_004011475.1|	2888	0	PREDICTED: NADPH oxidase 3 [Ovis aries]	gi|965949220|ref|XM_004011426.3|	1686	0	PREDICTED: Ovis aries NADPH oxidase 3 (NOX3), mRNA	Q9HBY0	970	0	NADPH oxidase 3	PA0545	51.2	5e-06	COG4097	pfam08030	NAD_binding_6	Ferric reductase NAD binding domain.	GO:0009590|detection of gravity;GO:0048840|otolith development;GO:0042554|superoxide anion generation;GO:0001659|temperature homeostasis;	GO:0005737|cytoplasm;GO:0070062|extracellular exosome;GO:0043020|NADPH oxidase complex;GO:0005886|plasma membrane;	GO:0016175|superoxide-generating NADPH oxidase activity;	K08008	NOX, GP91; NADPH oxidase
ENSOARG00000020421	3	5	1	3.04646	7	12	12	10.151	0.300114	-1.73642	0.0704277	down	no	GP5	protein_coding	chr1:191400063-191401753:+	gi|803272289|ref|XP_011995847.1|	2107	0	PREDICTED: platelet glycoprotein V isoform X2 [Ovis aries musimon]	gi|803272288|ref|XM_012140457.1|	1435	0	PREDICTED: Ovis aries musimon glycoprotein V (platelet) (GP5), transcript variant X2, mRNA	P40197	589	0	Platelet glycoprotein V	alr0124_1	57.8	4e-08	COG4886	pfam13855	LRR_8	Leucine rich repeat.	GO:0007409|axonogenesis;GO:0007596|blood coagulation;GO:0007597|blood coagulation, intrinsic pathway;GO:0007155|cell adhesion;GO:0030168|platelet activation;	GO:0070062|extracellular exosome;GO:0005887|integral component of plasma membrane;GO:0005886|plasma membrane;	.	K06260	GP5; platelet glycoprotein V
ENSOARG00000025184	3	0	0	0.996655	1	8	1	3.32055	0.300148	-1.73625	0.506552	down	no	CLDN4	protein_coding	chr24:33401505-33402010:-	gi|297206800|ref|NP_001171946.1|	820	6e-109	claudin-4 [Ovis aries]	gi|297206799|ref|NM_001185017.1|	432	0	Ovis aries claudin 4 (CLDN4), mRNA	Q6BBL6	301	8e-103	Claudin-4	.	.	.	.	pfam00822	PMP22_Claudin	PMP-22/EMP/MP20/Claudin family.	GO:0016338|calcium-independent cell-cell adhesion via plasma membrane cell-adhesion molecules;GO:0061436|establishment of skin barrier;	GO:0016327|apicolateral plasma membrane;GO:0005923|bicellular tight junction;GO:0005887|integral component of plasma membrane;	GO:0042802|identical protein binding;GO:0005198|structural molecule activity;	K06087	CLDN; claudin
ENSOARG00000023814	0	1	1	0.669488	0	0	7	2.2303	0.300179	-1.73611	0.342381	down	no	U6	snRNA	chr6:65957945-65958051:+	gi|444516109|gb|ELV11053.1|	163	6e-12	Ankyrin repeat and death domain-containing protein 1B [Tupaia chinensis]	gi|850484145|gb|CP011891.1|	98	7e-43	Ovis canadensis canadensis isolate 43U chromosome 6 sequence	.	.	.	.	.	.	.	.	pfam03772	Competence	Competence protein. Members of this family are integral membrane proteins with 6 predicted transmembrane helices. Some members of this family have been shown to be essential for bacterial competence in uptake of extracellular DNA. These proteins may transport DNA across the cell membrane. These proteins contain a highly conserved motif in the amino terminal transmembrane region that has two histi…	.	.	.	.	.
ENSOARG00000023383	1	0	2	0.981038	6	0	4	3.26509	0.300463	-1.73474	0.283718	down	no	SNORA70	snoRNA	chr13:5040857-5040970:+	.	.	.	.	gi|850488330|gb|CP011898.1|	70	3e-27	Ovis canadensis canadensis isolate 43U chromosome 13 sequence	.	.	.	.	.	.	.	.	pfam00209	SNF	Sodium:neurotransmitter symporter family.	.	.	.	.	.
ENSOARG00000023252	4	3	4	3.66175	9	13	15	12.1042	0.302519	-1.7249	0.056377	down	no	JPX_2	misc_RNA	chrX:62641614-62641682:+	.	.	.	.	gi|850496270|gb|CP011912.1|	69	5e-27	Ovis canadensis canadensis isolate 43U chromosome X sequence	.	.	.	.	.	.	.	.	pfam11375	DUF3177	Protein of unknown function (DUF3177). Some members in this family of proteins are annotated as membrane proteins however this cannot be confirmed. Currently there is no known function.	.	.	.	.	.
ENSOARG00000020514	2	5	1	2.71424	15	7	5	8.90605	0.304764	-1.71424	0.0912717	down	no	PLCZ1	protein_coding	chr3:196092851-196138154:+	gi|803301467|ref|XP_012009254.1|	3137	0	PREDICTED: 1-phosphatidylinositol 4,5-bisphosphate phosphodiesterase zeta-1 isoform X1 [Ovis aries musimon]	gi|965928020|ref|XM_015094912.1|	1894	0	PREDICTED: Ovis aries phospholipase C zeta 1 (PLCZ1), transcript variant X2, mRNA	Q1RML2	1167	0	1-phosphatidylinositol 4,5-bisphosphate phosphodiesterase zeta-1	.	.	.	.	pfam00388	PI-PLC-X	Phosphatidylinositol-specific phospholipase C, X domain. This associates with pfam00387 to form a single structural unit.	GO:0006816|calcium ion transport;GO:0007343|egg activation;GO:0035556|intracellular signal transduction;GO:0016042|lipid catabolic process;GO:0007275|multicellular organismal development;	GO:0005829|cytosol;GO:0005634|nucleus;GO:0048471|perinuclear region of cytoplasm;	GO:0005509|calcium ion binding;GO:0004435|phosphatidylinositol phospholipase C activity;GO:0004871|signal transducer activity;	K05861	PLCZ; phosphatidylinositol phospholipase C, zeta [EC:3.1.4.11]
ENSOARG00000011155	1	0	2	0.981038	0	2	8	3.21645	0.305006	-1.71309	0.292245	down	no	SERINC4	protein_coding	chr18:54375911-54380551:-	gi|803250969|ref|XP_011985443.1|	2354	0	PREDICTED: serine incorporator 4 [Ovis aries musimon]	gi|965986816|ref|XM_015102028.1|	1538	0	PREDICTED: Ovis aries serine incorporator 4 (SERINC4), mRNA	A6NH21	746	0	Serine incorporator 4	.	.	.	.	pfam03348	Serinc	Serine incorporator (Serinc). This is a family of eukaryotic membrane proteins which incorporate serine into membranes and facilitate the synthesis of the serine-derived lipids phosphatidylserine and sphingolipid. Members of this family contain 11 transmembrane domains and form intracellular complexes with key enzymes involved in serine and sphingolipid biosynthesis.	GO:0008654|phospholipid biosynthetic process;	GO:0016021|integral component of membrane;	GO:0015194|L-serine transmembrane transporter activity;	.	.
ENSOARG00000016267	1	1	1	1.00171	2	4	4	3.27308	0.306044	-1.70819	0.283339	down	no	OXER1	protein_coding	chr3:81302289-81303512:+	gi|803040466|ref|XP_012028199.1|	1454	0	PREDICTED: oxoeicosanoid receptor 1 [Ovis aries]	gi|965925561|ref|XM_012172809.2|	1224	0	PREDICTED: Ovis aries oxoeicosanoid (OXE) receptor 1 (OXER1), transcript variant X1, mRNA	Q8TDS5	398	6e-134	Oxoeicosanoid receptor 1	.	.	.	.	pfam00001	7tm_1	7 transmembrane receptor (rhodopsin family). This family contains, amongst other G-protein-coupled receptors (GCPRs), members of the opsin family, which have been considered to be typical members of the rhodopsin superfamily. They share several motifs, mainly the seven transmembrane helices, GCPRs of the rhodopsin superfamily. All opsins bind a chromophore, such as 11-cis-retinal. The function of…	GO:0007186|G-protein coupled receptor signaling pathway;GO:0030817|regulation of cAMP biosynthetic process;	GO:0016021|integral component of membrane;GO:0005886|plasma membrane;	GO:0050648|5(S)-hydroxyperoxy-6E,8Z,11Z,14Z-icosatetraenoic acid binding;GO:0050647|5-hydroxy-6E,8Z,11Z,14Z-icosatetraenoic acid binding;GO:0050646|5-oxo-6E,8Z,11Z,14Z-icosatetraenoic acid binding;GO:0004930|G-protein coupled receptor activity;	K10043	OXER1, GPR170; oxoeicosanoid receptor 1
ENSOARG00000024123	2	1	0	1.00952	5	2	3	3.28224	0.307569	-1.70102	0.283115	down	no	SNORD35	snoRNA	chr14:54974947-54975033:+	.	.	.	.	gi|850489142|gb|CP011899.1|	79	2e-32	Ovis canadensis canadensis isolate 43U chromosome 14 sequence	.	.	.	.	.	.	.	.	pfam04828	GFA	Glutathione-dependent formaldehyde-activating enzyme.	.	.	.	.	.
ENSOARG00000017272	3	0	0	0.996655	0	2	8	3.21645	0.309862	-1.6903	0.501951	down	no	KRT17	protein_coding	chr11:41324173-41338864:-	gi|820867066|ref|NP_001295529.1|	1799	0	keratin 17, type I [Ovis aries]	gi|820867065|ref|NM_001308600.1|	1036	0	Ovis aries keratin 17, type I (KRT17), mRNA	A1L595	687	0	Keratin, type I cytoskeletal 17	.	.	.	.	pfam00038	Filament	Intermediate filament protein.	GO:0031069|hair follicle morphogenesis;	GO:0005737|cytoplasm;GO:0005882|intermediate filament;	GO:0005198|structural molecule activity;	K07604	KRT1; type I keratin, acidic
ENSOARG00000002328	2	2	4	2.65223	7	11	8	8.54279	0.310464	-1.6875	0.105919	down	no	TNMD	protein_coding	chrX:126758758-126779499:-	gi|589947609|ref|XP_006986474.1|	1401	0	PREDICTED: tenomodulin [Peromyscus maniculatus bairdii]	gi|850496270|gb|CP011912.1|	1574	0	Ovis canadensis canadensis isolate 43U chromosome X sequence	Q9EP64	522	1e-177	Tenomodulin	.	.	.	.	pfam04089	BRICHOS	BRICHOS domain. The BRICHOS domain is about 100 amino acids long. It is found in a variety of proteins implicated in dementia, respiratory distress and cancer. Its exact function is unknown; roles that have been proposed for it include (a) in targeting of the protein to the secretory pathway, (b) intramolecular chaperone-like function, and (c) assisting the specialized intracellular protease proc…	GO:0071773|cellular response to BMP stimulus;GO:0001886|endothelial cell morphogenesis;GO:0016525|negative regulation of angiogenesis;GO:0001937|negative regulation of endothelial cell proliferation;GO:0035990|tendon cell differentiation;	GO:0016021|integral component of membrane;GO:0005635|nuclear envelope;	.	.	.
ENSOARG00000022126	1	1	1	1.00171	3	0	7	3.22562	0.310547	-1.68711	0.287201	down	no	ENSOARG00000022126	miRNA	chr3:140378816-140378927:+	.	.	.	.	gi|850480667|gb|CP011888.1|	96	1e-41	Ovis canadensis canadensis isolate 43U chromosome 3 sequence	.	.	.	.	.	.	.	.	pfam03881	Fructosamin_kin	Fructosamine kinase. This family includes eukaryotic fructosamine-3-kinase enzymes. The family also includes bacterial members that have not been characterized but probably have a similar or identical function.	.	.	.	.	.
ENSOARG00000003050	4	2	5	3.64108	4	13	19	11.7198	0.310678	-1.68651	0.0642707	down	no	ENSOARG00000003050	protein_coding	chr3:2297180-2303977:-	gi|803226162|ref|XP_011973387.1|	1320	5e-177	PREDICTED: dopamine beta-hydroxylase [Ovis aries musimon]	gi|965804224|ref|XM_012117997.2|	475	0	PREDICTED: Ovis aries musimon dopamine beta-hydroxylase (LOC101110668), mRNA	P15101	489	5e-169	Dopamine beta-hydroxylase	.	.	.	.	pfam03712	Cu2_monoox_C	Copper type II ascorbate-dependent monooxygenase, C-terminal domain. The N and C-terminal domains of members of this family adopt the same PNGase F-like fold.	GO:0048149|behavioral response to ethanol;GO:0001974|blood vessel remodeling;GO:0001816|cytokine production;GO:0042420|dopamine catabolic process;GO:0042596|fear response;GO:0042593|glucose homeostasis;GO:0042309|homoiothermy;GO:0002443|leukocyte mediated immunity;GO:0050900|leukocyte migration;GO:0007626|locomotory behavior;GO:0042711|maternal behavior;GO:0007613|memory;GO:0042421|norepinephrine…	GO:0034466|chromaffin granule lumen;GO:0042584|chromaffin granule membrane;GO:0005615|extracellular space;GO:0016021|integral component of membrane;GO:0034774|secretory granule lumen;GO:0030658|transport vesicle membrane;	GO:0005507|copper ion binding;GO:0004500|dopamine beta-monooxygenase activity;GO:0031418|L-ascorbic acid binding;	K00503	DBH; dopamine beta-monooxygenase [EC:1.14.17.1]
ENSOARG00000016555	4	0	0	1.32887	10	0	3	4.27356	0.310952	-1.68524	0.511001	down	no	ENSOARG00000016555	protein_coding	chr4:105529581-105537242:+	gi|926690793|ref|XP_005679601.2|	1304	8e-167	PREDICTED: anionic trypsin [Capra hircus]	gi|850481938|gb|CP011889.1|	2084	0	Ovis canadensis canadensis isolate 43U chromosome 4 sequence	Q29463	469	2e-153	Anionic trypsin	VC1200	112	3e-25	COG5640	pfam00089	Trypsin	Trypsin.	GO:0030574|collagen catabolic process;GO:0007586|digestion;GO:0006508|proteolysis;	GO:0005576|extracellular region;GO:0005615|extracellular space;	GO:0005509|calcium ion binding;GO:0004252|serine-type endopeptidase activity;	.	.
ENSOARG00000019751	2	0	3	1.63767	9	2	5	5.24656	0.312141	-1.67973	0.19415	down	no	WNT10A	protein_coding	chr2:219832766-219844940:+	gi|965922468|ref|XP_004004984.2|	1775	0	PREDICTED: LOW QUALITY PROTEIN: protein Wnt-10a [Ovis aries]	gi|965922467|ref|XM_004004935.3|	1198	0	PREDICTED: Ovis aries wingless-type MMTV integration site family member 10A (WNT10A), transcript variant X1, mRNA	P70701	560	0	Protein Wnt-10a	.	.	.	.	pfam00110	wnt	wnt family. Wnt genes have been identified in vertebrates and invertebrates but not in plants, unicellular eukaryotes or prokaryotes. In humans, 19 WNT proteins are known. Because of their insolubility little is known about Wnt protein structure, but all have 23 or 24 Cys residues whose spacing is highly conserved. Signal transduction by Wnt proteins (including the Wnt/beta-catenin, the Wnt/Ca++,…	GO:0009887|organ morphogenesis;GO:0045165|cell fate commitment;GO:0007267|cell-cell signaling;GO:0071560|cellular response to transforming growth factor beta stimulus;GO:0048730|epidermis morphogenesis;GO:0001942|hair follicle development;GO:0031069|hair follicle morphogenesis;GO:0014033|neural crest cell differentiation;GO:0030182|neuron differentiation;GO:0042476|odontogenesis;GO:0010628|positi…	GO:0005615|extracellular space;GO:0005578|proteinaceous extracellular matrix;	GO:0005109|frizzled binding;GO:0005102|receptor binding;	K01357	WNT10; wingless-type MMTV integration site family, member 10
ENSOARG00000002566	0	0	4	1.29764	0	0	13	4.14199	0.313289	-1.67443	0.488538	down	no	ENSOARG00000002566	protein_coding	chr18:32423997-32426423:+	gi|296475465|tpg|DAA17580.1|	1198	2e-155	TPA: taste receptor protein 1-like [Bos taurus]	gi|965986103|ref|XM_015101983.1|	628	0	PREDICTED: Ovis aries taste receptor cell protein 1 (LOC105603296), transcript variant X1, mRNA	Q58Y74	246	2e-73	Taste receptor cell protein 1	.	.	.	.	pfam00344	SecY	SecY translocase.	GO:0035556|intracellular signal transduction;GO:0018105|peptidyl-serine phosphorylation;GO:0046777|protein autophosphorylation;GO:0006417|regulation of translation;	GO:0005737|cytoplasm;GO:0005634|nucleus;	GO:0005524|ATP binding;GO:0009931|calcium-dependent protein serine/threonine kinase activity;GO:0005516|calmodulin binding;GO:0004683|calmodulin-dependent protein kinase activity;	.	.
ENSOARG00000015673	2	0	2	1.31326	3	0	10	4.18146	0.314066	-1.67086	0.246385	down	no	MFRP	protein_coding	chr15:29390596-29396511:-	gi|803225834|ref|XP_011973237.1|	2545	0	PREDICTED: membrane frizzled-related protein isoform X2 [Ovis aries musimon]	gi|926709341|ref|XM_005689544.2|	2373	0	PREDICTED: Capra hircus membrane frizzled-related protein (MFRP), mRNA	Q9BY79	790	0	Membrane frizzled-related protein	.	.	.	.	pfam00431	CUB	CUB domain.	GO:0009790|embryo development;GO:0042462|eye photoreceptor cell development;GO:0060041|retina development in camera-type eye;GO:0007601|visual perception;	GO:0016324|apical plasma membrane;GO:0016021|integral component of membrane;	.	.	.
ENSOARG00000012471	4	3	2	3.01293	1	18	10	9.52578	0.316292	-1.66067	0.107552	down	no	GDF5	protein_coding	chr13:64242058-64245799:-	gi|426241388|ref|XP_004014573.1|	2324	0	PREDICTED: growth/differentiation factor 5 [Ovis aries]	gi|803137282|ref|XM_004014524.2|	1473	0	PREDICTED: Ovis aries growth differentiation factor 5 (GDF5), mRNA	P43026	840	0	Growth/differentiation factor 5	.	.	.	.	pfam00019	TGF_beta	Transforming growth factor beta like domain.	GO:0048468|cell development;GO:0007267|cell-cell signaling;GO:0060591|chondroblast differentiation;GO:0002062|chondrocyte differentiation;GO:0030326|embryonic limb morphogenesis;GO:0035136|forelimb morphogenesis;GO:0040007|growth;GO:0035137|hindlimb morphogenesis;GO:0032331|negative regulation of chondrocyte differentiation;GO:0050680|negative regulation of epithelial cell proliferation;GO:200105…	GO:0005576|extracellular region;GO:0005615|extracellular space;GO:0005622|intracellular;GO:0005886|plasma membrane;	GO:0036122|BMP binding;GO:0005125|cytokine activity;GO:0008083|growth factor activity;GO:0005160|transforming growth factor beta receptor binding;	K04664	GDF5_6_7; growth differentiation factor 5/6/7
ENSOARG00000000958	9	7	62	25.5189	43	168	28	79.2608	0.321961	-1.63504	0.279847	down	no	TMEM30B	protein_coding	chr7:70316098-70316814:-	gi|803285995|ref|XP_012002641.1|	1146	5e-155	PREDICTED: cell cycle control protein 50B [Ovis aries musimon]	gi|965865580|ref|XM_012147251.2|	680	0	PREDICTED: Ovis aries musimon transmembrane protein 30B (TMEM30B), transcript variant X2, mRNA	Q3MIR4	424	8e-148	Cell cycle control protein 50B	YCR094w	117	1e-29	COG5035	pfam03381	CDC50	LEM3 (ligand-effect modulator 3) family / CDC50 family. Members of this family have been predicted to contain transmembrane helices. The family member LEM3 is a ligand-effect modulator, mutation of which increases glucocorticoid receptor activity in response to dexamethasone and also confers increased activity on other intracellular receptors including the progesterone, oestrogen and mineralocort…	GO:0006869|lipid transport;GO:0070863|positive regulation of protein exit from endoplasmic reticulum;	GO:0016021|integral component of membrane;GO:0005886|plasma membrane;	.	.	.
ENSOARG00000013145	0	0	1	0.32441	0	3	0	1.00131	0.323985	-1.626	0.616062	down	no	ENSOARG00000013145	protein_coding	chr5:40330843-40331781:+	gi|426230915|ref|XP_004009504.1|	1446	0	PREDICTED: olfactory receptor 2M2-like [Ovis aries]	gi|965934967|ref|XM_004009455.3|	933	0	PREDICTED: Ovis aries olfactory receptor 2M2-like (LOC101106169), transcript variant X1, mRNA	Q6IF00	281	3e-91	Olfactory receptor 2T2	.	.	.	.	pfam13853	7tm_4	Olfactory receptor. The members of this family are transmembrane olfactory receptors.	GO:0007186|G-protein coupled receptor signaling pathway;GO:0007608|sensory perception of smell;	GO:0016021|integral component of membrane;GO:0005886|plasma membrane;	GO:0004930|G-protein coupled receptor activity;GO:0004984|olfactory receptor activity;	K04257	OLFR; olfactory receptor
ENSOARG00000020898	0	0	1	0.32441	1	2	0	0.999313	0.324633	-1.62312	0.689511	down	no	ENSOARG00000020898	protein_coding	chr3:203291302-203294607:-	gi|803058395|ref|XP_012031505.1|	322	2e-47	PREDICTED: basic salivary proline-rich protein 4-like isoform X1 [Ovis aries]	gi|850480667|gb|CP011888.1|	278	7e-142	Ovis canadensis canadensis isolate 43U chromosome 3 sequence	.	.	.	.	.	.	.	.	pfam15001	AP-5_subunit_s1	AP-5 complex subunit sigma-1. This family of proteins are subunits of the adaptor protein complex AP-5.	.	.	.	.	.
ENSOARG00000014167	0	0	1	0.32441	1	2	0	0.999313	0.324633	-1.62312	0.689511	down	no	OR4K14	protein_coding	chr7:24552028-24553026:-	gi|965944237|ref|XP_014952247.1|	1662	0	PREDICTED: olfactory receptor 4K14 [Ovis aries]	gi|965944236|ref|XM_015096761.1|	999	0	PREDICTED: Ovis aries olfactory receptor 4K14 (LOC101118790), transcript variant X1, mRNA	Q8NGD5	507	1e-179	Olfactory receptor 4K14	.	.	.	.	pfam13853	7tm_4	Olfactory receptor. The members of this family are transmembrane olfactory receptors.	GO:0050907|detection of chemical stimulus involved in sensory perception;GO:0007186|G-protein coupled receptor signaling pathway;	GO:0016021|integral component of membrane;GO:0005886|plasma membrane;	GO:0004930|G-protein coupled receptor activity;GO:0004984|olfactory receptor activity;GO:0004888|transmembrane signaling receptor activity;	K04257	OLFR; olfactory receptor
ENSOARG00000017086	0	0	1	0.32441	2	1	0	0.997315	0.325283	-1.62023	0.689491	down	no	ENSOARG00000017086	protein_coding	chr21:45593239-45596517:-	gi|803225243|ref|XP_011972936.1|	911	1e-118	PREDICTED: mas-related G-protein coupled receptor member D-like [Ovis aries musimon]	gi|965994722|ref|XM_015102995.1|	652	0	PREDICTED: Ovis aries mas-related G-protein coupled receptor member D-like (LOC105604186), partial mRNA	Q6L786	73.2	2e-13	Mas-related G-protein coupled receptor member D	.	.	.	.	pfam12250	AftA_N	Arabinofuranosyltransferase N terminal. This domain family is found in bacteria, and is typically between 430 and 441 amino acids in length. This family is the N terminal region of AftA. The enzyme catalyses the addition of the first key arabinofuranosyl residue from the sugar donor beta-D-arabinofuranosyl-1-monophosphoryldecaprenol to the galactan domain of the cell wall, thus priming the galact…	.	GO:0016021|integral component of membrane;GO:0005886|plasma membrane;	GO:0004930|G-protein coupled receptor activity;	.	.
ENSOARG00000014428	0	0	1	0.32441	2	1	0	0.997315	0.325283	-1.62023	0.689491	down	no	ENSOARG00000014428	protein_coding	chr5:60776686-60777651:+	gi|803077805|ref|XP_012034217.1|	1480	0	PREDICTED: uncharacterized protein C4orf19-like [Ovis aries]	gi|965939290|ref|XM_012178827.2|	966	0	PREDICTED: Ovis aries uncharacterized protein C4orf19-like (LOC101107700), mRNA	Q8IY42	290	2e-94	Uncharacterized protein C4orf19	.	.	.	.	pfam03094	Mlo	Mlo family. A family of plant integral membrane proteins, first discovered in barley. Mutants lacking wild-type Mlo proteins show broad spectrum resistance to the powdery mildew fungus, and dysregulated cell death control, with spontaneous cell death in response to developmental or abiotic stimuli. Thus wild-type Mlo proteins are thought to be inhibitors of cell death whose deficiency lowers the …	.	GO:0030054|cell junction;GO:0005654|nucleoplasm;	.	.	.
ENSOARG00000022640	0	0	1	0.32441	0	2	1	0.986155	0.328964	-1.604	0.68938	down	no	ENSOARG00000022640	miRNA	chr14:57046242-57046324:-	.	.	.	.	gi|850489142|gb|CP011899.1|	77	2e-31	Ovis canadensis canadensis isolate 43U chromosome 14 sequence	.	.	.	.	.	.	.	.	pfam03805	CLAG	Cytoadherence-linked asexual protein. Clag (cytoadherence linked asexual gene) is a malaria surface protein which has been shown to be involved in the binding of Plasmodium falciparum infected erythrocytes to host endothelial cells, a process termed cytoadherence. The cytoadherence phenomenon is associated with the sequestration of infected erythrocytes in the blood vessels of the brain, cerebral…	.	.	.	.	.
ENSOARG00000022037	0	0	1	0.32441	0	2	1	0.986155	0.328964	-1.604	0.68938	down	no	ENSOARG00000022037	miRNA	chr20:38325744-38325823:+	.	.	.	.	gi|850492819|gb|CP011905.1|	74	1e-29	Ovis canadensis canadensis isolate 43U chromosome 20 sequence	.	.	.	.	.	.	.	.	pfam00225	Kinesin	Kinesin motor domain.	.	.	.	.	.
ENSOARG00000019190	0	0	1	0.32441	0	2	1	0.986155	0.328964	-1.604	0.68938	down	no	MYL1	protein_coding	chr2:210934024-210957923:-	gi|426221484|ref|XP_004004940.1|	865	1e-115	PREDICTED: myosin light chain 1/3, skeletal muscle isoform isoform X1 [Ovis aries]	gi|965922355|ref|XM_004004891.3|	594	0	PREDICTED: Ovis aries myosin light chain 1 (MYL1), transcript variant X1, mRNA	A0JNJ5	329	8e-114	Myosin light chain 1/3, skeletal muscle isoform	SPAP8A3.08	109	5e-29	COG5126	pfam13499	EF-hand_7	EF-hand domain pair.	GO:0006936|muscle contraction;	GO:0030016|myofibril;GO:0016459|myosin complex;	GO:0005509|calcium ion binding;	K05738	MYL1; myosin light chain 1
ENSOARG00000016675	0	0	1	0.32441	0	2	1	0.986155	0.328964	-1.604	0.68938	down	no	FSIP2	protein_coding	chr2:122472091-122615086:-	gi|803016823|ref|XP_011987011.1|	35175	0	PREDICTED: fibrous sheath-interacting protein 2 isoform X1 [Ovis aries]	gi|965921173|ref|XM_012131621.2|	20860	0	PREDICTED: Ovis aries fibrous sheath interacting protein 2 (FSIP2), transcript variant X1, mRNA	Q5CZC0	8524	0	Fibrous sheath-interacting protein 2	.	.	.	.	pfam06658	DUF1168	Protein of unknown function (DUF1168). This family consists of several hypothetical eukaryotic proteins of unknown function.	.	GO:0005739|mitochondrion;	.	.	.
ENSOARG00000007330	3	4	1	2.70138	6	11	8	8.21102	0.328994	-1.60386	0.121882	down	no	B3GNT8	protein_coding	chr14:49606098-49607258:+	gi|556752052|ref|XP_005971423.1|	1489	0	PREDICTED: UDP-GlcNAc:betaGal beta-1,3-N-acetylglucosaminyltransferase 8 [Pantholops hodgsonii]	gi|965911533|ref|XM_015091220.1|	588	0	PREDICTED: Ovis aries musimon UDP-GlcNAc:betaGal beta-1,3-N-acetylglucosaminyltransferase 8-like (LOC105613942), transcript variant X2, mRNA	Q7Z7M8	459	7e-159	UDP-GlcNAc:betaGal beta-1,3-N-acetylglucosaminyltransferase 8	.	.	.	.	pfam01762	Galactosyl_T	Galactosyltransferase. This family includes the galactosyltransferases UDP-galactose:2-acetamido-2-deoxy-D-glucose3beta-galactosyltransferase and UDP-Gal:beta-GlcNAc beta 1,3-galactosyltranferase. Specific galactosyltransferases transfer galactose to GlcNAc terminal chains in the synthesis of the lacto-series oligosaccharides types 1 and 2.	GO:0016266|O-glycan processing;GO:0030311|poly-N-acetyllactosamine biosynthetic process;	GO:0070062|extracellular exosome;GO:0000139|Golgi membrane;GO:0016021|integral component of membrane;	GO:0016262|protein N-acetylglucosaminyltransferase activity;GO:0008499|UDP-galactose:beta-N-acetylglucosamine beta-1,3-galactosyltransferase activity;	K09665	B3GNT8; beta-1,3-N-acetylglucosaminyltransferase 8 [EC:2.4.1.-]
ENSOARG00000002577	0	0	1	0.32441	1	1	1	0.984157	0.329632	-1.60107	0.689359	down	no	ENSOARG00000002577	protein_coding	chrJH922250.1:3906-4511:-	gi|440888331|gb|ELR44564.1|	606	2e-77	T-cell receptor alpha chain V region CTL-F3 [Bos mutus]	gi|982988829|ref|XM_015465005.1|	364	0	PREDICTED: Bos taurus T-cell receptor alpha chain V region CTL-F3 (LOC100300850), mRNA	P06323	130	2e-37	T-cell receptor alpha chain V region CTL-F3	.	.	.	.	pfam07686	V-set	Immunoglobulin V-set domain. This domain is found in antibodies as well as neural protein P0 and CTL4 amongst others.	GO:0006139|nucleobase-containing compound metabolic process;	GO:0005730|nucleolus;	GO:0005524|ATP binding;GO:0004003|ATP-dependent DNA helicase activity;GO:0003677|DNA binding;GO:0003723|RNA binding;	.	.
ENSOARG00000013117	5	2	1	2.67566	8	3	14	8.11609	0.329674	-1.60089	0.122642	down	no	ENSOARG00000013117	protein_coding	chr2:67964963-67966307:-	gi|965825592|ref|XP_014961787.1|	1126	1e-147	PREDICTED: LOW QUALITY PROTEIN: forkhead box protein D4 isoform X2 [Ovis aries musimon]	gi|965920497|ref|XM_012123705.2|	1298	0	PREDICTED: Ovis aries forkhead box protein D4 (LOC101116383), transcript variant X1, mRNA	Q60688	324	1e-104	Forkhead box protein D4	SPAC1142.08	105	1e-23	COG5025	pfam00250	Fork_head	Fork head domain.	GO:0006351|transcription, DNA-templated;	GO:0005634|nucleus;	GO:0000981|RNA polymerase II transcription factor activity, sequence-specific DNA binding;GO:0043565|sequence-specific DNA binding;	K09397	FOXD; forkhead box protein D
ENSOARG00000021900	0	0	1	0.32441	2	0	1	0.982159	0.330303	-1.59814	0.689338	down	no	ENSOARG00000021900	miRNA	chr3:165187207-165187277:-	.	.	.	.	gi|850480667|gb|CP011888.1|	69	5e-27	Ovis canadensis canadensis isolate 43U chromosome 3 sequence	.	.	.	.	.	.	.	.	pfam11312	DUF3115	Protein of unknown function (DUF3115). This eukaryotic family of proteins has no known function.	.	.	.	.	.
ENSOARG00000001234	0	0	2	0.648819	4	0	2	1.96432	0.330303	-1.59814	0.577106	down	no	ENSOARG00000001234	protein_coding	chrJH923006.1:603-2195:-	gi|12852185|dbj|BAB29308.1|	830	1e-105	unnamed protein product [Mus musculus]	gi|803280327|ref|XM_012144452.1|	454	0	PREDICTED: Ovis aries musimon CASK interacting protein 1 (CASKIN1), transcript variant X6, mRNA	Q6P9K8	328	1e-100	Caskin-1	all2748	76.6	1e-14	COG0666	pfam12796	Ank_2	Ankyrin repeats (3 copies).	GO:0007165|signal transduction;	GO:0005737|cytoplasm;	.	.	.
ENSOARG00000016726	0	1	3	1.31831	1	10	1	3.98809	0.330561	-1.59701	0.282599	down	no	ENSOARG00000016726	protein_coding	chr11:49678876-49682022:+	gi|965961234|ref|XP_014954379.1|	848	9e-112	PREDICTED: secreted and transmembrane protein 1A-like [Ovis aries]	gi|965961233|ref|XM_015098893.1|	585	0	PREDICTED: Ovis aries secreted and transmembrane protein 1A-like (LOC101106024), mRNA	Q921W8	114	1e-29	Secreted and transmembrane protein 1A	.	.	.	.	pfam05038	Cytochrom_B558a	Cytochrome Cytochrome b558 alpha-subunit. Cytochrome b-245 light chain (p22-phox) is one of the key electron transfer elements of the NADPH oxidase in phagocytes.	GO:0006955|immune response;GO:0043123|positive regulation of I-kappaB kinase/NF-kappaB signaling;	GO:0070062|extracellular exosome;GO:0016021|integral component of membrane;GO:0005886|plasma membrane;	GO:0004871|signal transducer activity;	.	.
ENSOARG00000018081	1	0	1	0.656628	1	4	1	1.98547	0.330717	-1.59633	0.459806	down	no	BPIFC	protein_coding	chr3:176109798-176148459:-	gi|965927545|ref|XP_014950325.1|	2477	0	PREDICTED: BPI fold-containing family C protein [Ovis aries]	gi|965927544|ref|XM_015094839.1|	1147	0	PREDICTED: Ovis aries BPI fold containing family C (BPIFC), mRNA	Q8NFQ6	795	0	BPI fold-containing family C protein	.	.	.	.	pfam02886	LBP_BPI_CETP_C	LBP / BPI / CETP family, C-terminal domain. The N and C terminal domains of the LBP/BPI/CETP family are structurally similar.	.	GO:0005615|extracellular space;	GO:0001530|lipopolysaccharide binding;GO:0005543|phospholipid binding;	.	.
ENSOARG00000012826	1	0	2	0.981038	5	2	2	2.96363	0.331026	-1.59498	0.349295	down	no	CACNA2D4	protein_coding	chr3:212231976-212297934:-	gi|556719679|ref|XP_005955720.1|	5302	0	PREDICTED: voltage-dependent calcium channel subunit alpha-2/delta-4 [Pantholops hodgsonii]	gi|556719678|ref|XM_005955658.1|	2826	0	PREDICTED: Pantholops hodgsonii calcium channel, voltage-dependent, alpha 2/delta subunit 4 (CACNA2D4), mRNA	Q7Z3S7	1820	0	Voltage-dependent calcium channel subunit alpha-2/delta-4	.	.	.	.	pfam08399	VWA_N	VWA N-terminal. This domain is found at the N-terminus of proteins containing von Willebrand factor type A (VWA, pfam00092) and Cache (pfam02743) domains. It has been found in vertebrates, Drosophila and C. elegans but has not yet been identified in other eukaryotes. It is probably involved in the function of some voltage-dependent calcium channel subunits.	GO:0070588|calcium ion transmembrane transport;GO:0061337|cardiac conduction;GO:0050908|detection of light stimulus involved in visual perception;GO:0051924|regulation of calcium ion transport;	GO:0005886|plasma membrane;GO:0005891|voltage-gated calcium channel complex;	GO:0005246|calcium channel regulator activity;GO:0046872|metal ion binding;GO:0005245|voltage-gated calcium channel activity;	K04861	CACNA2D4; voltage-dependent calcium channel alpha-2/delta-4
ENSOARG00000010345	0	0	2	0.648819	0	3	3	1.95715	0.331512	-1.59287	0.576459	down	no	MBOAT4	protein_coding	chr26:24988343-24997500:-	gi|807045841|ref|NP_001293051.1|	1875	0	ghrelin O-acyltransferase [Ovis aries]	gi|807045840|ref|NM_001306122.1|	1263	0	Ovis aries membrane bound O-acyltransferase domain containing 4 (MBOAT4), mRNA	Q96T53	589	0	Ghrelin O-acyltransferase	YOR175c	51.6	3e-06	COG5202	pfam03062	MBOAT	MBOAT, membrane-bound O-acyltransferase family. The MBOAT (membrane bound O-acyl transferase) family of membrane proteins contains a variety of acyltransferase enzymes. A conserved histidine has been suggested to be the active site residue.	GO:0018191|peptidyl-serine octanoylation;	GO:0005789|endoplasmic reticulum membrane;GO:0030176|integral component of endoplasmic reticulum membrane;	GO:0008374|O-acyltransferase activity;GO:0016412|serine O-acyltransferase activity;	.	.
ENSOARG00000014850	1	0	1	0.656628	4	1	1	1.97947	0.331719	-1.59197	0.459874	down	no	ENSOARG00000014850	protein_coding	chr14:56441193-56449795:-	gi|926730249|ref|XP_013832473.1|	2124	0	PREDICTED: sialic acid-binding Ig-like lectin 6 [Capra hircus]	gi|926730248|ref|XM_013977019.1|	1174	0	PREDICTED: Capra hircus sialic acid-binding Ig-like lectin 6 (LOC102184990), mRNA	O43699	493	3e-170	Sialic acid-binding Ig-like lectin 6	.	.	.	.	pfam07679	I-set	Immunoglobulin I-set domain.	GO:0007155|cell adhesion;GO:0007267|cell-cell signaling;	GO:0005576|extracellular region;GO:0005887|integral component of plasma membrane;GO:0016020|membrane;	GO:0030246|carbohydrate binding;	K06738	SIGLEC6; sialic acid binding Ig-like lectin 6
ENSOARG00000004393	0	0	2	0.648819	1	2	3	1.95516	0.33185	-1.59139	0.576278	down	no	ENSOARG00000004393	protein_coding	chr18:65797367-65797952:-	gi|301779597|ref|XP_002925216.1|	610	2e-77	PREDICTED: 60S ribosomal protein L9 [Ailuropoda melanoleuca]	gi|850491796|gb|CP011903.1|	450	0	Ovis canadensis canadensis isolate 43U chromosome 18 sequence	P32969	235	3e-77	60S ribosomal protein L9	SPAC4G9.16c	114	8e-31	COG0097	pfam13574	Reprolysin_2	Metallo-peptidase family M12B Reprolysin-like. This zinc-binding metallo-peptidase has the characteristic binding motif HExxGHxxGxxH of Reprolysin-like peptidases of family M12B.	GO:0002181|cytoplasmic translation;GO:0000184|nuclear-transcribed mRNA catabolic process, nonsense-mediated decay;GO:0006364|rRNA processing;GO:0006614|SRP-dependent cotranslational protein targeting to membrane;GO:0006412|translation;GO:0006413|translational initiation;GO:0019083|viral transcription;	GO:0005737|cytoplasm;GO:0005829|cytosol;GO:0022625|cytosolic large ribosomal subunit;GO:0031012|extracellular matrix;GO:0005925|focal adhesion;GO:0016020|membrane;GO:0005730|nucleolus;GO:0005634|nucleus;GO:0005840|ribosome;	GO:0003723|RNA binding;GO:0019843|rRNA binding;GO:0003735|structural constituent of ribosome;	K02940	RP-L9e, RPL9; large subunit ribosomal protein L9e
ENSOARG00000000431	1	0	0	0.332218	1	2	0	0.999313	0.332447	-1.5888	0.689584	down	no	ENSOARG00000000431	protein_coding	chrAMGL01126947.1:21-4694:+	gi|803206108|ref|XP_011963652.1|	832	3e-100	PREDICTED: adenylate cyclase type 5-like [Ovis aries]	gi|966013923|ref|XM_012108262.2|	1941	0	PREDICTED: Ovis aries adenylate cyclase type 5-like (LOC105606030), mRNA	O95622	331	5e-93	Adenylate cyclase type 5	all0661	60.1	3e-08	COG2114	pfam00211	Guanylate_cyc	Adenylate and Guanylate cyclase catalytic domain.	GO:0007190|activation of adenylate cyclase activity;GO:0034199|activation of protein kinase A activity;GO:0001973|adenosine receptor signaling pathway;GO:0007191|adenylate cyclase-activating dopamine receptor signaling pathway;GO:0007189|adenylate cyclase-activating G-protein coupled receptor signaling pathway;GO:0007195|adenylate cyclase-inhibiting dopamine receptor signaling pathway;GO:0007193|…	GO:0016021|integral component of membrane;GO:0005622|intracellular;GO:0005886|plasma membrane;GO:0072372|primary cilium;	GO:0004016|adenylate cyclase activity;GO:0008179|adenylate cyclase binding;GO:0005524|ATP binding;GO:0046872|metal ion binding;GO:0046982|protein heterodimerization activity;	K08045	ADCY5; adenylate cyclase 5 [EC:4.6.1.1]
ENSOARG00000016318	0	0	2	0.648819	3	0	3	1.95116	0.33253	-1.58844	0.575917	down	no	ENSOARG00000016318	protein_coding	chr3:82753378-82753683:+	gi|594035985|ref|XP_006042662.1|	536	2e-68	PREDICTED: 60S ribosomal protein L10-like [Bubalus bubalis]	gi|965995000|ref|XM_012102025.2|	306	6e-158	PREDICTED: Ovis aries 60S ribosomal protein L10-like (LOC101110719), transcript variant X1, mRNA	A8D8X1	205	2e-66	60S ribosomal protein L10	SPAP7G5.05	120	1e-33	COG0197	pfam00252	Ribosomal_L16	Ribosomal protein L16p/L10e.	GO:0006412|translation;	GO:0005840|ribosome;	GO:0003735|structural constituent of ribosome;	K02866	RP-L10e, RPL10; large subunit ribosomal protein L10e
ENSOARG00000014864	1	0	2	0.981038	5	1	3	2.94847	0.332727	-1.58759	0.349505	down	no	ENSOARG00000014864	protein_coding	chr1:221877400-221878572:+	gi|803004821|ref|XP_011955558.1|	2107	0	PREDICTED: pyruvate dehydrogenase E1 component subunit alpha, somatic form, mitochondrial-like [Ovis aries]	gi|965914063|ref|XM_012100168.2|	1173	0	PREDICTED: Ovis aries pyruvate dehydrogenase E1 component subunit alpha, somatic form, mitochondrial-like (LOC101103029), mRNA	A7MB35	769	0	Pyruvate dehydrogenase E1 component subunit alpha, somatic form, mitochondrial	YER178w	370	8e-124	COG1071	pfam00676	E1_dh	Dehydrogenase E1 component. This family uses thiamine pyrophosphate as a cofactor. This family includes pyruvate dehydrogenase, 2-oxoglutarate dehydrogenase and 2-oxoisovalerate dehydrogenase.	GO:0006086|acetyl-CoA biosynthetic process from pyruvate;GO:0006006|glucose metabolic process;GO:0061732|mitochondrial acetyl-CoA biosynthetic process from pyruvate;GO:0006099|tricarboxylic acid cycle;	GO:0005759|mitochondrial matrix;GO:0005739|mitochondrion;GO:0043209|myelin sheath;GO:0005634|nucleus;GO:0045254|pyruvate dehydrogenase complex;	GO:0004739|pyruvate dehydrogenase (acetyl-transferring) activity;GO:0034604|pyruvate dehydrogenase (NAD+) activity;GO:0004738|pyruvate dehydrogenase activity;	K00161	PDHA, pdhA; pyruvate dehydrogenase E1 component alpha subunit [EC:1.2.4.1]
ENSOARG00000016170	1	0	0	0.332218	2	1	0	0.997315	0.333113	-1.58592	0.689566	down	no	IRX4	protein_coding	chr16:71302123-71305743:+	gi|466032176|ref|XP_004274554.1|	1188	9e-156	PREDICTED: iroquois-class homeodomain protein IRX-4 [Orcinus orca]	gi|965979690|ref|XM_015101204.1|	858	0	PREDICTED: Ovis aries iroquois homeobox 4 (IRX4), transcript variant X1, mRNA	P78413	422	8e-142	Iroquois-class homeodomain protein IRX-4	.	.	.	.	pfam05920	Homeobox_KN	Homeobox KN domain. This is a homeobox transcription factor KN domain conserved from fungi to human and plants.	GO:0048561|establishment of organ orientation;GO:0007507|heart development;GO:0006355|regulation of transcription, DNA-templated;	GO:0005634|nucleus;	GO:0043565|sequence-specific DNA binding;	.	.
ENSOARG00000009710	1	0	0	0.332218	2	1	0	0.997315	0.333113	-1.58592	0.689566	down	no	ACTRT1	protein_coding	chrX:106424384-106425517:-	gi|426257615|ref|XP_004022421.1|	1946	0	PREDICTED: actin-related protein T1 [Ovis aries]	gi|966008414|ref|XM_004022372.3|	1134	0	PREDICTED: Ovis aries actin-related protein T1 (LOC101119281), mRNA	Q8TDG2	620	0	Actin-related protein T1	SPBC32H8.12c	381	4e-129	COG5277	pfam00022	Actin	Actin.	.	GO:0005737|cytoplasm;GO:0005856|cytoskeleton;	.	.	.
ENSOARG00000020985	1	0	2	0.981038	0	5	4	2.94331	0.333311	-1.58506	0.349577	down	no	ENSOARG00000020985	protein_coding	chr3:204148504-204158538:+	gi|803055546|ref|XP_012030767.1|	1142	1e-154	PREDICTED: natural killer cells antigen CD94-like [Ovis aries]	gi|965928305|ref|XM_012175377.2|	859	0	PREDICTED: Ovis aries natural killer cells antigen CD94-like (LOC105613001), mRNA	Q9MZ37	79.7	3e-16	NKG2-D type II integral membrane protein	.	.	.	.	pfam00059	Lectin_C	Lectin C-type domain. This family includes both long and short form C-type	GO:0002250|adaptive immune response;GO:0030154|cell differentiation;GO:0071222|cellular response to lipopolysaccharide;GO:0050830|defense response to Gram-positive bacterium;GO:0045087|innate immune response;GO:0030101|natural killer cell activation;GO:0034260|negative regulation of GTPase activity;GO:2000502|negative regulation of natural killer cell chemotaxis;GO:0032729|positive regulation of …	GO:0009986|cell surface;GO:0009897|external side of plasma membrane;GO:0016021|integral component of membrane;	GO:0030246|carbohydrate binding;GO:0032394|MHC class Ib receptor activity;	K06728	KLRK1; killer cell lectin-like receptor subfamily K member 1
ENSOARG00000005678	0	1	3	1.31831	4	5	3	3.95178	0.333598	-1.58382	0.279306	down	no	ENSOARG00000005678	protein_coding	chr5:9393977-9395442:+	gi|803281258|ref|XP_012000329.1|	323	2e-35	PREDICTED: prostaglandin E2 receptor EP1 subtype [Ovis aries musimon]	gi|965935826|ref|XM_015095782.1|	563	0	PREDICTED: Ovis aries prostaglandin E receptor 1 (PTGER1), transcript variant X1, mRNA	P34995	112	7e-28	Prostaglandin E2 receptor EP1 subtype	.	.	.	.	pfam00001	7tm_1	7 transmembrane receptor (rhodopsin family). This family contains, amongst other G-protein-coupled receptors (GCPRs), members of the opsin family, which have been considered to be typical members of the rhodopsin superfamily. They share several motifs, mainly the seven transmembrane helices, GCPRs of the rhodopsin superfamily. All opsins bind a chromophore, such as 11-cis-retinal. The function of…	GO:0007189|adenylate cyclase-activating G-protein coupled receptor signaling pathway;GO:0007186|G-protein coupled receptor signaling pathway;GO:0006954|inflammatory response;GO:0007204|positive regulation of cytosolic calcium ion concentration;GO:0032496|response to lipopolysaccharide;	GO:0005887|integral component of plasma membrane;GO:0005886|plasma membrane;	GO:0004957|prostaglandin E receptor activity;	K04258	PTGER1; prostaglandin E receptor 1
ENSOARG00000001222	42	36	4	27.6736	39	77	139	82.9268	0.333712	-1.58333	0.0574879	down	no	ENSOARG00000001222	protein_coding	chr24:2500565-2523213:+	gi|803280623|ref|XP_011999998.1|	607	1e-70	PREDICTED: uncharacterized protein LOC105604623 isoform X1 [Ovis aries musimon]	gi|966002295|ref|XM_012104010.2|	700	0	PREDICTED: Ovis aries uncharacterized LOC105604623 (LOC105604623), transcript variant X2, mRNA	.	.	.	.	.	.	.	.	pfam15225	IL32	Interleukin 32.	.	.	.	.	.
ENSOARG00000023491	1	0	0	0.332218	3	0	0	0.995317	0.333782	-1.58302	0.616035	down	no	SNORA25	snoRNA	chr25:4836748-4836859:+	.	.	.	.	gi|850494956|gb|CP011910.1|	103	1e-45	Ovis canadensis canadensis isolate 43U chromosome 25 sequence	.	.	.	.	.	.	.	.	pfam07402	Herpes_U26	Human herpesvirus U26 protein. This family consists of several Human herpesvirus U26 proteins of around 300 residues in length. The function of this family is unknown.	.	.	.	.	.
ENSOARG00000022972	1	0	0	0.332218	3	0	0	0.995317	0.333782	-1.58302	0.616035	down	no	SNORD38	snoRNA	chr2:220244666-220244736:+	.	.	.	.	gi|850477813|gb|CP011887.1|	71	4e-28	Ovis canadensis canadensis isolate 43U chromosome 2 sequence	.	.	.	.	.	.	.	.	pfam03531	SSrecog	Structure-specific recognition protein (SSRP1). SSRP1 has been implicated in transcriptional initiation and elongation and in DNA replication and repair. This domain belongs to the Pleckstrin homology fold superfamily.	.	.	.	.	.
ENSOARG00000022575	1	0	0	0.332218	3	0	0	0.995317	0.333782	-1.58302	0.616035	down	no	ENSOARG00000022575	miRNA	chr16:37881773-37881846:-	.	.	.	.	gi|850490465|gb|CP011901.1|	70	2e-27	Ovis canadensis canadensis isolate 43U chromosome 16 sequence	.	.	.	.	.	.	.	.	pfam03442	CBM_X2	Carbohydrate binding domain X2. This domain binds to cellulose and to bacterial cell walls. It is found in glycosyl hydrolases and in scaffolding proteins of cellulosomes (multiprotein glycosyl hydrolase complexes). In the cellulosome it may aid cellulose degradation by anchoring the cellulosome to the bacterial cell wall and by binding it to its substrate. This domain has an Ig-like fold.	.	.	.	.	.
ENSOARG00000015919	1	0	0	0.332218	3	0	0	0.995317	0.333782	-1.58302	0.616035	down	no	ENSOARG00000015919	protein_coding	chr2:115890821-115892628:-	gi|965921048|ref|XP_014948785.1|	917	4e-124	PREDICTED: ATP-binding cassette sub-family A member 9-like [Ovis aries]	gi|965921047|ref|XM_015093299.1|	522	0	PREDICTED: Ovis aries ATP-binding cassette sub-family A member 9-like (LOC105608728), mRNA	Q8IUA7	234	1e-69	ATP-binding cassette sub-family A member 9	.	.	.	.	pfam11041	DUF2612	Protein of unknown function (DUF2612). This is a phage protein family expressed from a range of Proteobacteria species. The function is not known.	GO:0006869|lipid transport;	GO:0016021|integral component of membrane;GO:0005743|mitochondrial inner membrane;	GO:0005524|ATP binding;GO:0042626|ATPase activity, coupled to transmembrane movement of substances;	K05651	ABCA9; ATP-binding cassette, subfamily A (ABC1), member 9
ENSOARG00000023960	1	2	3	1.9956	1	15	2	5.97555	0.333961	-1.58225	0.206153	down	no	U6	snRNA	chr3:154639012-154639118:+	gi|925678112|gb|KOX75182.1|	132	1e-08	hypothetical protein WN51_12896 [Melipona quadrifasciata]	gi|850480667|gb|CP011888.1|	107	7e-48	Ovis canadensis canadensis isolate 43U chromosome 3 sequence	.	.	.	.	.	.	.	.	pfam13092	CENP-L	Kinetochore complex Sim4 subunit Fta1. CENP-L is one of the components that assembles onto the CENP-A-nucleosome distal (CAD) centromere. The centromere, which is the basic element of chromosome inheritance, is epigenetically determined in mammals. CENP-A, the centromere-specific histone H3 variant, assembles an array of nucleosomes and it is this that seems to be the prime candidate for specifyi…	.	.	.	.	.
ENSOARG00000001376	3	1	1	1.66614	2	12	1	4.9874	0.334071	-1.58178	0.238844	down	no	ENSOARG00000001376	protein_coding	chr24:2576641-2581586:+	gi|803340204|ref|XP_012028140.1|	2071	0	PREDICTED: uncharacterized protein LOC101120797 isoform X2 [Ovis aries musimon]	gi|965912476|ref|XM_012172752.2|	1199	0	PREDICTED: Ovis aries musimon putative caspase-16 (LOC101120797), transcript variant X3, mRNA	P31944	176	5e-50	Caspase-14	.	.	.	.	pfam00656	Peptidase_C14	Caspase domain.	GO:0070268|cornification;GO:0008544|epidermis development;GO:0031424|keratinization;	GO:0005737|cytoplasm;GO:0070062|extracellular exosome;GO:0031012|extracellular matrix;GO:0045095|keratin filament;GO:0005634|nucleus;	GO:0004197|cysteine-type endopeptidase activity;GO:0097153|cysteine-type endopeptidase activity involved in apoptotic process;	K04401	CASP14; caspase 14 [EC:3.4.22.-]
ENSOARG00000003345	0	0	1	0.32441	0	1	2	0.970999	0.334099	-1.58165	0.689216	down	no	GBX1	protein_coding	chr4:113115934-113144145:-	gi|965930112|ref|XP_014950627.1|	942	4e-124	PREDICTED: LOW QUALITY PROTEIN: homeobox protein GBX-1 isoform X1, partial [Ovis aries]	gi|965930111|ref|XM_015095141.1|	726	0	PREDICTED: Ovis aries gastrulation brain homeobox 1 (GBX1), transcript variant X1, partial mRNA	Q14549	330	2e-109	Homeobox protein GBX-1	.	.	.	.	pfam00046	Homeobox	Homeobox domain.	GO:0007628|adult walking behavior;GO:0048663|neuron fate commitment;GO:0019230|proprioception;GO:0006355|regulation of transcription, DNA-templated;GO:0097374|sensory neuron axon guidance;GO:0021522|spinal cord motor neuron differentiation;GO:0006351|transcription, DNA-templated;	GO:0005634|nucleus;	GO:0043565|sequence-specific DNA binding;	K09321	GBX; homeobox protein GBX
ENSOARG00000005808	1	0	2	0.981038	5	0	4	2.93332	0.334446	-1.58015	0.349716	down	no	CAPN12	protein_coding	chr14:47662818-47674295:-	gi|803253331|ref|XP_011986629.1|	3069	0	PREDICTED: calpain-12 isoform X2 [Ovis aries musimon]	gi|965831020|ref|XM_012131239.2|	1438	0	PREDICTED: Ovis aries musimon calpain 12 (CAPN12), transcript variant X2, mRNA	Q6ZSI9	1000	0	Calpain-12	.	.	.	.	pfam00648	Peptidase_C2	Calpain family cysteine protease.	GO:0006508|proteolysis;	GO:0005737|cytoplasm;	GO:0005509|calcium ion binding;GO:0004198|calcium-dependent cysteine-type endopeptidase activity;	K04740	CAPN12; calpain-12 [EC:3.4.22.-]
ENSOARG00000024063	0	0	1	0.32441	1	0	2	0.969001	0.334788	-1.57868	0.689194	down	no	U1	snRNA	chr1:97137534-97137691:-	gi|927196956|ref|XP_013836555.1|	126	8e-07	PREDICTED: inactive serine/threonine-protein kinase TEX14 [Sus scrofa]	gi|850474981|gb|CP011886.1|	155	3e-74	Ovis canadensis canadensis isolate 43U chromosome 1 sequence	.	.	.	.	.	.	.	.	pfam00108	Thiolase_N	Thiolase, N-terminal domain. Thiolase is reported to be structurally related to beta-ketoacyl synthase (pfam00109), and also chalcone synthase.	.	.	.	.	.
ENSOARG00000023724	0	1	1	0.669488	4	2	0	1.99463	0.335646	-1.57499	0.459559	down	no	snoU54	snoRNA	chr9:36111884-36111950:-	.	.	.	.	gi|850485665|gb|CP011894.1|	67	6e-26	Ovis canadensis canadensis isolate 43U chromosome 9 sequence	.	.	.	.	.	.	.	.	pfam09544	DUF2381	Protein of unknown function (DUF2381). This family consists of at least 8 paralogs in Myxococcus xanthus, a member of the Deltaproteobacteria. The function is unknown.	.	.	.	.	.
ENSOARG00000022442	1	1	1	1.00171	3	5	1	2.98278	0.33583	-1.5742	0.348746	down	no	ENSOARG00000022442	miRNA	chr1:171928541-171928632:+	.	.	.	.	gi|850474981|gb|CP011886.1|	85	1e-35	Ovis canadensis canadensis isolate 43U chromosome 1 sequence	.	.	.	.	.	.	.	.	pfam02261	Asp_decarbox	Aspartate decarboxylase. Decarboxylation of aspartate is the major route of beta-alanine production in bacteria, and is catalysed by the enzyme aspartate decarboxylase EC:4.1.1.11 which requires a pyruvoyl group for its activity. It is synthesized initially as a proenzyme which is then proteolytically cleaved to an alpha (C-terminal) and beta (N-terminal) subunit and a pyruvoyl group. This family…	.	.	.	.	.
ENSOARG00000016100	1	0	1	0.656628	1	2	3	1.95516	0.335844	-1.57413	0.460146	down	no	TEX35	protein_coding	chr12:58004003-58013453:+	gi|426239946|ref|XP_004013877.1|	921	2e-123	PREDICTED: testis-expressed sequence 35 protein isoform X3 [Ovis aries]	gi|965964602|ref|XM_004013828.3|	636	0	PREDICTED: Ovis aries testis expressed 35 (TEX35), transcript variant X3, mRNA	Q2YDP6	327	3e-112	Testis-expressed sequence 35 protein	.	.	.	.	pfam15079	DUF4546	Domain of unknown function (DUF4546). This family of proteins is found in eukaryotes. Proteins in this family are typically between 88 and 212 amino acids in length. The human member of this family is C1orf49.	.	GO:0005634|nucleus;	.	.	.
ENSOARG00000014781	1	0	0	0.332218	0	2	1	0.986155	0.336883	-1.56968	0.689458	down	no	KLLN	protein_coding	chr22:9253906-9254313:-	gi|556774350|ref|XP_005985749.1|	684	1e-88	PREDICTED: LOW QUALITY PROTEIN: killin, p53-regulated DNA replication inhibitor [Pantholops hodgsonii]	gi|556774349|ref|XM_005985687.1|	399	0	PREDICTED: Pantholops hodgsonii killin, p53-regulated DNA replication inhibitor (KLLN), mRNA	B2CW77	159	2e-48	Killin	.	.	.	.	pfam12526	DUF3729	Protein of unknown function (DUF3729). This family of proteins is found in viruses. Proteins in this family are typically between 145 and 1707 amino acids in length. The family is found in association with pfam01443, pfam01661, pfam05417, pfam01660, pfam00978. There is a single completely conserved residue L that may be functionally important.	GO:0006915|apoptotic process;GO:0007050|cell cycle arrest;	GO:0005730|nucleolus;GO:0005634|nucleus;	GO:0003677|DNA binding;	.	.
ENSOARG00000006550	1	0	0	0.332218	0	2	1	0.986155	0.336883	-1.56968	0.689458	down	no	CRYBA1	protein_coding	chr11:20215842-20222612:+	gi|548507295|ref|XP_005693334.1|	1116	5e-153	PREDICTED: beta-crystallin A3 [Capra hircus]	gi|548507294|ref|XM_005693277.1|	645	0	PREDICTED: Capra hircus crystallin, beta A1 (CRYBA1), mRNA	P11843	428	4e-152	Beta-crystallin A3	.	.	.	.	pfam00030	Crystall	Beta/Gamma crystallin. The alignment comprises two Greek key motifs since the similarity between them is very low.	.	.	GO:0005212|structural constituent of eye lens;	.	.
ENSOARG00000016329	0	1	1	0.669488	1	4	1	1.98547	0.337194	-1.56835	0.459662	down	no	ENSOARG00000016329	protein_coding	chr1:68925973-68930355:-	gi|281340837|gb|EFB16421.1|	959	3e-126	hypothetical protein PANDA_019296, partial [Ailuropoda melanoleuca]	gi|594075270|ref|XM_006061354.1|	641	0	PREDICTED: Bubalus bubalis growth factor independent 1 transcription repressor (GFI1), mRNA	Q5DWN0	67.4	2e-11	Zinc finger protein Gfi-1	.	.	.	.	pfam13465	zf-H2C2_2	Zinc-finger double domain.	GO:0071222|cellular response to lipopolysaccharide;GO:0030099|myeloid cell differentiation;GO:0010956|negative regulation of calcidiol 1-monooxygenase activity;GO:0010977|negative regulation of neuron projection development;GO:0000122|negative regulation of transcription from RNA polymerase II promoter;GO:0070105|positive regulation of interleukin-6-mediated signaling pathway;GO:0051569|regulatio…	GO:0016604|nuclear body;GO:0016363|nuclear matrix;GO:0017053|transcriptional repressor complex;	GO:0046872|metal ion binding;GO:0044212|transcription regulatory region DNA binding;GO:0001078|transcriptional repressor activity, RNA polymerase II core promoter proximal region sequence-specific binding;	K09223	GFI1; growth factor independent 1
ENSOARG00000010033	0	3	4	2.33287	8	8	5	6.91741	0.337247	-1.56812	0.16364	down	no	LMOD3	protein_coding	chr19:32405339-32420823:+	gi|803185316|ref|XP_011955081.1|	2467	0	PREDICTED: leiomodin-3 [Ovis aries]	gi|965989196|ref|XM_012099691.2|	2288	0	PREDICTED: Ovis aries leiomodin 3 (fetal) (LMOD3), transcript variant X1, mRNA	Q0VAK6	814	0	Leiomodin-3	.	.	.	.	pfam03250	Tropomodulin	Tropomodulin. Tropomodulin is a novel tropomyosin regulatory protein that binds to the end of erythrocyte tropomyosin and blocks head-to-tail association of tropomyosin along actin filaments. Limited proteolysis shows this protein is composed of two domains. The amino terminal domain contains the tropomyosin binding function.	GO:0007015|actin filament organization;GO:0006936|muscle contraction;GO:0030239|myofibril assembly;GO:0051694|pointed-end actin filament capping;	GO:0031430|M band;GO:0005865|striated muscle thin filament;	GO:0005523|tropomyosin binding;	.	.
ENSOARG00000021368	1	0	0	0.332218	1	1	1	0.984157	0.337567	-1.56676	0.689439	down	no	ENSOARG00000021368	miRNA	chr13:35460720-35460795:+	.	.	.	.	gi|850488330|gb|CP011898.1|	71	5e-28	Ovis canadensis canadensis isolate 43U chromosome 13 sequence	.	.	.	.	.	.	.	.	pfam04529	Herpes_U59	Herpesvirus U59 protein. The proteins in this family have no known function. Cytomegalovirus UL88 is also a member of this family.	.	.	.	.	.
ENSOARG00000024781	0	1	1	0.669488	3	2	1	1.98147	0.337874	-1.56544	0.459707	down	no	U6	snRNA	chr3:104778946-104779054:+	.	.	.	.	gi|850480667|gb|CP011888.1|	107	8e-48	Ovis canadensis canadensis isolate 43U chromosome 3 sequence	.	.	.	.	.	.	.	.	pfam05021	NPL4	NPL4 family. The HRD4 gene was identical to NPL4, a gene previously implicated in nuclear transport. Using a diverse set of substrates and direct ubiquitination assays, analysis revealed that HRD4/NPL4 is required for a poorly characterized step in ER-associated degradation after ubiquitination of target proteins but before their recognition by the 26S proteasome. Npl4p physically associates with…	.	.	.	.	.
ENSOARG00000021825	0	1	1	0.669488	3	2	1	1.98147	0.337874	-1.56544	0.459707	down	no	ENSOARG00000021825	miRNA	chr24:38383840-38383922:+	gi|585164582|ref|XP_006734431.1|	145	5e-10	PREDICTED: zinc finger protein 12 [Leptonychotes weddellii]	gi|966001271|ref|XM_015103817.1|	83	1e-34	PREDICTED: Ovis aries zinc finger protein 12 (ZNF12), transcript variant X1, mRNA	P17014	60.1	4e-11	Zinc finger protein 12	.	.	.	.	pfam00096	zf-C2H2	Zinc finger, C2H2 type. The C2H2 zinc finger is the classical zinc finger domain. The two conserved cysteines and histidines co-ordinate a zinc ion. The following pattern describes the zinc finger. #-X-C-X(1-5)-C-X3-#-X5-#-X2-H-X(3-6)-[H/C] Where X can be any amino acid, and numbers in brackets indicate the number of residues. The positions marked # are those that are important for the stable fol…	GO:0045892|negative regulation of transcription, DNA-templated;GO:0006351|transcription, DNA-templated;	GO:0005813|centrosome;GO:0005654|nucleoplasm;GO:0005634|nucleus;	GO:0003677|DNA binding;GO:0046872|metal ion binding;GO:0003700|transcription factor activity, sequence-specific DNA binding;	K09228	KRAB; KRAB domain-containing zinc finger protein
ENSOARG00000019878	6	0	2	2.64213	7	5	12	7.81463	0.338101	-1.56448	0.247212	down	no	NUTM1	protein_coding	chr7:25271792-25281963:-	gi|426232910|ref|XP_004010462.1|	4443	0	PREDICTED: NUT family member 1 isoform X2 [Ovis aries]	gi|965945725|ref|XM_004010413.3|	3507	0	PREDICTED: Ovis aries NUT midline carcinoma, family member 1 (NUTM1), transcript variant X2, mRNA	Q86Y26	958	0	NUT family member 1	.	.	.	.	pfam12881	NUT_N	NUT protein N terminus. This family includes the NUT protein. The gene encoding for NUT protein (Nuclear Testis protein) is found fused to BRD3 or BRD4 genes, in some aggressive types of carcinoma, due to chromosomal translocations. Proteins of the BRD family contain two bromodomains that bind transcriptionally active chromatin through associations with acetylated histones H3 and H4. Such protein…	.	GO:0005737|cytoplasm;GO:0005634|nucleus;	.	.	.
ENSOARG00000025152	1	0	0	0.332218	2	0	1	0.982159	0.338253	-1.56382	0.689418	down	no	ENSOARG00000025152	miRNA	chr22:22484276-22484341:+	.	.	.	.	gi|850493841|gb|CP011907.1|	51	5e-17	Ovis canadensis canadensis isolate 43U chromosome 22 sequence	.	.	.	.	.	.	.	.	pfam01433	Peptidase_M1	Peptidase family M1. Members of this family are aminopeptidases. The members differ widely in specificity, hydrolysing acidic, basic or neutral N-terminal residues. This family includes leukotriene-A4 hydrolase, this enzyme also has an aminopeptidase activity.	.	.	.	.	.
ENSOARG00000020360	1	0	0	0.332218	2	0	1	0.982159	0.338253	-1.56382	0.689418	down	no	EDN2	protein_coding	chr1:15793856-15799064:-	gi|426215278|ref|XP_004001901.1|	862	2e-115	PREDICTED: endothelin-2 [Ovis aries]	gi|965913952|ref|XM_004001852.3|	534	0	PREDICTED: Ovis aries endothelin 2 (EDN2), mRNA	Q867A9	323	1e-111	Endothelin-2	.	.	.	.	pfam00322	Endothelin	Endothelin family.	GO:0014824|artery smooth muscle contraction;GO:0019722|calcium-mediated signaling;GO:0019221|cytokine-mediated signaling pathway;GO:0097009|energy homeostasis;GO:0048016|inositol phosphate-mediated signaling;GO:0048286|lung alveolus development;GO:0042116|macrophage activation;GO:0048246|macrophage chemotaxis;GO:0030593|neutrophil chemotaxis;GO:0008284|positive regulation of cell proliferation;GO…	GO:0005615|extracellular space;GO:0005622|intracellular;	.	K16367	EDN2; endothelin-2
ENSOARG00000004956	5	0	2	2.30991	8	2	11	6.82647	0.338375	-1.5633	0.227441	down	no	UPK1A	protein_coding	chr14:45516368-45524237:+	gi|426242729|ref|XP_004015223.1|	1112	4e-150	PREDICTED: uroplakin-1a isoform X1 [Ovis aries]	gi|965970003|ref|XM_004015174.3|	938	0	PREDICTED: Ovis aries uroplakin 1A (UPK1A), transcript variant X1, mRNA	P38572	429	5e-150	Uroplakin-1a	.	.	.	.	pfam00335	Tetraspannin	Tetraspanin family.	GO:0007166|cell surface receptor signaling pathway;GO:0030855|epithelial cell differentiation;GO:0051259|protein oligomerization;	GO:0005783|endoplasmic reticulum;GO:0016021|integral component of membrane;GO:0005887|integral component of plasma membrane;GO:0005886|plasma membrane;	GO:0048029|monosaccharide binding;GO:0042803|protein homodimerization activity;	K17347	UPK1; uroplakin-1
ENSOARG00000012571	1	1	1	1.00171	3	3	3	2.95247	0.339278	-1.55946	0.349163	down	no	SOX30	protein_coding	chr5:66568509-66612783:-	gi|965935100|ref|XP_014951191.1|	3226	0	PREDICTED: LOW QUALITY PROTEIN: transcription factor SOX-30 isoform X1 [Ovis aries]	gi|965935099|ref|XM_015095705.1|	1126	0	PREDICTED: Ovis aries SRY-box 30 (SOX30), transcript variant X1, mRNA	Q8WNV5	1033	0	Transcription factor SOX-30	.	.	.	.	pfam00505	HMG_box	HMG (high mobility group) box.	GO:0006355|regulation of transcription, DNA-templated;GO:0006351|transcription, DNA-templated;	GO:0005634|nucleus;	GO:0003677|DNA binding;	K09271	SOXX; transcription factor SOX, other
ENSOARG00000006318	1	1	0	0.677297	4	2	0	1.99463	0.33956	-1.55826	0.459471	down	no	XKR5	protein_coding	chr26:5593610-5610846:-	gi|966006390|ref|XP_014960004.1|	2033	0	PREDICTED: XK-related protein 5 isoform X1 [Ovis aries]	gi|966006389|ref|XM_015104518.1|	1538	0	PREDICTED: Ovis aries X-linked Kx blood group related 5 (XKR5), transcript variant X1, mRNA	Q6UX68	502	3e-169	XK-related protein 5	.	.	.	.	pfam09815	XK-related	XK-related protein. Members of this family comprise various XK-related proteins, that are involved in sodium-dependent transport of neutral amino acids or oligopeptides. These proteins are responsible for the Kx blood group system - defects results in McLeod syndrome, an X-linked multi-system disorder characterized by late onset abnormalities in the neuromuscular and hematopoietic systems.	.	GO:0016021|integral component of membrane;GO:0016020|membrane;	.	.	.
ENSOARG00000006162	2	2	1	1.679	3	8	4	4.93994	0.339884	-1.55689	0.229462	down	no	ENSOARG00000006162	protein_coding	chr19:48643163-48646651:+	gi|289488967|gb|ADC97914.1|	4274	0	toll-like receptor 9 [Ovis aries]	gi|289488966|gb|GU451250.1|	1454	0	Ovis aries voucher 1496 breed Tsigai toll-like receptor 9 (TLR9) gene, partial cds	Q5I2M4	1645	0	Toll-like receptor 9	ECU09g0200	51.6	7e-06	COG4886	pfam13855	LRR_8	Leucine rich repeat.	GO:0006954|inflammatory response;GO:0045087|innate immune response;GO:0002755|MyD88-dependent toll-like receptor signaling pathway;GO:0050729|positive regulation of inflammatory response;GO:0045356|positive regulation of interferon-alpha biosynthetic process;GO:0045359|positive regulation of interferon-beta biosynthetic process;GO:0045078|positive regulation of interferon-gamma biosynthetic proce…	GO:0032009|early phagosome;GO:0005783|endoplasmic reticulum;GO:0005789|endoplasmic reticulum membrane;GO:0005768|endosome;GO:0016021|integral component of membrane;GO:0005764|lysosome;	GO:0035197|siRNA binding;GO:0004888|transmembrane signaling receptor activity;	K10161	TLR9; toll-like receptor 9
ENSOARG00000016974	5	1	7	4.27704	15	18	5	12.5775	0.340054	-1.55616	0.0820813	down	no	KRT5	protein_coding	chr3:133704094-133709834:+	gi|803043166|ref|XP_012029608.1|	1929	0	PREDICTED: LOW QUALITY PROTEIN: keratin, type II cytoskeletal 5 isoform X1 [Ovis aries]	gi|556726065|ref|XM_005958747.1|	1356	0	PREDICTED: Pantholops hodgsonii keratin 5 (KRT5), transcript variant X5, mRNA	Q5XQN5	734	0	Keratin, type II cytoskeletal 5	.	.	.	.	pfam00038	Filament	Intermediate filament protein.	GO:0030855|epithelial cell differentiation;GO:0050680|negative regulation of epithelial cell proliferation;	GO:0045095|keratin filament;	GO:0005198|structural molecule activity;	K07605	KRT2; type II keratin, basic
ENSOARG00000007944	3	4	1	2.70138	12	9	3	7.94104	0.34018	-1.55563	0.140101	down	no	SLAMF8	protein_coding	chr1:109164560-109172798:+	gi|426216915|ref|XP_004002702.1|	1361	0	PREDICTED: SLAM family member 8 [Ovis aries]	gi|965916558|ref|XM_004002653.3|	843	0	PREDICTED: Ovis aries SLAM family member 8 (SLAMF8), mRNA	Q9P0V8	421	5e-147	SLAM family member 8	.	.	.	.	pfam13927	Ig_3	Immunoglobulin domain. This family contains immunoglobulin-like domains.	.	GO:0016021|integral component of membrane;	.	K16853	SLAMF8; SLAM family member 8
ENSOARG00000005260	0	1	1	0.669488	3	1	2	1.96632	0.340479	-1.55436	0.459877	down	no	OVOL3	protein_coding	chr14:45892869-45894717:+	gi|594090851|ref|XP_006068822.1|	924	1e-123	PREDICTED: LOW QUALITY PROTEIN: putative transcription factor ovo-like protein 3 [Bubalus bubalis]	gi|965970112|ref|XM_015099996.1|	401	0	PREDICTED: Ovis aries ovo-like zinc finger 3 (OVOL3), mRNA	O00110	325	3e-111	Putative transcription factor ovo-like protein 3	.	.	.	.	pfam13465	zf-H2C2_2	Zinc-finger double domain.	GO:0006366|transcription from RNA polymerase II promoter;	GO:0005634|nucleus;	GO:0046872|metal ion binding;GO:0003676|nucleic acid binding;GO:0000981|RNA polymerase II transcription factor activity, sequence-specific DNA binding;	.	.
ENSOARG00000010647	0	2	2	1.33898	2	5	5	3.92547	0.3411	-1.55173	0.279378	down	no	ENSOARG00000010647	protein_coding	chr14:52825926-52827774:-	gi|965974553|ref|XP_014956097.1|	1063	4e-144	PREDICTED: prostacyclin receptor isoform X1 [Ovis aries]	gi|965974552|ref|XM_015100611.1|	618	0	PREDICTED: Ovis aries prostaglandin I2 (prostacyclin) receptor (IP) (PTGIR), transcript variant X1, mRNA	P79393	289	2e-94	Prostacyclin receptor	.	.	.	.	pfam12526	DUF3729	Protein of unknown function (DUF3729). This family of proteins is found in viruses. Proteins in this family are typically between 145 and 1707 amino acids in length. The family is found in association with pfam01443, pfam01661, pfam05417, pfam01660, pfam00978. There is a single completely conserved residue L that may be functionally important.	GO:0007189|adenylate cyclase-activating G-protein coupled receptor signaling pathway;GO:0071799|cellular response to prostaglandin D stimulus;GO:0006954|inflammatory response;GO:0007204|positive regulation of cytosolic calcium ion concentration;	GO:0005887|integral component of plasma membrane;	GO:0016501|prostacyclin receptor activity;	.	.
ENSOARG00000002945	0	4	2	2.02913	9	5	4	5.92926	0.342224	-1.54699	0.206476	down	no	ENSOARG00000002945	protein_coding	chrJH922238.1:12464-21480:+	gi|926713177|ref|XP_013826317.1|	289	5e-31	PREDICTED: integral membrane protein DGCR2/IDD, partial [Capra hircus]	gi|803322858|ref|XM_012164253.1|	170	2e-82	PREDICTED: Ovis aries musimon integral membrane protein DGCR2/IDD (LOC105612814), transcript variant X2, mRNA	P98153	101	5e-25	Integral membrane protein DGCR2/IDD	.	.	.	.	pfam00057	Ldl_recept_a	Low-density lipoprotein receptor domain class A.	GO:0009887|organ morphogenesis;GO:0007155|cell adhesion;GO:0050890|cognition;	GO:0016021|integral component of membrane;	GO:0030246|carbohydrate binding;	.	.
ENSOARG00000008889	1	0	0	0.332218	1	0	2	0.969001	0.342846	-1.54437	0.689281	down	no	ENSOARG00000008889	protein_coding	chr2:91750238-91750564:+	gi|803014695|ref|XP_011982854.1|	372	1e-43	PREDICTED: vesicle-associated membrane protein 3 [Ovis aries]	gi|965964010|ref|XM_015099244.1|	317	5e-164	PREDICTED: Ovis aries vesicle associated membrane protein 3 (VAMP3), mRNA	Q2KJD2	146	1e-44	Vesicle-associated membrane protein 3	SPAC6G9.11	57	1e-10	COG5143	pfam00957	Synaptobrevin	Synaptobrevin.	GO:0006887|exocytosis;GO:0001921|positive regulation of receptor recycling;GO:0015031|protein transport;GO:0042147|retrograde transport, endosome to Golgi;GO:0034446|substrate adhesion-dependent cell spreading;GO:0006906|vesicle fusion;GO:0016192|vesicle-mediated transport;	GO:0030054|cell junction;GO:0005829|cytosol;GO:0016021|integral component of membrane;GO:0043005|neuron projection;GO:0005886|plasma membrane;GO:0031201|SNARE complex;GO:0045202|synapse;	GO:0005484|SNAP receptor activity;GO:0000149|SNARE binding;	K13505	VAMP3; vesicle-associated membrane protein 3
ENSOARG00000012022	2	1	1	1.33393	5	0	7	3.88916	0.342985	-1.54378	0.279911	down	no	ENSOARG00000012022	protein_coding	chr14:54353631-54372877:+	gi|803246593|ref|XP_011983289.1|	1507	0	PREDICTED: galactoside 2-alpha-L-fucosyltransferase 2-like [Ovis aries musimon]	gi|965824759|ref|XM_012127867.2|	725	0	PREDICTED: Ovis aries musimon galactoside 2-alpha-L-fucosyltransferase 2 (LOC105608435), transcript variant X2, mRNA	Q28113	556	0	Galactoside 2-alpha-L-fucosyltransferase 2	.	.	.	.	pfam01531	Glyco_transf_11	Glycosyl transferase family 11. This family contains several fucosyl transferase enzymes.	GO:0036065|fucosylation;GO:0006486|protein glycosylation;	GO:0032580|Golgi cisterna membrane;GO:0016021|integral component of membrane;	GO:0008107|galactoside 2-alpha-L-fucosyltransferase activity;	K00718	FUT1_2; galactoside 2-L-fucosyltransferase 1/2 [EC:2.4.1.69]
ENSOARG00000005856	1	5	1	2.38202	6	11	4	6.93656	0.343401	-1.54203	0.200642	down	no	C6orf229	protein_coding	chr20:31949145-31951924:+	gi|803189002|ref|XP_011956577.1|	1123	5e-154	PREDICTED: uncharacterized protein C6orf229 homolog [Ovis aries]	gi|803189001|ref|XM_012101187.1|	627	0	PREDICTED: Ovis aries chromosome 20 open reading frame, human C6orf229 (C20H6orf229), mRNA	H3BNL8	311	5e-106	Uncharacterized protein C6orf229	.	.	.	.	pfam12074	DUF3554	Domain of unknown function (DUF3554). This presumed domain is functionally uncharacterized. This domain is found in eukaryotes. This domain is typically between 287 to 356 amino acids in length. This domain is found associated with pfam02985.	GO:0006397|mRNA processing;GO:0045892|negative regulation of transcription, DNA-templated;GO:0008380|RNA splicing;	GO:0030529|ribonucleoprotein complex;GO:0042470|melanosome;GO:0005730|nucleolus;GO:0005634|nucleus;GO:0005886|plasma membrane;GO:0000974|Prp19 complex;GO:0005681|spliceosomal complex;	GO:0005524|ATP binding;	.	.
ENSOARG00000000626	3	0	0	0.996655	1	1	7	2.89584	0.344168	-1.53882	0.557816	down	no	ENSOARG00000000626	processed_pseudogene	chr1:10024606-10025166:-	gi|440913556|gb|ELR63001.1|	886	5e-119	60S ribosomal protein L17, partial [Bos mutus]	gi|965914290|ref|XR_001020852.2|	561	0	PREDICTED: Ovis aries 60S ribosomal protein L17 pseudogene (LOC101109400), misc_RNA	P24049	342	2e-119	60S ribosomal protein L17	YKL180w	202	1e-64	COG0091	pfam00237	Ribosomal_L22	Ribosomal protein L22p/L17e. This family includes L22 from prokaryotes and chloroplasts and L17 from eukaryotes.	GO:0034198|cellular response to amino acid starvation;GO:1900087|positive regulation of G1/S transition of mitotic cell cycle;GO:0006412|translation;	GO:0031672|A band;GO:0022625|cytosolic large ribosomal subunit;GO:0005634|nucleus;GO:0005844|polysome;	GO:0070180|large ribosomal subunit rRNA binding;GO:0003735|structural constituent of ribosome;	K02880	RP-L17e, RPL17; large subunit ribosomal protein L17e
ENSOARG00000016507	0	1	0	0.345079	0	3	0	1.00131	0.344627	-1.53689	0.612666	down	no	ENSOARG00000016507	protein_coding	chr7:4727770-4735605:+	gi|426232454|ref|XP_004010237.1|	719	8e-95	PREDICTED: ARL14 effector protein-like [Ovis aries]	gi|965944423|ref|XM_012180640.2|	456	0	PREDICTED: Ovis aries ADP-ribosylation factor like GTPase 14 effector protein like (ARL14EPL), transcript variant X3, mRNA	P0DKL9	237	6e-79	ARL14 effector protein-like	.	.	.	.	pfam14949	ARF7EP_C	ARF7 effector protein C-terminus. This family represents the C-terminus of the ARF7 effector protein (ARF7EP). ARF7EP interacts with ADP-ribosylation factor-like protein 14 and unconventional myosin-Ie and through this interaction controls movement of MHC-II-containing vesicles along the actin cytoskeleton in dendritic cells. It contains a conserved CXCXXXXCXXCXXXCXXCXXXXCXXXCXC motif in it's C-t…	GO:0009437|carnitine metabolic process;GO:0006853|carnitine shuttle;GO:0071398|cellular response to fatty acid;GO:0007623|circadian rhythm;GO:0042755|eating behavior;GO:0030855|epithelial cell differentiation;GO:0006635|fatty acid beta-oxidation;GO:0006006|glucose metabolic process;GO:0001676|long-chain fatty acid metabolic process;GO:0032000|positive regulation of fatty acid beta-oxidation;GO:00…	GO:0031307|integral component of mitochondrial outer membrane;GO:0016020|membrane;GO:0005743|mitochondrial inner membrane;GO:0005741|mitochondrial outer membrane;GO:0005739|mitochondrion;	GO:0004095|carnitine O-palmitoyltransferase activity;GO:1990698|palmitoleoyltransferase activity;	.	.
ENSOARG00000004558	0	1	0	0.345079	0	3	0	1.00131	0.344627	-1.53689	0.612666	down	no	ENSOARG00000004558	protein_coding	chr14:44262953-44265731:+	gi|803146582|ref|XP_012045542.1|	488	5e-61	PREDICTED: major allergen I polypeptide chain 2-like [Ovis aries]	gi|965972060|ref|XM_012190152.2|	281	5e-144	PREDICTED: Ovis aries major allergen I polypeptide chain 2-like (LOC101120353), mRNA	P30440	80.9	5e-19	Major allergen I polypeptide chain 2	.	.	.	.	pfam09252	Feld-I_B	Allergen Fel d I-B chain. Members of this family of cat allergens adopt a helical structure consisting of eight alpha helices, in a Uteroglobin-like fold. They are one of the most important causes of allergic asthma worldwide.	.	GO:0005615|extracellular space;	.	.	.
ENSOARG00000006279	1	2	0	1.02238	5	2	2	2.96363	0.344974	-1.53544	0.348725	down	no	ENSOARG00000006279	protein_coding	chrX:75262125-75264152:-	gi|426258176|ref|XP_004022694.1|	3186	0	PREDICTED: PWWP domain-containing protein MUM1L1-like [Ovis aries]	gi|966010705|ref|XM_004022645.3|	2028	0	PREDICTED: Ovis aries PWWP domain-containing protein MUM1L1-like (LOC101114248), mRNA	Q5H9M0	452	1e-147	PWWP domain-containing protein MUM1L1	.	.	.	.	pfam00855	PWWP	PWWP domain. The PWWP domain is named after a conserved Pro-Trp-Trp-Pro motif. The domain binds to Histone-4 methylated at lysine-20, H4K20me, suggesting that it is methyl-lysine recognition motif. Removal of two conserved aromatic residues in a hydrophobic cavity created by this domain within the full-length protein, Pdp1, abolishes the interaction o f the protein with H4K20me3. In fission yeast…	.	GO:0070062|extracellular exosome;	.	.	.
ENSOARG00000022079	0	1	0	0.345079	1	2	0	0.999313	0.345316	-1.53401	0.689699	down	no	U6	snRNA	chr1:247367299-247367405:+	gi|537152882|gb|ERE72362.1|	189	1e-16	membralin-like protein [Cricetulus griseus]	gi|951234517|ref|NG_045051.1|	107	7e-48	Homo sapiens RNA, U6 small nuclear 5, pseudogene (RNU6-5P) on chromosome 2	.	.	.	.	.	.	.	.	pfam08538	DUF1749	Protein of unknown function (DUF1749). This is a plant and fungal family of unknown function. This family contains many hypothetical proteins.	.	.	.	.	.
ENSOARG00000003338	0	1	1	0.669488	2	0	4	1.938	0.345453	-1.53344	0.460194	down	no	HNF1B	protein_coding	chr11:13558517-13620977:-	gi|803115069|ref|XP_012040684.1|	2595	0	PREDICTED: hepatocyte nuclear factor 1-beta isoform X1 [Ovis aries]	gi|803115068|ref|XM_012185294.1|	1949	0	PREDICTED: Ovis aries HNF1 homeobox B (HNF1B), transcript variant X1, mRNA	Q5RER5	971	0	Hepatocyte nuclear factor 1-beta	.	.	.	.	pfam04812	HNF-1B_C	Hepatocyte nuclear factor 1 (HNF-1), beta isoform C terminus. This family consists of a region found within the alpha isoform and at the C terminus of the beta isoform of the homeobox-containing transcription factor of HNF-1. Different isoforms of HNF-1 are generated by the differential use of polyadenylation sites and by alternative splicing. The C-terminal region of HNF-1 is responsible for the…	GO:0009952|anterior/posterior pattern specification;GO:0048754|branching morphogenesis of an epithelial tube;GO:0048557|embryonic digestive tract morphogenesis;GO:0031018|endocrine pancreas development;GO:0001714|endodermal cell fate specification;GO:0050673|epithelial cell proliferation;GO:0048806|genitalia development;GO:0061017|hepatoblast differentiation;GO:0030902|hindbrain development;GO:00…	GO:0005654|nucleoplasm;GO:0005634|nucleus;GO:0005667|transcription factor complex;	GO:0042803|protein homodimerization activity;GO:0003705|transcription factor activity, RNA polymerase II distal enhancer sequence-specific binding;GO:0003700|transcription factor activity, sequence-specific DNA binding;GO:0044212|transcription regulatory region DNA binding;	K08034	TCF2, HNF1B; transcription factor 2, hepatocyte nuclear factor 1-beta
ENSOARG00000024661	0	1	0	0.345079	2	1	0	0.997315	0.346008	-1.53112	0.689682	down	no	U4	snRNA	chr18:11775743-11775870:-	gi|927205081|ref|XP_013838392.1|	122	2e-07	PREDICTED: NAD-dependent protein lipoamidase sirtuin-4, mitochondrial isoform X1 [Sus scrofa]	gi|850491796|gb|CP011903.1|	121	2e-55	Ovis canadensis canadensis isolate 43U chromosome 18 sequence	.	.	.	.	.	.	.	.	pfam09125	COX2-transmemb	Cytochrome C oxidase subunit II, transmembrane. Members of this family adopt a tertiary structure consisting of two antiparallel transmembrane helices, in a transmembrane helix hairpin fold.	.	.	.	.	.
ENSOARG00000023561	0	1	0	0.345079	2	1	0	0.997315	0.346008	-1.53112	0.689682	down	no	HOTAIRM1_5	misc_RNA	chr4:68932411-68932555:-	.	.	.	.	gi|965932249|ref|XR_001039955.2|	145	8e-69	PREDICTED: Ovis aries uncharacterized LOC105606593 (LOC105606593), transcript variant X1, ncRNA	.	.	.	.	.	.	.	.	pfam11146	DUF2905	Protein of unknown function (DUF2905). This is a family of bacterial proteins conserved of unknown function.	.	.	.	.	.
ENSOARG00000019766	0	1	0	0.345079	2	1	0	0.997315	0.346008	-1.53112	0.689682	down	no	FEV	protein_coding	chr2:219908691-219912429:-	gi|426221577|ref|XP_004004985.1|	936	6e-125	PREDICTED: protein FEV [Ovis aries]	gi|965922469|ref|XM_004004936.3|	699	0	PREDICTED: Ovis aries FEV (ETS oncogene family) (FEV), mRNA	O70132	357	2e-123	Protein FEV	.	.	.	.	pfam00178	Ets	Ets-domain.	GO:0030154|cell differentiation;GO:0007399|nervous system development;GO:0045893|positive regulation of transcription, DNA-templated;GO:0006357|regulation of transcription from RNA polymerase II promoter;GO:0006351|transcription, DNA-templated;	GO:0005634|nucleus;	GO:0003690|double-stranded DNA binding;GO:0000981|RNA polymerase II transcription factor activity, sequence-specific DNA binding;GO:0043565|sequence-specific DNA binding;GO:0003700|transcription factor activity, sequence-specific DNA binding;	K09437	FEV; ETS oncogene family protein FEV
[truncated: 20,192 more rows]

## Sheet: PL vs. ML
Gene	PL_H1_count	PL_H2_count	PL_H3_count	PL_H_normalize	ML_H1_count	ML_H2_count	ML_H3_count	ML_H_normalize	FoldChange	Log2FoldChange	pval	Up/Down	Significant	GeneName	Biotype	Position	NR:Seq-id	NR:Score	NR:Evalue	NR:Description	NT:Seq-id	NT:Score	NT:Evalue	NT:Description	Uniprot:UniProtKB-AC	Uniprot:Score	Uniprot:Evalue	Uniprot:Description	COG:gene	COG:Score	COG:Eval	COG:num	Pfam:pfam_ID	Pfam:pfam_Name	Pfam:pfam_Description	GO:biological_process	GO:cellular_component	GO:molecular_function	KEGG:KO	KEGG:Description
[truncated: 20,547 more rows]
