# Supplementary material for: Identification and Characterization of Hypothalamic Alternative Splicing Events and Variants in Ovine Fecundity-Related Genes
Source: Animals (Basel). 2020 Nov 13;10(11):2111. doi: 10.3390/ani10112111 (PMC7698220; doi:10.3390/ani10112111)
Supplement: Supplementary file 1 [file animals-10-02111-s001.zip › Supplementary Materials/Table S10.xlsx]

## Sheet: Sheet1
Genes with indels in PL	Genes with indels in ML	Genes with indels in PL vs. ML	DEGs in PL vs. ML	DEGs with indels in PL vs. ML
TRAF3IP1	ENSOARG00000007262	SENP5	COX1	ENSOARG00000001078
PTBP2	SENP5	ENSOARG00000001078	COX3
SENP5	ENSOARG00000001078	ENSOARG00000002277	ND5
PLD1	ENSOARG00000002277	IFT27	ENSOARG00000000036
MAP2	TRAF2	COPG2	ENSOARG00000000049
ENSOARG00000001078	IFT27	ENSOARG00000007662	CPM
ENSOARG00000002277	COPG2	ENSOARG00000004929	ENSOARG00000000222
IFT27	ENSOARG00000007662	SLC10A1	ENSOARG00000000246
COPG2	ENSOARG00000004929	ENSOARG00000014212	ACKR3
ENSOARG00000007662	SHC4	SLC38A10	ADAMTS7
ENSOARG00000004929	SLC10A1	ENSOARG00000009354	GLRA4
SLC10A1	ARFGEF3	RBM39	ENSOARG00000000533
ENSOARG00000014212	ENSOARG00000014212	HSPA8	ENSOARG00000000551
SLC38A10	SLC38A10		ENSOARG00000000564
ENSOARG00000009354	ENSOARG00000009354		ENSOARG00000000607
RBM39	SNAP25		S100A3
HSPA8	RBM39		DEFB123
RTN3	HSPA8		ENSOARG00000000673
ENSOARG00000001062	MAP1A		ENSOARG00000000720
	PPP2R5C		ENSOARG00000000724
	JAM3		ENSOARG00000000856
	SPCS3		ENSOARG00000001008
			ENSOARG00000001078
			ENSOARG00000001129
			ENSOARG00000001140
			ACCSL
			PTPN20
			ENSOARG00000001344
			DCHS2
			ENSOARG00000001465
			CRYBB1
			CYP26A1
			ENSOARG00000001701
			BATF
			FAM170B
			ENSOARG00000002099
			ENSOARG00000002143
			PIK3R6
			OTOG
			ADAM33
			IDO1
			ENSOARG00000002355
			ACAD9
			ENSOARG00000002686
			ENSOARG00000002722
			ELMO3
			ENSOARG00000002874
			ENSOARG00000002941
			ENSOARG00000002980
			ENSOARG00000003000
			ACTA1
			ENSOARG00000003742
			GDPD3
			CCL4
			CCDC105
			TOM1L1
			ENSOARG00000004721
			ENSOARG00000004828
			ITGBL1
			FOXG1
			NPAS4
			AFMID
			SLC38A11
			ENSOARG00000005772
			ENSOARG00000005851
			ENSOARG00000005897
			LY6G6E
			SIX2
			CALCA
			TTR
			LDHD
			ENSOARG00000006422
			SERPINB13
			DSG1
			ENSOARG00000006565
			ENSOARG00000006617
			TDRD9
			PIGR
			ASB5
			CYGB
			ITGB6
			ENSOARG00000007119
			KLF4
			TMPRSS13
			ENSOARG00000007375
			CRLF2
			SCIN
			IL3RA
			GCSAML
			C19orf57
			TDGF1
			ENSOARG00000008241
			GYG2
			AAED1
			ENSOARG00000008757
			ENSOARG00000008765
			ENSOARG00000008800
			ENSOARG00000009042
			RASEF
			ITGAX
			PRL
			CCL27
			CCL8
			UNC13D
			ENSOARG00000009483
			ENSOARG00000009552
			CPXM2
			CHRNA2
			GADD45GIP1
			FOSB
			ADAM28
			ENSOARG00000010175
			PIWIL2
			FREM3
			ENSOARG00000010937
			ENSOARG00000011034
			RGS11
			BSPH1
			PDIA2
			MYL4
			STEAP4
			ENSOARG00000011986
			SLC4A5
			VWCE
			TRPM4
			SLC6A16
			ENSOARG00000012893
			TRH
			CGA
			ACSM3
			ENSOARG00000013385
			CD274
			RAMP3
			ENSOARG00000013698
			ENSOARG00000013916
			ENSOARG00000013927
			ENSOARG00000013932
			SPATA1
			KCNIP3
			MCOLN3
			C11orf88
			CYR61
			ENSOARG00000014380
			VNN1
			EOMES
			ENSOARG00000014471
			ENSOARG00000014486
			ENSOARG00000014633
			MTTP
			ALDH8A1
			ENSOARG00000014841
			CCDC154
			XPNPEP2
			SDR16C5
			ENSOARG00000015072
			THAP6
			ENSOARG00000015386
			ENSOARG00000015427
			ENSOARG00000015432
			NRGN
			COMMD6
			ENSOARG00000015896
			OVAR-DRB3
			ENSOARG00000016231
			GLP1R
			CXCL9
			ENSOARG00000016595
			CXCL10
			ENSOARG00000016639
			ITGB7
			CXCL11
			ENSOARG00000016781
			ASPA
			ITGA4
			ENSOARG00000016908
			PDE6B
			ENSOARG00000017006
			ENSOARG00000017031
			POU1F1
			NPHS2
			ENSOARG00000017123
			ENSOARG00000017145
			NR4A1
			CRH
			RAB26
			CXCL13
			C11orf91
			ENSOARG00000017981
			ENSOARG00000018033
			ANGPTL8
			RNF112
			SLCO6A1
			ENSOARG00000018554
			CRTAM
			NLRC5
			ASZ1
			RBM44
			IL2RB
			ENSOARG00000019281
			ENSOARG00000019443
			TDRD15
			TRAV16
			TRAV5
			MOV10L1
			ENSOARG00000019721
			ENSOARG00000019913
			C12orf40
			CD2
			CD8B
			DAPK2
			ALDH1A2
			DNAAF4
			WDR72
			snoMBII-202
			SNORD113
			U3
			SNORA70
			GNAS-AS1_2
			SNORA73
			RNase_MRP
			U6
			Metazoa_SRP
			U6
			oar-let-7a
			U1
			SNORD113
			SNORD113
			U3
			ENSOARG00000024521
			Six3os1_2
			SNORND104
			U6
			U1
			ENSOARG00000024870
			ENSOARG00000025169
