# Supplementary material for: Identification and Characterization of Hypothalamic Alternative Splicing Events and Variants in Ovine Fecundity-Related Genes
Source: Animals (Basel). 2020 Nov 13;10(11):2111. doi: 10.3390/ani10112111 (PMC7698220; doi:10.3390/ani10112111)
Supplement: Supplementary file 1 [file animals-10-02111-s001.zip › Supplementary Materials/Table S11.xlsx]

## Sheet: PF vs. MF
Accession	Description	Coverage	Unique Peptides	Peptides	PSMs	AAs	MW [kDa]	calc. pI	bb_SF_H-1/REF	bb_SF_H-2/REF	bb_SF_H-3/REF	average bb_SF_H	bb_MF_H-1/REF	bb_MF_H-2/REF	bb_MF_H-3/REF	average bb_MF_H	bb_MF_H/bb_SF_H	t test p value
ENSOARP00000020097	pep chromosome:Oar_v3.1:20:48062157:48322346:-1 gene:ENSOARG00000018718.1 transcript:ENSOART00000020375.1 gene_biotype:protein_coding transcript_biotype:protein_coding	9.58	2	2	2	261	29.8733	8.90967	0.852731		0.860103	0.856417	1.14834		1.18873	1.16853	1.36444	0.0042986
ENSOARP00000006714	pep chromosome:Oar_v3.1:13:61852121:62088249:1 gene:ENSOARG00000006272.1 transcript:ENSOART00000006818.1 gene_biotype:protein_coding transcript_biotype:protein_coding	11.02	3	3	6	254	28.1301	4.98291		0.753886	0.6649	0.709393		1.80314	1.66456	1.73385	2.44413	0.00639886
ENSOARP00000000321	pep chromosome:Oar_v3.1:1:215139340:215208204:-1 gene:ENSOARG00000000320.1 transcript:ENSOART00000000347.1 gene_biotype:protein_coding transcript_biotype:protein_coding gene_symbol:PRKCI description:protein kinase C iota [Source:HGNC Symbol;Acc:HGNC:9404]	2.54	1	1	3	630	72.0195	6.1001	0.97717	0.952721	0.856293	0.928728	1.14308	1.09251	1.169	1.13486	1.22195	0.00882769
ENSOARP00000016758	pep chromosome:Oar_v3.1:X:59747226:59748856:-1 gene:ENSOARG00000015620.1 transcript:ENSOART00000016996.1 gene_biotype:protein_coding transcript_biotype:protein_coding gene_symbol:PDZD11 description:PDZ domain containing 11 [Source:HGNC Symbol;Acc:HGNC:28034]	36.43	3	4	11	140	16.1453	7.13721	0.804442	0.882643	0.826567	0.837884	1.18384	1.00334	1.14481	1.11066	1.32556	0.0101891
ENSOARP00000016654	pep chromosome:Oar_v3.1:24:35649479:35653376:1 gene:ENSOARG00000015526.1 transcript:ENSOART00000016891.1 gene_biotype:protein_coding transcript_biotype:protein_coding gene_symbol:ACHE description:acetylcholinesterase (Cartwright blood group) [Source:HGNC Symbol;Acc:HGNC:108]	2.2	1	1	2	591	65.5023	6.7124		0.90391	0.878472	0.891191		1.0673	1.12226	1.09478	1.22844	0.021414
ENSOARP00000012770	pep chromosome:Oar_v3.1:24:33160196:33182974:-1 gene:ENSOARG00000011910.1 transcript:ENSOART00000012957.1 gene_biotype:protein_coding transcript_biotype:protein_coding gene_symbol:LIMK1 description:LIM domain kinase 1 [Source:HGNC Symbol;Acc:HGNC:6613]	1.28	1	1	2	624	69.2723	7.13721	1.09578		1.10941	1.1026	0.891119		0.883675	0.887397	0.804824	0.00130005
ENSOARP00000014952	pep chromosome:Oar_v3.1:11:47540169:47541799:-1 gene:ENSOARG00000013932.1 transcript:ENSOART00000015172.1 gene_biotype:protein_coding transcript_biotype:protein_coding description:Somatotropin [Source:UniProtKB/Swiss-Prot;Acc:P67930]	11.52	2	3	4	217	24.6147	8.06006	1.43966	1.53447		1.48706	0.882825	0.901066		0.891946	0.599803	0.00651642
ENSOARP00000000461	pep chromosome:Oar_v3.1:13:21174224:21289099:-1 gene:ENSOARG00000000461.1 transcript:ENSOART00000000489.1 gene_biotype:protein_coding transcript_biotype:protein_coding gene_symbol:NEBL description:nebulette [Source:HGNC Symbol;Acc:HGNC:16932]	2.86	3	3	18	1015	116.404	8.07471	1.0598	1.16034	1.07928	1.09981	0.915276	0.865694	0.943625	0.908199	0.82578	0.00747033
ENSOARP00000022119	pep chromosome:Oar_v3.1:3:198318924:198332818:-1 gene:ENSOARG00000020582.1 transcript:ENSOART00000022424.1 gene_biotype:protein_coding transcript_biotype:protein_coding gene_symbol:MGST1 description:microsomal glutathione S-transferase 1 [Source:HGNC Symbol;Acc:HGNC:7061]	9.03	2	2	12	155	17.6193	9.74463	1.14558	1.00997	1.14854	1.10136	0.846703	0.888484	0.885043	0.87341	0.793028	0.00873521
ENSOARP00000012040	pep chromosome:Oar_v3.1:2:49666387:49704272:-1 gene:ENSOARG00000011233.1 transcript:ENSOART00000012216.1 gene_biotype:protein_coding transcript_biotype:protein_coding gene_symbol:NCBP1 description:nuclear cap binding protein subunit 1 [Source:HGNC Symbol;Acc:HGNC:7658]	2.78	2	2	2	790	91.7845	6.45557	1.17134	1.21134		1.19134	0.977822	0.961754		0.969788	0.814034	0.00933248
ENSOARP00000020792	pep chromosome:Oar_v3.1:1:7891667:8021551:-1 gene:ENSOARG00000019355.1 transcript:ENSOART00000021078.1 gene_biotype:protein_coding transcript_biotype:protein_coding gene_symbol:GIGYF2 description:GRB10 interacting GYF protein 2 [Source:HGNC Symbol;Acc:HGNC:11960]	1.99	2	2	7	1304	150.395	5.71924	1.28465	1.12283	1.361	1.25616	0.957173	0.956259	0.870711	0.928048	0.738797	0.0123858
ENSOARP00000015020	pep chromosome:Oar_v3.1:11:40089493:40105063:1 gene:ENSOARG00000013998.1 transcript:ENSOART00000015240.1 gene_biotype:protein_coding transcript_biotype:protein_coding gene_symbol:WIPF2 description:WAS/WASL interacting protein family member 2 [Source:HGNC Symbol;Acc:HGNC:30923]	6.61	2	2	4	439	46.061	10.9312	1.0957	1.18639	1.07082	1.11764	0.98265	0.879107	0.893565	0.918441	0.82177	0.0140263
ENSOARP00000022663	pep chromosome:Oar_v3.1:7:64533068:64544034:1 gene:ENSOARG00000021088.1 transcript:ENSOART00000022975.1 gene_biotype:protein_coding transcript_biotype:protein_coding gene_symbol:LGALS3 description:galectin 3 [Source:HGNC Symbol;Acc:HGNC:6563]	15.66	4	4	12	249	26.2441	8.85107	1.05047	1.08877	1.20553	1.11492	0.872182	0.91137	0.950301	0.911285	0.817352	0.0170864
ENSOARP00000013006	pep chromosome:Oar_v3.1:4:31481728:31485519:-1 gene:ENSOARG00000012133.1 transcript:ENSOART00000013195.1 gene_biotype:protein_coding transcript_biotype:protein_coding	5.79	1	1	3	121	13.1126	9.1001	1.0665	1.03159	1.16175	1.08661	0.871933	0.957394	0.856891	0.895406	0.824035	0.018619
ENSOARP00000010732	pep chromosome:Oar_v3.1:1:110836468:110865960:1 gene:ENSOARG00000010008.1 transcript:ENSOART00000010889.1 gene_biotype:protein_coding transcript_biotype:protein_coding gene_symbol:SDHC description:succinate dehydrogenase complex subunit C [Source:HGNC Symbol;Acc:HGNC:10682]	12.43	2	2	14	169	18.4077	9.81787	1.14095	1.02803	1.07897	1.08265	0.855722	0.969132	0.839641	0.888165	0.82036	0.02039
ENSOARP00000011104	pep chromosome:Oar_v3.1:2:171464472:171506004:-1 gene:ENSOARG00000010353.1 transcript:ENSOART00000011264.1 gene_biotype:protein_coding transcript_biotype:protein_coding gene_symbol:HNMT description:histamine N-methyltransferase [Source:HGNC Symbol;Acc:HGNC:5028]	13.49	3	3	5	304	34.8478	6.80029	1.22266	1.03088	1.12666	1.12673	0.873706	0.947253	0.823261	0.881406	0.782266	0.0205647
ENSOARP00000022100	pep chromosome:Oar_v3.1:2:228751803:228808401:1 gene:ENSOARG00000020567.1 transcript:ENSOART00000022405.1 gene_biotype:protein_coding transcript_biotype:protein_coding gene_symbol:AGFG1 description:ArfGAP with FG repeats 1 [Source:HGNC Symbol;Acc:HGNC:5175]	4.25	2	3	5	494	50.5423	6.53662	1.12829	1.1821	1.05174	1.12071	0.842683	0.939044	0.985919	0.922549	0.823183	0.0249303
ENSOARP00000014158	pep chromosome:Oar_v3.1:18:21429768:21461839:-1 gene:ENSOARG00000013210.1 transcript:ENSOART00000014365.1 gene_biotype:protein_coding transcript_biotype:protein_coding gene_symbol:SEC11A description:SEC11 homolog A, signal peptidase complex subunit [Source:HGNC Symbol;Acc:HGNC:17718]	11.73	3	3	6	179	20.6121	9.48096	1.0301	1.08465	1.0625	1.05908	0.834134	0.824988	0.979446	0.879522	0.830457	0.0267414
ENSOARP00000021876	pep chromosome:Oar_v3.1:3:213604452:213605036:1 gene:ENSOARG00000020372.1 transcript:ENSOART00000022181.1 gene_biotype:protein_coding transcript_biotype:protein_coding gene_symbol:H1F0 description:H1 histone family member 0 [Source:HGNC Symbol;Acc:HGNC:4714]	38.14	9	9	62	194	20.9682	10.9019	1.1424	1.27124	1.10077	1.17147	0.961511	0.919066	1.03477	0.971782	0.829539	0.0313735
ENSOARP00000020106	pep chromosome:Oar_v3.1:1:2120143:2202342:1 gene:ENSOARG00000018722.1 transcript:ENSOART00000020384.1 gene_biotype:protein_coding transcript_biotype:protein_coding gene_symbol:HDAC4 description:histone deacetylase 4 [Source:HGNC Symbol;Acc:HGNC:14063]	1.79	1	1	6	950	102.721	7.51807	1.35507	1.07463	1.17002	1.19991	0.972846	0.622693	0.852265	0.815935	0.679999	0.0433633
ENSOARP00000002009	pep scaffold:Oar_v3.1:JH923038.1:5014:6386:-1 gene:ENSOARG00000001912.1 transcript:ENSOART00000002056.1 gene_biotype:protein_coding transcript_biotype:protein_coding	4.65	1	1	4	172	17.705	9.34912	1.11955	1.29407	1.07848	1.16403	0.843264	1.00005	0.945812	0.929707	0.798694	0.0436478
ENSOARP00000004760	pep chromosome:Oar_v3.1:13:39725473:39777039:1 gene:ENSOARG00000004443.1 transcript:ENSOART00000004841.1 gene_biotype:protein_coding transcript_biotype:protein_coding gene_symbol:XRN2 description:5'-3' exoribonuclease 2 [Source:HGNC Symbol;Acc:HGNC:12836]	0.97	1	1	3	926	105.411	7.50342	0.690005	0.973426	0.859025	0.840819	0.496765	0.551559	0.665461	0.571262	0.679411	0.0486418
ENSOARP00000021999	pep chromosome:Oar_v3.1:3:57047396:57061814:-1 gene:ENSOARG00000020479.1 transcript:ENSOART00000022304.1 gene_biotype:protein_coding transcript_biotype:protein_coding gene_symbol:RETSAT description:retinol saturase [Source:HGNC Symbol;Acc:HGNC:25991]	5.75	4	4	5	609	66.8392	9.0708	1.03617	1.03129	1.03428	1.03391	0.96446	0.947669	0.937131	0.949753	0.9186	0.000480622
ENSOARP00000002547	pep chromosome:Oar_v3.1:4:113001972:113017373:1 gene:ENSOARG00000002397.1 transcript:ENSOART00000002600.1 gene_biotype:protein_coding transcript_biotype:protein_coding gene_symbol:ABCB8 description:ATP binding cassette subfamily B member 8 [Source:HGNC Symbol;Acc:HGNC:49]	11.08	8	8	23	704	75.9844	9.70068	0.960947	0.94768	0.964102	0.957576	1.01348	1.01778	1.01068	1.01398	1.0589	0.00048804
ENSOARP00000000755	pep chromosome:Oar_v3.1:1:102641833:102649045:1 gene:ENSOARG00000000735.1 transcript:ENSOART00000000787.1 gene_biotype:protein_coding transcript_biotype:protein_coding gene_symbol:CHTOP description:chromatin target of PRMT1 [Source:HGNC Symbol;Acc:HGNC:24511]	10.98	2	2	2	264	28.2662	12.0737		1.01164	1.00877	1.0102		0.933689	0.936151	0.93492	0.925477	0.000629211
ENSOARP00000018188	pep chromosome:Oar_v3.1:5:47997932:48012674:1 gene:ENSOARG00000016931.1 transcript:ENSOART00000018446.1 gene_biotype:protein_coding transcript_biotype:protein_coding	28.89	24	25	75	855	95.2762	6.26514	1.02513	1.03097	1.02819	1.0281	0.981549	0.986801	0.9949	0.98775	0.960753	0.000676608
ENSOARP00000018614	pep chromosome:Oar_v3.1:X:60791568:60829876:1 gene:ENSOARG00000017339.1 transcript:ENSOART00000018877.1 gene_biotype:protein_coding transcript_biotype:protein_coding gene_symbol:OGT description:O-linked N-acetylglucosamine (GlcNAc) transferase [Source:HGNC Symbol;Acc:HGNC:8127]	17.57	17	17	57	1047	116.935	6.69775	0.989566	0.987016	0.97723	0.984604	1.02119	1.02767	1.02414	1.02433	1.04035	0.000696703
ENSOARP00000003415	pep chromosome:Oar_v3.1:21:4599695:4615933:1 gene:ENSOARG00000003206.1 transcript:ENSOART00000003479.1 gene_biotype:protein_coding transcript_biotype:protein_coding gene_symbol:CHORDC1 description:cysteine and histidine rich domain containing 1 [Source:HGNC Symbol;Acc:HGNC:14525]	46.95	12	12	35	311	35.0015	7.81104	1.0308	1.01932	1.02762	1.02591	0.98913	0.982979	0.990831	0.987647	0.962702	0.000784718
ENSOARP00000014837	pep chromosome:Oar_v3.1:20:42250178:42485827:-1 gene:ENSOARG00000013835.1 transcript:ENSOART00000015057.1 gene_biotype:protein_coding transcript_biotype:protein_coding gene_symbol:PHACTR1 description:phosphatase and actin regulator 1 [Source:HGNC Symbol;Acc:HGNC:20990]	3.35	2	2	6	507	57.0199	5.79541	1.0308	1.0258	1.06614	1.04091	0.915481	0.929065	0.920191	0.921579	0.885359	0.000855477
ENSOARP00000007231	pep chromosome:Oar_v3.1:4:96481673:96764597:-1 gene:ENSOARG00000006757.1 transcript:ENSOART00000007340.1 gene_biotype:protein_coding transcript_biotype:protein_coding gene_symbol:CHCHD3 description:MICOS complex subunit MIC19 [Source:RefSeq peptide;Acc:NP_001119829]	48.28	12	12	84	232	26.7406	8.08936	0.99251	0.989808	0.988015	0.990111	1.0404	1.04712	1.02756	1.03836	1.04874	0.00120572
ENSOARP00000013983	pep chromosome:Oar_v3.1:2:67065868:67087728:-1 gene:ENSOARG00000013055.1 transcript:ENSOART00000014190.1 gene_biotype:protein_coding transcript_biotype:protein_coding gene_symbol:FXN description:frataxin [Source:HGNC Symbol;Acc:HGNC:3951]	11.06	2	2	9	217	23.4738	6.56592	1.02796	1.02837	1.05496	1.03709	0.952067	0.934927	0.922697	0.936563	0.903065	0.0012362
ENSOARP00000003457	pep chromosome:Oar_v3.1:4:92819689:92847538:1 gene:ENSOARG00000003244.1 transcript:ENSOART00000003521.1 gene_biotype:protein_coding transcript_biotype:protein_coding gene_symbol:CCDC136 description:coiled-coil domain containing 136 [Source:HGNC Symbol;Acc:HGNC:22225]	10.73	10	10	23	1146	132.772	4.79248	0.989505	0.979501	0.967228	0.978745	1.03267	1.02927	1.03418	1.03204	1.05445	0.0012803
ENSOARP00000008223	pep chromosome:Oar_v3.1:20:26796371:26809306:-1 gene:ENSOARG00000007658.1 transcript:ENSOART00000008345.1 gene_biotype:protein_coding transcript_biotype:protein_coding gene_symbol:PRRC2A description:proline rich coiled-coil 2A [Source:HGNC Symbol;Acc:HGNC:13918]	1.17	2	2	7	2138	226.236	9.34912	1.09441	1.11392	1.07973	1.09602	1.00489	0.972262	0.984132	0.987093	0.900616	0.00137296
ENSOARP00000018152	pep chromosome:Oar_v3.1:11:32770356:32787071:-1 gene:ENSOARG00000016897.1 transcript:ENSOART00000018409.1 gene_biotype:protein_coding transcript_biotype:protein_coding gene_symbol:TRPV2 description:transient receptor potential cation channel subfamily V member 2 [Source:HGNC Symbol;Acc:HGNC:18082]	5.58	4	4	16	753	84.7565	6.354	0.964602	0.938711	0.975259	0.959524	1.05919	1.04536	1.06569	1.05675	1.10132	0.00142794
ENSOARP00000010598	pep chromosome:Oar_v3.1:1:110766095:110768707:1 gene:ENSOARG00000009882.1 transcript:ENSOART00000010755.1 gene_biotype:protein_coding transcript_biotype:protein_coding gene_symbol:TOMM40L description:translocase of outer mitochondrial membrane 40 like [Source:HGNC Symbol;Acc:HGNC:25756]	12.69	3	3	9	323	35.412	6.93213	0.895229	0.909404	0.91876	0.907798	1.03573	0.994662	1.0116	1.014	1.11699	0.00150843
ENSOARP00000017689	pep chromosome:Oar_v3.1:3:24714690:24770989:-1 gene:ENSOARG00000016471.1 transcript:ENSOART00000017939.1 gene_biotype:protein_coding transcript_biotype:protein_coding gene_symbol:FAM49A description:family with sequence similarity 49 member A [Source:HGNC Symbol;Acc:HGNC:25373]	22.29	3	5	27	323	37.2747	6.01123	0.970769	0.978215	0.99252	0.980502	1.03893	1.06621	1.05746	1.0542	1.07517	0.00199525
ENSOARP00000021503	pep chromosome:Oar_v3.1:1:91234454:91241414:-1 gene:ENSOARG00000020027.1 transcript:ENSOART00000021805.1 gene_biotype:protein_coding transcript_biotype:protein_coding gene_symbol:NRAS description:NRAS proto-oncogene, GTPase [Source:HGNC Symbol;Acc:HGNC:7989]	43.39	2	6	40	189	21.2155	5.17334	0.972268	0.9712	0.975572	0.973013	1.00417	1.01883	1.0233	1.01543	1.0436	0.00201322
ENSOARP00000005169	pep chromosome:Oar_v3.1:17:69951601:69952263:1 gene:ENSOARG00000004824.1 transcript:ENSOART00000005256.1 gene_biotype:protein_coding transcript_biotype:protein_coding gene_symbol:YWHAH description:tyrosine 3-monooxygenase/tryptophan 5-monooxygenase activation protein eta [Source:HGNC Symbol;Acc:HGNC:12853]	62.27	9	13	359	220	25.2166	4.86865	0.993195	0.975909	0.977924	0.982343	1.02758	1.04584	1.03604	1.03649	1.05512	0.0020421
ENSOARP00000017416	pep chromosome:Oar_v3.1:3:132062798:132081572:-1 gene:ENSOARG00000016220.1 transcript:ENSOART00000017663.1 gene_biotype:protein_coding transcript_biotype:protein_coding gene_symbol:COPZ1 description:coatomer protein complex subunit zeta 1 [Source:HGNC Symbol;Acc:HGNC:2243]	5.65	1	1	8	177	20.2155	4.80518	0.944245	0.956873	0.95278	0.951299	1.07482	1.02877	1.07654	1.06004	1.11431	0.00249459
ENSOARP00000011411	pep chromosome:Oar_v3.1:10:26007917:26592574:-1 gene:ENSOARG00000010627.1 transcript:ENSOART00000011571.1 gene_biotype:protein_coding transcript_biotype:protein_coding gene_symbol:NBEA description:neurobeachin [Source:HGNC Symbol;Acc:HGNC:7648]	4.53	12	12	17	2848	318.198	6.18896	0.976898	0.963887	0.947716	0.962834	1.02438	1.02614	1.04184	1.03079	1.07057	0.00254371
ENSOARP00000021738	pep chromosome:Oar_v3.1:1:14732495:14780150:1 gene:ENSOARG00000020242.1 transcript:ENSOART00000022041.1 gene_biotype:protein_coding transcript_biotype:protein_coding gene_symbol:SMAP2 description:small ArfGAP2 [Source:HGNC Symbol;Acc:HGNC:25082]	13.99	7	7	10	429	46.6798	8.98291	1.11547	1.05606	1.07745	1.083	0.963412	0.965795	0.975062	0.968089	0.8939	0.00292323
ENSOARP00000005806	pep chromosome:Oar_v3.1:5:9320097:9324539:1 gene:ENSOARG00000005411.1 transcript:ENSOART00000005895.1 gene_biotype:protein_coding transcript_biotype:protein_coding gene_symbol:NDUFB7 description:NADH:ubiquinone oxidoreductase subunit B7 [Source:HGNC Symbol;Acc:HGNC:7702]	58.39	6	6	46	137	16.3731	7.84033	0.982242	0.971774	0.990019	0.981345	1.02123	1.02651	1.0385	1.02875	1.04831	0.00297722
ENSOARP00000009460	pep chromosome:Oar_v3.1:2:33574880:33667776:-1 gene:ENSOARG00000008815.1 transcript:ENSOART00000009597.1 gene_biotype:protein_coding transcript_biotype:protein_coding gene_symbol:NAA35 description:N(alpha)-acetyltransferase 35, NatC auxiliary subunit [Source:HGNC Symbol;Acc:HGNC:24340]	3.31	2	2	6	725	83.5112	7.06396	0.949547	0.945431	0.972922	0.955967	1.04794	1.03666	1.01834	1.03432	1.08196	0.0029784
ENSOARP00000008224	pep chromosome:Oar_v3.1:17:10260551:10296957:1 gene:ENSOARG00000007667.1 transcript:ENSOART00000008346.1 gene_biotype:protein_coding transcript_biotype:protein_coding gene_symbol:PRMT9 description:protein arginine methyltransferase 9 [Source:HGNC Symbol;Acc:HGNC:25099]	1.19	1	1	3	842	94.1075	5.46533	0.90345	0.969607	0.965502	0.946186	1.11873	1.07989	1.10666	1.10176	1.16442	0.0030496
ENSOARP00000015878	pep chromosome:Oar_v3.1:5:12332399:12336477:1 gene:ENSOARG00000014804.1 transcript:ENSOART00000016111.1 gene_biotype:protein_coding transcript_biotype:protein_coding gene_symbol:C19orf66 description:chromosome 19 open reading frame 66 [Source:HGNC Symbol;Acc:HGNC:25649]	2.42	1	1	3	289	33.013	6.96143	1.08166	1.03911	1.05278	1.05785	0.980856	0.963242	0.968441	0.970846	0.917754	0.00305551
ENSOARP00000003966	pep chromosome:Oar_v3.1:25:9356575:9438266:1 gene:ENSOARG00000003713.1 transcript:ENSOART00000004036.1 gene_biotype:protein_coding transcript_biotype:protein_coding gene_symbol:ACTN2 description:actinin alpha 2 [Source:HGNC Symbol;Acc:HGNC:164]	32.25	17	27	92	896	103.997	5.42725	0.926072	0.885359	0.90359	0.905007	0.994095	1.02618	1.04122	1.0205	1.12761	0.00316857
ENSOARP00000019450	pep chromosome:Oar_v3.1:6:67495215:67504063:-1 gene:ENSOARG00000018118.1 transcript:ENSOART00000019720.1 gene_biotype:protein_coding transcript_biotype:protein_coding gene_symbol:OCIAD2 description:OCIA domain containing 2 [Source:HGNC Symbol;Acc:HGNC:28685]	31.17	5	6	13	154	16.8646	9.24658	0.973769	0.975963	0.968683	0.972805	0.934543	0.906723	0.919168	0.920145	0.945868	0.0032027
ENSOARP00000020993	pep chromosome:Oar_v3.1:3:35583821:35598569:1 gene:ENSOARG00000019544.1 transcript:ENSOART00000021286.1 gene_biotype:protein_coding transcript_biotype:protein_coding gene_symbol:PPP1CB description:protein phosphatase 1 catalytic subunit beta [Source:HGNC Symbol;Acc:HGNC:9282]	36.7	4	10	73	327	37.2736	6.99072	1.03739	1.06471	1.05138	1.05116	0.958741	0.991147	0.97224	0.974043	0.926635	0.00327206
ENSOARP00000015164	pep chromosome:Oar_v3.1:14:55789369:55846090:-1 gene:ENSOARG00000014121.1 transcript:ENSOART00000015385.1 gene_biotype:protein_coding transcript_biotype:protein_coding gene_symbol:SHANK1 description:SH3 and multiple ankyrin repeat domains 1 [Source:HGNC Symbol;Acc:HGNC:15474]	1.05	2	2	3	1713	182.005	8.00146		0.935777	0.919799	0.927788		1.06729	1.06671	1.067	1.15005	0.00328142
ENSOARP00000009445	pep chromosome:Oar_v3.1:14:7590795:7670033:1 gene:ENSOARG00000008797.1 transcript:ENSOART00000009582.1 gene_biotype:protein_coding transcript_biotype:protein_coding gene_symbol:CMIP description:c-Maf inducing protein [Source:HGNC Symbol;Acc:HGNC:24319]	2.49	2	2	6	683	75.6858	6.84424	0.952926	0.96782	0.932909	0.951218	1.06269	1.03641	1.02602	1.04171	1.09513	0.00369482
ENSOARP00000012978	pep chromosome:Oar_v3.1:12:21686923:21704931:-1 gene:ENSOARG00000012104.1 transcript:ENSOART00000013167.1 gene_biotype:protein_coding transcript_biotype:protein_coding gene_symbol:BPNT1 description:3'(2'), 5'-bisphosphate nucleotidase 1 [Source:HGNC Symbol;Acc:HGNC:1096]	28.16	9	9	34	309	33.4483	5.52881	1.01841	1.03545	1.0344	1.02942	0.991863	0.996831	0.995719	0.994805	0.966373	0.00374821
ENSOARP00000015754	pep chromosome:Oar_v3.1:3:107854018:107953211:1 gene:ENSOARG00000014686.1 transcript:ENSOART00000015986.1 gene_biotype:protein_coding transcript_biotype:protein_coding gene_symbol:TPH2 description:tryptophan hydroxylase 2 [Source:HGNC Symbol;Acc:HGNC:20692]	6.96	3	3	4	560	63.5282	7.43018	0.993207	0.946405	0.980956	0.973523	1.06845	1.05436	1.06028	1.06103	1.08989	0.00389362
ENSOARP00000007967	pep chromosome:Oar_v3.1:13:52521878:52564322:-1 gene:ENSOARG00000007425.1 transcript:ENSOART00000008084.1 gene_biotype:protein_coding transcript_biotype:protein_coding	22.73	7	9	59	506	54.7248	8.26514	0.971636	0.972474	0.986731	0.976947	1.01996	1.01421	1.03416	1.02278	1.04691	0.00397855
ENSOARP00000011315	pep chromosome:Oar_v3.1:2:43271153:43295279:-1 gene:ENSOARG00000010536.1 transcript:ENSOART00000011475.1 gene_biotype:protein_coding transcript_biotype:protein_coding gene_symbol:DMTN description:dematin actin binding protein [Source:HGNC Symbol;Acc:HGNC:3382]	29.61	9	11	52	358	40.6387	8.42627	1.087	1.1602	1.17067	1.13929	0.992288	0.95466	0.956861	0.967937	0.849595	0.00410898
ENSOARP00000001111	pep chromosome:Oar_v3.1:24:37842059:37857236:1 gene:ENSOARG00000001066.1 transcript:ENSOART00000001145.1 gene_biotype:protein_coding transcript_biotype:protein_coding	12.03	5	5	7	482	55.6101	6.22705	0.89486	0.961422	0.916633	0.924305	1.09896	1.04363	1.08172	1.07477	1.16279	0.00413808
ENSOARP00000010519	pep chromosome:Oar_v3.1:2:246121361:246159031:1 gene:ENSOARG00000009809.1 transcript:ENSOART00000010675.1 gene_biotype:protein_coding transcript_biotype:protein_coding gene_symbol:CAPZB description:capping actin protein of muscle Z-line beta subunit [Source:HGNC Symbol;Acc:HGNC:1491]	54.36	14	14	117	241	26.9025	6.56592	0.983528	0.999772	0.98507	0.989457	1.01938	1.0233	1.02898	1.02389	1.0348	0.00424401
ENSOARP00000022694	pep chromosome:Oar_v3.1:7:68432154:68566624:1 gene:ENSOARG00000021117.1 transcript:ENSOART00000023007.1 gene_biotype:protein_coding transcript_biotype:protein_coding gene_symbol:DAAM1 description:dishevelled associated activator of morphogenesis 1 [Source:HGNC Symbol;Acc:HGNC:18142]	6.75	6	9	21	1155	131.734	7.1665	0.978984	0.966574	0.972382	0.972647	1.04472	1.10019	1.06398	1.06963	1.09971	0.00432604
ENSOARP00000011034	pep chromosome:Oar_v3.1:26:24899343:24900149:1 gene:ENSOARG00000010292.1 transcript:ENSOART00000011194.1 gene_biotype:protein_coding transcript_biotype:protein_coding	40.5	3	10	35	200	21.6669	5.57959	1.05838	1.02242	1.01425	1.03168	0.943764	0.952543	0.925476	0.940594	0.911707	0.00441469
ENSOARP00000003513	pep chromosome:Oar_v3.1:21:43616119:43624384:1 gene:ENSOARG00000003296.1 transcript:ENSOART00000003577.1 gene_biotype:protein_coding transcript_biotype:protein_coding gene_symbol:KLC2 description:kinesin light chain 2 [Source:HGNC Symbol;Acc:HGNC:20716]	36.46	12	17	72	491	54.9463	6.55127	0.973777	0.983229	0.962972	0.973326	1.01425	1.04116	1.02946	1.02829	1.05647	0.00485947
ENSOARP00000001947	pep chromosome:Oar_v3.1:4:91893378:91895222:1 gene:ENSOARG00000001854.1 transcript:ENSOART00000001994.1 gene_biotype:protein_coding transcript_biotype:protein_coding gene_symbol:ARF5 description:ADP ribosylation factor 5 [Source:HGNC Symbol;Acc:HGNC:658]	68.13	3	9	86	160	18.1783	5.35107	0.962238	0.967447	0.960704	0.963463	1.01283	1.05299	1.02641	1.03074	1.06983	0.00492058
ENSOARP00000008238	pep chromosome:Oar_v3.1:1:29167373:29337730:-1 gene:ENSOARG00000007665.1 transcript:ENSOART00000008360.1 gene_biotype:protein_coding transcript_biotype:protein_coding gene_symbol:USP24 description:ubiquitin specific peptidase 24 [Source:HGNC Symbol;Acc:HGNC:12623]	0.56	2	2	2	2512	283.297	6.40479		0.976022	0.979061	0.977542		1.01828	1.01379	1.01603	1.03937	0.0049235
ENSOARP00000015057	pep chromosome:Oar_v3.1:14:13992145:14014640:1 gene:ENSOARG00000014024.1 transcript:ENSOART00000015277.1 gene_biotype:protein_coding transcript_biotype:protein_coding	5.21	6	6	12	787	86.816	9.01221	0.911998	0.933595	0.951579	0.932391	1.01858	1.05786	1.08119	1.05255	1.12887	0.0050762
ENSOARP00000022726	pep chromosome:Oar_v3.1:7:72564075:72715253:-1 gene:ENSOARG00000021144.1 transcript:ENSOART00000023039.1 gene_biotype:protein_coding transcript_biotype:protein_coding gene_symbol:PPP2R5E description:protein phosphatase 2 regulatory subunit B'epsilon [Source:HGNC Symbol;Acc:HGNC:9313]	24.63	9	12	35	467	54.6645	6.94678	0.972608	0.975976	0.982037	0.976873	1.00409	1.02084	1.00582	1.01025	1.03417	0.00508887
ENSOARP00000017166	pep chromosome:Oar_v3.1:9:72976729:73464816:-1 gene:ENSOARG00000015979.1 transcript:ENSOART00000017407.1 gene_biotype:protein_coding transcript_biotype:protein_coding gene_symbol:RIMS2 description:regulating synaptic membrane exocytosis 2 [Source:HGNC Symbol;Acc:HGNC:17283]	1.29	2	2	4	1476	167.054	9.29053	1.09245	1.00575	1.02452	1.04091	0.884212	0.879275	0.904142	0.88921	0.854266	0.00520944
ENSOARP00000009827	pep chromosome:Oar_v3.1:3:7480410:7510436:1 gene:ENSOARG00000009155.1 transcript:ENSOART00000009969.1 gene_biotype:protein_coding transcript_biotype:protein_coding gene_symbol:KYAT1 description:kynurenine aminotransferase 1 [Source:HGNC Symbol;Acc:HGNC:1564]	19.16	7	8	24	428	48.4645	6.60986	0.902877	0.936354	0.923764	0.920998	0.975501	0.97394	0.974631	0.974691	1.0583	0.005349
ENSOARP00000003355	pep chromosome:Oar_v3.1:1:229829093:229873998:-1 gene:ENSOARG00000003146.1 transcript:ENSOART00000003419.1 gene_biotype:protein_coding transcript_biotype:protein_coding gene_symbol:GMPS description:guanine monophosphate synthase [Source:HGNC Symbol;Acc:HGNC:4378]	21.53	15	15	39	692	76.6369	6.82959	0.984837	0.97691	0.986476	0.982741	1.01222	1.00198	1.01545	1.00988	1.02762	0.00566467
ENSOARP00000004874	pep chromosome:Oar_v3.1:26:40551480:40553109:-1 gene:ENSOARG00000004556.1 transcript:ENSOART00000004957.1 gene_biotype:protein_coding transcript_biotype:protein_coding	31.29	3	4	18	147	17.1313	11.7222	1.03641	1.01901	1.02231	1.02591	0.985928	0.958148	0.977202	0.973759	0.949164	0.00596556
ENSOARP00000019331	pep chromosome:Oar_v3.1:3:176085672:176106749:-1 gene:ENSOARG00000018008.1 transcript:ENSOART00000019601.1 gene_biotype:protein_coding transcript_biotype:protein_coding	42.38	19	19	118	505	55.1909	7.2251	0.991741	0.987583	0.996373	0.991899	1.01096	1.01729	1.00748	1.01191	1.02017	0.00642038
ENSOARP00000011965	pep chromosome:Oar_v3.1:1:261337257:261346362:-1 gene:ENSOARG00000011162.1 transcript:ENSOART00000012139.1 gene_biotype:protein_coding transcript_biotype:protein_coding	14.08	3	3	5	206	23.8845	8.39697	1.04046	1.06172	1.0253	1.0425	0.898442	0.94442	0.958746	0.933869	0.895801	0.00667794
ENSOARP00000013044	pep chromosome:Oar_v3.1:6:113703808:113823694:-1 gene:ENSOARG00000012162.1 transcript:ENSOART00000013233.1 gene_biotype:protein_coding transcript_biotype:protein_coding gene_symbol:ABLIM2 description:actin binding LIM protein family member 2 [Source:HGNC Symbol;Acc:HGNC:19195]	17.68	9	11	29	690	75.7259	7.89893	1.02592	1.01254	1.03034	1.02293	0.987534	0.984302	0.966346	0.979394	0.957438	0.0068397
ENSOARP00000012583	pep chromosome:Oar_v3.1:6:85751041:85822914:1 gene:ENSOARG00000011735.1 transcript:ENSOART00000012768.1 gene_biotype:protein_coding transcript_biotype:protein_coding gene_symbol:RUFY3 description:RUN and FYVE domain containing 3 [Source:HGNC Symbol;Acc:HGNC:30285]	30.67	21	22	130	639	72.8228	5.5415	1.01327	1.03372	1.01565	1.02088	0.981412	0.990447	0.98333	0.985063	0.964917	0.00696964
ENSOARP00000012119	pep chromosome:Oar_v3.1:11:45315251:45433964:1 gene:ENSOARG00000011303.1 transcript:ENSOART00000012295.1 gene_biotype:protein_coding transcript_biotype:protein_coding gene_symbol:MAPT description:microtubule associated protein tau [Source:HGNC Symbol;Acc:HGNC:6893]	34.76	26	26	193	771	80.0548	6.07471	1.06838	1.10964	1.09457	1.09086	1.00276	0.926126	0.941221	0.956701	0.877012	0.00702874
ENSOARP00000015078	pep chromosome:Oar_v3.1:13:14859915:15172899:1 gene:ENSOARG00000014052.1 transcript:ENSOART00000015298.1 gene_biotype:protein_coding transcript_biotype:protein_coding gene_symbol:CELF2 description:CUGBP Elav-like family member 2 [Source:HGNC Symbol;Acc:HGNC:2550]	5.63	2	3	7	391	41.4527	8.5874	1.03283	1.05323	1.00868	1.03158	0.971205	0.951396	0.959149	0.960583	0.931174	0.00731832
ENSOARP00000003823	pep chromosome:Oar_v3.1:1:21617503:21652120:1 gene:ENSOARG00000003581.1 transcript:ENSOART00000003891.1 gene_biotype:protein_coding transcript_biotype:protein_coding gene_symbol:CMPK1 description:cytidine/uridine monophosphate kinase 1 [Source:HGNC Symbol;Acc:HGNC:18170]	23.18	6	6	70	233	26.4177	8.60205	0.993434	0.975102	0.95398	0.974172	1.03016	1.06139	1.05903	1.05019	1.07803	0.00746672
ENSOARP00000007854	pep chromosome:Oar_v3.1:16:22365759:22373528:-1 gene:ENSOARG00000007324.1 transcript:ENSOART00000007971.1 gene_biotype:protein_coding transcript_biotype:protein_coding gene_symbol:SETD9 description:SET domain containing 9 [Source:HGNC Symbol;Acc:HGNC:28508]	4.68	1	1	2	299	34.2737	8.90967	0.990101		1.00073	0.995414	0.933116		0.936059	0.934587	0.938893	0.00811432
ENSOARP00000011715	pep chromosome:Oar_v3.1:10:28573021:28688482:-1 gene:ENSOARG00000010917.1 transcript:ENSOART00000011883.1 gene_biotype:protein_coding transcript_biotype:protein_coding gene_symbol:PDS5B description:PDS5 cohesin associated factor B [Source:HGNC Symbol;Acc:HGNC:20418]	2.9	5	5	7	1449	164.629	8.42627	1.03942	1.06007	1.07799	1.05916	0.953486	0.971643	0.999753	0.974961	0.920502	0.00852959
ENSOARP00000007878	pep chromosome:Oar_v3.1:25:28945545:29016918:-1 gene:ENSOARG00000007348.1 transcript:ENSOART00000007995.1 gene_biotype:protein_coding transcript_biotype:protein_coding gene_symbol:P4HA1 description:prolyl 4-hydroxylase subunit alpha 1 [Source:HGNC Symbol;Acc:HGNC:8546]	9.74	5	5	6	534	60.884	6.01123	0.936719	0.992362	0.978714	0.969265	1.10051	1.04761	1.09474	1.08095	1.11523	0.00920264
ENSOARP00000000842	pep chromosome:Oar_v3.1:22:50770144:50780823:1 gene:ENSOARG00000000817.1 transcript:ENSOART00000000875.1 gene_biotype:protein_coding transcript_biotype:protein_coding gene_symbol:CALY description:calcyon neuron specific vesicular protein [Source:HGNC Symbol;Acc:HGNC:17938]	7.11	1	1	2	225	24.2171	8.14795	1.05297		1.07315	1.06306	0.94286		0.952554	0.947707	0.891489	0.00928861
ENSOARP00000015393	pep chromosome:Oar_v3.1:2:196909844:197020639:1 gene:ENSOARG00000014340.1 transcript:ENSOART00000015618.1 gene_biotype:protein_coding transcript_biotype:protein_coding gene_symbol:SLC39A10 description:solute carrier family 39 member 10 [Source:HGNC Symbol;Acc:HGNC:20861]	5.88	5	5	8	833	94.2455	6.69775	0.89557	0.88118	0.881063	0.885938	1.03951	0.985169	1.09845	1.04104	1.17508	0.00937063
ENSOARP00000017445	pep chromosome:Oar_v3.1:2:117678117:117769907:-1 gene:ENSOARG00000016246.1 transcript:ENSOART00000017692.1 gene_biotype:protein_coding transcript_biotype:protein_coding gene_symbol:MFSD6 description:major facilitator superfamily domain containing 6 [Source:HGNC Symbol;Acc:HGNC:24711]	2.63	2	2	7	799	88.1769	5.78271	0.90333	0.969513	0.927031	0.933291	1.09699	1.04577	1.03458	1.05911	1.13482	0.00993276
ENSOARP00000012929	pep chromosome:Oar_v3.1:9:88738652:88785215:-1 gene:ENSOARG00000012048.1 transcript:ENSOART00000013116.1 gene_biotype:protein_coding transcript_biotype:protein_coding gene_symbol:CPNE3 description:copine 3 [Source:HGNC Symbol;Acc:HGNC:2316]	12.76	6	8	30	533	59.567	5.85889	1.01966	0.991201	1.04272	1.01786	0.945533	0.952296	0.929374	0.942401	0.925864	0.00997585
ENSOARP00000004803	pep chromosome:Oar_v3.1:13:72848603:72870621:1 gene:ENSOARG00000004487.1 transcript:ENSOART00000004884.1 gene_biotype:protein_coding transcript_biotype:protein_coding gene_symbol:YWHAB description:tyrosine 3-monooxygenase/tryptophan 5-monooxygenase activation protein beta [Source:HGNC Symbol;Acc:HGNC:12849]	64.18	9	16	426	282	32.0298	4.84326	0.983986	0.978535	0.999374	0.987298	1.04957	1.0379	1.02006	1.03584	1.04917	0.0102174
ENSOARP00000005788	pep chromosome:Oar_v3.1:16:18239289:18239540:-1 gene:ENSOARG00000005393.1 transcript:ENSOART00000005876.1 gene_biotype:protein_coding transcript_biotype:protein_coding	8.43	1	1	2	83	9.65168	5.45264		1.08561	1.06188	1.07374		0.955739	0.9486	0.952169	0.886776	0.010228
ENSOARP00000021890	pep chromosome:Oar_v3.1:1:190217503:190249177:-1 gene:ENSOARG00000020383.1 transcript:ENSOART00000022195.1 gene_biotype:protein_coding transcript_biotype:protein_coding gene_symbol:BDH1 description:3-hydroxybutyrate dehydrogenase 1 [Source:HGNC Symbol;Acc:HGNC:1027]	4.07	2	2	2	344	38.3233	8.54346	0.870126	0.882925		0.876526	0.98474	0.968526		0.976633	1.11421	0.0104782
ENSOARP00000001982	pep chromosome:Oar_v3.1:8:68645618:69133481:1 gene:ENSOARG00000001874.1 transcript:ENSOART00000002029.1 gene_biotype:protein_coding transcript_biotype:protein_coding gene_symbol:UTRN description:utrophin [Source:HGNC Symbol;Acc:HGNC:12635]	4.89	16	19	30	3439	394.278	5.38916	0.944311	0.966545	0.957224	0.956026	0.998307	1.0359	1.0435	1.0259	1.07309	0.0104862
ENSOARP00000012522	pep chromosome:Oar_v3.1:15:42177016:42452587:1 gene:ENSOARG00000011668.1 transcript:ENSOART00000012706.1 gene_biotype:protein_coding transcript_biotype:protein_coding gene_symbol:SBF2 description:SET binding factor 2 [Source:HGNC Symbol;Acc:HGNC:2135]	1.89	2	4	4	1802	203.06	7.09326	1.06765	1.06678		1.06722	0.990659	1.00507		0.997863	0.935014	0.0106533
ENSOARP00000007396	pep chromosome:Oar_v3.1:19:49013089:49016042:-1 gene:ENSOARG00000006909.1 transcript:ENSOART00000007507.1 gene_biotype:protein_coding transcript_biotype:protein_coding	4.02	1	1	3	174	21.0846	11.1362	1.00437	1.0392	1.04924	1.03093	0.969049	0.968739	0.971894	0.969894	0.940791	0.0110097
ENSOARP00000013363	pep chromosome:Oar_v3.1:14:54576851:54595688:-1 gene:ENSOARG00000012463.1 transcript:ENSOART00000013559.1 gene_biotype:protein_coding transcript_biotype:protein_coding gene_symbol:GYS1 description:glycogen synthase 1 [Source:HGNC Symbol;Acc:HGNC:4706]	9.27	7	7	9	755	86.1459	6.34131	1.02745	1.01138	1.05151	1.03012	0.967818	0.924196	0.959842	0.950619	0.922828	0.011047
ENSOARP00000012495	pep chromosome:Oar_v3.1:3:94897976:95024187:-1 gene:ENSOARG00000011658.1 transcript:ENSOART00000012679.1 gene_biotype:protein_coding transcript_biotype:protein_coding gene_symbol:SFXN5 description:sideroflexin 5 [Source:HGNC Symbol;Acc:HGNC:16073]	32.94	11	11	49	340	37.0988	9.59814	0.818712	0.902231	0.882254	0.867732	1.0178	0.974126	0.989372	0.993768	1.14525	0.0111424
ENSOARP00000007681	pep chromosome:Oar_v3.1:18:44205266:44235585:1 gene:ENSOARG00000007160.1 transcript:ENSOART00000007796.1 gene_biotype:protein_coding transcript_biotype:protein_coding gene_symbol:SRP54 description:signal recognition particle 54 [Source:HGNC Symbol;Acc:HGNC:11301]	20.63	12	12	30	504	55.6683	8.74854	1.03259	1.06333	1.02371	1.03988	0.964827	0.990403	0.975813	0.977015	0.939549	0.0111928
ENSOARP00000007781	pep chromosome:Oar_v3.1:17:60655935:60663364:-1 gene:ENSOARG00000007263.1 transcript:ENSOART00000007897.1 gene_biotype:protein_coding transcript_biotype:protein_coding gene_symbol:SDSL description:serine dehydratase like [Source:HGNC Symbol;Acc:HGNC:30404]	24.32	8	8	48	329	34.49	6.91748	0.885203	0.81589	0.860493	0.853862	1.01661	1.03363	0.949232	0.999823	1.17094	0.0112378
ENSOARP00000005458	pep chromosome:Oar_v3.1:16:9242499:9273226:-1 gene:ENSOARG00000005087.1 transcript:ENSOART00000005545.1 gene_biotype:protein_coding transcript_biotype:protein_coding gene_symbol:PTCD2 description:pentatricopeptide repeat domain 2 [Source:HGNC Symbol;Acc:HGNC:25734]	1.8	1	1	2	389	44.3593	8.646		0.959017	0.944993	0.952005		1.01894	1.02463	1.02179	1.0733	0.0115544
ENSOARP00000016656	pep chromosome:Oar_v3.1:17:71273219:71289838:1 gene:ENSOARG00000015529.1 transcript:ENSOART00000016894.1 gene_biotype:protein_coding transcript_biotype:protein_coding gene_symbol:MAPK1 description:mitogen-activated protein kinase 1 [Source:HGNC Symbol;Acc:HGNC:6871]	58.44	12	17	192	320	37.3173	7.15186	0.944744	0.962718	0.988424	0.965296	1.03199	1.01528	1.03655	1.02794	1.06489	0.0116694
ENSOARP00000003437	pep chromosome:Oar_v3.1:14:34708495:34721885:1 gene:ENSOARG00000003220.1 transcript:ENSOART00000003501.1 gene_biotype:protein_coding transcript_biotype:protein_coding gene_symbol:EDC4 description:enhancer of mRNA decapping 4 [Source:HGNC Symbol;Acc:HGNC:17157]	1.51	3	3	4	1520	162.367	5.61768	1.04331	1.03995		1.04163	0.932186	0.953602		0.942894	0.905209	0.0118371
ENSOARP00000002007	pep chromosome:Oar_v3.1:18:32077781:32112613:1 gene:ENSOARG00000001908.1 transcript:ENSOART00000002054.1 gene_biotype:protein_coding transcript_biotype:protein_coding gene_symbol:CSPG4 description:chondroitin sulfate proteoglycan 4 [Source:HGNC Symbol;Acc:HGNC:2466]	0.43	1	1	3	2320	250.334	5.36377	0.988522	1.04009	0.982631	1.00375	1.10008	1.09151	1.14562	1.1124	1.10825	0.0118634
ENSOARP00000019800	pep chromosome:Oar_v3.1:24:22670317:22755114:1 gene:ENSOARG00000018442.1 transcript:ENSOART00000020073.1 gene_biotype:protein_coding transcript_biotype:protein_coding gene_symbol:LCMT1 description:leucine carboxyl methyltransferase 1 [Source:HGNC Symbol;Acc:HGNC:17557]	27.41	9	9	23	332	37.984	5.61768	0.976028	0.96983	0.94899	0.964949	1.04195	1.06931	1.01502	1.04209	1.07995	0.0120217
ENSOARP00000009918	pep chromosome:Oar_v3.1:3:209224155:209225921:-1 gene:ENSOARG00000009243.1 transcript:ENSOART00000010061.1 gene_biotype:protein_coding transcript_biotype:protein_coding gene_symbol:KCNA1 description:potassium voltage-gated channel subfamily A member 1 [Source:HGNC Symbol;Acc:HGNC:6218]	10.68	3	6	11	487	55.2282	5.17334	0.958587	0.96675	1.00158	0.975638	1.03118	1.04277	1.03171	1.03522	1.06107	0.012204
ENSOARP00000005119	pep chromosome:Oar_v3.1:24:26281279:26294593:-1 gene:ENSOARG00000004772.1 transcript:ENSOART00000005205.1 gene_biotype:protein_coding transcript_biotype:protein_coding gene_symbol:TAOK2 description:TAO kinase 2 [Source:HGNC Symbol;Acc:HGNC:16835]	5.37	3	6	7	1024	116.455	7.04932	1.02338	1.01757		1.02047	0.986502	0.980625		0.983563	0.963829	0.012311
ENSOARP00000004443	pep chromosome:Oar_v3.1:3:207170778:207184986:-1 gene:ENSOARG00000004154.1 transcript:ENSOART00000004521.1 gene_biotype:protein_coding transcript_biotype:protein_coding gene_symbol:PEX5 description:peroxisomal biogenesis factor 5 [Source:HGNC Symbol;Acc:HGNC:9719]	6.38	4	4	8	658	72.8759	4.56396	0.919765	0.966278	0.968961	0.951668	1.03818	1.03806	1.09473	1.05699	1.11067	0.0130529
ENSOARP00000018748	pep chromosome:Oar_v3.1:12:27015919:27036298:1 gene:ENSOARG00000017468.1 transcript:ENSOART00000019014.1 gene_biotype:protein_coding transcript_biotype:protein_coding gene_symbol:EPHX1 description:epoxide hydrolase 1 [Source:HGNC Symbol;Acc:HGNC:3401]	37.03	17	17	76	451	52.0717	7.82568	1.01415	1.00529	1.02237	1.01394	0.991595	0.972643	0.983327	0.982521	0.969014	0.0130604
ENSOARP00000020425	pep chromosome:Oar_v3.1:7:19988579:20022706:-1 gene:ENSOARG00000019020.1 transcript:ENSOART00000020707.1 gene_biotype:protein_coding transcript_biotype:protein_coding gene_symbol:NPTN description:neuroplastin [Source:HGNC Symbol;Acc:HGNC:17867]	20.74	8	9	60	376	42.4003	6.65381	0.985914	0.990693	0.962007	0.979538	1.04534	1.05138	1.01672	1.03781	1.05949	0.0137542
ENSOARP00000002070	pep chromosome:Oar_v3.1:21:47814507:47833642:1 gene:ENSOARG00000001965.1 transcript:ENSOART00000002119.1 gene_biotype:protein_coding transcript_biotype:protein_coding gene_symbol:CARS description:cysteinyl-tRNA synthetase [Source:HGNC Symbol;Acc:HGNC:1493]	18.59	10	10	39	581	65.6268	6.78564	0.9337	0.956697	0.918843	0.936413	1.13968	1.02674	1.07464	1.08035	1.15371	0.0140511
ENSOARP00000021590	pep chromosome:Oar_v3.1:7:32714525:32717199:-1 gene:ENSOARG00000020109.1 transcript:ENSOART00000021892.1 gene_biotype:protein_coding transcript_biotype:protein_coding gene_symbol:SRP14 description:signal recognition particle 14 [Source:HGNC Symbol;Acc:HGNC:11299]	19.09	2	2	5	110	12.4527	10.1255	1.01263	1.03738	1.05301	1.03434	0.939967	0.96581	0.983022	0.962933	0.930963	0.0141525
ENSOARP00000021467	pep chromosome:Oar_v3.1:3:43016611:43018465:-1 gene:ENSOARG00000019994.1 transcript:ENSOART00000021767.1 gene_biotype:protein_coding transcript_biotype:protein_coding	37.12	6	6	18	132	14.598	10.4185	1.0342	1.00233	0.994126	1.01022	0.934783	0.939836	0.964822	0.94648	0.936906	0.0142352
ENSOARP00000011330	pep chromosome:Oar_v3.1:20:8438950:8441572:1 gene:ENSOARG00000010561.1 transcript:ENSOART00000011490.1 gene_biotype:protein_coding transcript_biotype:protein_coding gene_symbol:HMGA1 description:high mobility group AT-hook 1 [Source:HGNC Symbol;Acc:HGNC:5010]	22.92	2	2	13	96	10.1963	10.814	1.07161	1.08522	0.989726	1.04885	0.887542	0.836699	0.92915	0.884464	0.84327	0.0147976
ENSOARP00000008520	pep chromosome:Oar_v3.1:1:250958731:251069283:-1 gene:ENSOARG00000007925.1 transcript:ENSOART00000008644.1 gene_biotype:protein_coding transcript_biotype:protein_coding gene_symbol:PCCB description:propionyl-CoA carboxylase beta subunit [Source:HGNC Symbol;Acc:HGNC:8654]	24.55	12	12	42	550	59.3024	7.45947	0.981766	0.995763	0.995412	0.990981	1.0464	1.01861	1.05546	1.04016	1.04962	0.0149025
ENSOARP00000016378	pep chromosome:Oar_v3.1:2:104431014:104438581:-1 gene:ENSOARG00000015263.1 transcript:ENSOART00000016613.1 gene_biotype:protein_coding transcript_biotype:protein_coding gene_symbol:CTSB description:Ovis aries cathepsin B (CTSB), mRNA. [Source:RefSeq mRNA;Acc:NM_001308587]	11.34	5	5	28	335	36.7012	6.12549	1.07195	1.03839	1.05277	1.05437	0.955829	1.00864	0.97514	0.97987	0.929341	0.0150292
ENSOARP00000012160	pep chromosome:Oar_v3.1:1:261870313:261882013:1 gene:ENSOARG00000011345.1 transcript:ENSOART00000012336.1 gene_biotype:protein_coding transcript_biotype:protein_coding description:pyridoxal kinase [Source:RefSeq peptide;Acc:NP_001009220]	53.68	11	11	76	285	31.7681	6.07471	0.990712	0.96817	0.976836	0.978573	1.00243	1.01506	1.01024	1.00924	1.03134	0.0151561
ENSOARP00000010904	pep chromosome:Oar_v3.1:19:50053939:50072431:-1 gene:ENSOARG00000010164.1 transcript:ENSOART00000011062.1 gene_biotype:protein_coding transcript_biotype:protein_coding gene_symbol:GNAI2 description:G protein subunit alpha i2 [Source:HGNC Symbol;Acc:HGNC:4385]	61.69	8	19	212	355	40.4511	5.5415	0.956287	0.947383	0.959985	0.954552	1.0217	1.03238	0.985955	1.01335	1.06159	0.0155139
ENSOARP00000021474	pep chromosome:Oar_v3.1:3:189578775:189614533:1 gene:ENSOARG00000019999.1 transcript:ENSOART00000021774.1 gene_biotype:protein_coding transcript_biotype:protein_coding gene_symbol:KRAS description:KRAS proto-oncogene, GTPase [Source:HGNC Symbol;Acc:HGNC:6407]	48.4	4	8	72	188	21.4249	8.11865	0.985494	0.981019	1.00128	0.989265	1.01393	1.0269	1.01602	1.01895	1.03	0.0155855
ENSOARP00000014648	pep chromosome:Oar_v3.1:20:42201463:42222930:1 gene:ENSOARG00000013658.1 transcript:ENSOART00000014863.1 gene_biotype:protein_coding transcript_biotype:protein_coding gene_symbol:TBC1D7 description:TBC1 domain family member 7 [Source:HGNC Symbol;Acc:HGNC:21066]	4.44	1	2	6	293	33.8814	6.78564	1.08009		1.06767	1.07388	0.969493		0.989999	0.979746	0.91234	0.0158336
ENSOARP00000012368	pep chromosome:Oar_v3.1:5:4381459:4382819:-1 gene:ENSOARG00000011540.1 transcript:ENSOART00000012547.1 gene_biotype:protein_coding transcript_biotype:protein_coding	58.59	2	10	260	128	14.719	9.83252	1.10523	1.15599	1.03668	1.0993	0.960211	0.931142	0.968519	0.953291	0.86718	0.0159522
ENSOARP00000000860	pep scaffold:Oar_v3.1:AMGL01124041.1:603:915:-1 gene:ENSOARG00000000835.1 transcript:ENSOART00000000893.1 gene_biotype:protein_coding transcript_biotype:protein_coding	21.62	2	2	10	74	8.26792	5.35107	0.895487	0.942068	0.950271	0.929275	1.01108	0.995349	0.995871	1.00077	1.07693	0.0159786
ENSOARP00000018894	pep chromosome:Oar_v3.1:1:131386:157208:-1 gene:ENSOARG00000017608.1 transcript:ENSOART00000019162.1 gene_biotype:protein_coding transcript_biotype:protein_coding gene_symbol:D2HGDH description:D-2-hydroxyglutarate dehydrogenase [Source:HGNC Symbol;Acc:HGNC:28358]	4.42	3	3	5	543	58.9225	8.22119	0.960311	0.966721	1.00645	0.977827	1.12923	1.0478	1.08791	1.08831	1.11299	0.0160528
ENSOARP00000021583	pep chromosome:Oar_v3.1:3:189876216:189991547:1 gene:ENSOARG00000020103.1 transcript:ENSOART00000021885.1 gene_biotype:protein_coding transcript_biotype:protein_coding gene_symbol:BCAT1 description:branched-chain-amino-acid aminotransferase, cytosolic [Source:RefSeq peptide;Acc:NP_001009444]	18.65	8	8	42	386	43.1737	5.13525	0.998133	0.990115	0.91376	0.967336	1.07369	1.09877	1.06939	1.08062	1.11711	0.0162909
ENSOARP00000000849	pep chromosome:Oar_v3.1:1:18645093:18777287:-1 gene:ENSOARG00000000823.1 transcript:ENSOART00000000882.1 gene_biotype:protein_coding transcript_biotype:protein_coding gene_symbol:ERI3 description:ERI1 exoribonuclease family member 3 [Source:HGNC Symbol;Acc:HGNC:17276]	8.33	2	2	9	252	27.6128	6.52197	1.03568	1.0065	1.046	1.0294	0.980765	0.969719	0.985733	0.978739	0.95079	0.0164517
ENSOARP00000000957	pep chromosome:Oar_v3.1:6:96832779:96906385:1 gene:ENSOARG00000000926.1 transcript:ENSOART00000000990.1 gene_biotype:protein_coding transcript_biotype:protein_coding gene_symbol:ENOPH1 description:enolase-phosphatase 1 [Source:HGNC Symbol;Acc:HGNC:24599]	39.01	7	7	39	223	25.0697	5.33838	0.942488	0.975808	0.952191	0.956829	1.07306	1.00639	1.06077	1.04674	1.09397	0.0167833
ENSOARP00000011329	pep chromosome:Oar_v3.1:22:30437124:30493148:1 gene:ENSOARG00000010558.1 transcript:ENSOART00000011489.1 gene_biotype:protein_coding transcript_biotype:protein_coding gene_symbol:SHOC2 description:SHOC2, leucine rich repeat scaffold protein [Source:HGNC Symbol;Acc:HGNC:15454]	1.55	1	1	3	582	64.8195	8.45557	1.09278	1.03576	1.07874	1.06909	0.974534	0.909658	0.982599	0.955597	0.893838	0.0168738
ENSOARP00000018731	pep chromosome:Oar_v3.1:2:132661611:132737409:-1 gene:ENSOARG00000017452.1 transcript:ENSOART00000018997.1 gene_biotype:protein_coding transcript_biotype:protein_coding gene_symbol:MTX2 description:metaxin 2 [Source:HGNC Symbol;Acc:HGNC:7506]	29.55	7	7	28	264	29.66	6.29053	0.961712	0.951505	0.973539	0.962252	1.03651	1.04764	0.997452	1.0272	1.0675	0.0169959
ENSOARP00000012692	pep chromosome:Oar_v3.1:20:38786314:38931603:-1 gene:ENSOARG00000011838.1 transcript:ENSOART00000012878.1 gene_biotype:protein_coding transcript_biotype:protein_coding gene_symbol:CAP2 description:cyclase associated actin cytoskeleton regulatory protein 2 [Source:HGNC Symbol;Acc:HGNC:20039]	44.47	19	21	142	488	53.9235	7.1958	0.975022	0.973795	0.966692	0.971836	1.00175	0.994273	0.984858	0.993629	1.02242	0.0170023
ENSOARP00000006644	pep chromosome:Oar_v3.1:11:53502110:53580409:-1 gene:ENSOARG00000006205.1 transcript:ENSOART00000006747.1 gene_biotype:protein_coding transcript_biotype:protein_coding gene_symbol:SEPT9 description:septin 9 [Source:HGNC Symbol;Acc:HGNC:7323]	28.9	16	16	108	564	63.1447	8.73389	0.94037	0.991094	0.980263	0.970575	1.04938	1.027	1.03359	1.03666	1.06809	0.0170273
ENSOARP00000022564	pep chromosome:Oar_v3.1:1:100246814:100248983:1 gene:ENSOARG00000020997.1 transcript:ENSOART00000022875.1 gene_biotype:protein_coding transcript_biotype:protein_coding gene_symbol:PSMB4 description:proteasome subunit beta 4 [Source:HGNC Symbol;Acc:HGNC:9541]	24.24	5	5	38	264	28.9545	5.66846	1.04724	1.01745	1.03419	1.03296	1.00365	0.985915	0.989906	0.993157	0.961467	0.0172731
ENSOARP00000007970	pep chromosome:Oar_v3.1:18:44447953:44471341:1 gene:ENSOARG00000007429.1 transcript:ENSOART00000008087.1 gene_biotype:protein_coding transcript_biotype:protein_coding gene_symbol:PSMA6 description:proteasome subunit alpha 6 [Source:HGNC Symbol;Acc:HGNC:9535]	58.94	14	14	81	246	27.3818	6.75635	1.02029	1.00801	1.04171	1.02333	0.981864	0.988596	0.981017	0.983826	0.961393	0.0175674
ENSOARP00000002934	pep chromosome:Oar_v3.1:11:42211421:42215648:1 gene:ENSOARG00000002762.1 transcript:ENSOART00000002994.1 gene_biotype:protein_coding transcript_biotype:protein_coding gene_symbol:TUBG1 description:tubulin gamma 1 [Source:HGNC Symbol;Acc:HGNC:12417]	11.95	4	4	14	435	49.2368	5.90967	0.875061	0.969837	0.964043	0.936314	1.08333	1.05776	1.04428	1.06179	1.13401	0.0185788
ENSOARP00000009630	pep chromosome:Oar_v3.1:2:98597621:98598718:-1 gene:ENSOARG00000008968.1 transcript:ENSOART00000009769.1 gene_biotype:protein_coding transcript_biotype:protein_coding	27.4	2	11	34	365	41.1939	5.22412	0.96452	1.0273	1.0345	1.00877	0.923072	0.849993	0.898217	0.890427	0.882684	0.0185966
ENSOARP00000018546	pep chromosome:Oar_v3.1:2:130198635:130472876:1 gene:ENSOARG00000017195.1 transcript:ENSOART00000018808.1 gene_biotype:protein_coding transcript_biotype:protein_coding gene_symbol:TTN description:titin [Source:HGNC Symbol;Acc:HGNC:12403]	0.09	1	5	23	35229	3908.59	6.29053	0.993309	1.03584	1.01713	1.01542	0.958588	0.975106	0.955399	0.963031	0.948402	0.0188811
ENSOARP00000016304	pep chromosome:Oar_v3.1:1:270622584:270666511:-1 gene:ENSOARG00000015192.1 transcript:ENSOART00000016538.1 gene_biotype:protein_coding transcript_biotype:protein_coding gene_symbol:HACL1 description:2-hydroxyacyl-CoA lyase 1 [Source:HGNC Symbol;Acc:HGNC:17856]	1.2	1	1	3	581	63.4983	7.89893	1.11628	1.06282	1.08451	1.08787	1.00618	1.03737	1.01098	1.01818	0.935938	0.018976
ENSOARP00000009129	pep chromosome:Oar_v3.1:17:52335394:52346123:-1 gene:ENSOARG00000008511.1 transcript:ENSOART00000009261.1 gene_biotype:protein_coding transcript_biotype:protein_coding gene_symbol:DENR description:density regulated re-initiation and release factor [Source:HGNC Symbol;Acc:HGNC:2769]	28.43	5	5	31	204	22.8735	5.43994	0.970521	1.01474	0.975239	0.986835	1.03585	1.08616	1.0771	1.06637	1.0806	0.0189777
ENSOARP00000004676	pep chromosome:Oar_v3.1:4:60803769:60851496:-1 gene:ENSOARG00000004361.1 transcript:ENSOART00000004757.1 gene_biotype:protein_coding transcript_biotype:protein_coding gene_symbol:ANLN description:anillin actin binding protein [Source:HGNC Symbol;Acc:HGNC:14082]	19.22	23	23	97	1129	124.327	7.73779	1.0703	1.0693	1.13384	1.09114	0.968407	0.994695	0.896183	0.953095	0.873484	0.0191829
ENSOARP00000013934	pep chromosome:Oar_v3.1:19:55680967:55699543:-1 gene:ENSOARG00000013015.1 transcript:ENSOART00000014140.1 gene_biotype:protein_coding transcript_biotype:protein_coding	13.33	1	1	4	150	16.7728	9.49561	0.960324	1.02078	0.912342	0.964483	1.0991	1.0974	1.19004	1.12885	1.17042	0.0199385
ENSOARP00000003127	pep chromosome:Oar_v3.1:2:237759741:237767051:-1 gene:ENSOARG00000002939.1 transcript:ENSOART00000003187.1 gene_biotype:protein_coding transcript_biotype:protein_coding gene_symbol:RCC1 description:regulator of chromosome condensation 1 [Source:HGNC Symbol;Acc:HGNC:1913]	5.45	2	2	4	422	45.3046	7.07861	0.961146	0.993877	0.913797	0.956273	1.06044	1.03093	1.06836	1.05324	1.1014	0.0200134
ENSOARP00000009228	pep chromosome:Oar_v3.1:16:31239725:31266840:1 gene:ENSOARG00000008600.1 transcript:ENSOART00000009363.1 gene_biotype:protein_coding transcript_biotype:protein_coding gene_symbol:PAIP1 description:poly(A) binding protein interacting protein 1 [Source:HGNC Symbol;Acc:HGNC:16945]	11.81	5	5	12	415	46.9628	4.61475	0.997391	0.99812	1.0205	1.00534	0.94249	0.973964	0.964491	0.960315	0.955217	0.020014
ENSOARP00000022685	pep chromosome:Oar_v3.1:7:67456790:67481522:1 gene:ENSOARG00000021109.1 transcript:ENSOART00000022998.1 gene_biotype:protein_coding transcript_biotype:protein_coding gene_symbol:PSMA3 description:proteasome subunit alpha 3 [Source:HGNC Symbol;Acc:HGNC:9532]	43.53	15	15	71	255	28.4011	5.32568	1.02252	1.00669	1.00722	1.01215	0.982476	0.971187	0.992651	0.982105	0.970319	0.0205567
ENSOARP00000019062	pep chromosome:Oar_v3.1:12:39817194:39841169:-1 gene:ENSOARG00000017763.1 transcript:ENSOART00000019330.1 gene_biotype:protein_coding transcript_biotype:protein_coding gene_symbol:MFN2 description:mitofusin 2 [Source:HGNC Symbol;Acc:HGNC:16877]	23.09	17	17	60	758	86.3598	6.66846	0.995284	0.987138	0.94764	0.976687	1.03807	1.03947	1.02452	1.03402	1.0587	0.0207032
ENSOARP00000015129	pep chromosome:Oar_v3.1:22:9171101:9213031:-1 gene:ENSOARG00000014098.1 transcript:ENSOART00000015349.1 gene_biotype:protein_coding transcript_biotype:protein_coding gene_symbol:ATAD1 description:ATPase family, AAA domain containing 1 [Source:HGNC Symbol;Acc:HGNC:25903]	15.11	7	7	10	417	46.6753	8.01611	1.04962	1.00861	1.03732	1.03185	0.963805	0.989428	0.943987	0.96574	0.935932	0.0209841
ENSOARP00000001643	pep chromosome:Oar_v3.1:24:37907715:37915133:1 gene:ENSOARG00000001572.1 transcript:ENSOART00000001686.1 gene_biotype:protein_coding transcript_biotype:protein_coding gene_symbol:AIMP2 description:aminoacyl tRNA synthase complex-interacting multifunctional protein 2 [Source:RefSeq peptide;Acc:NP_001156039]	11.15	3	3	12	323	34.9377	6.66846	1.01713	1.03038	1.01116	1.01956	0.99972	0.980626	0.975075	0.98514	0.966245	0.0213994
ENSOARP00000009996	pep chromosome:Oar_v3.1:16:33617598:33643114:1 gene:ENSOARG00000009317.1 transcript:ENSOART00000010140.1 gene_biotype:protein_coding transcript_biotype:protein_coding gene_symbol:PRKAA1 description:protein kinase AMP-activated catalytic subunit alpha 1 [Source:HGNC Symbol;Acc:HGNC:9376]	10.38	6	7	15	559	63.9656	8.11865	1.04392	1.05288	1.0771	1.05797	1.00146	1.02107	0.978493	1.00034	0.945533	0.0218244
ENSOARP00000015387	pep chromosome:Oar_v3.1:21:39823812:39886786:-1 gene:ENSOARG00000014339.1 transcript:ENSOART00000015612.1 gene_biotype:protein_coding transcript_biotype:protein_coding description:ferritin heavy chain [Source:RefSeq peptide;Acc:NP_001009786]	67.36	1	8	109	144	17.0022	5.93506	0.882496	0.908086	0.963089	0.91789	1.01503	1.01966	0.99349	1.0094	1.09969	0.0218731
ENSOARP00000017554	pep chromosome:Oar_v3.1:3:23499492:23835462:-1 gene:ENSOARG00000016340.1 transcript:ENSOART00000017802.1 gene_biotype:protein_coding transcript_biotype:protein_coding gene_symbol:NBAS description:neuroblastoma amplified sequence [Source:HGNC Symbol;Acc:HGNC:15625]	3.39	8	9	18	2330	263.692	6.02393	0.931275	1.01533	0.938329	0.961644	1.0655	1.04907	1.08018	1.06492	1.10739	0.0219836
ENSOARP00000020751	pep chromosome:Oar_v3.1:7:21105366:21157369:1 gene:ENSOARG00000019316.1 transcript:ENSOART00000021037.1 gene_biotype:protein_coding transcript_biotype:protein_coding gene_symbol:MYH7 description:myosin heavy chain 7 [Source:HGNC Symbol;Acc:HGNC:7577]	1.14	2	2	3	1937	223.426	5.77002	0.838995	0.884792		0.861894	1.03135	1.01485		1.0231	1.18703	0.0220442
ENSOARP00000015923	pep chromosome:Oar_v3.1:5:44728226:44745479:1 gene:ENSOARG00000014847.1 transcript:ENSOART00000016156.1 gene_biotype:protein_coding transcript_biotype:protein_coding	1.55	1	1	8	581	64.4648	8.47021	1.06431	1.00963	1.0337	1.03588	0.981321	0.934232	0.964075	0.959876	0.92663	0.0222578
ENSOARP00000022526	pep chromosome:Oar_v3.1:2:234327337:234330069:1 gene:ENSOARG00000020961.1 transcript:ENSOART00000022836.1 gene_biotype:protein_coding transcript_biotype:protein_coding gene_symbol:MARCKSL1 description:MARCKS like 1 [Source:HGNC Symbol;Acc:HGNC:7142]	26.14	4	4	36	241	24.9323	6.81494	1.04542	1.04237	1.07002	1.0526	1.01123	0.98752	0.953293	0.984014	0.934838	0.022399
ENSOARP00000008026	pep chromosome:Oar_v3.1:24:26885821:26894418:1 gene:ENSOARG00000007478.1 transcript:ENSOART00000008145.1 gene_biotype:protein_coding transcript_biotype:protein_coding gene_symbol:PHKG2 description:phosphorylase kinase catalytic subunit gamma 2 [Source:HGNC Symbol;Acc:HGNC:8931]	11.08	5	5	9	406	46.4836	6.15088	0.960794	0.947195	0.904571	0.93752	1.02824	1.02967	1.11534	1.05775	1.12824	0.0227856
ENSOARP00000013815	pep chromosome:Oar_v3.1:3:167753448:167770106:1 gene:ENSOARG00000012899.1 transcript:ENSOART00000014020.1 gene_biotype:protein_coding transcript_biotype:protein_coding	12.3	4	4	13	366	41.1405	9.43701	1.0263	1.03915	1.05403	1.03983	0.933098	0.998899	0.965086	0.965694	0.928707	0.0228487
ENSOARP00000002788	pep chromosome:Oar_v3.1:3:68703907:68706233:-1 gene:ENSOARG00000002624.1 transcript:ENSOART00000002843.1 gene_biotype:protein_coding transcript_biotype:protein_coding gene_symbol:RPS27A description:ribosomal protein S27a [Source:HGNC Symbol;Acc:HGNC:10417]	45.61	1	9	258	171	19.2431	9.5835	0.947583	0.898698	0.920855	0.922379	0.977684	1.0087	1.0481	1.0115	1.09662	0.0228838
ENSOARP00000007803	pep chromosome:Oar_v3.1:19:17235554:17477984:1 gene:ENSOARG00000007281.1 transcript:ENSOART00000007920.1 gene_biotype:protein_coding transcript_biotype:protein_coding gene_symbol:SRGAP3 description:SLIT-ROBO Rho GTPase activating protein 3 [Source:HGNC Symbol;Acc:HGNC:19744]	13.35	12	14	44	1101	124.631	6.72705	0.965931	0.980091	0.939466	0.961829	1.0517	1.05106	1.00165	1.0348	1.07587	0.0232581
ENSOARP00000007856	pep chromosome:Oar_v3.1:23:32565923:32591652:-1 gene:ENSOARG00000007327.1 transcript:ENSOART00000007973.1 gene_biotype:protein_coding transcript_biotype:protein_coding	10	4	4	11	320	36.4922	4.97021	0.911327	0.937888	0.909755	0.919657	0.969964	0.9934	1.04147	1.00161	1.08911	0.0233232
ENSOARP00000008258	pep chromosome:Oar_v3.1:8:11087179:11120244:1 gene:ENSOARG00000007696.1 transcript:ENSOART00000008380.1 gene_biotype:protein_coding transcript_biotype:protein_coding gene_symbol:ECHDC1 description:ethylmalonyl-CoA decarboxylase 1 [Source:HGNC Symbol;Acc:HGNC:21489]	14.01	4	4	7	307	33.6815	7.35693	1.01873	1.01245	1.01791	1.01636	0.99386	1.0039	0.982696	0.993486	0.97749	0.0236739
ENSOARP00000011029	pep chromosome:Oar_v3.1:19:50084713:50090932:-1 gene:ENSOARG00000010284.1 transcript:ENSOART00000011189.1 gene_biotype:protein_coding transcript_biotype:protein_coding gene_symbol:SLC38A3 description:solute carrier family 38 member 3 [Source:HGNC Symbol;Acc:HGNC:18044]	1.69	1	1	3	472	51.9314	8.19189	0.867371	0.871322	0.916746	0.885146	1.03449	1.05728	0.949897	1.01389	1.14545	0.0238777
ENSOARP00000021051	pep chromosome:Oar_v3.1:2:125821052:125821255:-1 gene:ENSOARG00000019602.1 transcript:ENSOART00000021345.1 gene_biotype:protein_coding transcript_biotype:protein_coding gene_symbol:HSBP1 description:heat shock factor binding protein 1 [Source:HGNC Symbol;Acc:HGNC:5203]	35.29	2	3	14	68	7.68663	4.13232		1.0287	1.04279	1.03574		0.981056	0.967838	0.974447	0.940818	0.0239368
ENSOARP00000006840	pep chromosome:Oar_v3.1:25:27264279:27284918:1 gene:ENSOARG00000006382.1 transcript:ENSOART00000006944.1 gene_biotype:protein_coding transcript_biotype:protein_coding gene_symbol:UNC5B description:unc-5 netrin receptor B [Source:HGNC Symbol;Acc:HGNC:12568]	0.74	1	1	5	945	103.302	6.62451	0.862237	0.947613	0.924208	0.911352	0.990456	1.0566	1.08126	1.04277	1.1442	0.0241645
ENSOARP00000001529	pep chromosome:Oar_v3.1:5:14076136:14098455:1 gene:ENSOARG00000001448.1 transcript:ENSOART00000001572.1 gene_biotype:protein_coding transcript_biotype:protein_coding gene_symbol:PNPLA6 description:patatin like phospholipase domain containing 6 [Source:HGNC Symbol;Acc:HGNC:16268]	1.97	3	3	6	1318	145.134	7.82568	1.11179	1.0241	1.09662	1.0775	0.950827	0.992754	0.974597	0.972726	0.90276	0.0241662
ENSOARP00000019931	pep chromosome:Oar_v3.1:15:63173125:63209306:1 gene:ENSOARG00000018566.1 transcript:ENSOART00000020206.1 gene_biotype:protein_coding transcript_biotype:protein_coding gene_symbol:CAT description:catalase [Source:HGNC Symbol;Acc:HGNC:1516]	22.35	11	11	26	528	60.0558	7.26904	0.982053	1.00593	1.03176	1.00658	0.963273	0.938913	0.948208	0.950131	0.943922	0.0243274
ENSOARP00000003973	pep chromosome:Oar_v3.1:18:33100506:33112498:1 gene:ENSOARG00000003725.1 transcript:ENSOART00000004043.1 gene_biotype:protein_coding transcript_biotype:protein_coding	7.44	2	3	4	390	41.8112	5.5542	1.09597	1.03766	1.1012	1.07828	1.01569	0.944449	0.962523	0.974221	0.903495	0.0243597
ENSOARP00000018259	pep chromosome:Oar_v3.1:11:32831534:32838783:1 gene:ENSOARG00000017009.1 transcript:ENSOART00000018520.1 gene_biotype:protein_coding transcript_biotype:protein_coding gene_symbol:CENPV description:centromere protein V [Source:HGNC Symbol;Acc:HGNC:29920]	6.45	1	1	2	217	24.0642	8.98291	1.00322		0.9966	0.999912	1.03176		1.02545	1.02861	1.0287	0.0244751
ENSOARP00000011666	pep chromosome:Oar_v3.1:3:8045506:8050548:1 gene:ENSOARG00000010878.1 transcript:ENSOART00000011834.1 gene_biotype:protein_coding transcript_biotype:protein_coding	25.82	10	10	35	368	41.1884	9.80322	0.974362	0.994531	0.952823	0.973906	1.01684	1.01362	1.01951	1.01666	1.0439	0.02456
ENSOARP00000008241	pep chromosome:Oar_v3.1:9:54751130:54806681:1 gene:ENSOARG00000007685.1 transcript:ENSOART00000008363.1 gene_biotype:protein_coding transcript_biotype:protein_coding gene_symbol:ZC2HC1A description:zinc finger C2HC-type containing 1A [Source:HGNC Symbol;Acc:HGNC:24277]	18.94	5	5	16	301	32.9232	10.0962	1.08479	1.097	1.00744	1.06308	0.975918	0.954953	0.926386	0.952419	0.895909	0.0246043
ENSOARP00000011126	pep chromosome:Oar_v3.1:15:15867151:16259168:1 gene:ENSOARG00000010375.1 transcript:ENSOART00000011286.1 gene_biotype:protein_coding transcript_biotype:protein_coding gene_symbol:GUCY1A2 description:guanylate cyclase 1 soluble subunit alpha 2 [Source:HGNC Symbol;Acc:HGNC:4684]	1.75	1	1	2	628	70.9992	7.34229		1.1077	1.15445	1.13108		0.98203	0.961736	0.971883	0.859256	0.0246775
ENSOARP00000011212	pep chromosome:Oar_v3.1:26:25493375:25522452:-1 gene:ENSOARG00000010451.1 transcript:ENSOART00000011372.1 gene_biotype:protein_coding transcript_biotype:protein_coding	19.52	3	8	9	420	46.1806	7.50342	1.09015		1.05019	1.07017	0.940026		0.919306	0.929666	0.868709	0.0247123
ENSOARP00000014342	pep chromosome:Oar_v3.1:4:103771689:103786197:1 gene:ENSOARG00000013379.1 transcript:ENSOART00000014551.1 gene_biotype:protein_coding transcript_biotype:protein_coding gene_symbol:ADCK2 description:aarF domain containing kinase 2 [Source:HGNC Symbol;Acc:HGNC:19039]	2.87	1	1	9	627	69.5301	8.63135	0.969677	0.928291	0.921465	0.939811	1.01062	1.07178	1.0078	1.03007	1.09604	0.0247523
ENSOARP00000017619	pep chromosome:Oar_v3.1:24:1335319:1335668:-1 gene:ENSOARG00000016411.1 transcript:ENSOART00000017869.1 gene_biotype:protein_coding transcript_biotype:protein_coding	39.29	3	3	8	84	9.33363	5.12256	1.05859	1.04978	0.986664	1.03168	0.956193	0.95555	0.935064	0.948936	0.919798	0.0250579
ENSOARP00000015717	pep chromosome:Oar_v3.1:13:64449718:64467514:-1 gene:ENSOARG00000014653.1 transcript:ENSOART00000015949.1 gene_biotype:protein_coding transcript_biotype:protein_coding	19.21	9	9	20	453	49.6925	7.73779	0.971622	0.975985	0.979572	0.975726	0.994369	1.00972	1.02812	1.01073	1.03588	0.0250625
ENSOARP00000007314	pep chromosome:Oar_v3.1:4:97569667:97741039:1 gene:ENSOARG00000006833.1 transcript:ENSOART00000007423.1 gene_biotype:protein_coding transcript_biotype:protein_coding	20.59	7	7	18	408	46.3386	5.8208	0.973367	0.947471	0.958976	0.959938	1.02268	1.03235	1.10393	1.05299	1.09693	0.0252277
ENSOARP00000007925	pep chromosome:Oar_v3.1:21:43928754:43942226:1 gene:ENSOARG00000007385.1 transcript:ENSOART00000008042.1 gene_biotype:protein_coding transcript_biotype:protein_coding gene_symbol:CCS description:copper chaperone for superoxide dismutase [Source:HGNC Symbol;Acc:HGNC:1613]	13.87	4	4	10	274	29.0644	5.43994	0.92054	0.959603	0.945506	0.941883	0.999188	1.01789	1.07495	1.03068	1.09427	0.0252677
ENSOARP00000002208	pep chromosome:Oar_v3.1:5:35316738:35322706:1 gene:ENSOARG00000002098.1 transcript:ENSOART00000002259.1 gene_biotype:protein_coding transcript_biotype:protein_coding gene_symbol:ARL10 description:ADP ribosylation factor like GTPase 10 [Source:HGNC Symbol;Acc:HGNC:22042]	13.21	2	2	3	212	23.6102	4.4751	0.95785	0.972755	0.903039	0.944548	1.0578	1.01487	1.02153	1.0314	1.09195	0.0256267
ENSOARP00000019491	pep chromosome:Oar_v3.1:3:176193893:176263383:-1 gene:ENSOARG00000018158.1 transcript:ENSOART00000019763.1 gene_biotype:protein_coding transcript_biotype:protein_coding	29.32	7	8	23	324	34.9843	9.40771	1.11142	1.0501	1.09071	1.08407	1.02577	0.962676	0.941442	0.976628	0.900887	0.025867
ENSOARP00000005049	pep chromosome:Oar_v3.1:14:883621:887125:1 gene:ENSOARG00000004715.1 transcript:ENSOART00000005134.1 gene_biotype:protein_coding transcript_biotype:protein_coding	9.07	3	3	8	353	38.8443	9.36377	0.941189	0.92172	0.954911	0.939273	1.03121	0.988601	0.983652	1.00115	1.06588	0.0259125
ENSOARP00000017210	pep chromosome:Oar_v3.1:9:13887497:13895813:1 gene:ENSOARG00000016023.1 transcript:ENSOART00000017451.1 gene_biotype:protein_coding transcript_biotype:protein_coding	10.61	10	14	36	2384	260.319	5.71924	0.954613	0.954869	0.859631	0.923038	1.06475	1.0613	1.01356	1.04653	1.13379	0.0259436
ENSOARP00000007400	pep chromosome:Oar_v3.1:4:19499637:19777463:-1 gene:ENSOARG00000006901.1 transcript:ENSOART00000007511.1 gene_biotype:protein_coding transcript_biotype:protein_coding gene_symbol:THSD7A description:thrombospondin type 1 domain containing 7A [Source:HGNC Symbol;Acc:HGNC:22207]	1.07	2	2	5	1588	177.491	7.26904	0.963823	1.01851	0.968397	0.983577	1.04488	1.08596	1.04743	1.05942	1.07711	0.0260633
ENSOARP00000021500	pep chromosome:Oar_v3.1:1:13658273:13893777:1 gene:ENSOARG00000020023.1 transcript:ENSOART00000021802.1 gene_biotype:protein_coding transcript_biotype:protein_coding gene_symbol:MACF1 description:microtubule-actin crosslinking factor 1 [Source:HGNC Symbol;Acc:HGNC:13664]	17.05	114	115	259	7304	825.533	5.33838	0.969553	0.985733	0.968486	0.974591	1.03086	1.00407	1.05704	1.03066	1.05753	0.0261968
ENSOARP00000017602	pep chromosome:Oar_v3.1:16:71608535:71620781:1 gene:ENSOARG00000016392.1 transcript:ENSOART00000017851.1 gene_biotype:protein_coding transcript_biotype:protein_coding gene_symbol:CLPTM1L description:CLPTM1 like [Source:HGNC Symbol;Acc:HGNC:24308]	6.76	3	3	6	488	55.4667	9.23193	0.952044	0.963989	0.907399	0.941144	1.06137	1.00442	1.1037	1.0565	1.12257	0.0262745
ENSOARP00000008074	pep chromosome:Oar_v3.1:21:21360380:21361211:1 gene:ENSOARG00000007529.1 transcript:ENSOART00000008194.1 gene_biotype:protein_coding transcript_biotype:protein_coding gene_symbol:SVIP description:small VCP interacting protein [Source:HGNC Symbol;Acc:HGNC:25238]	55.17	3	3	29	58	6.46953	9.70068	1.03361	1.04841	1.08674	1.05625	1.0106	0.961848	0.960184	0.977544	0.925484	0.026337
ENSOARP00000010537	pep chromosome:Oar_v3.1:1:38621085:38687692:1 gene:ENSOARG00000009826.1 transcript:ENSOART00000010693.1 gene_biotype:protein_coding transcript_biotype:protein_coding gene_symbol:PGM1 description:phosphoglucomutase 1 [Source:HGNC Symbol;Acc:HGNC:8905]	52.94	30	30	230	595	65.2017	7.97217	0.937352	0.979637	0.969548	0.962179	1.00953	1.00912	1.00169	1.00678	1.04636	0.0265292
ENSOARP00000014769	pep chromosome:Oar_v3.1:24:34280956:34281866:-1 gene:ENSOARG00000013778.1 transcript:ENSOART00000014987.1 gene_biotype:protein_coding transcript_biotype:protein_coding gene_symbol:YWHAG description:tyrosine 3-monooxygenase/tryptophan 5-monooxygenase activation protein gamma [Source:HGNC Symbol;Acc:HGNC:12852]	62.67	8	12	427	225	25.7207	4.83057	0.997307	0.995056	0.977967	0.99011	1.0407	1.04688	1.01146	1.03302	1.04333	0.026567
ENSOARP00000014625	pep chromosome:Oar_v3.1:9:34331308:34361466:-1 gene:ENSOARG00000013632.1 transcript:ENSOART00000014840.1 gene_biotype:protein_coding transcript_biotype:protein_coding gene_symbol:RB1CC1 description:RB1 inducible coiled-coil 1 [Source:HGNC Symbol;Acc:HGNC:15574]	3.27	5	6	10	1589	181.494	5.56689	1.00111	0.972819	0.914149	0.962693	1.14339	1.05769	1.2091	1.13673	1.18078	0.0265843
ENSOARP00000008460	pep chromosome:Oar_v3.1:8:12446609:12579375:-1 gene:ENSOARG00000007878.1 transcript:ENSOART00000008583.1 gene_biotype:protein_coding transcript_biotype:protein_coding gene_symbol:NCOA7 description:nuclear receptor coactivator 7 [Source:HGNC Symbol;Acc:HGNC:21081]	3.51	3	3	3	941	105.919	5.2876	1.06517	1.10193		1.08355	0.974713	0.969237		0.971975	0.897029	0.0266467
ENSOARP00000022180	pep chromosome:Oar_v3.1:3:57899362:57938897:-1 gene:ENSOARG00000020639.1 transcript:ENSOART00000022485.1 gene_biotype:protein_coding transcript_biotype:protein_coding gene_symbol:IMMT description:inner membrane mitochondrial protein [Source:HGNC Symbol;Acc:HGNC:6047]	54.98	46	46	362	813	89.2192	7.13721	0.991947	0.958874	0.958815	0.969879	1.01414	1.01301	1.00221	1.00979	1.04115	0.0267913
ENSOARP00000003685	pep chromosome:Oar_v3.1:24:3631474:3637348:-1 gene:ENSOARG00000003453.1 transcript:ENSOART00000003752.1 gene_biotype:protein_coding transcript_biotype:protein_coding gene_symbol:NMRAL1 description:NmrA like redox sensor 1 [Source:HGNC Symbol;Acc:HGNC:24987]	37.12	13	13	58	299	33.07	6.43018	1.06033	1.00958	1.06306	1.04432	0.993991	0.976506	0.968437	0.979644	0.938069	0.0269773
ENSOARP00000020114	pep chromosome:Oar_v3.1:24:36885477:36891494:-1 gene:ENSOARG00000018731.1 transcript:ENSOART00000020393.1 gene_biotype:protein_coding transcript_biotype:protein_coding gene_symbol:ARPC1B description:actin related protein 2/3 complex subunit 1B [Source:HGNC Symbol;Acc:HGNC:704]	6.32	3	3	10	364	40.2471	8.25049	1.02284	1.04769	1.01987	1.03013	0.895558	0.960242	0.973096	0.942965	0.915382	0.0270267
ENSOARP00000004649	pep chromosome:Oar_v3.1:1:104059269:104077285:1 gene:ENSOARG00000004341.1 transcript:ENSOART00000004730.1 gene_biotype:protein_coding transcript_biotype:protein_coding gene_symbol:RUSC1 description:RUN and SH3 domain containing 1 [Source:HGNC Symbol;Acc:HGNC:17153]	7.54	7	7	23	836	92.0296	7.40088	0.959469	0.991908	0.951546	0.967641	1.04529	1.01335	1.01197	1.02354	1.05776	0.0273884
ENSOARP00000009249	pep chromosome:Oar_v3.1:10:19559504:19609090:-1 gene:ENSOARG00000008615.1 transcript:ENSOART00000009385.1 gene_biotype:protein_coding transcript_biotype:protein_coding gene_symbol:KPNA3 description:karyopherin subunit alpha 3 [Source:HGNC Symbol;Acc:HGNC:6396]	10.28	2	6	28	506	56.1411	4.86865	0.991077	0.977654	0.974411	0.981047	1.01439	1.04249	1.00734	1.0214	1.04114	0.0274075
ENSOARP00000007240	pep chromosome:Oar_v3.1:18:43896580:43931436:-1 gene:ENSOARG00000006758.1 transcript:ENSOART00000007349.1 gene_biotype:protein_coding transcript_biotype:protein_coding gene_symbol:SNX6 description:sorting nexin 6 [Source:HGNC Symbol;Acc:HGNC:14970]	43.04	18	19	61	388	44.6439	7.04932	1.01696	1.01742	1.04511	1.0265	0.985888	0.993003	0.998757	0.992549	0.966926	0.0276104
ENSOARP00000018654	pep chromosome:Oar_v3.1:4:40963077:41067652:-1 gene:ENSOARG00000017377.1 transcript:ENSOART00000018917.1 gene_biotype:protein_coding transcript_biotype:protein_coding gene_symbol:GNAI1 description:G protein subunit alpha i1 [Source:HGNC Symbol;Acc:HGNC:4384]	46.59	5	16	163	337	38.5584	5.96045	0.995505	0.982706	0.962574	0.980262	1.0405	1.04133	1.00766	1.02983	1.05056	0.0277363
ENSOARP00000022371	pep chromosome:Oar_v3.1:1:99428961:99440451:1 gene:ENSOARG00000020814.1 transcript:ENSOART00000022676.1 gene_biotype:protein_coding transcript_biotype:protein_coding gene_symbol:TARS2 description:threonyl-tRNA synthetase 2, mitochondrial (putative) [Source:HGNC Symbol;Acc:HGNC:30740]	3.46	3	3	5	722	81.2064	7.10791	0.972547	0.980991	1.00563	0.986388	1.05636	1.02095	1.0295	1.0356	1.04989	0.0278469
ENSOARP00000018052	pep chromosome:Oar_v3.1:15:23115671:23269282:1 gene:ENSOARG00000016809.1 transcript:ENSOART00000018306.1 gene_biotype:protein_coding transcript_biotype:protein_coding gene_symbol:NCAM1 description:neural cell adhesion molecule 1 [Source:HGNC Symbol;Acc:HGNC:7656]	48.94	39	39	732	850	93.3186	4.91943	0.988254	0.962049	0.948855	0.966386	1.00577	1.01491	1.00201	1.00756	1.04261	0.0278783
ENSOARP00000022203	pep chromosome:Oar_v3.1:1:202201788:202247859:1 gene:ENSOARG00000020660.1 transcript:ENSOART00000022508.1 gene_biotype:protein_coding transcript_biotype:protein_coding gene_symbol:MCCC1 description:methylcrotonoyl-CoA carboxylase 1 [Source:HGNC Symbol;Acc:HGNC:6936]	10.49	7	7	10	696	77.3043	7.62061	0.892669	0.995463	0.909451	0.932528	1.01989	1.07336	1.07947	1.05757	1.13409	0.0278854
ENSOARP00000004554	pep chromosome:Oar_v3.1:5:7795896:7808865:1 gene:ENSOARG00000004252.1 transcript:ENSOART00000004635.1 gene_biotype:protein_coding transcript_biotype:protein_coding gene_symbol:ILVBL description:ilvB acetolactate synthase like [Source:HGNC Symbol;Acc:HGNC:6041]	14.65	8	8	17	635	68.406	8.63135	1.0038	0.984555	0.972333	0.986897	1.06986	1.03242	1.02561	1.04263	1.05647	0.0279885
ENSOARP00000005726	pep chromosome:Oar_v3.1:12:41299271:41313662:-1 gene:ENSOARG00000005335.1 transcript:ENSOART00000005814.1 gene_biotype:protein_coding transcript_biotype:protein_coding gene_symbol:PGD description:phosphogluconate dehydrogenase [Source:HGNC Symbol;Acc:HGNC:8891]	45.02	26	26	229	542	58.7349	8.25049	0.985962	1.0007	0.986418	0.991026	0.968658	0.97746	0.971793	0.972637	0.981445	0.0284241
ENSOARP00000010204	pep chromosome:Oar_v3.1:2:37652109:37664989:-1 gene:ENSOARG00000009506.1 transcript:ENSOART00000010353.1 gene_biotype:protein_coding transcript_biotype:protein_coding	21.27	5	5	17	221	24.8145	4.88135	1.07859	1.00201	1.08401	1.05487	0.968418	0.970441	0.954631	0.964496	0.914329	0.0284468
ENSOARP00000004965	pep chromosome:Oar_v3.1:1:236245001:236250588:1 gene:ENSOARG00000004641.1 transcript:ENSOART00000005050.1 gene_biotype:protein_coding transcript_biotype:protein_coding	22.67	6	6	65	300	32.0506	11.1069	0.997714	0.959761	0.967464	0.97498	1.01017	1.0175	1.03479	1.02082	1.04702	0.0286093
ENSOARP00000006775	pep chromosome:Oar_v3.1:18:40884145:40892678:-1 gene:ENSOARG00000006325.1 transcript:ENSOART00000006879.1 gene_biotype:protein_coding transcript_biotype:protein_coding	4.17	1	1	2	168	18.5646	8.07471	0.926216	0.887823		0.907019	1.01907	1.03492		1.027	1.13228	0.0286797
ENSOARP00000006450	pep chromosome:Oar_v3.1:11:20058835:20151305:-1 gene:ENSOARG00000006006.1 transcript:ENSOART00000006547.1 gene_biotype:protein_coding transcript_biotype:protein_coding gene_symbol:MYO18A description:myosin XVIIIA [Source:HGNC Symbol;Acc:HGNC:31104]	15.11	29	32	82	2018	227.933	6.25244	0.98685	1.00009	0.985377	0.990773	1.02194	1.00975	1.00661	1.01277	1.0222	0.0292424
ENSOARP00000000775	pep chromosome:Oar_v3.1:18:29731599:29749668:-1 gene:ENSOARG00000000753.1 transcript:ENSOART00000000807.1 gene_biotype:protein_coding transcript_biotype:protein_coding	16.39	4	4	12	305	33.5478	5.46533	0.991255	0.959296	0.904607	0.95172	1.02743	1.0423	1.0797	1.04981	1.10307	0.0298428
ENSOARP00000018775	pep chromosome:Oar_v3.1:6:91484956:91532036:1 gene:ENSOARG00000017493.1 transcript:ENSOART00000019041.1 gene_biotype:protein_coding transcript_biotype:protein_coding gene_symbol:SEPT11 description:septin 11 [Source:HGNC Symbol;Acc:HGNC:25589]	44.77	8	22	175	449	51.6412	6.72705	0.943962	0.978078	0.97535	0.965797	1.01096	0.995835	1.02143	1.00941	1.04515	0.0300264
ENSOARP00000001850	pep scaffold:Oar_v3.1:JH922317.1:7964:22462:-1 gene:ENSOARG00000001758.1 transcript:ENSOART00000001897.1 gene_biotype:protein_coding transcript_biotype:protein_coding gene_symbol:AATK description:apoptosis associated tyrosine kinase [Source:HGNC Symbol;Acc:HGNC:21]	0.78	1	1	2	1413	149.589	4.67822	0.900868	0.921717		0.911292	1.11369	1.0558		1.08475	1.19034	0.0300425
ENSOARP00000019429	pep chromosome:Oar_v3.1:15:31197465:31242793:1 gene:ENSOARG00000018098.1 transcript:ENSOART00000019699.1 gene_biotype:protein_coding transcript_biotype:protein_coding gene_symbol:TBCEL description:tubulin folding cofactor E like [Source:HGNC Symbol;Acc:HGNC:28115]	8.49	4	4	6	424	48.0914	5.37646	0.925219	0.908072	0.853895	0.895729	0.984306	0.984069	1.06875	1.01237	1.13022	0.0301972
ENSOARP00000022385	pep chromosome:Oar_v3.1:7:47639899:47646503:1 gene:ENSOARG00000020827.1 transcript:ENSOART00000022691.1 gene_biotype:protein_coding transcript_biotype:protein_coding gene_symbol:GTF2A2 description:general transcription factor IIA subunit 2 [Source:HGNC Symbol;Acc:HGNC:4647]	6.42	1	1	3	109	12.4494	6.62451	1.02724	1.02479	1.06408	1.03871	0.989429	0.976231	1.00327	0.989643	0.952766	0.0302272
ENSOARP00000018671	pep chromosome:Oar_v3.1:11:33001303:33029708:-1 gene:ENSOARG00000017392.1 transcript:ENSOART00000018934.1 gene_biotype:protein_coding transcript_biotype:protein_coding gene_symbol:TTC19 description:tetratricopeptide repeat domain 19 [Source:HGNC Symbol;Acc:HGNC:26006]	10.96	3	3	11	365	40.6131	6.69775	0.923361	1.01052	0.891581	0.941819	1.07	1.04494	1.07142	1.06212	1.12773	0.0302456
ENSOARP00000020938	pep chromosome:Oar_v3.1:1:87622804:87655327:1 gene:ENSOARG00000019490.1 transcript:ENSOART00000021230.1 gene_biotype:protein_coding transcript_biotype:protein_coding gene_symbol:CEPT1 description:choline/ethanolamine phosphotransferase 1 [Source:HGNC Symbol;Acc:HGNC:24289]	3.61	2	2	5	415	46.5147	8.104	1.02564	1.04166	1.07022	1.04584	0.990624	0.963641	0.905841	0.953369	0.911581	0.0305358
ENSOARP00000009273	pep chromosome:Oar_v3.1:2:87042040:87042984:1 gene:ENSOARG00000008644.1 transcript:ENSOART00000009409.1 gene_biotype:protein_coding transcript_biotype:protein_coding gene_symbol:RRAGA description:ras-related GTP-binding protein A [Source:RefSeq peptide;Acc:NP_001155336]	14.33	5	5	12	314	36.6416	7.72314	1.01342	1.00877	0.99908	1.00709	0.964076	0.98714	0.986244	0.979153	0.972258	0.0319299
ENSOARP00000019451	pep chromosome:Oar_v3.1:9:75323696:75343346:1 gene:ENSOARG00000018120.1 transcript:ENSOART00000019721.1 gene_biotype:protein_coding transcript_biotype:protein_coding gene_symbol:NCALD description:neurocalcin delta [Source:HGNC Symbol;Acc:HGNC:7655]	49.74	5	11	57	193	22.2309	5.35107	1.05382	1.03223	1.04396	1.04334	0.937639	1.01121	0.940759	0.963201	0.923194	0.0320036
ENSOARP00000007190	pep chromosome:Oar_v3.1:22:16478673:16525677:1 gene:ENSOARG00000006716.1 transcript:ENSOART00000007298.1 gene_biotype:protein_coding transcript_biotype:protein_coding gene_symbol:ENTPD1 description:ectonucleoside triphosphate diphosphohydrolase 1 [Source:HGNC Symbol;Acc:HGNC:3363]	2.48	2	2	3	525	59.4722	8.26514	1.00516	1.08013	1.11986	1.06839	0.979128	0.921389	0.940576	0.947031	0.886412	0.0322339
ENSOARP00000014618	pep chromosome:Oar_v3.1:19:294570:296796:-1 gene:ENSOARG00000013633.1 transcript:ENSOART00000014833.1 gene_biotype:protein_coding transcript_biotype:protein_coding gene_symbol:PGAM2 description:phosphoglycerate mutase 2 [Source:HGNC Symbol;Acc:HGNC:8889]	14.84	2	5	88	256	29.0279	8.89502	0.996439	1.01905	1.0452	1.02023	0.955457	0.961722	0.983897	0.967025	0.947851	0.0322595
ENSOARP00000008541	pep chromosome:Oar_v3.1:8:13075047:13169536:-1 gene:ENSOARG00000007955.1 transcript:ENSOART00000008665.1 gene_biotype:protein_coding transcript_biotype:protein_coding gene_symbol:TPD52L1 description:tumor protein D52 like 1 [Source:HGNC Symbol;Acc:HGNC:12006]	27.62	6	6	21	239	25.8331	8.35303	0.876442	0.953421	0.955551	0.928471	1.07832	1.0078	1.02402	1.03671	1.11658	0.0323568
ENSOARP00000018962	pep chromosome:Oar_v3.1:24:1654982:1661085:1 gene:ENSOARG00000017671.1 transcript:ENSOART00000019230.1 gene_biotype:protein_coding transcript_biotype:protein_coding gene_symbol:RAB26 description:RAB26, member RAS oncogene family [Source:HGNC Symbol;Acc:HGNC:14259]	9.62	1	3	35	260	27.9924	8.1333	1.05921		1.0429	1.05106	0.980319		0.953953	0.967136	0.920154	0.0324654
ENSOARP00000013422	pep chromosome:Oar_v3.1:3:96159371:96177786:-1 gene:ENSOARG00000012523.1 transcript:ENSOART00000013619.1 gene_biotype:protein_coding transcript_biotype:protein_coding gene_symbol:DCTN1 description:dynactin subunit 1 [Source:HGNC Symbol;Acc:HGNC:2711]	45.41	48	51	247	1297	143.022	5.85889	0.976504	0.991876	0.983751	0.984044	1.03131	1.024	0.99934	1.01822	1.03473	0.0325534
ENSOARP00000001311	pep chromosome:Oar_v3.1:14:25445082:25473829:-1 gene:ENSOARG00000001260.1 transcript:ENSOART00000001351.1 gene_biotype:protein_coding transcript_biotype:protein_coding gene_symbol:CSNK2A2 description:casein kinase 2 alpha 2 [Source:HGNC Symbol;Acc:HGNC:2459]	15.24	4	4	6	315	37.2092	8.57275	1.05713	0.988273	1.00679	1.0174	0.948232	0.959422	0.931097	0.94625	0.930067	0.0325711
ENSOARP00000020161	pep chromosome:Oar_v3.1:3:33402726:33441536:1 gene:ENSOARG00000018771.1 transcript:ENSOART00000020441.1 gene_biotype:protein_coding transcript_biotype:protein_coding gene_symbol:SELENOI description:selenoprotein I [Source:HGNC Symbol;Acc:HGNC:29361]	4.15	1	1	8	386	43.8275	6.72705	0.961433	0.978014	0.958818	0.966088	1.08548	1.00286	1.0463	1.04488	1.08156	0.0328333
ENSOARP00000004461	pep chromosome:Oar_v3.1:11:42464035:42472769:-1 gene:ENSOARG00000004172.1 transcript:ENSOART00000004539.1 gene_biotype:protein_coding transcript_biotype:protein_coding gene_symbol:PTGES3L-AARSD1 description:PTGES3L-AARSD1 readthrough [Source:HGNC Symbol;Acc:HGNC:43946]	25.49	10	10	28	412	45.3825	6.55127	0.969515	0.986727	0.95096	0.969067	1.03952	1.00686	1.07554	1.04064	1.07386	0.0328791
ENSOARP00000019304	pep chromosome:Oar_v3.1:11:50189207:50190485:1 gene:ENSOARG00000017985.1 transcript:ENSOART00000019572.1 gene_biotype:protein_coding transcript_biotype:protein_coding gene_symbol:ARHGDIA description:Rho GDP dissociation inhibitor alpha [Source:HGNC Symbol;Acc:HGNC:678]	50.49	10	10	149	206	23.6209	5.12256	0.984888	1.00407	0.94879	0.979249	1.06092	1.03692	1.02527	1.04104	1.0631	0.0328959
ENSOARP00000015173	pep chromosome:Oar_v3.1:3:13450036:13500238:-1 gene:ENSOARG00000014134.1 transcript:ENSOART00000015394.1 gene_biotype:protein_coding transcript_biotype:protein_coding gene_symbol:MRRF description:mitochondrial ribosome recycling factor [Source:HGNC Symbol;Acc:HGNC:7234]	16.41	3	4	11	262	28.9264	9.65674	0.993536	0.97608	0.915929	0.961849	1.11092	1.02747	1.07017	1.06952	1.11194	0.0329312
ENSOARP00000008287	pep chromosome:Oar_v3.1:5:9864282:9882041:-1 gene:ENSOARG00000007711.1 transcript:ENSOART00000008409.1 gene_biotype:protein_coding transcript_biotype:protein_coding gene_symbol:CC2D1A description:coiled-coil and C2 domain containing 1A [Source:HGNC Symbol;Acc:HGNC:30237]	17.76	19	20	35	1143	123.349	8.63135	0.993738	1.01102	1.01898	1.00791	0.96237	0.975222	0.987153	0.974915	0.967261	0.0330823
ENSOARP00000018249	pep chromosome:Oar_v3.1:22:21701724:21725084:-1 gene:ENSOARG00000016996.1 transcript:ENSOART00000018510.1 gene_biotype:protein_coding transcript_biotype:protein_coding gene_symbol:MGEA5 description:meningioma expressed antigen 5 (hyaluronidase) [Source:HGNC Symbol;Acc:HGNC:7056]	18.76	16	17	51	917	103.747	4.94482	0.937106	0.959616	0.988358	0.961693	1.01663	1.01336	1.00271	1.0109	1.05117	0.0331425
ENSOARP00000000947	pep chromosome:Oar_v3.1:13:60411547:60450182:1 gene:ENSOARG00000000910.1 transcript:ENSOART00000000980.1 gene_biotype:protein_coding transcript_biotype:protein_coding gene_symbol:HM13 description:histocompatibility minor 13 [Source:HGNC Symbol;Acc:HGNC:16435]	7.41	3	3	6	378	41.3653	5.75732	0.976708	0.995272	0.998787	0.990256	1.10123	1.02574	1.06209	1.06302	1.07348	0.0333746
ENSOARP00000014285	pep chromosome:Oar_v3.1:1:53821107:53836193:1 gene:ENSOARG00000013326.1 transcript:ENSOART00000014493.1 gene_biotype:protein_coding transcript_biotype:protein_coding gene_symbol:DNAJB4 description:DnaJ heat shock protein family (Hsp40) member B4 [Source:HGNC Symbol;Acc:HGNC:14886]	30.52	9	10	25	344	38.6236	8.49951	0.975069	1.0355	0.982845	0.997806	1.0534	1.10486	1.0681	1.07546	1.07782	0.0333848
ENSOARP00000014957	pep chromosome:Oar_v3.1:10:36124260:36182572:1 gene:ENSOARG00000013937.1 transcript:ENSOART00000015177.1 gene_biotype:protein_coding transcript_biotype:protein_coding gene_symbol:CRYL1 description:crystallin lambda 1 [Source:HGNC Symbol;Acc:HGNC:18246]	23.69	9	9	36	401	43.6852	6.72705	1.02843	1.01574	1.02156	1.02191	0.997306	0.957603	0.989676	0.981528	0.960486	0.0335862
ENSOARP00000020738	pep chromosome:Oar_v3.1:3:34316452:34335310:-1 gene:ENSOARG00000019305.1 transcript:ENSOART00000021024.1 gene_biotype:protein_coding transcript_biotype:protein_coding gene_symbol:PPM1G description:protein phosphatase, Mg2+/Mn2+ dependent 1G [Source:HGNC Symbol;Acc:HGNC:9278]	1.47	1	1	2	543	58.5703	4.36084	0.973768		0.994014	0.983891	1.04645		1.03794	1.0422	1.05926	0.0336951
ENSOARP00000003814	pep chromosome:Oar_v3.1:14:35888365:35909953:1 gene:ENSOARG00000003575.1 transcript:ENSOART00000003881.1 gene_biotype:protein_coding transcript_biotype:protein_coding gene_symbol:CYB5B description:cytochrome b5 type B [Source:HGNC Symbol;Acc:HGNC:24374]	30.07	3	4	23	153	16.9683	5.19873	0.951943	0.963328	0.986176	0.967149	0.991967	1.01582	1.01475	1.00752	1.04174	0.0337579
ENSOARP00000014578	pep chromosome:Oar_v3.1:3:11365726:11422159:1 gene:ENSOARG00000013597.1 transcript:ENSOART00000014792.1 gene_biotype:protein_coding transcript_biotype:protein_coding gene_symbol:PSMB7 description:proteasome subunit beta 7 [Source:HGNC Symbol;Acc:HGNC:9544]	21.66	6	6	40	277	29.9041	7.29834	0.980379	1.01108	0.987924	0.993129	1.03796	1.01975	1.0576	1.03843	1.04562	0.0339985
ENSOARP00000012830	pep chromosome:Oar_v3.1:9:4692113:4826365:1 gene:ENSOARG00000011965.1 transcript:ENSOART00000013017.1 gene_biotype:protein_coding transcript_biotype:protein_coding gene_symbol:LMBRD1 description:LMBR1 domain containing 1 [Source:HGNC Symbol;Acc:HGNC:23038]	3.3	1	1	5	545	62.6234	7.86963	0.97392	1.01023	0.923842	0.96933	1.0526	1.03974	1.05896	1.05043	1.08367	0.0342142
ENSOARP00000007523	pep chromosome:Oar_v3.1:5:16078615:16083594:1 gene:ENSOARG00000007018.1 transcript:ENSOART00000007636.1 gene_biotype:protein_coding transcript_biotype:protein_coding	41.84	4	4	20	141	14.7175	8.71924	0.983378	1.013	1.02409	1.00682	0.899911	0.969763	0.926419	0.932031	0.925718	0.0343665
ENSOARP00000010191	pep chromosome:Oar_v3.1:X:4463841:4492124:-1 gene:ENSOARG00000009494.1 transcript:ENSOART00000010340.1 gene_biotype:protein_coding transcript_biotype:protein_coding gene_symbol:PUDP description:pseudouridine 5'-phosphatase [Source:HGNC Symbol;Acc:HGNC:16818]	26.44	6	6	21	208	22.6297	5.61768	1.00403	0.99879	1.00344	1.00209	0.995011	0.985072	0.993271	0.991118	0.989054	0.0345609
ENSOARP00000001707	pep chromosome:Oar_v3.1:11:27625138:27747562:-1 gene:ENSOARG00000001617.1 transcript:ENSOART00000001750.1 gene_biotype:protein_coding transcript_biotype:protein_coding gene_symbol:MYH10 description:myosin heavy chain 10 [Source:HGNC Symbol;Acc:HGNC:7568]	47.12	73	99	486	1976	228.959	5.5415	0.968734	1.00789	0.936498	0.97104	1.02982	1.03542	1.04982	1.03835	1.06932	0.0350708
ENSOARP00000000972	pep chromosome:Oar_v3.1:18:63332582:63353180:1 gene:ENSOARG00000000933.1 transcript:ENSOART00000001005.1 gene_biotype:protein_coding transcript_biotype:protein_coding gene_symbol:CYP46A1 description:cytochrome P450 family 46 subfamily A member 1 [Source:HGNC Symbol;Acc:HGNC:2641]	7.1	3	3	12	465	52.8614	7.72314	0.981019	0.909328	0.878596	0.922981	1.00769	1.06286	1.12609	1.06555	1.15446	0.0356013
ENSOARP00000009459	pep chromosome:Oar_v3.1:2:244750617:244780816:1 gene:ENSOARG00000008814.1 transcript:ENSOART00000009596.1 gene_biotype:protein_coding transcript_biotype:protein_coding gene_symbol:HP1BP3 description:heterochromatin protein 1 binding protein 3 [Source:HGNC Symbol;Acc:HGNC:24973]	20.8	12	12	55	553	61.0274	9.72998	1.04102	1.05219	1.00782	1.03368	0.951825	0.951832	1.00083	0.968163	0.936621	0.0359396
ENSOARP00000019520	pep chromosome:Oar_v3.1:3:136228882:136262704:1 gene:ENSOARG00000018189.1 transcript:ENSOART00000019792.1 gene_biotype:protein_coding transcript_biotype:protein_coding gene_symbol:FAIM2 description:Fas apoptotic inhibitory molecule 2 [Source:HGNC Symbol;Acc:HGNC:17067]	8.86	2	2	6	316	35.2199	6.37939	1.18783	1.10411	1.08691	1.12628	1.05209	0.972184	0.979324	1.0012	0.888944	0.036067
ENSOARP00000007076	pep chromosome:Oar_v3.1:14:48866612:48875944:1 gene:ENSOARG00000006607.1 transcript:ENSOART00000007183.1 gene_biotype:protein_coding transcript_biotype:protein_coding gene_symbol:PLD3 description:phospholipase D family member 3 [Source:HGNC Symbol;Acc:HGNC:17158]	11.22	7	7	19	490	54.5995	6.65381	0.986128	0.993552	1.0028	0.994159	1.03426	1.00768	1.02677	1.0229	1.02891	0.0361743
ENSOARP00000019602	pep chromosome:Oar_v3.1:11:50284057:50296963:-1 gene:ENSOARG00000018265.1 transcript:ENSOART00000019875.1 gene_biotype:protein_coding transcript_biotype:protein_coding gene_symbol:HGS description:hepatocyte growth factor-regulated tyrosine kinase substrate [Source:HGNC Symbol;Acc:HGNC:4897]	18.68	18	18	73	787	86.7971	6.39209	1.01686	1.0035	1.01897	1.01311	0.997496	0.98828	0.99889	0.994889	0.982013	0.0362025
ENSOARP00000002552	pep scaffold:Oar_v3.1:AMGL01123244.1:2225:7923:1 gene:ENSOARG00000002404.1 transcript:ENSOART00000002605.1 gene_biotype:protein_coding transcript_biotype:protein_coding gene_symbol:S100A13 description:S100 calcium binding protein A13 [Source:HGNC Symbol;Acc:HGNC:10490]	48.98	6	6	81	98	11.2229	5.57959	0.955661	0.990139	1.01726	0.987687	0.917919	0.885445	0.939224	0.914196	0.925593	0.0362385
ENSOARP00000017453	pep chromosome:Oar_v3.1:5:87363028:87376013:-1 gene:ENSOARG00000016254.1 transcript:ENSOART00000017700.1 gene_biotype:protein_coding transcript_biotype:protein_coding	31.43	5	5	14	175	19.491	8.32373	0.994614	0.938217	0.982745	0.971858	1.02794	1.0692	1.02536	1.04083	1.07097	0.0363651
ENSOARP00000011678	pep chromosome:Oar_v3.1:15:28757496:28799390:1 gene:ENSOARG00000010885.1 transcript:ENSOART00000011846.1 gene_biotype:protein_coding transcript_biotype:protein_coding gene_symbol:PHLDB1 description:pleckstrin homology like domain family B member 1 [Source:HGNC Symbol;Acc:HGNC:23697]	1.44	2	2	3	1386	150.891	8.19189	0.966592	0.974368	1.00574	0.982234	1.02831	1.01215	1.04059	1.02702	1.04559	0.0368291
ENSOARP00000003808	pep chromosome:Oar_v3.1:8:75723412:76215024:-1 gene:ENSOARG00000003537.1 transcript:ENSOART00000003875.1 gene_biotype:protein_coding transcript_biotype:protein_coding gene_symbol:SYNE1 description:spectrin repeat containing nuclear envelope protein 1 [Source:HGNC Symbol;Acc:HGNC:17089]	5.59	46	47	67	8803	1009.07	5.56689	0.999347	1.00339	0.97671	0.993149	1.02282	1.015	1.03473	1.02418	1.03125	0.0370789
ENSOARP00000004361	pep chromosome:Oar_v3.1:19:52197630:52199804:-1 gene:ENSOARG00000004081.1 transcript:ENSOART00000004437.1 gene_biotype:protein_coding transcript_biotype:protein_coding	8.88	2	2	3	259	28.4653	8.23584	0.958506	0.960969		0.959738	0.97127	0.976301		0.973785	1.01464	0.0375304
ENSOARP00000020494	pep chromosome:Oar_v3.1:4:44576230:44590811:1 gene:ENSOARG00000019082.1 transcript:ENSOART00000020777.1 gene_biotype:protein_coding transcript_biotype:protein_coding gene_symbol:PSMC2 description:proteasome 26S subunit, ATPase 2 [Source:HGNC Symbol;Acc:HGNC:9548]	36.84	18	18	69	475	53.0576	7.31299	0.963266	0.994722	0.986322	0.981437	1.04657	1.00525	1.03331	1.02837	1.04783	0.0380158
ENSOARP00000002188	pep chromosome:Oar_v3.1:14:33721892:33731040:-1 gene:ENSOARG00000002082.1 transcript:ENSOART00000002239.1 gene_biotype:protein_coding transcript_biotype:protein_coding	5.88	1	1	3	153	17.1299	5.87158	0.977131	0.934849	0.938784	0.950254	1.01896	1.0402	1.13231	1.06382	1.11951	0.0382608
ENSOARP00000021394	pep chromosome:Oar_v3.1:1:12424173:12474936:-1 gene:ENSOARG00000019926.1 transcript:ENSOART00000021694.1 gene_biotype:protein_coding transcript_biotype:protein_coding gene_symbol:INPP5B description:inositol polyphosphate-5-phosphatase B [Source:HGNC Symbol;Acc:HGNC:6077]	1.74	2	2	6	922	104.524	5.63037	0.898098	0.924843	0.907289	0.910077	1.04633	0.95907	1.09518	1.03352	1.13564	0.0383072
ENSOARP00000013192	pep chromosome:Oar_v3.1:16:41310338:41356908:1 gene:ENSOARG00000012312.1 transcript:ENSOART00000013386.1 gene_biotype:protein_coding transcript_biotype:protein_coding gene_symbol:GOLPH3 description:golgi phosphoprotein 3 [Source:HGNC Symbol;Acc:HGNC:15452]	9.4	2	2	6	298	33.7044	6.21436	0.987512	1.00367	0.920147	0.970442	1.07675	1.04014	1.13267	1.08318	1.11618	0.0385133
ENSOARP00000008323	pep chromosome:Oar_v3.1:3:83938173:84030399:1 gene:ENSOARG00000007758.1 transcript:ENSOART00000008445.1 gene_biotype:protein_coding transcript_biotype:protein_coding	13.54	4	5	19	384	42.751	5.2876	0.97423	0.985933	0.932054	0.964073	1.01095	1.04442	1.01436	1.02324	1.06138	0.0386941
ENSOARP00000022048	pep chromosome:Oar_v3.1:1:97167794:97179392:-1 gene:ENSOARG00000020520.1 transcript:ENSOART00000022353.1 gene_biotype:protein_coding transcript_biotype:protein_coding gene_symbol:PRKAB2 description:protein kinase AMP-activated non-catalytic subunit beta 2 [Source:HGNC Symbol;Acc:HGNC:9379]	4.06	1	1	3	271	30.1782	6.45557	1.07018	1.02025	1.07664	1.05569	0.979142	1.01447	0.979354	0.990987	0.93871	0.0387023
ENSOARP00000016280	pep chromosome:Oar_v3.1:2:103959350:104017786:1 gene:ENSOARG00000015175.1 transcript:ENSOART00000016514.1 gene_biotype:protein_coding transcript_biotype:protein_coding gene_symbol:MTMR9 description:myotubularin related protein 9 [Source:HGNC Symbol;Acc:HGNC:14596]	7.64	4	4	11	550	63.5774	6.53662	0.952102	0.977483	0.977059	0.968881	1.04759	0.992981	1.03066	1.02374	1.05662	0.0393114
ENSOARP00000021286	pep chromosome:Oar_v3.1:3:38829991:38883147:1 gene:ENSOARG00000019823.1 transcript:ENSOART00000021583.1 gene_biotype:protein_coding transcript_biotype:protein_coding gene_symbol:GFPT1 description:glutamine--fructose-6-phosphate transaminase 1 [Source:HGNC Symbol;Acc:HGNC:4241]	24.71	13	13	27	603	67.7637	6.63916	0.979046	0.984348	0.953745	0.97238	1.03294	1.01529	0.996605	1.01495	1.04377	0.0393306
ENSOARP00000004859	pep chromosome:Oar_v3.1:21:41805401:41817789:1 gene:ENSOARG00000004535.1 transcript:ENSOART00000004942.1 gene_biotype:protein_coding transcript_biotype:protein_coding	63.01	46	47	353	592	68.1201	7.18115	1.00792	1.01055	1.01104	1.00984	1.00198	1.00688	0.999823	1.0029	0.993127	0.0393579
ENSOARP00000012603	pep chromosome:Oar_v3.1:4:72313120:72325811:-1 gene:ENSOARG00000011759.1 transcript:ENSOART00000012789.1 gene_biotype:protein_coding transcript_biotype:protein_coding gene_symbol:SRI description:sorcin [Source:RefSeq peptide;Acc:NP_001157075]	37.8	8	8	35	209	22.6618	5.99854	1.03469	1.06019	1.04843	1.04777	0.990682	0.919067	0.997373	0.96904	0.924861	0.0394008
ENSOARP00000018807	pep chromosome:Oar_v3.1:4:42637311:43051131:1 gene:ENSOARG00000017524.1 transcript:ENSOART00000019073.1 gene_biotype:protein_coding transcript_biotype:protein_coding	6.61	2	2	4	439	48.8559	4.89404	0.981007	0.989537	0.992337	0.987627	1.05958	1.03412	1.00771	1.0338	1.04675	0.0396576
ENSOARP00000000219	pep chromosome:Oar_v3.1:2:134039752:134175352:1 gene:ENSOARG00000000233.1 transcript:ENSOART00000000245.1 gene_biotype:protein_coding transcript_biotype:protein_coding gene_symbol:CHN1 description:chimerin 1 [Source:HGNC Symbol;Acc:HGNC:1943]	11.19	5	5	6	411	47.1921	6.87354	0.996203	1.00228		0.999244	1.02007	1.01548		1.01777	1.01854	0.0397724
ENSOARP00000018290	pep chromosome:Oar_v3.1:15:29162108:29162539:-1 gene:ENSOARG00000017039.1 transcript:ENSOART00000018551.1 gene_biotype:protein_coding transcript_biotype:protein_coding gene_symbol:H2AFX description:H2A histone family member X [Source:HGNC Symbol;Acc:HGNC:4739]	49.65	5	9	91	143	15.1194	10.7407	1.14508	1.05556	1.04879	1.08314	1.00593	0.952716	0.978787	0.979143	0.903984	0.0397979
ENSOARP00000012652	pep chromosome:Oar_v3.1:17:62187055:62190676:-1 gene:ENSOARG00000011805.1 transcript:ENSOART00000012838.1 gene_biotype:protein_coding transcript_biotype:protein_coding gene_symbol:RPLP0 description:ribosomal protein lateral stalk subunit P0 [Source:HGNC Symbol;Acc:HGNC:10371]	29.71	9	9	38	313	33.9768	9.12939	1.05567	1.00991	1.00891	1.02483	0.98615	0.972745	0.968907	0.975934	0.95229	0.0398485
ENSOARP00000015626	pep chromosome:Oar_v3.1:3:213699545:213722596:1 gene:ENSOARG00000014561.1 transcript:ENSOART00000015857.1 gene_biotype:protein_coding transcript_biotype:protein_coding gene_symbol:MICALL1 description:MICAL like 1 [Source:HGNC Symbol;Acc:HGNC:29804]	2.96	2	3	5	812	87.3784	8.19189		0.988878	1.00477	0.996825		1.04642	1.03687	1.04165	1.04496	0.0402411
ENSOARP00000022777	pep chromosome:Oar_v3.1:7:78697982:78837399:-1 gene:ENSOARG00000021191.1 transcript:ENSOART00000023092.1 gene_biotype:protein_coding transcript_biotype:protein_coding gene_symbol:SLC8A3 description:solute carrier family 8 member A3 [Source:HGNC Symbol;Acc:HGNC:11070]	4.1	3	4	8	927	103.182	5.17334	0.95961	0.987473	1.00112	0.982733	1.03023	1.01093	1.03789	1.02635	1.04438	0.0405457
ENSOARP00000022747	pep chromosome:Oar_v3.1:7:75441040:75985531:1 gene:ENSOARG00000021162.1 transcript:ENSOART00000023060.1 gene_biotype:protein_coding transcript_biotype:protein_coding gene_symbol:GPHN description:gephyrin [Source:HGNC Symbol;Acc:HGNC:15465]	28.57	18	19	61	791	85.594	5.59229	0.985811	0.991239	0.973041	0.983364	1.00528	1.00025	0.997137	1.00089	1.01782	0.0409784
ENSOARP00000020584	pep chromosome:Oar_v3.1:7:20550490:20556068:-1 gene:ENSOARG00000019160.1 transcript:ENSOART00000020867.1 gene_biotype:protein_coding transcript_biotype:protein_coding gene_symbol:GMPR2 description:guanosine monophosphate reductase 2 [Source:HGNC Symbol;Acc:HGNC:4377]	30.03	9	11	37	363	39.65	7.45947	1.02976	1.03695	1.00924	1.02532	0.97667	0.976939	1.0067	0.986769	0.962404	0.0410697
ENSOARP00000002764	pep chromosome:Oar_v3.1:3:68679586:68702965:1 gene:ENSOARG00000002596.1 transcript:ENSOART00000002819.1 gene_biotype:protein_coding transcript_biotype:protein_coding gene_symbol:MTIF2 description:mitochondrial translational initiation factor 2 [Source:HGNC Symbol;Acc:HGNC:7441]	3.44	2	2	6	727	81.6398	7.72314	0.965241	1.00006	0.853538	0.939612	1.18693	1.04013	1.14399	1.12368	1.1959	0.0413194
ENSOARP00000016150	pep chromosome:Oar_v3.1:1:65539791:65576916:-1 gene:ENSOARG00000015053.1 transcript:ENSOART00000016384.1 gene_biotype:protein_coding transcript_biotype:protein_coding gene_symbol:KYAT3 description:kynurenine aminotransferase 3 [Source:HGNC Symbol;Acc:HGNC:33238]	7.44	2	3	8	457	51.8096	6.45557	0.947743	0.979339	0.927703	0.951595	1.07024	0.992662	1.09274	1.05188	1.10539	0.0413918
ENSOARP00000017997	pep chromosome:Oar_v3.1:11:11475103:11863162:-1 gene:ENSOARG00000016753.1 transcript:ENSOART00000018249.1 gene_biotype:protein_coding transcript_biotype:protein_coding gene_symbol:BCAS3 description:BCAS3, microtubule associated cell migration factor [Source:HGNC Symbol;Acc:HGNC:14347]	3.82	3	3	7	864	94.7435	7.44482	0.958523	0.811539	0.913625	0.894562	1.09411	1.00578	1.03441	1.04477	1.16791	0.0413934
ENSOARP00000008400	pep chromosome:Oar_v3.1:1:30787535:30873991:-1 gene:ENSOARG00000007826.1 transcript:ENSOART00000008522.1 gene_biotype:protein_coding transcript_biotype:protein_coding	13.46	5	5	18	312	35.067	9.12939	0.8716	0.90489	0.987898	0.921463	1.10063	1.05798	1.00284	1.05382	1.14363	0.0414826
ENSOARP00000021711	pep chromosome:Oar_v3.1:1:187408952:187455134:1 gene:ENSOARG00000020220.1 transcript:ENSOART00000022014.1 gene_biotype:protein_coding transcript_biotype:protein_coding gene_symbol:UMPS description:uridine monophosphate synthetase [Source:HGNC Symbol;Acc:HGNC:12563]	1.86	1	1	3	484	52.5627	7.12256	1.07909	1.00174	1.05136	1.04406	0.937949	0.947725	0.993857	0.959844	0.919335	0.0415209
ENSOARP00000011099	pep chromosome:Oar_v3.1:26:25001978:25024218:1 gene:ENSOARG00000010351.1 transcript:ENSOART00000011259.1 gene_biotype:protein_coding transcript_biotype:protein_coding gene_symbol:DCTN6 description:dynactin subunit 6 [Source:HGNC Symbol;Acc:HGNC:16964]	23.98	4	5	19	196	21.2799	6.17627	0.933105	0.965071	0.995552	0.964576	1.02558	1.00918	1.02654	1.02043	1.05791	0.0416751
ENSOARP00000013690	pep chromosome:Oar_v3.1:21:28884176:28927029:1 gene:ENSOARG00000012785.1 transcript:ENSOART00000013895.1 gene_biotype:protein_coding transcript_biotype:protein_coding gene_symbol:DCPS description:decapping enzyme, scavenger [Source:HGNC Symbol;Acc:HGNC:29812]	12.94	5	5	11	340	38.8451	6.29053	1.01564	0.976369	0.990699	0.994236	1.03528	1.02164	1.0351	1.03067	1.03665	0.0417679
ENSOARP00000008584	pep chromosome:Oar_v3.1:4:22451961:23258521:-1 gene:ENSOARG00000007998.1 transcript:ENSOART00000008709.1 gene_biotype:protein_coding transcript_biotype:protein_coding gene_symbol:DGKB description:diacylglycerol kinase beta [Source:HGNC Symbol;Acc:HGNC:2850]	4.86	4	5	11	802	90.3744	7.86963	0.88662	0.933195	0.819445	0.879753	0.970065	1.0397	1.12708	1.04562	1.18853	0.0418154
ENSOARP00000007652	pep chromosome:Oar_v3.1:12:41880505:41921415:1 gene:ENSOARG00000007130.1 transcript:ENSOART00000007765.1 gene_biotype:protein_coding transcript_biotype:protein_coding gene_symbol:CLSTN1 description:calsyntenin 1 [Source:HGNC Symbol;Acc:HGNC:17447]	6.44	6	7	14	963	107.621	4.83057	1.05465	0.985504	1.00647	1.01554	0.957755	0.94338	0.891707	0.930947	0.916701	0.0418873
ENSOARP00000012428	pep chromosome:Oar_v3.1:7:7950847:7951338:-1 gene:ENSOARG00000011596.1 transcript:ENSOART00000012607.1 gene_biotype:protein_coding transcript_biotype:protein_coding gene_symbol:NUDT15 description:nudix hydrolase 15 [Source:HGNC Symbol;Acc:HGNC:23063]	31.1	4	4	6	164	18.8243	5.75732	1.10525	1.00839	0.966533	1.02672	0.896826	0.898757	0.917395	0.904326	0.880788	0.0422956
ENSOARP00000019272	pep chromosome:Oar_v3.1:X:118800402:118845526:1 gene:ENSOARG00000017954.1 transcript:ENSOART00000019540.1 gene_biotype:protein_coding transcript_biotype:protein_coding gene_symbol:ACSL4 description:acyl-CoA synthetase long chain family member 4 [Source:HGNC Symbol;Acc:HGNC:3571]	7.16	4	5	9	670	74.417	8.11865	1.10023	1.02189	1.08092	1.06768	0.971602	1.01078	0.932503	0.97163	0.910037	0.0423114
ENSOARP00000014647	pep chromosome:Oar_v3.1:3:103425792:103431961:1 gene:ENSOARG00000013660.1 transcript:ENSOART00000014862.1 gene_biotype:protein_coding transcript_biotype:protein_coding gene_symbol:ACTR1B description:ARP1 actin related protein 1 homolog B [Source:HGNC Symbol;Acc:HGNC:168]	26.67	4	11	46	360	40.4358	7.06396	0.851635	0.925968	0.918275	0.898626	1.00805	1.00373	1.1477	1.05316	1.17197	0.0430688
ENSOARP00000003400	pep chromosome:Oar_v3.1:22:38830145:38901290:1 gene:ENSOARG00000003189.1 transcript:ENSOART00000003464.1 gene_biotype:protein_coding transcript_biotype:protein_coding gene_symbol:INPP5F description:inositol polyphosphate-5-phosphatase F [Source:HGNC Symbol;Acc:HGNC:17054]	4.03	5	5	10	1117	126.791	6.60986	1.06915	1.01123	1.11172	1.06403	0.985825	0.961329	0.981248	0.976134	0.91739	0.0431333
ENSOARP00000004688	pep chromosome:Oar_v3.1:15:34893900:34986804:1 gene:ENSOARG00000004372.1 transcript:ENSOART00000004769.1 gene_biotype:protein_coding transcript_biotype:protein_coding gene_symbol:PIK3C2A description:phosphatidylinositol-4-phosphate 3-kinase catalytic subunit type 2 alpha [Source:HGNC Symbol;Acc:HGNC:8971]	2.31	4	4	6	1690	190.76	7.78174	1.04021	1.05038	1.04399	1.04486	1.0277	0.974058	0.993373	0.998376	0.955511	0.0435899
ENSOARP00000001108	pep chromosome:Oar_v3.1:10:70402864:70519034:1 gene:ENSOARG00000001067.1 transcript:ENSOART00000001142.1 gene_biotype:protein_coding transcript_biotype:protein_coding	1.86	1	2	11	861	97.5779	5.89697	1.04988	1.08421	1.19152	1.10854	0.880325	1.00702	0.947735	0.945026	0.8525	0.0437196
ENSOARP00000008236	pep chromosome:Oar_v3.1:3:83648848:83674915:1 gene:ENSOARG00000007679.1 transcript:ENSOART00000008358.1 gene_biotype:protein_coding transcript_biotype:protein_coding	11.5	6	6	29	600	66.8116	4.93213	0.939567	0.985192	0.920418	0.948392	0.990519	1.02354	1.03358	1.01588	1.07116	0.0437323
ENSOARP00000021809	pep chromosome:Oar_v3.1:1:188913856:188935549:-1 gene:ENSOARG00000020307.1 transcript:ENSOART00000022113.1 gene_biotype:protein_coding transcript_biotype:protein_coding gene_symbol:TFRC description:transferrin receptor [Source:HGNC Symbol;Acc:HGNC:11763]	2.34	2	2	4	770	85.6882	6.31592	0.962196	0.983506	0.986781	0.977494	1.01935	1.02418	0.994225	1.01258	1.0359	0.0437712
ENSOARP00000021129	pep chromosome:Oar_v3.1:7:23112936:23156301:1 gene:ENSOARG00000019672.1 transcript:ENSOART00000021423.1 gene_biotype:protein_coding transcript_biotype:protein_coding	27.39	3	10	33	303	33.3493	4.99561	1.12178	1.14013	1.03673	1.09954	0.942841	1.03121	0.920984	0.965012	0.877646	0.0440546
ENSOARP00000006212	pep chromosome:Oar_v3.1:14:47589195:47659724:1 gene:ENSOARG00000005791.1 transcript:ENSOART00000006306.1 gene_biotype:protein_coding transcript_biotype:protein_coding gene_symbol:ACTN4 description:actinin alpha 4 [Source:HGNC Symbol;Acc:HGNC:166]	49.58	1	40	210	827	95.4644	6.34131	0.986821	1.03042	1.00155	1.00626	0.932043	0.970308	0.964492	0.955614	0.949665	0.044256
ENSOARP00000013697	pep chromosome:Oar_v3.1:5:66695569:66721585:-1 gene:ENSOARG00000012788.1 transcript:ENSOART00000013902.1 gene_biotype:protein_coding transcript_biotype:protein_coding gene_symbol:CLINT1 description:clathrin interactor 1 [Source:HGNC Symbol;Acc:HGNC:23186]	8.86	6	6	20	643	70.294	6.41748	0.940994	0.988757	0.920572	0.950108	1.0195	1.0062	1.07225	1.03265	1.08687	0.0445052
ENSOARP00000008885	pep chromosome:Oar_v3.1:3:162705713:162710618:1 gene:ENSOARG00000008286.1 transcript:ENSOART00000009014.1 gene_biotype:protein_coding transcript_biotype:protein_coding gene_symbol:PTGES3 description:prostaglandin E synthase 3 [Source:HGNC Symbol;Acc:HGNC:16049]	45.75	7	7	60	153	17.841	4.53857	1.02002	1.01599	0.993087	1.0097	0.98622	0.983389	0.962961	0.977523	0.968136	0.0446024
ENSOARP00000022142	pep chromosome:Oar_v3.1:1:201104265:201134410:-1 gene:ENSOARG00000020604.1 transcript:ENSOART00000022447.1 gene_biotype:protein_coding transcript_biotype:protein_coding gene_symbol:ECE2 description:endothelin converting enzyme 2 [Source:HGNC Symbol;Acc:HGNC:13275]	3.17	3	3	5	883	99.8056	5.22412	0.970792	0.980035	0.884414	0.94508	1.05113	1.01392	1.06356	1.04287	1.10347	0.0448257
ENSOARP00000014717	pep chromosome:Oar_v3.1:4:104558438:104651956:1 gene:ENSOARG00000013726.1 transcript:ENSOART00000014935.1 gene_biotype:protein_coding transcript_biotype:protein_coding gene_symbol:AGK description:acylglycerol kinase [Source:HGNC Symbol;Acc:HGNC:21869]	27.62	14	14	45	420	46.6753	8.646	0.985025	1.02966	1.04411	1.0196	0.980384	0.954604	0.945674	0.960221	0.941765	0.0449273
ENSOARP00000014656	pep chromosome:Oar_v3.1:14:55254661:55264053:1 gene:ENSOARG00000013667.1 transcript:ENSOART00000014871.1 gene_biotype:protein_coding transcript_biotype:protein_coding gene_symbol:TBC1D17 description:TBC1 domain family member 17 [Source:HGNC Symbol;Acc:HGNC:25699]	9.46	5	5	12	645	72.3293	5.18604	0.968344	0.970924	0.960881	0.966716	0.976088	0.98295	0.994692	0.984576	1.01848	0.0452058
ENSOARP00000022362	pep chromosome:Oar_v3.1:7:44271374:44489174:-1 gene:ENSOARG00000020803.1 transcript:ENSOART00000022667.1 gene_biotype:protein_coding transcript_biotype:protein_coding gene_symbol:TLN2 description:talin 2 [Source:HGNC Symbol;Acc:HGNC:15447]	28.67	50	69	211	2557	272.782	5.51611	0.960782	0.978144	0.984337	0.974421	0.991849	1.01834	1.00296	1.00438	1.03075	0.0452806
ENSOARP00000011024	pep chromosome:Oar_v3.1:2:42809896:42841037:-1 gene:ENSOARG00000010280.1 transcript:ENSOART00000011184.1 gene_biotype:protein_coding transcript_biotype:protein_coding gene_symbol:SORBS3 description:sorbin and SH3 domain containing 3 [Source:HGNC Symbol;Acc:HGNC:30907]	9.18	6	6	8	730	81.2667	8.646	0.999566	1.06555	1.05147	1.03886	0.992932	0.953668	0.971685	0.972762	0.936373	0.0455797
ENSOARP00000003453	pep chromosome:Oar_v3.1:22:22962620:22974470:1 gene:ENSOARG00000003245.1 transcript:ENSOART00000003517.1 gene_biotype:protein_coding transcript_biotype:protein_coding gene_symbol:INA description:internexin neuronal intermediate filament protein alpha [Source:HGNC Symbol;Acc:HGNC:6057]	70.66	31	36	638	467	52.3968	5.24951	1.03008	1.01014	1.00998	1.01673	0.983974	0.999799	0.967192	0.983655	0.967468	0.0456415
ENSOARP00000000138	pep chromosome:Oar_v3.1:2:133005922:133093926:1 gene:ENSOARG00000000151.1 transcript:ENSOART00000000163.1 gene_biotype:protein_coding transcript_biotype:protein_coding gene_symbol:LNPK description:lunapark, ER junction formation factor [Source:HGNC Symbol;Acc:HGNC:21610]	22.61	8	8	28	429	48.0745	5.16064	0.969344	0.947866	0.980954	0.966054	0.993948	1.03737	1.06669	1.03267	1.06896	0.045675
ENSOARP00000006511	pep chromosome:Oar_v3.1:12:31520090:31783953:1 gene:ENSOARG00000006076.1 transcript:ENSOART00000006609.1 gene_biotype:protein_coding transcript_biotype:protein_coding gene_symbol:AKT3 description:AKT serine/threonine kinase 3 [Source:HGNC Symbol;Acc:HGNC:393]	24.84	8	11	33	479	55.7388	6.02393	0.949903	0.969482	0.959943	0.959776	1.02106	1.01161	1.10436	1.04568	1.0895	0.0457966
ENSOARP00000020410	pep chromosome:Oar_v3.1:1:85441528:85455741:-1 gene:ENSOARG00000019005.1 transcript:ENSOART00000020691.1 gene_biotype:protein_coding transcript_biotype:protein_coding gene_symbol:CLCC1 description:chloride channel CLIC like 1 [Source:HGNC Symbol;Acc:HGNC:29675]	17.29	9	9	24	538	61.2779	5.63037	0.974612	0.947979	0.955843	0.959478	0.985849	1.04031	1.00485	1.01033	1.053	0.0461111
ENSOARP00000009397	pep chromosome:Oar_v3.1:2:33364425:33376119:1 gene:ENSOARG00000008757.1 transcript:ENSOART00000009534.1 gene_biotype:protein_coding transcript_biotype:protein_coding	13.91	2	2	5	151	16.6768	9.78857	1.01238	1.11299	0.98783	1.03774	0.891673	0.955601	0.887813	0.911695	0.878543	0.0461741
ENSOARP00000009000	pep chromosome:Oar_v3.1:21:49795958:49801217:-1 gene:ENSOARG00000008384.1 transcript:ENSOART00000009131.1 gene_biotype:protein_coding transcript_biotype:protein_coding gene_symbol:PGGHG description:protein-glucosylgalactosylhydroxylysine glucosidase [Source:HGNC Symbol;Acc:HGNC:26210]	4.95	3	3	9	666	72.7629	7.89893	0.974217	1.0053	0.980838	0.986786	1.02649	1.01976	1.06912	1.03846	1.05236	0.0462942
ENSOARP00000010995	pep chromosome:Oar_v3.1:24:27869198:27874158:1 gene:ENSOARG00000010257.1 transcript:ENSOART00000011155.1 gene_biotype:protein_coding transcript_biotype:protein_coding	5.73	1	1	3	157	17.7908	9.74463	0.948204	1.04118	1.01269	1.00069	0.845515	0.942661	0.826602	0.871593	0.870993	0.0462975
ENSOARP00000017647	pep chromosome:Oar_v3.1:5:47209138:47212067:1 gene:ENSOARG00000016433.1 transcript:ENSOART00000017897.1 gene_biotype:protein_coding transcript_biotype:protein_coding gene_symbol:REEP2 description:receptor accessory protein 2 [Source:HGNC Symbol;Acc:HGNC:17975]	11.93	4	4	12	243	27.1422	9.39307	1.00993	0.959701	0.962961	0.977532	1.03415	1.02531	1.0859	1.04846	1.07255	0.0465195
ENSOARP00000008739	pep chromosome:Oar_v3.1:15:28322151:28330758:-1 gene:ENSOARG00000008147.1 transcript:ENSOART00000008866.1 gene_biotype:protein_coding transcript_biotype:protein_coding gene_symbol:SCN4B description:sodium voltage-gated channel beta subunit 4 [Source:HGNC Symbol;Acc:HGNC:10592]	3.45	1	1	3	232	25.5554	6.68311	1.05924	1.00529	1.02915	1.03123	0.988473	0.990484	0.976799	0.985252	0.955418	0.0468053
ENSOARP00000019092	pep chromosome:Oar_v3.1:3:175315743:175318891:1 gene:ENSOARG00000017795.1 transcript:ENSOART00000019360.1 gene_biotype:protein_coding transcript_biotype:protein_coding gene_symbol:TMEM263 description:transmembrane protein 263 [Source:HGNC Symbol;Acc:HGNC:28281]	21.74	2	2	4	115	11.586	9.31982	1.09896	0.989538	1.05127	1.04659	0.778706	0.897216	0.951758	0.875893	0.836903	0.0468661
ENSOARP00000014230	pep chromosome:Oar_v3.1:1:98905603:98905992:1 gene:ENSOARG00000013281.1 transcript:ENSOART00000014437.1 gene_biotype:protein_coding transcript_biotype:protein_coding gene_symbol:HIST2H2AC description:histone cluster 2 H2A family member c [Source:HGNC Symbol;Acc:HGNC:4738]	42.64	1	6	99	129	13.9798	10.9019	1.13888	1.08614		1.11251	0.963093	0.901797		0.932445	0.838144	0.0469014
ENSOARP00000009415	pep chromosome:Oar_v3.1:3:85340575:85345847:1 gene:ENSOARG00000008771.1 transcript:ENSOART00000009551.1 gene_biotype:protein_coding transcript_biotype:protein_coding gene_symbol:SRSF7 description:serine and arginine rich splicing factor 7 [Source:HGNC Symbol;Acc:HGNC:10789]	26.97	6	7	26	241	27.7453	11.8394	1.03775	1.01818	0.99166	1.01586	0.935947	0.957112	0.986209	0.959756	0.94477	0.0469258
ENSOARP00000001392	pep chromosome:Oar_v3.1:8:66565201:66637042:1 gene:ENSOARG00000001332.1 transcript:ENSOART00000001432.1 gene_biotype:protein_coding transcript_biotype:protein_coding gene_symbol:VTA1 description:vesicle trafficking 1 [Source:HGNC Symbol;Acc:HGNC:20954]	28.01	10	10	52	307	33.916	6.29053	0.980969	1.00386	0.996485	0.993771	0.965715	0.977347	0.950385	0.964482	0.970528	0.0469337
ENSOARP00000000013	pep chromosome:Oar_v3.1:MT:14159:15298:1 gene:ENSOARG00000000035.1 transcript:ENSOART00000000035.1 gene_biotype:protein_coding transcript_biotype:protein_coding gene_symbol:CYTB description:cytochrome b (mitochondrion) [Source:RefSeq peptide;Acc:NP_008418]	4.22	2	2	9	379	42.8345	7.62061	1.16316	1.03538	1.05066	1.08307	0.980852	0.964324	0.895338	0.946838	0.874219	0.047106
ENSOARP00000001239	pep chromosome:Oar_v3.1:1:142706201:142706566:-1 gene:ENSOARG00000001203.1 transcript:ENSOART00000001278.1 gene_biotype:protein_coding transcript_biotype:protein_coding	30.58	5	5	21	121	14.1091	10.4624	1.0339	1.01581	1.08882	1.04618	0.897692	0.9668	0.98343	0.949307	0.907405	0.0473007
ENSOARP00000011183	pep chromosome:Oar_v3.1:3:7851398:7863203:-1 gene:ENSOARG00000010421.1 transcript:ENSOART00000011343.1 gene_biotype:protein_coding transcript_biotype:protein_coding gene_symbol:SLC27A4 description:solute carrier family 27 member 4 [Source:HGNC Symbol;Acc:HGNC:10998]	5.39	3	4	6	649	72.5224	9.02686	0.965385		0.929508	0.947446	1.04208		1.07814	1.06011	1.11891	0.0473706
ENSOARP00000005285	pep chromosome:Oar_v3.1:12:41107195:41246843:-1 gene:ENSOARG00000004932.1 transcript:ENSOART00000005372.1 gene_biotype:protein_coding transcript_biotype:protein_coding gene_symbol:PEX14 description:peroxisomal biogenesis factor 14 [Source:HGNC Symbol;Acc:HGNC:8856]	9.89	3	4	9	374	40.9326	4.97021	0.963233	0.966016	1.01727	0.982173	0.915025	0.87758	0.939898	0.910835	0.927366	0.0474707
ENSOARP00000011911	pep chromosome:Oar_v3.1:15:17243209:17256984:1 gene:ENSOARG00000011112.1 transcript:ENSOART00000012085.1 gene_biotype:protein_coding transcript_biotype:protein_coding gene_symbol:ACAT1 description:acetyl-CoA acetyltransferase 1 [Source:HGNC Symbol;Acc:HGNC:93]	29.04	12	12	69	427	45.4207	8.55811	1.14171	1.07024	1.04356	1.08517	0.973443	1.00384	1.01134	0.996207	0.918017	0.0476554
ENSOARP00000002666	pep chromosome:Oar_v3.1:24:25982899:25992849:-1 gene:ENSOARG00000002503.1 transcript:ENSOART00000002719.1 gene_biotype:protein_coding transcript_biotype:protein_coding gene_symbol:ATXN2L description:ataxin 2 like [Source:HGNC Symbol;Acc:HGNC:31326]	4.06	4	4	8	911	96.9743	7.86963	0.969683	0.989148	0.996074	0.984968	1.1007	1.0227	1.0415	1.05497	1.07107	0.0476793
ENSOARP00000016189	pep chromosome:Oar_v3.1:5:44831112:44859061:1 gene:ENSOARG00000015081.1 transcript:ENSOART00000016423.1 gene_biotype:protein_coding transcript_biotype:protein_coding gene_symbol:TGFBI description:transforming growth factor beta induced [Source:HGNC Symbol;Acc:HGNC:11771]	4.5	3	3	4	645	70.3193	6.72705	1.06573	1.09719	1.05905	1.07399	0.857896	0.881124	1.02628	0.921767	0.858264	0.0478325
ENSOARP00000021110	pep chromosome:Oar_v3.1:1:10836301:10845065:1 gene:ENSOARG00000019654.1 transcript:ENSOART00000021404.1 gene_biotype:protein_coding transcript_biotype:protein_coding gene_symbol:MAP7D1 description:MAP7 domain containing 1 [Source:HGNC Symbol;Acc:HGNC:25514]	11.07	3	12	34	831	91.7238	10.1841	1.01959	1.09675	1.01768	1.04467	0.98657	0.950239	0.957972	0.964927	0.923663	0.0478909
ENSOARP00000004342	pep chromosome:Oar_v3.1:13:72478436:72496365:-1 gene:ENSOARG00000004064.1 transcript:ENSOART00000004419.1 gene_biotype:protein_coding transcript_biotype:protein_coding gene_symbol:SERINC3 description:serine incorporator 3 [Source:HGNC Symbol;Acc:HGNC:11699]	4.16	2	2	3	481	53.4529	7.69385	0.999345	1.00635	0.971706	0.992468	0.952481	0.909537	0.958124	0.940048	0.947182	0.0481619
ENSOARP00000000557	pep chromosome:Oar_v3.1:X:122366168:122380865:1 gene:ENSOARG00000000548.1 transcript:ENSOART00000000587.1 gene_biotype:protein_coding transcript_biotype:protein_coding gene_symbol:PLP1 description:proteolipid protein 1 [Source:HGNC Symbol;Acc:HGNC:9086]	39.85	14	14	1567	266	28.8475	8.45557	1.07545	1.00269	1.10808	1.06207	0.885634	0.999139	0.871326	0.9187	0.865007	0.0483609
ENSOARP00000019668	pep chromosome:Oar_v3.1:3:216653170:216655740:1 gene:ENSOARG00000018326.1 transcript:ENSOART00000019941.1 gene_biotype:protein_coding transcript_biotype:protein_coding gene_symbol:CSDC2 description:cold shock domain containing C2 [Source:HGNC Symbol;Acc:HGNC:30359]	14.46	3	3	8	166	17.835	7.54736	1.00653	1.00415	1.00121	1.00396	0.99162	0.987111	0.966332	0.981688	0.977815	0.0485239
ENSOARP00000021702	pep chromosome:Oar_v3.1:3:149183553:149264376:-1 gene:ENSOARG00000020211.1 transcript:ENSOART00000022005.1 gene_biotype:protein_coding transcript_biotype:protein_coding gene_symbol:CNOT2 description:CCR4-NOT transcription complex subunit 2 [Source:HGNC Symbol;Acc:HGNC:7878]	2.96	2	2	4	540	59.7269	7.66455	1.07346	0.997709	1.07581	1.04899	0.973552	0.978831	0.978516	0.976967	0.931337	0.0487253
ENSOARP00000014222	pep chromosome:Oar_v3.1:3:100399789:100404375:-1 gene:ENSOARG00000013272.1 transcript:ENSOART00000014429.1 gene_biotype:protein_coding transcript_biotype:protein_coding	34.4	5	5	29	125	14.4539	10.5356	0.994078	0.992304	0.991813	0.992732	1.02422	1.03584	1.09131	1.05045	1.05815	0.049455
ENSOARP00000012240	pep chromosome:Oar_v3.1:X:93880470:93883714:-1 gene:ENSOARG00000011424.1 transcript:ENSOART00000012416.1 gene_biotype:protein_coding transcript_biotype:protein_coding gene_symbol:FHL1 description:Ovis aries four and a half LIM domains 1 (FHL1), mRNA. [Source:RefSeq mRNA;Acc:NM_001166198]	62.16	16	16	106	296	33.4496	8.38232	1.03313	0.981016	1.06869	1.02761	0.895058	0.957766	0.956161	0.936328	0.911169	0.0495557
ENSOARP00000014245	pep chromosome:Oar_v3.1:16:58524569:58764835:-1 gene:ENSOARG00000013279.1 transcript:ENSOART00000014452.1 gene_biotype:protein_coding transcript_biotype:protein_coding gene_symbol:TRIO description:trio Rho guanine nucleotide exchange factor [Source:HGNC Symbol;Acc:HGNC:12303]	2	5	7	10	3100	349.093	6.66846	1.0249	0.908198	0.93371	0.955603	1.02955	1.12639	1.08849	1.08148	1.13172	0.0497663
ENSOARP00000011175	pep chromosome:Oar_v3.1:25:38750703:38764443:1 gene:ENSOARG00000010414.1 transcript:ENSOART00000011335.1 gene_biotype:protein_coding transcript_biotype:protein_coding gene_symbol:GHITM description:growth hormone inducible transmembrane protein [Source:HGNC Symbol;Acc:HGNC:17281]	11.01	5	5	12	345	36.9895	9.86182	1.08198	0.99801	1.06384	1.04794	0.962738	0.992826	0.937826	0.964464	0.920339	0.0499652
ENSOARP00000014927	pep chromosome:Oar_v3.1:19:43662686:43834173:1 gene:ENSOARG00000013890.1 transcript:ENSOART00000015147.1 gene_biotype:protein_coding transcript_biotype:protein_coding	0.15	1	1	7	3960	453.872	5.92236	1.01047	0.986704	1.02348	1.00688	0.980446	0.977141	0.970138	0.975908	0.969237	0.0503864
ENSOARP00000011700	pep chromosome:Oar_v3.1:2:47478749:47528922:1 gene:ENSOARG00000010908.1 transcript:ENSOART00000011868.1 gene_biotype:protein_coding transcript_biotype:protein_coding gene_symbol:ERP44 description:endoplasmic reticulum protein 44 [Source:HGNC Symbol;Acc:HGNC:18311]	26.67	9	10	43	405	46.6882	5.31299	1.01472	1.03604	0.998537	1.01643	1.07018	1.03905	1.05737	1.05554	1.03847	0.0504271
ENSOARP00000005505	pep chromosome:Oar_v3.1:3:207470552:207471945:-1 gene:ENSOARG00000005133.1 transcript:ENSOART00000005592.1 gene_biotype:protein_coding transcript_biotype:protein_coding gene_symbol:C12orf57 description:chromosome 12 open reading frame 57 [Source:HGNC Symbol;Acc:HGNC:29521]	35.71	3	3	10	112	11.9731	4.93213	1.01294	1.02039	0.961114	0.998148	1.04907	1.06608	1.04371	1.05295	1.05491	0.0506095
ENSOARP00000007726	pep chromosome:Oar_v3.1:21:43901359:43906691:-1 gene:ENSOARG00000007209.1 transcript:ENSOART00000007841.1 gene_biotype:protein_coding transcript_biotype:protein_coding gene_symbol:CTSF description:cathepsin F [Source:HGNC Symbol;Acc:HGNC:2531]	7.83	3	3	7	460	50.8616	8.08936	1.0568	1.0642	1.01593	1.04565	1.00577	0.982023	0.933682	0.973824	0.931313	0.0506337
ENSOARP00000009439	pep chromosome:Oar_v3.1:14:50891785:50895508:-1 gene:ENSOARG00000008795.1 transcript:ENSOART00000009576.1 gene_biotype:protein_coding transcript_biotype:protein_coding	32.78	10	10	26	424	44.3111	4.44971	0.946995	0.964097	0.913552	0.941548	1.06132	1.04325	0.973353	1.02597	1.08967	0.0511639
ENSOARP00000005936	pep chromosome:Oar_v3.1:X:46928418:46930292:-1 gene:ENSOARG00000005533.1 transcript:ENSOART00000006026.1 gene_biotype:protein_coding transcript_biotype:protein_coding gene_symbol:UBQLN2 description:ubiquilin 2 [Source:HGNC Symbol;Acc:HGNC:12509]	13.14	2	6	27	624	65.8108	5.22412	1.00456	1.00952	1.04889	1.02099	0.90462	0.909939	0.99074	0.9351	0.915877	0.0511878
ENSOARP00000010939	pep chromosome:Oar_v3.1:14:52323358:52324684:-1 gene:ENSOARG00000010203.1 transcript:ENSOART00000011097.1 gene_biotype:protein_coding transcript_biotype:protein_coding	37.29	5	5	21	118	13.5433	9.99365	1.03549	1.06451	1.00507	1.03502	0.965022	0.97344	1.00014	0.979533	0.946387	0.0512504
ENSOARP00000018203	pep chromosome:Oar_v3.1:15:14822007:14823242:-1 gene:ENSOARG00000016952.1 transcript:ENSOART00000018461.1 gene_biotype:protein_coding transcript_biotype:protein_coding gene_symbol:ENDOD1 description:endonuclease domain containing 1 [Source:HGNC Symbol;Acc:HGNC:29129]	17.27	7	7	32	411	45.3263	5.36377	0.997839	0.963518	0.881386	0.947581	1.03322	1.04117	1.09501	1.05647	1.11491	0.0514912
ENSOARP00000007583	pep chromosome:Oar_v3.1:8:6486667:6506925:1 gene:ENSOARG00000007077.1 transcript:ENSOART00000007696.1 gene_biotype:protein_coding transcript_biotype:protein_coding gene_symbol:SH3BGRL2 description:SH3 domain binding glutamate rich protein like 2 [Source:HGNC Symbol;Acc:HGNC:15567]	47.86	4	4	11	117	13.4967	5.10986	1.01329	1.09835	1.05324	1.05496	0.989994	0.95137	0.992964	0.978109	0.927156	0.0515859
ENSOARP00000005943	pep chromosome:Oar_v3.1:3:207535273:207549691:-1 gene:ENSOARG00000005531.1 transcript:ENSOART00000006033.1 gene_biotype:protein_coding transcript_biotype:protein_coding gene_symbol:USP5 description:ubiquitin specific peptidase 5 [Source:HGNC Symbol;Acc:HGNC:12628]	34.73	25	26	135	858	95.6884	5.07178	1.00396	1.01156	0.996463	1.00399	0.98584	0.990813	0.968067	0.981574	0.977669	0.0515927
ENSOARP00000008935	pep chromosome:Oar_v3.1:2:28850061:28920409:1 gene:ENSOARG00000008328.1 transcript:ENSOART00000009065.1 gene_biotype:protein_coding transcript_biotype:protein_coding gene_symbol:IARS description:isoleucyl-tRNA synthetase [Source:HGNC Symbol;Acc:HGNC:5330]	18.45	22	22	36	1263	144.743	6.15088	0.972208	0.991374	0.987618	0.983733	1.02874	0.995827	1.02492	1.01649	1.0333	0.0516124
ENSOARP00000008360	pep chromosome:Oar_v3.1:9:23715848:23743340:1 gene:ENSOARG00000007792.1 transcript:ENSOART00000008482.1 gene_biotype:protein_coding transcript_biotype:protein_coding gene_symbol:FAM49B description:family with sequence similarity 49 member B [Source:HGNC Symbol;Acc:HGNC:25216]	42.36	13	15	93	373	42.0886	7.75244	1.01596	1.03648	1.02031	1.02425	0.965814	1.01007	0.968369	0.981418	0.958183	0.0520317
ENSOARP00000021749	pep chromosome:Oar_v3.1:2:220522647:220536497:1 gene:ENSOARG00000020255.1 transcript:ENSOART00000022052.1 gene_biotype:protein_coding transcript_biotype:protein_coding gene_symbol:SLC4A3 description:solute carrier family 4 member 3 [Source:HGNC Symbol;Acc:HGNC:11029]	3.45	3	3	7	1217	133.209	5.94775	0.975237	0.939617	0.886545	0.9338	1.04893	0.986131	1.02569	1.02025	1.09258	0.052242
ENSOARP00000003804	pep chromosome:Oar_v3.1:X:75597581:75668370:1 gene:ENSOARG00000003566.1 transcript:ENSOART00000003871.1 gene_biotype:protein_coding transcript_biotype:protein_coding gene_symbol:BRCC3 description:BRCA1/BRCA2-containing complex subunit 3 [Source:HGNC Symbol;Acc:HGNC:24185]	3.75	1	1	4	293	33.475	6.32861	0.939309	1.00786	0.872066	0.939744	1.03803	1.04068	1.07984	1.05285	1.12036	0.0525633
ENSOARP00000009540	pep chromosome:Oar_v3.1:15:77733799:77755511:-1 gene:ENSOARG00000008882.1 transcript:ENSOART00000009677.1 gene_biotype:protein_coding transcript_biotype:protein_coding gene_symbol:TNKS1BP1 description:tankyrase 1 binding protein 1 [Source:HGNC Symbol;Acc:HGNC:19081]	1.51	2	2	2	1520	156.68	5.94775	0.949465		0.95859	0.954028	1.03485		1.08471	1.05978	1.11085	0.0529147
ENSOARP00000014961	pep chromosome:Oar_v3.1:3:12577964:12713899:-1 gene:ENSOARG00000013938.1 transcript:ENSOART00000015181.1 gene_biotype:protein_coding transcript_biotype:protein_coding gene_symbol:RABGAP1 description:RAB GTPase activating protein 1 [Source:HGNC Symbol;Acc:HGNC:17155]	15.43	14	17	40	1069	121.388	5.19873	0.988535	1.00274	0.998047	0.996442	1.00818	1.00748	1.01857	1.01141	1.01502	0.0530648
ENSOARP00000011935	pep chromosome:Oar_v3.1:1:261295143:261315296:-1 gene:ENSOARG00000011128.1 transcript:ENSOART00000012109.1 gene_biotype:protein_coding transcript_biotype:protein_coding	7.88	5	5	10	571	62.6873	6.59521	0.990487	0.930772	0.966559	0.962606	1.05434	0.994581	1.05754	1.03549	1.07571	0.0532236
ENSOARP00000020013	pep chromosome:Oar_v3.1:4:110798471:111086377:1 gene:ENSOARG00000018641.1 transcript:ENSOART00000020290.1 gene_biotype:protein_coding transcript_biotype:protein_coding	16.79	10	10	27	536	58.9069	6.56592	1.06151	1.02542	1.01969	1.03554	0.99441	0.9955	0.945726	0.978545	0.944963	0.0532693
ENSOARP00000008492	pep chromosome:Oar_v3.1:2:242787050:242925381:-1 gene:ENSOARG00000007903.1 transcript:ENSOART00000008616.1 gene_biotype:protein_coding transcript_biotype:protein_coding gene_symbol:EPHB2 description:EPH receptor B2 [Source:HGNC Symbol;Acc:HGNC:3393]	6.11	6	7	10	1048	116.307	6.66846	0.99386	0.964347	0.931035	0.963081	1.03217	1.00871	1.08628	1.04239	1.08234	0.0535837
ENSOARP00000020807	pep chromosome:Oar_v3.1:1:86443647:86483452:1 gene:ENSOARG00000019369.1 transcript:ENSOART00000021093.1 gene_biotype:protein_coding transcript_biotype:protein_coding gene_symbol:AHCYL1 description:adenosylhomocysteinase like 1 [Source:HGNC Symbol;Acc:HGNC:344]	38.91	10	25	187	586	64.5665	8.03076	0.981072	1.01889	0.992654	0.997538	0.976749	0.944599	0.949212	0.956853	0.959215	0.0536983
ENSOARP00000015796	pep chromosome:Oar_v3.1:21:35469845:35501952:1 gene:ENSOARG00000014725.1 transcript:ENSOART00000016029.1 gene_biotype:protein_coding transcript_biotype:protein_coding gene_symbol:APLP2 description:amyloid beta precursor like protein 2 [Source:HGNC Symbol;Acc:HGNC:598]	5.73	3	4	10	698	80.0626	4.76709	0.989164	0.985121	1.00578	0.993355	1.00958	1.01685	1.03632	1.02092	1.02774	0.0537187
ENSOARP00000004096	pep chromosome:Oar_v3.1:14:38572721:38652693:1 gene:ENSOARG00000003833.1 transcript:ENSOART00000004168.1 gene_biotype:protein_coding transcript_biotype:protein_coding gene_symbol:AP1G1 description:adaptor related protein complex 1 gamma 1 subunit [Source:HGNC Symbol;Acc:HGNC:555]	18.98	18	19	57	822	91.3391	6.80029	1.03308	0.992947	1.03097	1.019	0.985046	0.986512	0.96263	0.978063	0.959827	0.0540632
ENSOARP00000010688	pep chromosome:Oar_v3.1:1:32602227:32602487:1 gene:ENSOARG00000009967.1 transcript:ENSOART00000010845.1 gene_biotype:protein_coding transcript_biotype:protein_coding	8.05	1	1	5	87	9.41311	10.3159	1.2668	1.61273	1.21603	1.36519	0.965416	0.69416	1.07391	0.911162	0.667426	0.0541225
ENSOARP00000001882	pep chromosome:Oar_v3.1:1:19965267:19971556:1 gene:ENSOARG00000001793.1 transcript:ENSOART00000001929.1 gene_biotype:protein_coding transcript_biotype:protein_coding gene_symbol:AKR1A1 description:aldo-keto reductase family 1 member A1 [Source:HGNC Symbol;Acc:HGNC:380]	52.92	18	19	142	325	36.567	7.26904	1.04432	1.16917	1.04962	1.0877	0.918376	0.954302	1.00466	0.959111	0.881778	0.0547456
ENSOARP00000018996	pep chromosome:Oar_v3.1:11:41503155:41511329:-1 gene:ENSOARG00000017705.1 transcript:ENSOART00000019264.1 gene_biotype:protein_coding transcript_biotype:protein_coding gene_symbol:NT5C3B description:5'-nucleotidase, cytosolic IIIB [Source:HGNC Symbol;Acc:HGNC:28300]	14.98	7	7	12	454	51.2159	9.34912	1.01614	1.12237	0.990725	1.04308	0.942397	0.896449	0.942727	0.927191	0.888899	0.0548977
ENSOARP00000005447	pep chromosome:Oar_v3.1:5:36400126:36410476:1 gene:ENSOARG00000005073.1 transcript:ENSOART00000005534.1 gene_biotype:protein_coding transcript_biotype:protein_coding gene_symbol:GRK6 description:G protein-coupled receptor kinase 6 [Source:HGNC Symbol;Acc:HGNC:4545]	2.39	2	2	3	586	66.471	8.36768		1.04769	1.02729	1.03749		0.966744	0.92744	0.947092	0.912868	0.0550855
ENSOARP00000001929	pep chromosome:Oar_v3.1:23:43245448:43324893:-1 gene:ENSOARG00000001837.1 transcript:ENSOART00000001976.1 gene_biotype:protein_coding transcript_biotype:protein_coding gene_symbol:SPIRE1 description:spire type actin nucleation factor 1 [Source:HGNC Symbol;Acc:HGNC:30622]	1.9	1	1	4	633	72.419	8.77783	0.939872	0.981428	0.857002	0.926101	1.00367	1.03571	1.05939	1.03292	1.11535	0.0556859
ENSOARP00000006554	pep chromosome:Oar_v3.1:11:28603839:28684894:-1 gene:ENSOARG00000006122.1 transcript:ENSOART00000006657.1 gene_biotype:protein_coding transcript_biotype:protein_coding gene_symbol:GAS7 description:growth arrest specific 7 [Source:HGNC Symbol;Acc:HGNC:4169]	14.25	7	7	16	428	48.9855	7.56201	0.921606	0.955209	0.936676	0.93783	0.96026	0.973029	0.997652	0.97698	1.04174	0.0557521
ENSOARP00000018343	pep chromosome:Oar_v3.1:5:12861497:12871083:1 gene:ENSOARG00000017083.1 transcript:ENSOART00000018605.1 gene_biotype:protein_coding transcript_biotype:protein_coding gene_symbol:QTRT1 description:queuine tRNA-ribosyltransferase catalytic subunit 1 [Source:HGNC Symbol;Acc:HGNC:23797]	3.69	1	1	2	379	41.5799	7.02002	0.918682		0.842113	0.880398	1.05316		1.12023	1.08669	1.23432	0.0558176
ENSOARP00000008825	pep chromosome:Oar_v3.1:X:78347234:78351560:1 gene:ENSOARG00000008227.1 transcript:ENSOART00000008953.1 gene_biotype:protein_coding transcript_biotype:protein_coding gene_symbol:CETN2 description:Ovis aries centrin, EF-hand protein, 2 (CETN2), mRNA. [Source:RefSeq mRNA;Acc:NM_001163594]	31.21	5	5	20	173	19.925	4.99561	1.012	0.99098	1.01177	1.00492	1.03156	1.0619	1.02619	1.03988	1.0348	0.0561058
ENSOARP00000006096	pep chromosome:Oar_v3.1:9:49443212:49445803:-1 gene:ENSOARG00000005681.1 transcript:ENSOART00000006189.1 gene_biotype:protein_coding transcript_biotype:protein_coding	40.32	12	14	60	248	29.1502	10.6821	1.01876	1.00391	1.03102	1.0179	0.987909	0.97683	1.00255	0.989097	0.971707	0.0561802
ENSOARP00000004237	pep chromosome:Oar_v3.1:5:14743613:14783430:1 gene:ENSOARG00000003961.1 transcript:ENSOART00000004311.1 gene_biotype:protein_coding transcript_biotype:protein_coding gene_symbol:HNRNPM description:heterogeneous nuclear ribonucleoprotein M [Source:HGNC Symbol;Acc:HGNC:5046]	44.08	25	25	73	676	72.1008	8.89502	1.0203	1.04127	1.01266	1.02474	1.00083	1.00031	1.0041	1.00175	0.977558	0.0562173
ENSOARP00000002147	pep chromosome:Oar_v3.1:2:137043196:137060543:-1 gene:ENSOARG00000002042.1 transcript:ENSOART00000002198.1 gene_biotype:protein_coding transcript_biotype:protein_coding gene_symbol:CYBRD1 description:cytochrome b reductase 1 [Source:HGNC Symbol;Acc:HGNC:20797]	2.94	1	1	2	204	22.326	9.27588	0.814108		0.861543	0.837826	0.941973		0.93033	0.936151	1.11736	0.0565127
ENSOARP00000003406	pep chromosome:Oar_v3.1:25:3657460:3740292:-1 gene:ENSOARG00000003191.1 transcript:ENSOART00000003470.1 gene_biotype:protein_coding transcript_biotype:protein_coding gene_symbol:TTC13 description:tetratricopeptide repeat domain 13 [Source:HGNC Symbol;Acc:HGNC:26204]	0.7	1	1	3	859	96.5544	6.87354	0.89363	0.92878		0.911205	1.0088	0.984788		0.996796	1.09393	0.0566446
ENSOARP00000005690	pep chromosome:Oar_v3.1:3:77129124:77141270:1 gene:ENSOARG00000005297.1 transcript:ENSOART00000005778.1 gene_biotype:protein_coding transcript_biotype:protein_coding	58.11	10	10	430	148	16.6958	4.22119	0.992	1.00703	0.945949	0.981658	1.06653	1.02903	1.02756	1.04104	1.06049	0.0566795
ENSOARP00000019255	pep chromosome:Oar_v3.1:14:21524991:21953995:1 gene:ENSOARG00000017939.1 transcript:ENSOART00000019523.1 gene_biotype:protein_coding transcript_biotype:protein_coding gene_symbol:FTO description:FTO, alpha-ketoglutarate dependent dioxygenase [Source:HGNC Symbol;Acc:HGNC:24678]	4.16	2	2	5	505	58.5482	5.41455	1.02806	1.03161	0.982298	1.01399	0.948281	0.968	0.97968	0.96532	0.952005	0.0566961
ENSOARP00000014270	pep chromosome:Oar_v3.1:11:56749350:56896257:1 gene:ENSOARG00000013295.1 transcript:ENSOART00000014477.1 gene_biotype:protein_coding transcript_biotype:protein_coding gene_symbol:SDK2 description:sidekick cell adhesion molecule 2 [Source:HGNC Symbol;Acc:HGNC:19308]	0.37	1	1	2	2166	237.352	8.19189		1.04514	1.07085	1.058		0.988419	0.953327	0.970873	0.917654	0.0570408
ENSOARP00000020499	pep chromosome:Oar_v3.1:12:78895912:78925417:1 gene:ENSOARG00000019086.1 transcript:ENSOART00000020782.1 gene_biotype:protein_coding transcript_biotype:protein_coding gene_symbol:IPO9 description:importin 9 [Source:HGNC Symbol;Acc:HGNC:19425]	4.04	4	4	11	989	109.671	4.80518	0.959769	0.979904	0.925061	0.954911	0.999944	0.994437	0.998282	0.997554	1.04466	0.0570611
ENSOARP00000014542	pep chromosome:Oar_v3.1:19:43620611:43638153:1 gene:ENSOARG00000013565.1 transcript:ENSOART00000014756.1 gene_biotype:protein_coding transcript_biotype:protein_coding gene_symbol:ARF4 description:ADP ribosylation factor 4 [Source:HGNC Symbol;Acc:HGNC:655]	66.67	4	10	99	180	20.5146	6.18896	0.988428	0.995125	0.986256	0.989936	1.01798	1.03746	1.00091	1.01878	1.02914	0.0570686
ENSOARP00000010219	pep chromosome:Oar_v3.1:2:159379526:159550634:-1 gene:ENSOARG00000009508.1 transcript:ENSOART00000010369.1 gene_biotype:protein_coding transcript_biotype:protein_coding gene_symbol:KIF5C description:kinesin family member 5C [Source:HGNC Symbol;Acc:HGNC:6325]	43.34	30	41	150	946	108.144	6.27783	0.977441	0.99267	1.00219	0.990769	1.00486	1.03213	1.02022	1.01907	1.02856	0.0571217
ENSOARP00000013112	pep chromosome:Oar_v3.1:16:41125221:41181881:1 gene:ENSOARG00000012233.1 transcript:ENSOART00000013303.1 gene_biotype:protein_coding transcript_biotype:protein_coding gene_symbol:ZFR description:zinc finger RNA binding protein [Source:HGNC Symbol;Acc:HGNC:17277]	4.47	5	5	7	1028	112.16	9.0708	1.10548	0.99471	1.15363	1.08461	0.895963	0.974943	0.96271	0.944539	0.870857	0.057608
ENSOARP00000004520	pep chromosome:Oar_v3.1:25:15389097:15444034:-1 gene:ENSOARG00000004227.1 transcript:ENSOART00000004601.1 gene_biotype:protein_coding transcript_biotype:protein_coding gene_symbol:CCDC6 description:coiled-coil domain containing 6 [Source:HGNC Symbol;Acc:HGNC:18782]	34.49	12	12	51	374	43.235	8.11865	1.00061	0.971431	0.944781	0.972273	1.02582	1.00355	1.03961	1.02299	1.05217	0.0578272
ENSOARP00000018229	pep chromosome:Oar_v3.1:15:45852018:45860573:1 gene:ENSOARG00000016970.1 transcript:ENSOART00000018490.1 gene_biotype:protein_coding transcript_biotype:protein_coding gene_symbol:TPP1 description:tripeptidyl peptidase 1 [Source:HGNC Symbol;Acc:HGNC:2073]	8.7	5	5	12	552	60.2002	7.13721	1.04303	1.08882	1.06285	1.0649	1.03949	0.956405	0.956918	0.984269	0.924285	0.058024
ENSOARP00000019765	pep chromosome:Oar_v3.1:5:99119457:99319778:1 gene:ENSOARG00000018405.1 transcript:ENSOART00000020038.1 gene_biotype:protein_coding transcript_biotype:protein_coding gene_symbol:PAM description:peptidylglycine alpha-amidating monooxygenase [Source:HGNC Symbol;Acc:HGNC:8596]	14.8	15	15	43	973	108.048	6.58057	1.0335	1.00283	1.04153	1.02596	0.992055	0.967844	0.998915	0.986271	0.96132	0.0582412
ENSOARP00000010013	pep chromosome:Oar_v3.1:10:21876927:21896255:1 gene:ENSOARG00000009332.1 transcript:ENSOART00000010157.1 gene_biotype:protein_coding transcript_biotype:protein_coding gene_symbol:VPS36 description:vacuolar protein sorting 36 homolog [Source:HGNC Symbol;Acc:HGNC:20312]	12.15	4	5	6	354	39.9147	7.79639	0.954548	0.915479		0.935013	1.01002	1.01735		1.01368	1.08414	0.058305
ENSOARP00000021407	pep chromosome:Oar_v3.1:1:183678497:183714974:-1 gene:ENSOARG00000019939.1 transcript:ENSOART00000021707.1 gene_biotype:protein_coding transcript_biotype:protein_coding gene_symbol:RABL3 description:RAB, member of RAS oncogene family like 3 [Source:HGNC Symbol;Acc:HGNC:18072]	11.86	3	3	6	236	26.3665	7.10791	1.08573		1.04952	1.06762	0.965531		0.911024	0.938278	0.878846	0.0584346
ENSOARP00000009376	pep chromosome:Oar_v3.1:12:33430128:33454649:1 gene:ENSOARG00000008730.1 transcript:ENSOART00000009513.1 gene_biotype:protein_coding transcript_biotype:protein_coding gene_symbol:FH description:fumarate hydratase [Source:HGNC Symbol;Acc:HGNC:3700]	42.16	18	19	156	510	54.5873	8.89502	1.02711	1.01733	1.00299	1.01581	0.999563	0.997986	0.989678	0.995742	0.980244	0.058523
ENSOARP00000006385	pep chromosome:Oar_v3.1:4:114515255:114574712:1 gene:ENSOARG00000005960.1 transcript:ENSOART00000006482.1 gene_biotype:protein_coding transcript_biotype:protein_coding gene_symbol:ACTR3B description:ARP3 actin related protein 3 homolog B [Source:HGNC Symbol;Acc:HGNC:17256]	32.51	8	12	45	403	46.0535	6.02393	0.968119	0.961286	0.899436	0.942947	1.01588	1.02531	0.984541	1.00858	1.0696	0.0589985
ENSOARP00000007915	pep chromosome:Oar_v3.1:26:13438203:13518015:-1 gene:ENSOARG00000007378.1 transcript:ENSOART00000008032.1 gene_biotype:protein_coding transcript_biotype:protein_coding gene_symbol:ENPP6 description:ectonucleotide pyrophosphatase/phosphodiesterase 6 [Source:HGNC Symbol;Acc:HGNC:23409]	31.46	11	11	31	445	50.5656	6.80029	1.08624	0.99126	1.02679	1.03476	0.779431	0.945379	0.92052	0.881777	0.852153	0.0594666
ENSOARP00000016445	pep chromosome:Oar_v3.1:21:40325512:40332368:-1 gene:ENSOARG00000015328.1 transcript:ENSOART00000016680.1 gene_biotype:protein_coding transcript_biotype:protein_coding gene_symbol:MTA2 description:metastasis associated 1 family member 2 [Source:HGNC Symbol;Acc:HGNC:7411]	5.18	4	4	6	657	73.8121	9.64209	1.01584	1.1141	1.02859	1.05285	0.984763	0.933914	0.970881	0.963186	0.914841	0.0595398
ENSOARP00000019423	pep chromosome:Oar_v3.1:14:23274854:23341508:1 gene:ENSOARG00000018091.1 transcript:ENSOART00000019693.1 gene_biotype:protein_coding transcript_biotype:protein_coding gene_symbol:LPCAT2 description:lysophosphatidylcholine acyltransferase 2 [Source:HGNC Symbol;Acc:HGNC:26032]	2.21	1	1	3	544	60.2295	6.13818	0.918914	0.966586	0.927084	0.937528	1.05667	0.971065	1.09713	1.04162	1.11103	0.0597779
ENSOARP00000004775	pep chromosome:Oar_v3.1:21:41778954:41790846:-1 gene:ENSOARG00000004465.1 transcript:ENSOART00000004856.1 gene_biotype:protein_coding transcript_biotype:protein_coding	5.79	1	1	2	121	13.5202	9.70068	0.979929	1.02218		1.00105	0.861637	0.905031		0.883334	0.882404	0.0602537
ENSOARP00000012224	pep chromosome:Oar_v3.1:13:53597334:53607032:-1 gene:ENSOARG00000011406.1 transcript:ENSOART00000012400.1 gene_biotype:protein_coding transcript_biotype:protein_coding gene_symbol:ARFGAP1 description:ADP ribosylation factor GTPase activating protein 1 [Source:HGNC Symbol;Acc:HGNC:15852]	15.11	5	5	14	417	45.3635	5.31299	1.05799	1.02914	1.07563	1.05425	1.01677	1.01097	0.960557	0.996099	0.944837	0.0603618
ENSOARP00000008243	pep chromosome:Oar_v3.1:14:49932985:49949431:1 gene:ENSOARG00000007684.1 transcript:ENSOART00000008365.1 gene_biotype:protein_coding transcript_biotype:protein_coding gene_symbol:LIPE description:lipase E, hormone sensitive type [Source:HGNC Symbol;Acc:HGNC:6621]	6.75	6	6	11	770	83.7572	8.6167	0.964232	0.985465	0.967909	0.972535	1.05518	1.03481	0.98874	1.02625	1.05523	0.0605162
ENSOARP00000013912	pep chromosome:Oar_v3.1:15:29153798:29160700:1 gene:ENSOARG00000012985.1 transcript:ENSOART00000014118.1 gene_biotype:protein_coding transcript_biotype:protein_coding gene_symbol:HMBS description:hydroxymethylbilane synthase [Source:HGNC Symbol;Acc:HGNC:4982]	13.85	5	5	9	361	39.5038	6.91748		0.982482	0.982	0.982241		1.02505	1.05482	1.03994	1.05874	0.0605913
ENSOARP00000020000	pep chromosome:Oar_v3.1:12:48497785:48504352:-1 gene:ENSOARG00000018630.1 transcript:ENSOART00000020277.1 gene_biotype:protein_coding transcript_biotype:protein_coding gene_symbol:RER1 description:retention in endoplasmic reticulum sorting receptor 1 [Source:HGNC Symbol;Acc:HGNC:30309]	8.67	2	2	6	196	22.8778	9.43701	1.03449	1.00429	1.06449	1.03442	0.87666	0.99982	0.911912	0.929464	0.898533	0.06072
ENSOARP00000022490	pep chromosome:Oar_v3.1:2:234083552:234095344:1 gene:ENSOARG00000020929.1 transcript:ENSOART00000022800.1 gene_biotype:protein_coding transcript_biotype:protein_coding gene_symbol:ZBTB8OS description:zinc finger and BTB domain containing 8 opposite strand [Source:HGNC Symbol;Acc:HGNC:24094]	16.17	3	3	9	167	19.4345	4.56396	0.986273	0.954492	0.967842	0.969536	1.08307	1.00023	1.02763	1.03698	1.06956	0.0607573
ENSOARP00000006545	pep chromosome:Oar_v3.1:14:48287581:48290565:-1 gene:ENSOARG00000006118.1 transcript:ENSOART00000006647.1 gene_biotype:protein_coding transcript_biotype:protein_coding	33.75	6	6	19	160	18.028	10.8726	1.01515	1.00948	0.996275	1.00697	0.975816	0.988085	0.995219	0.986373	0.97955	0.0608725
ENSOARP00000010663	pep chromosome:Oar_v3.1:2:40522108:40525845:1 gene:ENSOARG00000009942.1 transcript:ENSOART00000010820.1 gene_biotype:protein_coding transcript_biotype:protein_coding gene_symbol:NEFL description:neurofilament light [Source:HGNC Symbol;Acc:HGNC:7739]	80.41	37	41	861	485	54.8809	4.50049	0.997064	1.0207	1.00352	1.0071	0.993426	0.979545	0.985267	0.986079	0.979132	0.0608776
ENSOARP00000007532	pep chromosome:Oar_v3.1:12:4141425:4164829:1 gene:ENSOARG00000007023.1 transcript:ENSOART00000007645.1 gene_biotype:protein_coding transcript_biotype:protein_coding gene_symbol:PFKFB2 description:6-phosphofructo-2-kinase/fructose-2,6-biphosphatase 2 [Source:HGNC Symbol;Acc:HGNC:8873]	6.21	2	3	8	531	60.8119	8.00146	0.988724	0.944732	0.910837	0.948098	1.04056	0.993398	1.09183	1.04193	1.09897	0.0609223
ENSOARP00000005925	pep chromosome:Oar_v3.1:20:26720467:26722702:1 gene:ENSOARG00000005514.1 transcript:ENSOART00000006015.1 gene_biotype:protein_coding transcript_biotype:protein_coding gene_symbol:DDAH2 description:dimethylarginine dimethylaminohydrolase 2 [Source:HGNC Symbol;Acc:HGNC:2716]	43.71	10	11	76	286	29.7884	5.8208	0.998822	0.990592	1.00697	0.998794	0.974455	0.951177	0.984995	0.970209	0.971381	0.0609231
ENSOARP00000009806	pep chromosome:Oar_v3.1:3:7450201:7473065:-1 gene:ENSOARG00000009140.1 transcript:ENSOART00000009948.1 gene_biotype:protein_coding transcript_biotype:protein_coding gene_symbol:LRRC8A description:leucine rich repeat containing 8 family member A [Source:HGNC Symbol;Acc:HGNC:19027]	6.79	5	5	12	810	93.9506	7.94287	0.9755	0.988885	0.951052	0.971812	1.08484	1.03601	1.00117	1.04067	1.07086	0.0612183
ENSOARP00000015002	pep chromosome:Oar_v3.1:12:24308198:24324302:1 gene:ENSOARG00000013978.1 transcript:ENSOART00000015222.1 gene_biotype:protein_coding transcript_biotype:protein_coding gene_symbol:BROX description:BRO1 domain and CAAX motif containing [Source:HGNC Symbol;Acc:HGNC:26512]	9.22	5	5	10	412	46.4637	8.1626	1.05627	1.06065	1.00465	1.04052	0.981486	1.00048	0.935526	0.972496	0.934622	0.0613082
ENSOARP00000018846	pep chromosome:Oar_v3.1:11:33080584:33150143:-1 gene:ENSOARG00000017557.1 transcript:ENSOART00000019112.1 gene_biotype:protein_coding transcript_biotype:protein_coding gene_symbol:SPECC1 description:sperm antigen with calponin homology and coiled-coil domains 1 [Source:HGNC Symbol;Acc:HGNC:30615]	4.96	4	5	11	967	106.734	5.93506	0.851461	0.959221	0.998411	0.936365	1.23875	1.16708	1.01549	1.14044	1.21794	0.0613906
ENSOARP00000004634	pep chromosome:Oar_v3.1:X:77146243:77163097:-1 gene:ENSOARG00000004319.1 transcript:ENSOART00000004715.1 gene_biotype:protein_coding transcript_biotype:protein_coding gene_symbol:PLXNA3 description:plexin A3 [Source:HGNC Symbol;Acc:HGNC:9101]	5.11	1	12	34	1877	207.85	7.37158	0.987593	1.02933	1.04935	1.02209	0.968196	0.969823	0.983037	0.973685	0.95264	0.0615691
ENSOARP00000000903	pep chromosome:Oar_v3.1:14:58842282:58863330:1 gene:ENSOARG00000000873.1 transcript:ENSOART00000000936.1 gene_biotype:protein_coding transcript_biotype:protein_coding gene_symbol:PRKCG description:protein kinase C gamma [Source:HGNC Symbol;Acc:HGNC:9402]	26.72	13	16	79	640	71.9899	6.90283	0.981283	0.951883	0.930775	0.954647	0.995618	0.984812	1.0065	0.995645	1.04295	0.0617242
ENSOARP00000013672	pep chromosome:Oar_v3.1:8:47965038:47986162:1 gene:ENSOARG00000012766.1 transcript:ENSOART00000013876.1 gene_biotype:protein_coding transcript_biotype:protein_coding gene_symbol:UBE2J1 description:ubiquitin conjugating enzyme E2 J1 [Source:HGNC Symbol;Acc:HGNC:17598]	7.1	2	2	8	324	35.6609	6.60986	0.95836	0.976153	1.00075	0.97842	1.00659	1.04434	1.08776	1.04623	1.06931	0.0625449
ENSOARP00000020357	pep chromosome:Oar_v3.1:5:28462496:28493376:-1 gene:ENSOARG00000018954.1 transcript:ENSOART00000020637.1 gene_biotype:protein_coding transcript_biotype:protein_coding gene_symbol:SNX2 description:sorting nexin 2 [Source:HGNC Symbol;Acc:HGNC:11173]	32.44	13	14	56	484	54.6369	5.50342	0.984008	0.997666	1.00162	0.994432	1.0154	1.00703	1.00707	1.00983	1.01549	0.0626808
ENSOARP00000018414	pep chromosome:Oar_v3.1:3:173723670:173780569:1 gene:ENSOARG00000017159.1 transcript:ENSOART00000018676.1 gene_biotype:protein_coding transcript_biotype:protein_coding gene_symbol:WASHC4 description:WASH complex subunit 4 [Source:HGNC Symbol;Acc:HGNC:29174]	6.91	8	9	11	1173	136.26	7.35693	1.03589	0.981634	1.03757	1.01837	0.985197	0.956204	0.949376	0.963592	0.946215	0.0626993
ENSOARP00000009487	pep chromosome:Oar_v3.1:13:62661157:62708067:1 gene:ENSOARG00000008841.1 transcript:ENSOART00000009624.1 gene_biotype:protein_coding transcript_biotype:protein_coding gene_symbol:CHMP4B description:charged multivesicular body protein 4B [Source:HGNC Symbol;Acc:HGNC:16171]	48.66	11	11	46	224	24.9336	4.81787	1.04127	1.01116	1.02121	1.02455	0.956305	0.988107	1.00322	0.982545	0.959003	0.0627432
ENSOARP00000001161	pep chromosome:Oar_v3.1:22:22268574:22283225:-1 gene:ENSOARG00000001115.1 transcript:ENSOART00000001197.1 gene_biotype:protein_coding transcript_biotype:protein_coding gene_symbol:ACTR1A description:ARP1 actin related protein 1 homolog A [Source:HGNC Symbol;Acc:HGNC:167]	41.22	7	15	112	376	42.5869	6.63916	0.967451	0.972014	0.978326	0.972597	1.01245	0.998965	0.980699	0.997372	1.02547	0.0634876
ENSOARP00000007023	pep chromosome:Oar_v3.1:10:5437832:5545654:-1 gene:ENSOARG00000006560.1 transcript:ENSOART00000007130.1 gene_biotype:protein_coding transcript_biotype:protein_coding gene_symbol:PCDH17 description:protocadherin 17 [Source:HGNC Symbol;Acc:HGNC:14267]	5.08	5	5	9	1200	130.943	5.16064	0.983875	0.988116	1.01235	0.994781	1.0331	1.00917	1.03789	1.02672	1.03211	0.0636897
ENSOARP00000007085	pep chromosome:Oar_v3.1:20:5559593:5560910:1 gene:ENSOARG00000006617.1 transcript:ENSOART00000007192.1 gene_biotype:protein_coding transcript_biotype:protein_coding	14.38	3	7	27	313	33.9927	4.28467	1.08929	1.25832	1.07018	1.13926	1.0145	0.932405	0.980528	0.97581	0.856527	0.0639775
ENSOARP00000021773	pep chromosome:Oar_v3.1:3:201795911:201796198:1 gene:ENSOARG00000020274.1 transcript:ENSOART00000022077.1 gene_biotype:protein_coding transcript_biotype:protein_coding gene_symbol:SEC61B description:Sec61 translocon beta subunit [Source:HGNC Symbol;Acc:HGNC:16993]	15.63	1	1	3	96	9.93612	11.561	1.00441	1.05949	1.15525	1.07305	0.928652	0.97143	0.796893	0.898992	0.837791	0.0640668
ENSOARP00000011156	pep chromosome:Oar_v3.1:11:26540750:26562824:-1 gene:ENSOARG00000010397.1 transcript:ENSOART00000011316.1 gene_biotype:protein_coding transcript_biotype:protein_coding gene_symbol:DLG4 description:discs large MAGUK scaffold protein 4 [Source:HGNC Symbol;Acc:HGNC:2903]	27.69	15	19	82	733	81.4912	5.88428	1.02127	0.975179	0.996583	0.997678	1.02285	1.03825	1.04477	1.03529	1.0377	0.0640974
ENSOARP00000002748	pep chromosome:Oar_v3.1:15:26993181:26994743:-1 gene:ENSOARG00000002586.1 transcript:ENSOART00000002803.1 gene_biotype:protein_coding transcript_biotype:protein_coding gene_symbol:APOA1 description:apolipoprotein A1 [Source:HGNC Symbol;Acc:HGNC:600]	56.76	16	16	75	259	29.5135	6.20166	0.90482	1.05764	0.993707	0.985388	1.10221	1.08273	1.18658	1.12384	1.14051	0.0642117
ENSOARP00000006402	pep chromosome:Oar_v3.1:20:3452756:3721868:1 gene:ENSOARG00000005969.1 transcript:ENSOART00000006499.1 gene_biotype:protein_coding transcript_biotype:protein_coding	9.19	34	35	74	3841	430.328	4.93213	0.97716	0.978832	0.978947	0.978313	1.03125	1.0087	0.988645	1.00953	1.03191	0.0644052
ENSOARP00000005223	pep chromosome:Oar_v3.1:14:45314301:45326738:-1 gene:ENSOARG00000004873.1 transcript:ENSOART00000005310.1 gene_biotype:protein_coding transcript_biotype:protein_coding gene_symbol:ATP4A description:ATPase H+/K+ transporting alpha subunit [Source:HGNC Symbol;Acc:HGNC:819]	7.5	2	8	134	1027	113.273	5.93506	0.836876	0.954013	0.931522	0.90747	0.999167	1.0431	0.984217	1.00883	1.11169	0.0644114
ENSOARP00000003165	pep chromosome:Oar_v3.1:2:11798814:11798951:-1 gene:ENSOARG00000002977.1 transcript:ENSOART00000003225.1 gene_biotype:protein_coding transcript_biotype:protein_coding	32.61	1	1	5	46	4.93245	6.30322	1.02329	1.03771	0.983712	1.0149	0.964254	0.973717	0.979557	0.972509	0.95823	0.0645583
ENSOARP00000015090	pep chromosome:Oar_v3.1:3:104215781:104223184:-1 gene:ENSOARG00000014060.1 transcript:ENSOART00000015310.1 gene_biotype:protein_coding transcript_biotype:protein_coding	37.14	11	11	51	315	34.7082	6.90283	1.01535	1.03531	0.987406	1.01269	0.951129	0.909539	0.983644	0.948104	0.936224	0.0648347
ENSOARP00000020552	pep chromosome:Oar_v3.1:7:20491960:20499532:1 gene:ENSOARG00000019131.1 transcript:ENSOART00000020835.1 gene_biotype:protein_coding transcript_biotype:protein_coding gene_symbol:DHRS1 description:dehydrogenase/reductase 1 [Source:HGNC Symbol;Acc:HGNC:16445]	7.99	2	2	3	313	34.0892	8.22119		0.921374	0.892442	0.906908		1.0216	1.09866	1.06013	1.16895	0.065171
ENSOARP00000006527	pep chromosome:Oar_v3.1:21:49360110:49363669:-1 gene:ENSOARG00000006093.1 transcript:ENSOART00000006625.1 gene_biotype:protein_coding transcript_biotype:protein_coding gene_symbol:TALDO1 description:transaldolase 1 [Source:HGNC Symbol;Acc:HGNC:11559]	29.39	9	9	23	245	27.0921	6.80029	0.97707	1.00542	1.05468	1.01239	0.970433	0.943317	0.925424	0.946391	0.934807	0.0652699
ENSOARP00000006457	pep chromosome:Oar_v3.1:11:36736432:36746262:1 gene:ENSOARG00000006032.1 transcript:ENSOART00000006554.1 gene_biotype:protein_coding transcript_biotype:protein_coding gene_symbol:PHB description:prohibitin [Source:HGNC Symbol;Acc:HGNC:8912]	50.37	13	13	106	272	29.7859	5.75732	0.995613	0.99023	0.98811	0.991318	1.04207	1.02332	1.00063	1.022	1.03096	0.065473
ENSOARP00000016371	pep chromosome:Oar_v3.1:X:17430237:17524060:-1 gene:ENSOARG00000015259.1 transcript:ENSOART00000016606.1 gene_biotype:protein_coding transcript_biotype:protein_coding gene_symbol:MAP7D2 description:MAP7 domain containing 2 [Source:HGNC Symbol;Acc:HGNC:25899]	10.45	7	8	16	708	79.0106	8.57275	0.999714	1.04055	1.09709	1.04578	0.996145	0.861364	0.915426	0.924312	0.883847	0.0656222
ENSOARP00000006405	pep chromosome:Oar_v3.1:24:26563335:26573288:-1 gene:ENSOARG00000005979.1 transcript:ENSOART00000006502.1 gene_biotype:protein_coding transcript_biotype:protein_coding gene_symbol:TBC1D10B description:TBC1 domain family member 10B [Source:HGNC Symbol;Acc:HGNC:24510]	5.74	5	5	27	802	86.9346	8.95361	0.963683	0.961459	0.988021	0.971054	1.01033	0.985303	1.00263	0.999422	1.02921	0.0656551
ENSOARP00000001590	pep chromosome:Oar_v3.1:8:67448966:67706755:1 gene:ENSOARG00000001530.1 transcript:ENSOART00000001633.1 gene_biotype:protein_coding transcript_biotype:protein_coding gene_symbol:AIG1 description:androgen induced 1 [Source:HGNC Symbol;Acc:HGNC:21607]	5.49	2	2	11	273	31.179	7.18115	1.03722	1.00232	1.10642	1.04865	0.961015	0.970502	0.980223	0.97058	0.925549	0.0659746
ENSOARP00000013948	pep chromosome:Oar_v3.1:12:71703835:71763644:-1 gene:ENSOARG00000013020.1 transcript:ENSOART00000014154.1 gene_biotype:protein_coding transcript_biotype:protein_coding gene_symbol:HSD11B1 description:hydroxysteroid 11-beta dehydrogenase 1 [Source:HGNC Symbol;Acc:HGNC:5208]	2.74	1	1	3	292	32.1598	8.73389		1.09092	1.16993	1.13043		0.962549	0.882338	0.922444	0.816014	0.0660778
ENSOARP00000013517	pep chromosome:Oar_v3.1:24:474567:476250:-1 gene:ENSOARG00000012615.1 transcript:ENSOART00000013717.1 gene_biotype:protein_coding transcript_biotype:protein_coding gene_symbol:METTL26 description:methyltransferase like 26 [Source:HGNC Symbol;Acc:HGNC:14141]	8.74	2	2	3	206	22.9798	8.08936	0.952729	0.977044		0.964886	1.02571	1.01026		1.01798	1.05503	0.0663546
ENSOARP00000020448	pep chromosome:Oar_v3.1:3:33987136:33991410:1 gene:ENSOARG00000019040.1 transcript:ENSOART00000020730.1 gene_biotype:protein_coding transcript_biotype:protein_coding gene_symbol:MAPRE3 description:microtubule associated protein RP/EB family member 3 [Source:HGNC Symbol;Acc:HGNC:6892]	50.89	14	17	136	281	31.976	5.5415	1.06435	1.00658	1.02463	1.03185	0.978573	1.00099	0.959522	0.979696	0.949454	0.0666762
ENSOARP00000005004	pep chromosome:Oar_v3.1:14:44873790:44881234:1 gene:ENSOARG00000004677.1 transcript:ENSOART00000005089.1 gene_biotype:protein_coding transcript_biotype:protein_coding gene_symbol:SCN1B description:sodium voltage-gated channel beta subunit 1 [Source:HGNC Symbol;Acc:HGNC:10586]	10.55	3	3	10	237	26.6462	4.91943	0.935943	1.02239	0.939947	0.966095	1.07447	1.12907	1.01681	1.07345	1.11112	0.0667709
ENSOARP00000002802	pep chromosome:Oar_v3.1:7:85795918:85801678:1 gene:ENSOARG00000002642.1 transcript:ENSOART00000002857.1 gene_biotype:protein_coding transcript_biotype:protein_coding	33.33	4	4	11	111	12.4413	7.6499	1.07267	0.999145	1.04714	1.03965	0.94018	1.00192	0.896836	0.946312	0.910218	0.0667744
ENSOARP00000020353	pep chromosome:Oar_v3.1:1:3013189:3053536:-1 gene:ENSOARG00000018948.1 transcript:ENSOART00000020633.1 gene_biotype:protein_coding transcript_biotype:protein_coding	11.89	2	2	2	185	21.1197	6.78564	1.00563		0.996551	1.00109	1.02344		1.0362	1.02982	1.0287	0.0668948
ENSOARP00000005060	pep chromosome:Oar_v3.1:25:22148084:23135022:-1 gene:ENSOARG00000004731.1 transcript:ENSOART00000005145.1 gene_biotype:protein_coding transcript_biotype:protein_coding	6.61	3	4	6	560	63.1836	8.03076	0.950261	1.03515	1.0413	1.0089	0.937793	0.917008	0.943626	0.932809	0.924577	0.0669274
ENSOARP00000005730	pep chromosome:Oar_v3.1:25:25315128:25340866:1 gene:ENSOARG00000005337.1 transcript:ENSOART00000005818.1 gene_biotype:protein_coding transcript_biotype:protein_coding gene_symbol:VPS26A description:VPS26, retromer complex component A [Source:HGNC Symbol;Acc:HGNC:12711]	35.79	11	11	29	366	42.3608	6.39209	0.973559	0.949179	0.96443	0.962389	0.986813	0.997537	1.04352	1.00929	1.04873	0.0670522
ENSOARP00000014619	pep chromosome:Oar_v3.1:17:70600246:70602576:1 gene:ENSOARG00000013634.1 transcript:ENSOART00000014834.1 gene_biotype:protein_coding transcript_biotype:protein_coding	7.84	1	1	3	102	11.0868	9.96436	0.937867	1.0183	0.891294	0.949152	1.02294	1.05008	1.0694	1.04747	1.10359	0.0673906
ENSOARP00000002290	pep chromosome:Oar_v3.1:11:51467520:51479031:1 gene:ENSOARG00000002169.1 transcript:ENSOART00000002341.1 gene_biotype:protein_coding transcript_biotype:protein_coding gene_symbol:EIF4A3 description:eukaryotic translation initiation factor 4A3 [Source:HGNC Symbol;Acc:HGNC:18683]	27.98	10	12	41	411	46.8112	6.72705	1.01377	1.06222	1.03778	1.03793	0.988162	0.961133	1.01242	0.987238	0.951164	0.0676193
ENSOARP00000009440	pep chromosome:Oar_v3.1:21:44151992:44247626:-1 gene:ENSOARG00000008789.1 transcript:ENSOART00000009577.1 gene_biotype:protein_coding transcript_biotype:protein_coding gene_symbol:PC description:pyruvate carboxylase [Source:HGNC Symbol;Acc:HGNC:8636]	23.93	25	26	91	1149	125.604	7.09326	0.950737	0.979526	0.983818	0.971361	1.00929	0.99859	0.99217	1.00002	1.0295	0.0677253
ENSOARP00000013166	pep chromosome:Oar_v3.1:17:62376933:62378639:1 gene:ENSOARG00000012290.1 transcript:ENSOART00000013360.1 gene_biotype:protein_coding transcript_biotype:protein_coding gene_symbol:COX6A1 description:cytochrome c oxidase subunit 6A1 [Source:HGNC Symbol;Acc:HGNC:2277]	16.36	1	1	24	110	12.1331	8.85107	0.952092	0.965484	0.880806	0.932794	1.04221	1.07792	0.975413	1.03185	1.10619	0.0680893
ENSOARP00000012062	pep chromosome:Oar_v3.1:13:6872875:6909267:1 gene:ENSOARG00000011254.1 transcript:ENSOART00000012238.1 gene_biotype:protein_coding transcript_biotype:protein_coding gene_symbol:NDUFAF5 description:NADH:ubiquinone oxidoreductase complex assembly factor 5 [Source:HGNC Symbol;Acc:HGNC:15899]	6.16	2	2	4	341	38.026	6.20166	1.01683	0.968532	0.91211	0.965825	1.01103	1.10512	1.11708	1.07774	1.11588	0.0683805
ENSOARP00000013892	pep chromosome:Oar_v3.1:21:44692716:44695137:1 gene:ENSOARG00000012968.1 transcript:ENSOART00000014098.1 gene_biotype:protein_coding transcript_biotype:protein_coding	22.01	1	4	65	209	23.5983	8.17725		0.986994	0.955618	0.971306		1.06291	1.12223	1.09257	1.12485	0.0687629
ENSOARP00000001295	pep chromosome:Oar_v3.1:1:217661235:217691116:-1 gene:ENSOARG00000001244.1 transcript:ENSOART00000001335.1 gene_biotype:protein_coding transcript_biotype:protein_coding gene_symbol:SERPINI1 description:serpin family I member 1 [Source:HGNC Symbol;Acc:HGNC:8943]	9.25	4	4	4	411	46.3963	4.94482	1.10523	1.02284	1.05945	1.0625	0.951489	1.01652	0.993331	0.987112	0.929043	0.068787
ENSOARP00000004753	pep chromosome:Oar_v3.1:14:43104150:43227958:-1 gene:ENSOARG00000004434.1 transcript:ENSOART00000004834.1 gene_biotype:protein_coding transcript_biotype:protein_coding gene_symbol:PEPD description:peptidase D [Source:HGNC Symbol;Acc:HGNC:8840]	29.82	13	13	63	493	54.823	6.1001	0.952663	0.99682	0.943601	0.964361	1.01986	1.00181	1.0014	1.00769	1.04493	0.0688244
ENSOARP00000007078	pep chromosome:Oar_v3.1:14:1953843:1969183:-1 gene:ENSOARG00000006610.1 transcript:ENSOART00000007185.1 gene_biotype:protein_coding transcript_biotype:protein_coding gene_symbol:BCAR1 description:BCAR1, Cas family scaffolding protein [Source:HGNC Symbol;Acc:HGNC:971]	3.32	3	3	3	813	86.0313	8.51416		0.953434	0.934034	0.943734		1.04466	1.00434	1.0245	1.08558	0.0688855
ENSOARP00000020768	pep chromosome:Oar_v3.1:7:21187788:21195391:1 gene:ENSOARG00000019331.1 transcript:ENSOART00000021054.1 gene_biotype:protein_coding transcript_biotype:protein_coding gene_symbol:SLC22A17 description:solute carrier family 22 member 17 [Source:HGNC Symbol;Acc:HGNC:23095]	3.56	2	2	8	478	51.4423	8.03076	0.979356	0.954815	0.94715	0.96044	1.04556	0.989047	0.996494	1.01037	1.05198	0.0689593
ENSOARP00000017815	pep chromosome:Oar_v3.1:2:121483131:121561727:-1 gene:ENSOARG00000016584.1 transcript:ENSOART00000018066.1 gene_biotype:protein_coding transcript_biotype:protein_coding gene_symbol:FAM171B description:family with sequence similarity 171 member B [Source:HGNC Symbol;Acc:HGNC:29412]	1.1	1	1	2	817	90.8399	8.6167	1.15631		1.18535	1.17083	0.828906		0.975237	0.902071	0.770454	0.0691385
ENSOARP00000021713	pep chromosome:Oar_v3.1:7:33038516:33048528:1 gene:ENSOARG00000020219.1 transcript:ENSOART00000022016.1 gene_biotype:protein_coding transcript_biotype:protein_coding gene_symbol:IVD description:isovaleryl-CoA dehydrogenase [Source:HGNC Symbol;Acc:HGNC:6186]	25.17	9	9	23	429	46.904	7.40088	1.0028	0.96604	0.996552	0.988465	1.00779	1.04281	1.06689	1.03916	1.05129	0.0693804
ENSOARP00000019737	pep chromosome:Oar_v3.1:3:216657968:216665026:-1 gene:ENSOARG00000018385.1 transcript:ENSOART00000020010.1 gene_biotype:protein_coding transcript_biotype:protein_coding gene_symbol:PMM1 description:phosphomannomutase 1 [Source:HGNC Symbol;Acc:HGNC:9114]	10.55	2	3	9	256	29.0477	5.56689	0.957071	0.980493	0.88043	0.939331	1.00657	1.0373	1.13254	1.0588	1.12719	0.0693912
ENSOARP00000011950	pep chromosome:Oar_v3.1:11:55303471:55316603:1 gene:ENSOARG00000011150.1 transcript:ENSOART00000012124.1 gene_biotype:protein_coding transcript_biotype:protein_coding gene_symbol:JPT1 description:Jupiter microtubule associated homolog 1 [Source:HGNC Symbol;Acc:HGNC:14569]	4.55	1	1	3	154	16.0628	5.60498	1.07257	1.17471	1.09286	1.11338	1.02624	0.917309	1.03467	0.99274	0.891644	0.0696186
ENSOARP00000008423	pep chromosome:Oar_v3.1:15:51318743:51332717:1 gene:ENSOARG00000007849.1 transcript:ENSOART00000008545.1 gene_biotype:protein_coding transcript_biotype:protein_coding gene_symbol:PLEKHB1 description:pleckstrin homology domain containing B1 [Source:HGNC Symbol;Acc:HGNC:19079]	20.1	4	4	7	209	23.3984	5.38916	1.07403	1.03455	1.10841	1.07233	0.960563	1.04164	0.956427	0.986209	0.919689	0.0696368
ENSOARP00000022543	pep chromosome:Oar_v3.1:1:100107192:100114078:1 gene:ENSOARG00000020978.1 transcript:ENSOART00000022854.1 gene_biotype:protein_coding transcript_biotype:protein_coding gene_symbol:ZNF687 description:zinc finger protein 687 [Source:HGNC Symbol;Acc:HGNC:29277]	0.51	1	1	2	1167	121.453	8.74854	1.10394	1.0323		1.06812	0.925738	0.944758		0.935248	0.875604	0.0697491
ENSOARP00000007783	pep chromosome:Oar_v3.1:6:83261448:83354952:-1 gene:ENSOARG00000007255.1 transcript:ENSOART00000007899.1 gene_biotype:protein_coding transcript_biotype:protein_coding gene_symbol:UBA6 description:ubiquitin like modifier activating enzyme 6 [Source:HGNC Symbol;Acc:HGNC:25581]	21.1	20	20	53	1057	118.909	5.70654	1.00868	1.03611	1.04046	1.02842	0.975464	1.00298	1.00521	0.994551	0.96707	0.0701391
ENSOARP00000011641	pep chromosome:Oar_v3.1:24:35467228:35467917:1 gene:ENSOARG00000010858.1 transcript:ENSOART00000011807.1 gene_biotype:protein_coding transcript_biotype:protein_coding	15.65	3	3	9	230	24.3734	4.77979	1.05738	1.14744	1.10971	1.10484	0.986833	1.03477	1.0526	1.02473	0.927493	0.0703082
ENSOARP00000002619	pep chromosome:Oar_v3.1:5:54813266:54868566:-1 gene:ENSOARG00000002454.1 transcript:ENSOART00000002672.1 gene_biotype:protein_coding transcript_biotype:protein_coding	16.85	19	19	59	1175	134.692	7.10791	0.961429	1.00735	0.96932	0.979367	1.06696	1.01189	1.02158	1.03348	1.05525	0.0706984
ENSOARP00000009048	pep chromosome:Oar_v3.1:5:60026519:60043460:1 gene:ENSOARG00000008438.1 transcript:ENSOART00000009180.1 gene_biotype:protein_coding transcript_biotype:protein_coding gene_symbol:GM2A description:GM2 ganglioside activator [Source:HGNC Symbol;Acc:HGNC:4367]	4.15	1	1	3	193	20.9607	5.13525	1.17814	0.996918	1.14759	1.10755	0.878747	1.02386	0.843591	0.915399	0.826509	0.0709052
ENSOARP00000022654	pep chromosome:Oar_v3.1:1:100945966:100951517:-1 gene:ENSOARG00000021080.1 transcript:ENSOART00000022966.1 gene_biotype:protein_coding transcript_biotype:protein_coding	0.58	1	1	6	1201	141.849	6.40479	1.02653	1.02366	1.10693	1.05237	0.94028	1.00401	0.971793	0.972027	0.923652	0.0711207
ENSOARP00000011980	pep chromosome:Oar_v3.1:14:53470700:53498981:-1 gene:ENSOARG00000011168.1 transcript:ENSOART00000012154.1 gene_biotype:protein_coding transcript_biotype:protein_coding gene_symbol:SLC8A2 description:solute carrier family 8 member A2 [Source:HGNC Symbol;Acc:HGNC:11069]	14.99	12	12	35	827	89.8143	5.08447	1.02213	0.961199	0.965396	0.982909	1.02955	1.04237	1.02543	1.03245	1.0504	0.0711764
ENSOARP00000014042	pep chromosome:Oar_v3.1:24:18438372:18442377:-1 gene:ENSOARG00000013107.1 transcript:ENSOART00000014249.1 gene_biotype:protein_coding transcript_biotype:protein_coding gene_symbol:THUMPD1 description:THUMP domain containing 1 [Source:HGNC Symbol;Acc:HGNC:23807]	5.01	2	2	7	359	40.0834	6.59521	1.11545	1.11845	1.03151	1.08847	1.00816	0.95998	1.03455	1.0009	0.919548	0.0712347
ENSOARP00000009076	pep chromosome:Oar_v3.1:2:29548382:29583947:-1 gene:ENSOARG00000008461.1 transcript:ENSOART00000009208.1 gene_biotype:protein_coding transcript_biotype:protein_coding gene_symbol:HABP4 description:hyaluronan binding protein 4 [Source:HGNC Symbol;Acc:HGNC:17062]	6.74	2	2	4	371	41.3595	8.95361	1.1123	1.08008		1.09619	0.999391	0.933626		0.966508	0.881699	0.0713018
ENSOARP00000011049	pep chromosome:Oar_v3.1:20:38290520:38316208:1 gene:ENSOARG00000010301.1 transcript:ENSOART00000011209.1 gene_biotype:protein_coding transcript_biotype:protein_coding gene_symbol:DEK description:DEK proto-oncogene [Source:HGNC Symbol;Acc:HGNC:2768]	12.81	5	5	9	367	41.9786	8.36768	1.09457	0.994585	1.03084	1.04	0.920169	0.96897	0.979308	0.956149	0.919374	0.0716529
ENSOARP00000022246	pep chromosome:Oar_v3.1:3:199792192:199803360:1 gene:ENSOARG00000020698.1 transcript:ENSOART00000022551.1 gene_biotype:protein_coding transcript_biotype:protein_coding gene_symbol:ARHGDIB description:Rho GDP dissociation inhibitor beta [Source:HGNC Symbol;Acc:HGNC:679]	40	7	7	20	200	22.7915	5.19873	1.04479	1.03811	0.98454	1.02248	0.921208	0.92576	0.995879	0.947616	0.926781	0.0718295
ENSOARP00000011078	pep chromosome:Oar_v3.1:17:69619935:69634683:1 gene:ENSOARG00000010326.1 transcript:ENSOART00000011238.1 gene_biotype:protein_coding transcript_biotype:protein_coding gene_symbol:DRG1 description:developmentally regulated GTP binding protein 1 [Source:HGNC Symbol;Acc:HGNC:3029]	11.44	3	3	7	367	40.5168	8.89502	1.04351	0.926028	0.880749	0.950097	1.12906	1.02895	1.20392	1.12064	1.17951	0.0718973
ENSOARP00000021954	pep chromosome:Oar_v3.1:2:225910579:226106181:-1 gene:ENSOARG00000020437.1 transcript:ENSOART00000022259.1 gene_biotype:protein_coding transcript_biotype:protein_coding gene_symbol:DOCK10 description:dedicator of cytokinesis 10 [Source:HGNC Symbol;Acc:HGNC:23479]	2.98	6	7	12	2180	249.861	7.09326	0.985733	0.996814	0.961231	0.981259	1.03268	1.00555	1.00617	1.0148	1.03418	0.0719351
ENSOARP00000007134	pep chromosome:Oar_v3.1:15:6073422:6208371:-1 gene:ENSOARG00000006660.1 transcript:ENSOART00000007241.1 gene_biotype:protein_coding transcript_biotype:protein_coding gene_symbol:YAP1 description:transcriptional coactivator YAP1 [Source:RefSeq peptide;Acc:NP_001254810]	2.02	1	1	3	397	43.0919	4.86865	1.05512	1.20905	1.14528	1.13648	1.0222	0.881547	1.02868	0.977473	0.860087	0.0723356
ENSOARP00000005053	pep chromosome:Oar_v3.1:23:4193746:4199112:-1 gene:ENSOARG00000004716.1 transcript:ENSOART00000005138.1 gene_biotype:protein_coding transcript_biotype:protein_coding gene_symbol:TIMM21 description:translocase of inner mitochondrial membrane 21 [Source:HGNC Symbol;Acc:HGNC:25010]	21.31	5	5	12	244	27.9183	9.46631	0.996514	0.993833	1.01845	1.00293	0.985511	0.985889	0.974162	0.981854	0.978984	0.0724287
ENSOARP00000007834	pep chromosome:Oar_v3.1:14:3791252:3799501:1 gene:ENSOARG00000007309.1 transcript:ENSOART00000007951.1 gene_biotype:protein_coding transcript_biotype:protein_coding gene_symbol:MON1B description:MON1 homolog B, secretory trafficking associated [Source:HGNC Symbol;Acc:HGNC:25020]	3.11	2	2	4	547	59.0613	6.22705	1.05754	0.999117	0.997597	1.01808	0.982289	0.940766	0.963275	0.96211	0.94502	0.0724753
ENSOARP00000006159	pep chromosome:Oar_v3.1:16:10446629:10454736:-1 gene:ENSOARG00000005743.1 transcript:ENSOART00000006253.1 gene_biotype:protein_coding transcript_biotype:protein_coding gene_symbol:MRPS36 description:mitochondrial ribosomal protein S36 [Source:HGNC Symbol;Acc:HGNC:16631]	35.92	3	3	10	103	11.5819	10.1987	1.08708	1.04208	1.04253	1.05723	0.997932	1.01295	0.915571	0.975483	0.92268	0.0725895
ENSOARP00000020748	pep chromosome:Oar_v3.1:3:34354182:34363785:1 gene:ENSOARG00000019315.1 transcript:ENSOART00000021034.1 gene_biotype:protein_coding transcript_biotype:protein_coding gene_symbol:NRBP1 description:nuclear receptor binding protein 1 [Source:HGNC Symbol;Acc:HGNC:7993]	11.59	4	5	10	535	59.8172	5.08447	0.897766	0.999164	0.960845	0.952591	1.02655	1.02407	1.02195	1.02419	1.07516	0.0727877
ENSOARP00000009067	pep chromosome:Oar_v3.1:10:19236825:19286656:-1 gene:ENSOARG00000008448.1 transcript:ENSOART00000009199.1 gene_biotype:protein_coding transcript_biotype:protein_coding gene_symbol:CAB39L description:calcium binding protein 39 like [Source:HGNC Symbol;Acc:HGNC:20290]	18.56	4	7	14	334	38.7126	7.54736	0.961429	1.01273	0.992368	0.988841	1.0129	1.05043	1.03778	1.0337	1.04537	0.0728491
ENSOARP00000006849	pep chromosome:Oar_v3.1:14:1840914:1845658:-1 gene:ENSOARG00000006394.1 transcript:ENSOART00000006953.1 gene_biotype:protein_coding transcript_biotype:protein_coding gene_symbol:LDHD description:lactate dehydrogenase D [Source:HGNC Symbol;Acc:HGNC:19708]	7.63	4	4	16	498	53.7534	7.23975	1.05613	0.985385	1.12821	1.05658	0.91447	0.98965	0.857147	0.920422	0.871136	0.0729597
ENSOARP00000013161	pep chromosome:Oar_v3.1:1:262782251:262786587:-1 gene:ENSOARG00000012283.1 transcript:ENSOART00000013355.1 gene_biotype:protein_coding transcript_biotype:protein_coding	25.96	1	3	20	104	11.6878	5.8335	0.912434		0.929581	0.921008	1.16995		1.05989	1.11492	1.21055	0.0735084
ENSOARP00000008942	pep chromosome:Oar_v3.1:4:66135817:66165145:-1 gene:ENSOARG00000008341.1 transcript:ENSOART00000009072.1 gene_biotype:protein_coding transcript_biotype:protein_coding gene_symbol:MTURN description:maturin, neural progenitor differentiation regulator homolog [Source:HGNC Symbol;Acc:HGNC:25457]	19.53	2	2	18	128	14.5226	4.1958	0.957645	0.969953	0.982056	0.969885	0.980508	1.01242	1.02462	1.00585	1.03708	0.073519
ENSOARP00000019545	pep chromosome:Oar_v3.1:X:63903969:63923627:1 gene:ENSOARG00000018215.1 transcript:ENSOART00000019818.1 gene_biotype:protein_coding transcript_biotype:protein_coding gene_symbol:UPRT description:uracil phosphoribosyltransferase homolog [Source:HGNC Symbol;Acc:HGNC:28334]	3.59	1	1	3	306	33.3838	6.16357	0.956171		0.925512	0.940842	1.03717		1.10563	1.0714	1.13877	0.0735464
ENSOARP00000008881	pep chromosome:Oar_v3.1:2:243785044:243858886:1 gene:ENSOARG00000008248.1 transcript:ENSOART00000009010.1 gene_biotype:protein_coding transcript_biotype:protein_coding gene_symbol:HSPG2 description:heparan sulfate proteoglycan 2 [Source:HGNC Symbol;Acc:HGNC:5273]	6.69	22	22	40	4260	450.86	6.85889	1.04868	1.0897	1.09697	1.07845	0.918563	0.995702	1.04103	0.985099	0.913439	0.0737884
ENSOARP00000015465	pep chromosome:Oar_v3.1:2:89582207:89611289:1 gene:ENSOARG00000014411.1 transcript:ENSOART00000015691.1 gene_biotype:protein_coding transcript_biotype:protein_coding	21.91	5	5	15	283	31.4711	7.43018	0.997324	1.00086	0.95907	0.985751	1.01615	1.02092	1.01727	1.01811	1.03283	0.0739618
ENSOARP00000007243	pep chromosome:Oar_v3.1:5:59052580:59071449:1 gene:ENSOARG00000006759.1 transcript:ENSOART00000007352.1 gene_biotype:protein_coding transcript_biotype:protein_coding	2.83	2	2	4	636	70.7984	6.82959	0.863319	0.916113		0.889716	0.979486	1.00836		0.993923	1.11712	0.0742021
ENSOARP00000017659	pep chromosome:Oar_v3.1:24:20777411:20855050:-1 gene:ENSOARG00000016442.1 transcript:ENSOART00000017909.1 gene_biotype:protein_coding transcript_biotype:protein_coding gene_symbol:USP31 description:ubiquitin specific peptidase 31 [Source:HGNC Symbol;Acc:HGNC:20060]	1.34	2	2	4	1269	138.412	9.01221	1.11033		1.18203	1.14618	1.01809		0.96469	0.991392	0.864952	0.0742258
ENSOARP00000022159	pep chromosome:Oar_v3.1:1:201213375:201222050:-1 gene:ENSOARG00000020620.1 transcript:ENSOART00000022464.1 gene_biotype:protein_coding transcript_biotype:protein_coding gene_symbol:EIF2B5 description:eukaryotic translation initiation factor 2B subunit epsilon [Source:HGNC Symbol;Acc:HGNC:3261]	2.38	2	2	4	671	75.5838	5.03369	1.08568	0.992745	1.08597	1.0548	0.981532	0.968293	0.987472	0.979099	0.928232	0.0743513
ENSOARP00000010825	pep chromosome:Oar_v3.1:13:63488367:63582164:-1 gene:ENSOARG00000010095.1 transcript:ENSOART00000010983.1 gene_biotype:protein_coding transcript_biotype:protein_coding gene_symbol:PIGU description:phosphatidylinositol glycan anchor biosynthesis class U [Source:HGNC Symbol;Acc:HGNC:15791]	5.64	3	3	3	479	54.797	8.67529		1.02245	1.04858	1.03551		0.987953	0.966694	0.977323	0.943807	0.0745456
ENSOARP00000021761	pep chromosome:Oar_v3.1:7:33308907:33322783:-1 gene:ENSOARG00000020264.1 transcript:ENSOART00000022065.1 gene_biotype:protein_coding transcript_biotype:protein_coding gene_symbol:RMDN3 description:regulator of microtubule dynamics 3 [Source:HGNC Symbol;Acc:HGNC:25550]	15.78	7	7	20	469	51.7849	5.18604	0.973784	0.985283	0.990712	0.98326	1.08817	0.997507	1.06016	1.04861	1.06647	0.0745816
ENSOARP00000014023	pep chromosome:Oar_v3.1:3:10777374:10907419:1 gene:ENSOARG00000013085.1 transcript:ENSOART00000014230.1 gene_biotype:protein_coding transcript_biotype:protein_coding gene_symbol:SCAI description:suppressor of cancer cell invasion [Source:HGNC Symbol;Acc:HGNC:26709]	12.15	7	7	19	576	66.8759	6.94678	1.03367	0.970784	0.962981	0.989144	1.03918	1.03783	1.08363	1.05355	1.06511	0.0752924
ENSOARP00000016890	pep chromosome:Oar_v3.1:X:59903072:59954868:1 gene:ENSOARG00000015731.1 transcript:ENSOART00000017129.1 gene_biotype:protein_coding transcript_biotype:protein_coding gene_symbol:DLG3 description:discs large MAGUK scaffold protein 3 [Source:HGNC Symbol;Acc:HGNC:2902]	14.05	9	10	25	847	92.759	6.68311	0.998776	0.960624	0.983242	0.980881	1.0015	1.01139	1.03277	1.01522	1.03501	0.075833
ENSOARP00000015764	pep chromosome:Oar_v3.1:11:18245395:18441418:-1 gene:ENSOARG00000014671.1 transcript:ENSOART00000015996.1 gene_biotype:protein_coding transcript_biotype:protein_coding gene_symbol:NF1 description:neurofibromin 1 [Source:HGNC Symbol;Acc:HGNC:7765]	4.53	14	14	20	2824	317.257	7.41553	1.04636	0.980146	1.04254	1.02302	0.985823	0.950469	0.963348	0.966546	0.944801	0.0767653
ENSOARP00000012277	pep chromosome:Oar_v3.1:21:28131345:28166918:-1 gene:ENSOARG00000011450.1 transcript:ENSOART00000012453.1 gene_biotype:protein_coding transcript_biotype:protein_coding gene_symbol:FEZ1 description:fasciculation and elongation protein zeta 1 [Source:HGNC Symbol;Acc:HGNC:3659]	2.04	1	1	3	392	45.2056	4.33545	0.943409	0.986222	0.980841	0.970157	1.05428	1.02453	0.991656	1.02349	1.05497	0.0772068
ENSOARP00000012067	pep chromosome:Oar_v3.1:18:19584176:19598601:-1 gene:ENSOARG00000011260.1 transcript:ENSOART00000012243.1 gene_biotype:protein_coding transcript_biotype:protein_coding gene_symbol:MFGE8 description:milk fat globule-EGF factor 8 protein [Source:HGNC Symbol;Acc:HGNC:7036]	3.94	2	2	3	432	48.3286	7.31299		1.07589	1.04558	1.06074		0.992394	1.01017	1.00128	0.943949	0.0773419
ENSOARP00000005209	pep chromosome:Oar_v3.1:6:71991647:71999219:-1 gene:ENSOARG00000004859.1 transcript:ENSOART00000005296.1 gene_biotype:protein_coding transcript_biotype:protein_coding	61.64	2	2	4	73	8.47128	7.35693		0.972591	0.959877	0.966234		1.01573	1.05437	1.03505	1.07122	0.0773517
ENSOARP00000005987	pep chromosome:Oar_v3.1:1:104748776:104766729:1 gene:ENSOARG00000005579.1 transcript:ENSOART00000006078.1 gene_biotype:protein_coding transcript_biotype:protein_coding gene_symbol:SEMA4A description:semaphorin 4A [Source:HGNC Symbol;Acc:HGNC:10729]	5.64	3	4	6	762	83.5242	6.45557	1.08324	1.00302	1.09401	1.06009	0.916941	1.00534	0.981454	0.967912	0.913045	0.0773544
ENSOARP00000008642	pep chromosome:Oar_v3.1:2:27868788:27984939:-1 gene:ENSOARG00000008048.1 transcript:ENSOART00000008767.1 gene_biotype:protein_coding transcript_biotype:protein_coding gene_symbol:FAM120A description:family with sequence similarity 120A [Source:HGNC Symbol;Acc:HGNC:13247]	5.75	6	6	10	1096	119.407	8.95361	1.00995	1.07054	0.993222	1.02457	0.977669	0.958736	0.966365	0.96759	0.944384	0.0774779
ENSOARP00000011586	pep chromosome:Oar_v3.1:8:28971001:29018962:1 gene:ENSOARG00000010805.1 transcript:ENSOART00000011752.1 gene_biotype:protein_coding transcript_biotype:protein_coding gene_symbol:SNX3 description:sorting nexin 3 [Source:HGNC Symbol;Acc:HGNC:11174]	43.83	8	9	25	162	18.7508	8.66064	1.0361	1.0139	1.09153	1.04718	1.00151	0.975838	0.90851	0.961953	0.918616	0.0774967
ENSOARP00000014404	pep chromosome:Oar_v3.1:1:121075675:121168117:1 gene:ENSOARG00000013414.1 transcript:ENSOART00000014616.1 gene_biotype:protein_coding transcript_biotype:protein_coding gene_symbol:SYNJ1 description:synaptojanin 1 [Source:HGNC Symbol;Acc:HGNC:11503]	22.35	34	34	192	1620	177.265	7.86963	0.967635	0.970394	0.927049	0.955026	0.975219	1.01664	1.00579	0.999216	1.04627	0.0775141
ENSOARP00000003836	pep chromosome:Oar_v3.1:26:36100177:36177657:1 gene:ENSOARG00000003589.1 transcript:ENSOART00000003904.1 gene_biotype:protein_coding transcript_biotype:protein_coding gene_symbol:HOOK3 description:hook microtubule tethering protein 3 [Source:HGNC Symbol;Acc:HGNC:23576]	18.92	15	15	35	719	82.9356	5.24951	0.966766	0.995078	1.00379	0.988545	1.03131	1.00668	1.05619	1.03139	1.04334	0.0775485
ENSOARP00000006908	pep chromosome:Oar_v3.1:19:48912278:48913928:1 gene:ENSOARG00000006456.1 transcript:ENSOART00000007013.1 gene_biotype:protein_coding transcript_biotype:protein_coding gene_symbol:RPL29 description:ribosomal protein L29 [Source:HGNC Symbol;Acc:HGNC:10331]	25.64	5	5	25	156	17.1226	11.8687	1.08501	1.03375	1.03634	1.0517	0.963971	0.975818	1.02975	0.989847	0.94119	0.0777889
ENSOARP00000000773	pep chromosome:Oar_v3.1:13:50616964:50645766:-1 gene:ENSOARG00000000750.1 transcript:ENSOART00000000805.1 gene_biotype:protein_coding transcript_biotype:protein_coding gene_symbol:PANK2 description:pantothenate kinase 2 [Source:HGNC Symbol;Acc:HGNC:15894]	5.05	1	3	6	574	62.584	8.93896	0.956178	1.00464	0.898186	0.953002	1.02473	1.0541	1.17982	1.08622	1.13978	0.0783858
ENSOARP00000017233	pep chromosome:Oar_v3.1:6:90435943:90459828:-1 gene:ENSOARG00000016045.1 transcript:ENSOART00000017475.1 gene_biotype:protein_coding transcript_biotype:protein_coding gene_symbol:NAAA description:N-acylethanolamine acid amidase [Source:HGNC Symbol;Acc:HGNC:736]	6.95	2	2	5	302	34.3184	6.80029	0.969181	1.0628	0.996993	1.00966	0.959141	0.934678	0.882123	0.925314	0.916464	0.0784004
ENSOARP00000018562	pep chromosome:Oar_v3.1:20:26080672:26142515:1 gene:ENSOARG00000017293.1 transcript:ENSOART00000018825.1 gene_biotype:protein_coding transcript_biotype:protein_coding gene_symbol:C6orf10 description:chromosome 6 open reading frame 10 [Source:HGNC Symbol;Acc:HGNC:13922]	2.08	1	2	3	578	63.4054	5.03369	0.951313		0.973073	0.962193	1.04161		1.10376	1.07269	1.11484	0.0784701
ENSOARP00000009105	pep chromosome:Oar_v3.1:1:33834229:34319984:1 gene:ENSOARG00000008488.1 transcript:ENSOART00000009237.1 gene_biotype:protein_coding transcript_biotype:protein_coding gene_symbol:FGGY description:FGGY carbohydrate kinase domain containing [Source:HGNC Symbol;Acc:HGNC:25610]	6.55	4	4	5	550	59.8594	6.85889	1.10406	1.00459	1.05357	1.05407	1.00079	0.959623	0.879762	0.946724	0.898157	0.0785232
ENSOARP00000010236	pep chromosome:Oar_v3.1:12:42682907:42696905:1 gene:ENSOARG00000009538.1 transcript:ENSOART00000010386.1 gene_biotype:protein_coding transcript_biotype:protein_coding	74.49	23	27	1173	443	48.1657	6.87354	0.944888	0.965182	0.981803	0.963958	1.00335	0.992737	0.982324	0.992802	1.02992	0.0785821
ENSOARP00000003753	pep chromosome:Oar_v3.1:3:155202187:155357768:-1 gene:ENSOARG00000003504.1 transcript:ENSOART00000003820.1 gene_biotype:protein_coding transcript_biotype:protein_coding gene_symbol:XPOT description:exportin for tRNA [Source:HGNC Symbol;Acc:HGNC:12826]	9.35	7	8	17	941	107.61	5.50342	0.973444	0.984809	0.992552	0.983602	0.968544	0.971075	0.971559	0.970393	0.986571	0.0787358
ENSOARP00000017137	pep chromosome:Oar_v3.1:10:52491392:52492676:-1 gene:ENSOARG00000015960.1 transcript:ENSOART00000017378.1 gene_biotype:protein_coding transcript_biotype:protein_coding gene_symbol:KCTD12 description:potassium channel tetramerization domain containing 12 [Source:HGNC Symbol;Acc:HGNC:14678]	39.69	11	11	49	320	35.3158	8.04541	0.995655	1.02025	0.991384	1.00243	0.96422	0.987338	0.977023	0.976193	0.973828	0.0792945
ENSOARP00000003528	pep chromosome:Oar_v3.1:20:50814198:50938070:1 gene:ENSOARG00000003301.1 transcript:ENSOART00000003592.1 gene_biotype:protein_coding transcript_biotype:protein_coding gene_symbol:EXOC2 description:exocyst complex component 2 [Source:HGNC Symbol;Acc:HGNC:24968]	8.63	8	8	13	915	102.354	7.29834	1.03004	0.995162	1.00078	1.00866	0.968666	0.992673	0.972472	0.977937	0.969539	0.0793994
ENSOARP00000019873	pep chromosome:Oar_v3.1:5:99388272:99463161:1 gene:ENSOARG00000018505.1 transcript:ENSOART00000020148.1 gene_biotype:protein_coding transcript_biotype:protein_coding gene_symbol:PPIP5K2 description:diphosphoinositol pentakisphosphate kinase 2 [Source:HGNC Symbol;Acc:HGNC:29035]	1.34	2	2	5	1191	134.807	7.92822	1.09813	1.01451	1.08446	1.0657	0.963643	0.993149	1.02284	0.993212	0.931983	0.079714
ENSOARP00000012312	pep chromosome:Oar_v3.1:20:27352471:27365251:1 gene:ENSOARG00000011485.1 transcript:ENSOART00000012488.1 gene_biotype:protein_coding transcript_biotype:protein_coding gene_symbol:FLOT1 description:flotillin 1 [Source:HGNC Symbol;Acc:HGNC:3757]	31.47	12	12	60	429	47.5807	6.88818	1.0083	1.0393	1.03047	1.02602	1.00478	0.936684	0.98225	0.974572	0.949854	0.0799575
ENSOARP00000014682	pep chromosome:Oar_v3.1:18:22071805:22099503:-1 gene:ENSOARG00000013684.1 transcript:ENSOART00000014899.1 gene_biotype:protein_coding transcript_biotype:protein_coding	25.95	28	28	99	1048	115.653	5.8335	0.99481	0.972336	0.994484	0.98721	1.00856	1.01297	0.999281	1.00694	1.01998	0.0801229
ENSOARP00000000564	pep chromosome:Oar_v3.1:6:12362227:12719843:-1 gene:ENSOARG00000000537.1 transcript:ENSOART00000000594.1 gene_biotype:protein_coding transcript_biotype:protein_coding gene_symbol:ANK2 description:ankyrin 2 [Source:HGNC Symbol;Acc:HGNC:493]	37.57	1	66	382	1959	214.957	6.25244	0.953067	0.917722		0.935394	1.01325	0.992763		1.00301	1.07228	0.0804194
ENSOARP00000016954	pep chromosome:Oar_v3.1:16:70645601:70670102:1 gene:ENSOARG00000015791.1 transcript:ENSOART00000017195.1 gene_biotype:protein_coding transcript_biotype:protein_coding gene_symbol:EXOC3 description:exocyst complex component 3 [Source:HGNC Symbol;Acc:HGNC:30378]	12.67	9	9	16	750	86.0471	6.30322	0.961407	0.986815	0.931683	0.959968	0.988549	1.00162	1.02992	1.0067	1.04868	0.0804249
ENSOARP00000017102	pep chromosome:Oar_v3.1:16:70835826:70837933:-1 gene:ENSOARG00000015928.1 transcript:ENSOART00000017343.1 gene_biotype:protein_coding transcript_biotype:protein_coding	53.96	9	10	105	139	15.0979	9.56885	1.0969	1.01649	1.1185	1.0773	1.00613	1.01491	0.986053	1.00237	0.930444	0.0804435
ENSOARP00000020673	pep chromosome:Oar_v3.1:1:85995810:86011841:1 gene:ENSOARG00000019244.1 transcript:ENSOART00000020957.1 gene_biotype:protein_coding transcript_biotype:protein_coding gene_symbol:GNAI3 description:G protein subunit alpha i3 [Source:HGNC Symbol;Acc:HGNC:4387]	38.8	4	12	104	317	36.3981	5.63037	0.980612	1.00113	0.898864	0.960202	1.02452	1.05871	1.16584	1.08302	1.12791	0.0805904
ENSOARP00000015502	pep chromosome:Oar_v3.1:17:63029293:63041337:1 gene:ENSOARG00000014443.1 transcript:ENSOART00000015729.1 gene_biotype:protein_coding transcript_biotype:protein_coding gene_symbol:GLTP description:glycolipid transfer protein [Source:HGNC Symbol;Acc:HGNC:24867]	44.34	10	10	60	212	24.1235	6.771	1.06957	1.02677	1.04677	1.0477	0.979627	1.02663	0.937315	0.981191	0.936517	0.0806811
ENSOARP00000009638	pep chromosome:Oar_v3.1:20:7528489:7543954:-1 gene:ENSOARG00000008970.1 transcript:ENSOART00000009777.1 gene_biotype:protein_coding transcript_biotype:protein_coding gene_symbol:VPS52 description:VPS52, GARP complex subunit [Source:HGNC Symbol;Acc:HGNC:10518]	7.32	5	5	12	724	82.4707	5.98584	1.12124	0.996473	1.04016	1.05262	0.931613	0.968897	0.981779	0.960763	0.912731	0.0807815
ENSOARP00000000876	pep chromosome:Oar_v3.1:11:13029441:13257871:-1 gene:ENSOARG00000000829.1 transcript:ENSOART00000000909.1 gene_biotype:protein_coding transcript_biotype:protein_coding gene_symbol:ACACA description:acetyl-CoA carboxylase 1 [Source:RefSeq peptide;Acc:NP_001009256]	10.9	25	26	54	2257	254.163	6.58057	0.956122	0.981605	0.985994	0.974574	1.01775	0.987624	1.00797	1.00445	1.03065	0.0809079
ENSOARP00000013696	pep chromosome:Oar_v3.1:3:96313089:96315946:-1 gene:ENSOARG00000012789.1 transcript:ENSOART00000013901.1 gene_biotype:protein_coding transcript_biotype:protein_coding gene_symbol:AUP1 description:ancient ubiquitous protein 1 [Source:HGNC Symbol;Acc:HGNC:891]	2.93	1	1	2	410	45.7509	8.22119	0.910543	0.902665		0.906604	0.929099	0.921099		0.925099	1.0204	0.0810889
ENSOARP00000003698	pep chromosome:Oar_v3.1:24:3674415:3678193:1 gene:ENSOARG00000003467.1 transcript:ENSOART00000003765.1 gene_biotype:protein_coding transcript_biotype:protein_coding gene_symbol:HMOX2 description:heme oxygenase 2 [Source:HGNC Symbol;Acc:HGNC:5014]	37.6	11	11	43	383	42.7746	6.21436	0.980516	0.974357	1.0107	0.988526	1.01109	1.01376	1.03552	1.02013	1.03197	0.0813954
ENSOARP00000010543	pep chromosome:Oar_v3.1:11:38927630:38936179:1 gene:ENSOARG00000009831.1 transcript:ENSOART00000010699.1 gene_biotype:protein_coding transcript_biotype:protein_coding gene_symbol:PSMB3 description:proteasome subunit beta 3 [Source:HGNC Symbol;Acc:HGNC:9540]	22.93	4	4	25	205	22.9775	6.55127	1.00224	0.996971	0.992698	0.997304	0.992112	0.973861	0.961678	0.975884	0.978522	0.0818434
ENSOARP00000021426	pep chromosome:Oar_v3.1:8:9372575:9373336:1 gene:ENSOARG00000019958.1 transcript:ENSOART00000021726.1 gene_biotype:protein_coding transcript_biotype:protein_coding	7.09	2	2	4	254	28.682	7.34229	0.962856	0.973649	1.02536	0.987287	0.948511	0.943344	0.932037	0.941297	0.953418	0.0818518
ENSOARP00000016187	pep chromosome:Oar_v3.1:22:10697729:10736804:-1 gene:ENSOARG00000015082.1 transcript:ENSOART00000016421.1 gene_biotype:protein_coding transcript_biotype:protein_coding gene_symbol:LIPA description:lysosomal acid lipase/cholesteryl ester hydrolase precursor [Source:RefSeq peptide;Acc:NP_001119818]	3.43	2	2	2	408	46.6007	8.29443	1.11648		1.02048	1.06848	0.917498		0.872916	0.895207	0.837832	0.0819825
ENSOARP00000003611	pep chromosome:Oar_v3.1:1:230583122:230690523:-1 gene:ENSOARG00000003370.1 transcript:ENSOART00000003676.1 gene_biotype:protein_coding transcript_biotype:protein_coding gene_symbol:MME description:membrane metalloendopeptidase [Source:HGNC Symbol;Acc:HGNC:7154]	0.8	1	1	7	750	85.859	5.71924	0.974474	1.26935	1.02995	1.09126	0.885375	0.84326	0.905504	0.878047	0.804619	0.0820677
ENSOARP00000006542	pep chromosome:Oar_v3.1:25:26492136:26572959:1 gene:ENSOARG00000006108.1 transcript:ENSOART00000006643.1 gene_biotype:protein_coding transcript_biotype:protein_coding gene_symbol:PALD1 description:phosphatase domain containing, paladin 1 [Source:HGNC Symbol;Acc:HGNC:23530]	7.13	5	5	14	856	96.1263	6.66846	0.915781	0.984035	0.950037	0.949951	1.07424	1.00224	0.995241	1.02391	1.07785	0.0821072
ENSOARP00000003536	pep chromosome:Oar_v3.1:17:4187247:4308588:-1 gene:ENSOARG00000003318.1 transcript:ENSOART00000003600.1 gene_biotype:protein_coding transcript_biotype:protein_coding gene_symbol:TRIM2 description:tripartite motif containing 2 [Source:HGNC Symbol;Acc:HGNC:15974]	25.85	17	19	97	766	83.7933	7.48877	1.0072	0.946187	0.970947	0.974777	1.02483	1.03634	1.00308	1.02142	1.04785	0.0823627
ENSOARP00000013468	pep chromosome:Oar_v3.1:12:45097626:45189413:1 gene:ENSOARG00000012566.1 transcript:ENSOART00000013666.1 gene_biotype:protein_coding transcript_biotype:protein_coding gene_symbol:ACOT7 description:acyl-CoA thioesterase 7 [Source:HGNC Symbol;Acc:HGNC:24157]	38.96	15	15	95	385	42.5439	9.05615	1.06469	1.02758	1.03378	1.04202	1.00458	1.01966	1.01636	1.01354	0.972667	0.0824693
ENSOARP00000010643	pep chromosome:Oar_v3.1:14:9769466:9803387:1 gene:ENSOARG00000009917.1 transcript:ENSOART00000010800.1 gene_biotype:protein_coding transcript_biotype:protein_coding gene_symbol:NECAB2 description:N-terminal EF-hand calcium binding protein 2 [Source:HGNC Symbol;Acc:HGNC:23746]	11.65	3	3	14	352	39.3463	5.09717	0.883401	0.97642	0.999115	0.952979	1.09437	1.01441	1.04337	1.05071	1.10256	0.0825738
ENSOARP00000011321	pep chromosome:Oar_v3.1:24:16399732:16404458:-1 gene:ENSOARG00000010552.1 transcript:ENSOART00000011481.1 gene_biotype:protein_coding transcript_biotype:protein_coding gene_symbol:ARL6IP1 description:ADP ribosylation factor like GTPase 6 interacting protein 1 [Source:HGNC Symbol;Acc:HGNC:697]	16.67	3	3	21	144	16.7777	8.29443	1.06993	1.01719	1.03394	1.04035	0.976162	1.01782	0.990321	0.994768	0.956184	0.0826352
ENSOARP00000017346	pep chromosome:Oar_v3.1:5:12612078:12622903:-1 gene:ENSOARG00000016156.1 transcript:ENSOART00000017592.1 gene_biotype:protein_coding transcript_biotype:protein_coding gene_symbol:CDC37 description:cell division cycle 37 [Source:HGNC Symbol;Acc:HGNC:1735]	38.95	15	15	90	380	44.5519	5.17334	1.00231	0.999542	0.994701	0.998851	1.03042	1.035	1.00261	1.02267	1.02385	0.0830265
ENSOARP00000019755	pep chromosome:Oar_v3.1:5:13479664:13493063:1 gene:ENSOARG00000018402.1 transcript:ENSOART00000020028.1 gene_biotype:protein_coding transcript_biotype:protein_coding gene_symbol:PRKCSH description:protein kinase C substrate 80K-H [Source:HGNC Symbol;Acc:HGNC:9411]	20.52	10	10	38	536	60.4412	4.4624	1.01228	1.02513	1.02114	1.01952	0.994174	0.988238	1.0148	0.999072	0.979947	0.0832345
ENSOARP00000004830	pep chromosome:Oar_v3.1:1:25555304:25672263:-1 gene:ENSOARG00000004509.1 transcript:ENSOART00000004912.1 gene_biotype:protein_coding transcript_biotype:protein_coding gene_symbol:EPS15 description:epidermal growth factor receptor pathway substrate 15 [Source:HGNC Symbol;Acc:HGNC:3419]	14.25	11	11	27	912	100.796	4.62744	0.976889	1.02407	1.00074	1.00057	1.06265	1.05965	1.01722	1.04651	1.04591	0.0833901
ENSOARP00000008315	pep chromosome:Oar_v3.1:5:3560150:3576196:-1 gene:ENSOARG00000007749.1 transcript:ENSOART00000008437.1 gene_biotype:protein_coding transcript_biotype:protein_coding	20.85	6	6	19	259	29.1442	9.11475	1.02354	0.970647	1.00692	1.00037	1.05431	1.03236	1.03289	1.03986	1.03947	0.0834489
ENSOARP00000001533	pep chromosome:Oar_v3.1:5:2274016:2274396:-1 gene:ENSOARG00000001474.1 transcript:ENSOART00000001576.1 gene_biotype:protein_coding transcript_biotype:protein_coding gene_symbol:HIST3H2BB description:histone cluster 3 H2B family member b [Source:HGNC Symbol;Acc:HGNC:20514]	62.7	4	10	223	126	13.9295	10.3159	1.09712	1.05431	0.991848	1.04776	0.993022	0.972644	0.952342	0.972669	0.928333	0.0835585
ENSOARP00000017476	pep chromosome:Oar_v3.1:2:117846814:117955499:1 gene:ENSOARG00000016273.1 transcript:ENSOART00000017723.1 gene_biotype:protein_coding transcript_biotype:protein_coding gene_symbol:HIBCH description:3-hydroxyisobutyryl-CoA hydrolase [Source:HGNC Symbol;Acc:HGNC:4908]	28.76	12	12	48	386	43.3584	7.00537	0.886014	0.898287	0.893707	0.892669	1.07292	0.914448	1.12199	1.03645	1.16107	0.083656
ENSOARP00000004349	pep chromosome:Oar_v3.1:17:68133552:68167702:-1 gene:ENSOARG00000004068.1 transcript:ENSOART00000004425.1 gene_biotype:protein_coding transcript_biotype:protein_coding gene_symbol:AP1B1 description:adaptor related protein complex 1 beta 1 subunit [Source:HGNC Symbol;Acc:HGNC:554]	22.98	7	24	137	940	101.836	5.63037	1.07341	1.00343	1.10133	1.05939	0.998122	1.0003	0.962555	0.986993	0.931661	0.0836628
ENSOARP00000009841	pep chromosome:Oar_v3.1:13:62907171:62923869:-1 gene:ENSOARG00000009171.1 transcript:ENSOART00000009983.1 gene_biotype:protein_coding transcript_biotype:protein_coding gene_symbol:EIF2S2 description:eukaryotic translation initiation factor 2 subunit beta [Source:HGNC Symbol;Acc:HGNC:3266]	39.34	11	11	37	333	38.3625	6.354	0.99078	1.00028	0.954851	0.98197	1.02731	1.00163	1.04242	1.02379	1.04258	0.0837693
ENSOARP00000019065	pep chromosome:Oar_v3.1:1:76392689:76472227:1 gene:ENSOARG00000017762.1 transcript:ENSOART00000019333.1 gene_biotype:protein_coding transcript_biotype:protein_coding gene_symbol:AGL description:amylo-alpha-1, 6-glucosidase, 4-alpha-glucanotransferase [Source:HGNC Symbol;Acc:HGNC:321]	28.33	42	42	133	1532	174.033	6.80029	1.0072	1.00255	1.06998	1.02658	0.986212	0.975555	0.95916	0.973642	0.948436	0.0839173
ENSOARP00000022259	pep chromosome:Oar_v3.1:1:206057727:206086700:-1 gene:ENSOARG00000020711.1 transcript:ENSOART00000022564.1 gene_biotype:protein_coding transcript_biotype:protein_coding gene_symbol:PIK3CA description:phosphatidylinositol-4,5-bisphosphate 3-kinase catalytic subunit alpha [Source:HGNC Symbol;Acc:HGNC:8975]	5.8	5	5	9	1069	124.348	7.2251	1.04954	0.981586	1.01954	1.01689	0.929767	0.993464	0.928365	0.950532	0.934745	0.0848487
ENSOARP00000006226	pep chromosome:Oar_v3.1:X:77447119:77450460:1 gene:ENSOARG00000005806.1 transcript:ENSOART00000006321.1 gene_biotype:protein_coding transcript_biotype:protein_coding gene_symbol:MECP2 description:methyl-CpG binding protein 2 [Source:HGNC Symbol;Acc:HGNC:6990]	34.85	14	14	48	482	51.9824	9.96436	1.04913	1.05957	1.00397	1.03756	1.00046	0.950341	0.999454	0.98342	0.947824	0.0849821
ENSOARP00000017570	pep chromosome:Oar_v3.1:6:116563397:116601004:1 gene:ENSOARG00000016360.1 transcript:ENSOART00000017818.1 gene_biotype:protein_coding transcript_biotype:protein_coding gene_symbol:GAK description:cyclin G associated kinase [Source:HGNC Symbol;Acc:HGNC:4113]	6.19	7	7	15	1098	119.525	6.0874	0.993971	1.00133	0.952515	0.982606	1.01834	1.00993	1.03983	1.0227	1.0408	0.085094
ENSOARP00000017551	pep chromosome:Oar_v3.1:10:52632844:52906106:-1 gene:ENSOARG00000016305.1 transcript:ENSOART00000017799.1 gene_biotype:protein_coding transcript_biotype:protein_coding gene_symbol:MYCBP2 description:MYC binding protein 2, E3 ubiquitin protein ligase [Source:HGNC Symbol;Acc:HGNC:23386]	0.49	2	2	6	4686	514.687	7.04932	0.971932	1.01272	0.953111	0.979253	1.00234	1.04261	1.04822	1.03105	1.0529	0.0852106
ENSOARP00000018759	pep chromosome:Oar_v3.1:4:9361723:9376501:-1 gene:ENSOARG00000017477.1 transcript:ENSOART00000019025.1 gene_biotype:protein_coding transcript_biotype:protein_coding gene_symbol:CYP51A1 description:cytochrome P450 family 51 subfamily A member 1 [Source:HGNC Symbol;Acc:HGNC:2649]	4.51	2	2	2	510	57.6397	8.1626		1.06113	1.0405	1.05081		1.01417	0.993133	1.00365	0.955117	0.0852348
ENSOARP00000011056	pep chromosome:Oar_v3.1:2:42851508:42934237:-1 gene:ENSOARG00000010306.1 transcript:ENSOART00000011216.1 gene_biotype:protein_coding transcript_biotype:protein_coding gene_symbol:PPP3CC description:protein phosphatase 3 catalytic subunit gamma [Source:HGNC Symbol;Acc:HGNC:9316]	18.77	4	10	67	522	59.2508	6.63916	0.982611	0.967358	0.901625	0.950531	1.03379	1.00139	1.13036	1.05518	1.11009	0.0853496
ENSOARP00000022205	pep chromosome:Oar_v3.1:1:202285897:202302188:1 gene:ENSOARG00000020662.1 transcript:ENSOART00000022510.1 gene_biotype:protein_coding transcript_biotype:protein_coding	18.22	5	5	8	258	29.947	5.33838	1.12492	1.0258	1.1144	1.08837	1.01187	1.01669	0.900242	0.976265	0.896996	0.085548
ENSOARP00000021645	pep chromosome:Oar_v3.1:3:192443823:192530347:1 gene:ENSOARG00000020155.1 transcript:ENSOART00000021947.1 gene_biotype:protein_coding transcript_biotype:protein_coding gene_symbol:C2CD5 description:C2 calcium dependent domain containing 5 [Source:HGNC Symbol;Acc:HGNC:29062]	2.57	3	3	4	1051	115.708	5.90967	1.00786	1.02912	1.09648	1.04449	0.904605	0.975461	0.993697	0.957921	0.91712	0.0855493
ENSOARP00000017580	pep chromosome:Oar_v3.1:X:109579611:109582543:-1 gene:ENSOARG00000016375.1 transcript:ENSOART00000017828.1 gene_biotype:protein_coding transcript_biotype:protein_coding	40.23	2	3	26	87	9.91367	4.56396	1.07345	1.03696	1.0735	1.0613	0.99184	1.04092	0.944476	0.992413	0.935088	0.0860061
ENSOARP00000001506	pep chromosome:Oar_v3.1:18:63638617:63750504:1 gene:ENSOARG00000001442.1 transcript:ENSOART00000001549.1 gene_biotype:protein_coding transcript_biotype:protein_coding gene_symbol:EVL description:Enah/Vasp-like [Source:HGNC Symbol;Acc:HGNC:20234]	15.96	6	6	14	426	45.7539	9.0708	1.01024	1.05352	1.07313	1.04563	1.01924	0.986287	0.962072	0.9892	0.946032	0.0860212
ENSOARP00000019035	pep chromosome:Oar_v3.1:13:37112831:37140539:-1 gene:ENSOARG00000017736.1 transcript:ENSOART00000019303.1 gene_biotype:protein_coding transcript_biotype:protein_coding	32.25	26	27	76	1535	164.409	9.08545	0.988321	1.09881	1.02518	1.03744	0.961212	0.949716	0.975137	0.962022	0.927305	0.0862332
ENSOARP00000012502	pep chromosome:Oar_v3.1:3:211037975:211128133:1 gene:ENSOARG00000011662.1 transcript:ENSOART00000012686.1 gene_biotype:protein_coding transcript_biotype:protein_coding gene_symbol:IQSEC3 description:IQ motif and Sec7 domain 3 [Source:HGNC Symbol;Acc:HGNC:29193]	8.85	7	9	21	1074	116.452	6.90283	0.892774	0.990699	0.960661	0.948045	1.03463	0.993281	1.03355	1.02049	1.07641	0.0863198
ENSOARP00000015577	pep chromosome:Oar_v3.1:13:45463350:45485592:-1 gene:ENSOARG00000014521.1 transcript:ENSOART00000015807.1 gene_biotype:protein_coding transcript_biotype:protein_coding gene_symbol:WDR37 description:WD repeat domain 37 [Source:HGNC Symbol;Acc:HGNC:31406]	21.17	12	12	34	496	54.6775	7.2251	1.01474	0.992302	1.04946	1.01884	0.979729	0.984125	0.930908	0.964921	0.947081	0.0863281
ENSOARP00000022321	pep chromosome:Oar_v3.1:1:214599997:214622526:1 gene:ENSOARG00000020767.1 transcript:ENSOART00000022626.1 gene_biotype:protein_coding transcript_biotype:protein_coding gene_symbol:EIF5A2 description:eukaryotic translation initiation factor 5A2 [Source:HGNC Symbol;Acc:HGNC:3301]	37.25	1	5	33	153	16.7963	5.57959	0.937167	0.994212	1.04012	0.990499	0.923207	0.932049	0.854191	0.903149	0.911812	0.0865767
ENSOARP00000011507	pep chromosome:Oar_v3.1:16:37483723:37563198:-1 gene:ENSOARG00000010729.1 transcript:ENSOART00000011669.1 gene_biotype:protein_coding transcript_biotype:protein_coding gene_symbol:SLC1A3 description:solute carrier family 1 member 3 [Source:HGNC Symbol;Acc:HGNC:10941]	24.17	11	13	277	542	59.5527	8.1626	0.948399	0.950498	0.941523	0.946807	1.06472	1.04961	0.956399	1.02358	1.08108	0.0867431
ENSOARP00000005796	pep chromosome:Oar_v3.1:2:143024729:143165286:-1 gene:ENSOARG00000005392.1 transcript:ENSOART00000005885.1 gene_biotype:protein_coding transcript_biotype:protein_coding gene_symbol:SCN2A description:sodium voltage-gated channel alpha subunit 2 [Source:HGNC Symbol;Acc:HGNC:10588]	7.88	7	15	40	2006	227.646	5.66846	0.99983	0.985129	1.02557	1.00351	1.03223	1.11099	1.04857	1.06393	1.06021	0.0867797
ENSOARP00000014853	pep chromosome:Oar_v3.1:17:70724505:70733791:-1 gene:ENSOARG00000013849.1 transcript:ENSOART00000015073.1 gene_biotype:protein_coding transcript_biotype:protein_coding	1.59	1	1	4	503	53.7236	7.50342	1.03009	1.00105		1.01557	0.963999	0.971899		0.967949	0.953112	0.0870444
ENSOARP00000011290	pep scaffold:Oar_v3.1:AMGL01128972.1:714:1223:-1 gene:ENSOARG00000010525.1 transcript:ENSOART00000011450.1 gene_biotype:protein_coding transcript_biotype:protein_coding	32.94	6	6	15	170	19.3339	8.30908	0.999679	0.919586	0.89847	0.939245	1.07195	0.981829	1.03811	1.03063	1.09729	0.0870794
ENSOARP00000010475	pep chromosome:Oar_v3.1:5:10693092:10698366:-1 gene:ENSOARG00000009773.1 transcript:ENSOART00000010630.1 gene_biotype:protein_coding transcript_biotype:protein_coding gene_symbol:RAD23A description:RAD23 homolog A, nucleotide excision repair protein [Source:HGNC Symbol;Acc:HGNC:9812]	10.53	3	5	30	380	41.3966	4.67822	0.992805	1.08667	1.0863	1.05526	0.983157	0.973501	0.994071	0.983576	0.932072	0.0871554
ENSOARP00000009742	pep chromosome:Oar_v3.1:23:35461828:35491514:1 gene:ENSOARG00000009076.1 transcript:ENSOART00000009884.1 gene_biotype:protein_coding transcript_biotype:protein_coding gene_symbol:USP14 description:ubiquitin specific peptidase 14 [Source:HGNC Symbol;Acc:HGNC:12612]	41.7	23	23	131	494	55.905	5.30029	0.957478	0.982188	0.987532	0.975733	1.01349	1.01806	0.986715	1.00609	1.03111	0.0871915
ENSOARP00000005201	pep chromosome:Oar_v3.1:20:16712125:16714351:-1 gene:ENSOARG00000004853.1 transcript:ENSOART00000005288.1 gene_biotype:protein_coding transcript_biotype:protein_coding	3.66	1	1	2	191	20.6269	4.24658	1.08325		1.05891	1.07108	0.969646		1.01363	0.991637	0.925828	0.0871995
ENSOARP00000009835	pep chromosome:Oar_v3.1:2:36699988:36703175:-1 gene:ENSOARG00000009164.1 transcript:ENSOART00000009977.1 gene_biotype:protein_coding transcript_biotype:protein_coding gene_symbol:GALT description:galactose-1-phosphate uridylyltransferase [Source:HGNC Symbol;Acc:HGNC:4135]	4.22	2	2	7	379	43.3135	6.66846	1.00501	1.01973	1.16867	1.06447	0.955987	0.959308	0.851592	0.922296	0.866436	0.087387
ENSOARP00000016148	pep chromosome:Oar_v3.1:13:80999911:81098754:-1 gene:ENSOARG00000015051.1 transcript:ENSOART00000016382.1 gene_biotype:protein_coding transcript_biotype:protein_coding gene_symbol:BCAS1 description:breast carcinoma amplified sequence 1 [Source:HGNC Symbol;Acc:HGNC:974]	27.94	13	13	81	569	59.2824	5.021	1.01887	1.11012	1.01665	1.04855	0.991672	0.92512	0.979185	0.965326	0.92063	0.0874298
ENSOARP00000022500	pep chromosome:Oar_v3.1:1:99969485:99975622:-1 gene:ENSOARG00000020938.1 transcript:ENSOART00000022810.1 gene_biotype:protein_coding transcript_biotype:protein_coding gene_symbol:LYSMD1 description:LysM domain containing 1 [Source:HGNC Symbol;Acc:HGNC:32070]	16.44	3	3	3	225	24.7589	9.1001	1.06022		1.10657	1.0834	0.993231		0.932418	0.962824	0.888709	0.0875422
ENSOARP00000018378	pep chromosome:Oar_v3.1:20:46458898:46483548:1 gene:ENSOARG00000017127.1 transcript:ENSOART00000018640.1 gene_biotype:protein_coding transcript_biotype:protein_coding gene_symbol:TXNDC5 description:thioredoxin domain containing 5 [Source:HGNC Symbol;Acc:HGNC:21073]	22.38	6	6	18	344	38.3419	5.47803	0.979944	1.0627	0.958234	1.00029	1.08971	1.05375	1.08537	1.07628	1.07596	0.08772
ENSOARP00000021747	pep chromosome:Oar_v3.1:1:93478527:93522522:1 gene:ENSOARG00000020252.1 transcript:ENSOART00000022050.1 gene_biotype:protein_coding transcript_biotype:protein_coding gene_symbol:PTGFRN description:prostaglandin F2 receptor inhibitor [Source:HGNC Symbol;Acc:HGNC:9601]	2.49	2	2	5	882	98.7777	6.7124	0.917544	1.01229	0.888199	0.939343	1.02094	1.00886	1.07201	1.03394	1.1007	0.0882029
ENSOARP00000004301	pep chromosome:Oar_v3.1:9:16049980:16369216:1 gene:ENSOARG00000004022.1 transcript:ENSOART00000004377.1 gene_biotype:protein_coding transcript_biotype:protein_coding gene_symbol:TRAPPC9 description:trafficking protein particle complex 9 [Source:HGNC Symbol;Acc:HGNC:30832]	4.39	5	5	7	1117	123.381	6.97607	1.04064	0.992251	1.05679	1.02989	0.988448	0.993238	0.962741	0.981476	0.952988	0.088244
ENSOARP00000019242	pep chromosome:Oar_v3.1:15:62572511:62605563:-1 gene:ENSOARG00000017929.1 transcript:ENSOART00000019510.1 gene_biotype:protein_coding transcript_biotype:protein_coding gene_symbol:FBXO3 description:F-box protein 3 [Source:HGNC Symbol;Acc:HGNC:13582]	17.27	6	6	10	469	54.1562	4.98291	0.961178	1.00092	0.920445	0.960849	1.03361	0.992711	1.04838	1.0249	1.06666	0.0885365
ENSOARP00000020577	pep chromosome:Oar_v3.1:3:217982723:217992766:-1 gene:ENSOARG00000019154.1 transcript:ENSOART00000020860.1 gene_biotype:protein_coding transcript_biotype:protein_coding gene_symbol:TTLL12 description:tubulin tyrosine ligase like 12 [Source:HGNC Symbol;Acc:HGNC:28974]	13.88	7	7	16	533	61.7473	6.0874	0.996852	0.993214	1.02366	1.00458	0.990843	0.974582	0.973811	0.979745	0.975283	0.0887298
ENSOARP00000014351	pep chromosome:Oar_v3.1:1:98906158:98906550:-1 gene:ENSOARG00000013389.1 transcript:ENSOART00000014560.1 gene_biotype:protein_coding transcript_biotype:protein_coding gene_symbol:HIST2H2AB description:histone cluster 2 H2A family member b [Source:HGNC Symbol;Acc:HGNC:20508]	47.69	2	6	47	130	13.9868	10.8872	1.17777	1.01504	1.06415	1.08565	1.02	0.93213	0.913147	0.955091	0.879739	0.0888886
ENSOARP00000015766	pep chromosome:Oar_v3.1:14:56339866:56347662:1 gene:ENSOARG00000014696.1 transcript:ENSOART00000015998.1 gene_biotype:protein_coding transcript_biotype:protein_coding gene_symbol:IGLON5 description:IgLON family member 5 [Source:HGNC Symbol;Acc:HGNC:34550]	7.75	3	3	9	387	42.2103	7.72314	1.03532	0.983782	1.08168	1.03359	0.979179	0.973489	0.947607	0.966758	0.935337	0.0890661
ENSOARP00000006496	pep chromosome:Oar_v3.1:21:49354046:49356925:1 gene:ENSOARG00000006062.1 transcript:ENSOART00000006594.1 gene_biotype:protein_coding transcript_biotype:protein_coding gene_symbol:GATD1 description:glutamine amidotransferase like class 1 domain containing 1 [Source:HGNC Symbol;Acc:HGNC:26616]	3.85	1	1	4	182	18.9783	8.22119	1.01979	1.03646		1.02812	1.00102	1.00294		1.00198	0.97457	0.0894177
ENSOARP00000012722	pep chromosome:Oar_v3.1:16:39682778:39699023:1 gene:ENSOARG00000011869.1 transcript:ENSOART00000012908.1 gene_biotype:protein_coding transcript_biotype:protein_coding gene_symbol:AMACR description:alpha-methylacyl-CoA racemase [Source:HGNC Symbol;Acc:HGNC:451]	5.19	2	2	3	385	42.3229	8.48486	1.02679	1.08656		1.05668	0.930292	0.966253		0.948272	0.897412	0.0897798
ENSOARP00000010267	pep chromosome:Oar_v3.1:2:37856110:37883650:1 gene:ENSOARG00000009567.1 transcript:ENSOART00000010419.1 gene_biotype:protein_coding transcript_biotype:protein_coding gene_symbol:SMU1 description:DNA replication regulator and spliceosomal factor [Source:HGNC Symbol;Acc:HGNC:18247]	1.94	1	1	2	516	57.8765	7.50342	1.06132		1.01406	1.03769	0.961044		0.966663	0.963854	0.928845	0.0900493
ENSOARP00000012214	pep chromosome:Oar_v3.1:11:17544045:17585356:-1 gene:ENSOARG00000011384.1 transcript:ENSOART00000012390.1 gene_biotype:protein_coding transcript_biotype:protein_coding gene_symbol:RHOT1 description:ras homolog family member T1 [Source:HGNC Symbol;Acc:HGNC:21168]	14.29	9	9	31	686	78.3864	6.23975	1.02422	0.959316	0.959515	0.981017	1.03463	1.0235	1.10047	1.05287	1.07324	0.0901836
ENSOARP00000012158	pep chromosome:Oar_v3.1:18:19813621:19824830:-1 gene:ENSOARG00000011343.1 transcript:ENSOART00000012334.1 gene_biotype:protein_coding transcript_biotype:protein_coding gene_symbol:RLBP1 description:retinaldehyde binding protein 1 [Source:HGNC Symbol;Acc:HGNC:10024]	5.92	2	2	3	338	38.7744	5.08447		1.08047	1.00857	1.04452		0.877605	0.932074	0.904839	0.866271	0.090351
ENSOARP00000000254	pep chromosome:Oar_v3.1:2:234402630:234410047:-1 gene:ENSOARG00000000261.1 transcript:ENSOART00000000280.1 gene_biotype:protein_coding transcript_biotype:protein_coding gene_symbol:EIF3I description:eukaryotic translation initiation factor 3 subunit I [Source:HGNC Symbol;Acc:HGNC:3272]	22.77	7	7	12	325	36.4466	5.64307	1.04447	1.01112	1.01759	1.0244	1.00312	0.995407	1.00414	1.00089	0.977056	0.090413
ENSOARP00000010028	pep chromosome:Oar_v3.1:2:37171130:37467695:-1 gene:ENSOARG00000009345.1 transcript:ENSOART00000010172.1 gene_biotype:protein_coding transcript_biotype:protein_coding gene_symbol:UBE2R2 description:ubiquitin conjugating enzyme E2 R2 [Source:HGNC Symbol;Acc:HGNC:19907]	11.76	3	3	6	238	27.149	4.42432	0.939875	0.969844	0.996226	0.968648	1.02436	1.01345	1.12169	1.05317	1.08725	0.0905661
ENSOARP00000006200	pep chromosome:Oar_v3.1:23:22186621:22303217:-1 gene:ENSOARG00000005783.1 transcript:ENSOART00000006294.1 gene_biotype:protein_coding transcript_biotype:protein_coding gene_symbol:MAPRE2 description:microtubule associated protein RP/EB family member 2 [Source:HGNC Symbol;Acc:HGNC:6891]	36.2	10	13	87	326	36.9231	5.56689	1.02965	0.996376	1.02583	1.01729	1.00375	0.973371	0.950588	0.975903	0.95932	0.0906634
ENSOARP00000005072	pep chromosome:Oar_v3.1:13:51127715:51128704:-1 gene:ENSOARG00000004739.1 transcript:ENSOART00000005158.1 gene_biotype:protein_coding transcript_biotype:protein_coding	4.56	1	2	5	329	36.2993	8.04541	0.948632		0.97721	0.962921	1.0145		1.04874	1.03162	1.07134	0.0911863
ENSOARP00000019593	pep chromosome:Oar_v3.1:15:45990038:46006695:1 gene:ENSOARG00000018257.1 transcript:ENSOART00000019866.1 gene_biotype:protein_coding transcript_biotype:protein_coding gene_symbol:TRIM3 description:tripartite motif containing 3 [Source:HGNC Symbol;Acc:HGNC:10064]	16.69	10	12	30	755	81.7464	7.81104	1.0418	1.00442	1.02479	1.02367	0.997824	1.00016	1.00102	0.999671	0.976558	0.0914225
ENSOARP00000006655	pep chromosome:Oar_v3.1:11:36889767:36898364:-1 gene:ENSOARG00000006211.1 transcript:ENSOART00000006758.1 gene_biotype:protein_coding transcript_biotype:protein_coding gene_symbol:ABI3 description:ABI family member 3 [Source:HGNC Symbol;Acc:HGNC:29859]	3.28	1	1	4	457	49.4133	6.62451	0.988797	0.98553	0.915665	0.96333	1.00856	1.0219	1.0202	1.01689	1.0556	0.0914617
ENSOARP00000022311	pep chromosome:Oar_v3.1:1:99070317:99140950:1 gene:ENSOARG00000020758.1 transcript:ENSOART00000022616.1 gene_biotype:protein_coding transcript_biotype:protein_coding gene_symbol:VPS45 description:vacuolar protein sorting 45 homolog [Source:HGNC Symbol;Acc:HGNC:14579]	14.63	10	10	34	574	65.5632	8.57275	0.934738	0.976437	0.990254	0.967143	0.996638	1.009	1.01014	1.00526	1.03941	0.0914941
ENSOARP00000001369	pep chromosome:Oar_v3.1:11:27593249:27616932:1 gene:ENSOARG00000001311.1 transcript:ENSOART00000001409.1 gene_biotype:protein_coding transcript_biotype:protein_coding gene_symbol:NDEL1 description:nudE neurodevelopment protein 1 like 1 [Source:HGNC Symbol;Acc:HGNC:17620]	19.66	5	6	20	351	39.0888	5.23682	0.966197	1.01096	0.946488	0.974548	1.03543	1.00265	1.02827	1.02212	1.04881	0.0915052
ENSOARP00000006835	pep chromosome:Oar_v3.1:19:59698219:59726176:-1 gene:ENSOARG00000006377.1 transcript:ENSOART00000006939.1 gene_biotype:protein_coding transcript_biotype:protein_coding gene_symbol:ALDH1L1 description:aldehyde dehydrogenase 1 family member L1 [Source:HGNC Symbol;Acc:HGNC:3978]	47.75	36	42	198	934	102.226	6.39209	0.875177	0.876203	0.969279	0.906886	1.00581	0.950506	1.00342	0.986578	1.08787	0.0915214
ENSOARP00000015532	pep chromosome:Oar_v3.1:9:13613961:13633383:-1 gene:ENSOARG00000014474.1 transcript:ENSOART00000015759.1 gene_biotype:protein_coding transcript_biotype:protein_coding gene_symbol:MROH1 description:maestro heat like repeat family member 1 [Source:HGNC Symbol;Acc:HGNC:26958]	2.38	3	3	5	1177	128.655	7.73779	0.976071	0.949271		0.962671	1.02134	1.00324		1.01229	1.05154	0.0918141
ENSOARP00000007218	pep chromosome:Oar_v3.1:13:52000476:52008712:1 gene:ENSOARG00000006740.1 transcript:ENSOART00000007326.1 gene_biotype:protein_coding transcript_biotype:protein_coding gene_symbol:SNRPB description:small nuclear ribonucleoprotein polypeptides B and B1 [Source:HGNC Symbol;Acc:HGNC:11153]	16.45	4	4	6	231	23.6542	10.9019	1.0471	0.993926	1.02099	1.02067	0.981468	0.996688	0.959199	0.979118	0.959288	0.0918271
ENSOARP00000004779	pep chromosome:Oar_v3.1:14:391843:396460:-1 gene:ENSOARG00000004471.1 transcript:ENSOART00000004860.1 gene_biotype:protein_coding transcript_biotype:protein_coding	41.97	11	11	113	274	29.5123	8.86572	0.987743	1.00314	0.968613	0.986498	1.05185	1.05051	0.995898	1.03275	1.04689	0.0919809
ENSOARP00000011189	pep chromosome:Oar_v3.1:6:19864955:19945670:1 gene:ENSOARG00000010430.1 transcript:ENSOART00000011349.1 gene_biotype:protein_coding transcript_biotype:protein_coding gene_symbol:PPA2 description:pyrophosphatase (inorganic) 2 [Source:HGNC Symbol;Acc:HGNC:28883]	41.3	13	14	51	339	38.5024	7.03467	1.03179	1.04409	1.01217	1.02935	1.00009	0.956769	1.00861	0.988491	0.960302	0.0923263
ENSOARP00000013225	pep chromosome:Oar_v3.1:12:21715224:21761741:1 gene:ENSOARG00000012333.1 transcript:ENSOART00000013419.1 gene_biotype:protein_coding transcript_biotype:protein_coding gene_symbol:IARS2 description:isoleucyl-tRNA synthetase 2, mitochondrial [Source:HGNC Symbol;Acc:HGNC:29685]	19.47	18	18	70	940	105.585	6.55127	0.957924	0.966389	0.988667	0.970993	1.04513	0.990845	1.00204	1.01267	1.04292	0.0923452
ENSOARP00000009583	pep chromosome:Oar_v3.1:X:80134161:80194856:-1 gene:ENSOARG00000008921.1 transcript:ENSOART00000009721.1 gene_biotype:protein_coding transcript_biotype:protein_coding gene_symbol:MTM1 description:myotubularin 1 [Source:HGNC Symbol;Acc:HGNC:7448]	4.74	2	3	5	549	63.7837	8.79248	1.02292		1.01597	1.01945	0.973078		0.928806	0.950942	0.932803	0.0924038
ENSOARP00000013259	pep chromosome:Oar_v3.1:1:262869672:262887497:-1 gene:ENSOARG00000012367.1 transcript:ENSOART00000013453.1 gene_biotype:protein_coding transcript_biotype:protein_coding gene_symbol:ITGB2 description:integrin subunit beta 2 [Source:HGNC Symbol;Acc:HGNC:6155]	3.73	3	3	4	750	81.4185	6.68311	1.0399	1.22161	0.996375	1.08596	0.946959	0.899341	0.944652	0.930317	0.856677	0.0924919
ENSOARP00000010116	pep chromosome:Oar_v3.1:5:62305028:62653616:1 gene:ENSOARG00000009425.1 transcript:ENSOART00000010263.1 gene_biotype:protein_coding transcript_biotype:protein_coding gene_symbol:GRIA1 description:glutamate ionotropic receptor AMPA type subunit 1 [Source:HGNC Symbol;Acc:HGNC:4571]	6.95	4	8	23	906	101.387	7.84033	0.969956	0.965576	1.01202	0.982517	1.02006	1.04518	1.00598	1.02374	1.04196	0.0924946
ENSOARP00000019204	pep chromosome:Oar_v3.1:X:61814150:61984770:-1 gene:ENSOARG00000017889.1 transcript:ENSOART00000019472.1 gene_biotype:protein_coding transcript_biotype:protein_coding gene_symbol:PHKA1 description:phosphorylase kinase regulatory subunit alpha 1 [Source:HGNC Symbol;Acc:HGNC:8925]	4.96	5	7	14	1210	135.318	6.27783	0.875279	0.991374	0.909404	0.925352	1.04758	0.986646	1.00005	1.01142	1.09302	0.0924964
ENSOARP00000019447	pep chromosome:Oar_v3.1:12:48398686:48414437:1 gene:ENSOARG00000018112.1 transcript:ENSOART00000019717.1 gene_biotype:protein_coding transcript_biotype:protein_coding gene_symbol:PANK4 description:pantothenate kinase 4 [Source:HGNC Symbol;Acc:HGNC:19366]	8.28	6	7	24	773	85.8597	5.96045	0.96819	0.975476	0.966217	0.969961	0.990795	0.984285	1.0292	1.00143	1.03244	0.0924983
ENSOARP00000019324	pep chromosome:Oar_v3.1:13:58100842:58115189:-1 gene:ENSOARG00000018002.1 transcript:ENSOART00000019594.1 gene_biotype:protein_coding transcript_biotype:protein_coding gene_symbol:SPO11 description:SPO11, initiator of meiotic double stranded breaks [Source:HGNC Symbol;Acc:HGNC:11250]	1.52	1	1	2	395	44.3241	8.73389		0.813146	0.486764	0.649955		1.19323	1.52207	1.35765	2.08884	0.0925206
ENSOARP00000012251	pep chromosome:Oar_v3.1:2:50866190:50869311:1 gene:ENSOARG00000011430.1 transcript:ENSOART00000012427.1 gene_biotype:protein_coding transcript_biotype:protein_coding	29.41	2	2	11	51	6.03137	9.70068	1.00551	1.04143	1.03873	1.02856	1.00368	1.0078	0.985288	0.998919	0.971187	0.0925241
ENSOARP00000013117	pep chromosome:Oar_v3.1:11:22131840:22142919:-1 gene:ENSOARG00000012237.1 transcript:ENSOART00000013308.1 gene_biotype:protein_coding transcript_biotype:protein_coding gene_symbol:YWHAE description:tyrosine 3-monooxygenase/tryptophan 5-monooxygenase activation protein epsilon [Source:HGNC Symbol;Acc:HGNC:12851]	75.32	17	19	548	235	26.6323	4.81787	0.9767	0.998609	0.966631	0.980647	1.01417	0.997238	1.00136	1.00426	1.02407	0.0925948
ENSOARP00000020600	pep chromosome:Oar_v3.1:7:20568126:20587098:1 gene:ENSOARG00000019177.1 transcript:ENSOART00000020883.1 gene_biotype:protein_coding transcript_biotype:protein_coding	4.1	3	3	10	757	85.5001	5.97314	0.969834	0.976082	0.942856	0.962924	0.986075	1.00526	1.06177	1.0177	1.05688	0.0926812
ENSOARP00000003667	pep chromosome:Oar_v3.1:7:98750593:98760497:1 gene:ENSOARG00000003433.1 transcript:ENSOART00000003734.1 gene_biotype:protein_coding transcript_biotype:protein_coding gene_symbol:PSMC1 description:proteasome 26S subunit, ATPase 1 [Source:HGNC Symbol;Acc:HGNC:9547]	34.82	14	16	51	448	50.1662	6.21436	0.977812	0.963219	0.998119	0.979717	0.994135	1.0092	1.02659	1.00997	1.03088	0.0933484
ENSOARP00000011954	pep chromosome:Oar_v3.1:2:248314984:248351464:1 gene:ENSOARG00000011146.1 transcript:ENSOART00000012128.1 gene_biotype:protein_coding transcript_biotype:protein_coding gene_symbol:PADI2 description:peptidyl arginine deiminase 2 [Source:HGNC Symbol;Acc:HGNC:18341]	20.36	11	12	43	619	69.9275	6.0874	1.18558	1.01585	1.11101	1.10415	1.03755	0.901306	0.959619	0.966158	0.875028	0.0936893
ENSOARP00000001473	pep chromosome:Oar_v3.1:17:55313642:55322592:-1 gene:ENSOARG00000001411.1 transcript:ENSOART00000001513.1 gene_biotype:protein_coding transcript_biotype:protein_coding gene_symbol:PRKAB1 description:protein kinase AMP-activated non-catalytic subunit beta 1 [Source:HGNC Symbol;Acc:HGNC:9378]	6.67	1	1	3	270	30.3142	6.32861	0.934184		0.989322	0.961753	1.04852		1.09633	1.07242	1.11507	0.0936912
ENSOARP00000011705	pep chromosome:Oar_v3.1:8:29249379:29314233:1 gene:ENSOARG00000010911.1 transcript:ENSOART00000011873.1 gene_biotype:protein_coding transcript_biotype:protein_coding gene_symbol:SEC63 description:SEC63 homolog, protein translocation regulator [Source:HGNC Symbol;Acc:HGNC:21082]	3.82	2	2	2	760	87.8555	5.31299	0.934104	0.86237		0.898237	1.05067	1.0039		1.02729	1.14367	0.0947077
ENSOARP00000011345	pep chromosome:Oar_v3.1:3:163248015:163250344:-1 gene:ENSOARG00000010575.1 transcript:ENSOART00000011505.1 gene_biotype:protein_coding transcript_biotype:protein_coding gene_symbol:SUOX description:sulfite oxidase [Source:HGNC Symbol;Acc:HGNC:11460]	10.97	7	7	12	547	60.4343	6.27783	1.0161	1.0238	1.00333	1.01441	0.995649	0.980998	0.928864	0.968503	0.954747	0.09551
ENSOARP00000005034	pep chromosome:Oar_v3.1:11:19878859:19898145:-1 gene:ENSOARG00000004706.1 transcript:ENSOART00000005119.1 gene_biotype:protein_coding transcript_biotype:protein_coding gene_symbol:FLOT2 description:flotillin 2 [Source:HGNC Symbol;Acc:HGNC:3758]	33.1	15	15	37	420	46.3514	5.46533	1.01182	1.04688	1.01224	1.02365	1.0026	0.940649	0.985469	0.976241	0.953689	0.0955386
ENSOARP00000003854	pep chromosome:Oar_v3.1:15:27332754:27347836:1 gene:ENSOARG00000003616.1 transcript:ENSOART00000003922.1 gene_biotype:protein_coding transcript_biotype:protein_coding gene_symbol:PAFAH1B2 description:platelet activating factor acetylhydrolase 1b catalytic subunit 2 [Source:HGNC Symbol;Acc:HGNC:8575]	22.17	7	7	23	230	25.6312	6.1001	1.02418	0.991548	1.04259	1.01944	0.975237	0.994896	0.984167	0.984767	0.965988	0.0956912
ENSOARP00000014537	pep chromosome:Oar_v3.1:24:34127466:34133269:-1 gene:ENSOARG00000013559.1 transcript:ENSOART00000014751.1 gene_biotype:protein_coding transcript_biotype:protein_coding gene_symbol:TMEM120A description:transmembrane protein 120A [Source:HGNC Symbol;Acc:HGNC:21697]	9.97	2	3	12	341	39.9625	8.54346	1.007	0.922802	0.97644	0.968748	0.996855	1.05674	1.08096	1.04485	1.07856	0.0958559
ENSOARP00000009696	pep chromosome:Oar_v3.1:21:44303426:44319125:1 gene:ENSOARG00000009029.1 transcript:ENSOART00000009837.1 gene_biotype:protein_coding transcript_biotype:protein_coding gene_symbol:SYT12 description:synaptotagmin 12 [Source:HGNC Symbol;Acc:HGNC:18381]	10.19	4	4	9	422	46.891	6.15088	1.0083	1.00726	0.982626	0.999396	1.01059	1.0323	1.05503	1.03264	1.03326	0.0959706
ENSOARP00000004583	pep chromosome:Oar_v3.1:17:68219467:68226165:1 gene:ENSOARG00000004281.1 transcript:ENSOART00000004663.1 gene_biotype:protein_coding transcript_biotype:protein_coding gene_symbol:NEFH description:neurofilament heavy [Source:HGNC Symbol;Acc:HGNC:7737]	53.93	53	57	517	942	102.772	7.48877	1.00359	1.05483	1.02238	1.02693	1.0064	0.96763	0.985172	0.986402	0.960533	0.0960686
ENSOARP00000000786	pep chromosome:Oar_v3.1:7:31144737:31145207:1 gene:ENSOARG00000000764.1 transcript:ENSOART00000000818.1 gene_biotype:protein_coding transcript_biotype:protein_coding	32.05	3	7	60	156	17.7937	4.52588	1.01459	1.01107	0.96357	0.996411	1.02844	1.02789	1.05895	1.03843	1.04217	0.0961574
ENSOARP00000001118	pep chromosome:Oar_v3.1:7:82687433:82696115:-1 gene:ENSOARG00000001076.1 transcript:ENSOART00000001152.1 gene_biotype:protein_coding transcript_biotype:protein_coding gene_symbol:NPC2 description:NPC intracellular cholesterol transporter 2 [Source:HGNC Symbol;Acc:HGNC:14537]	20.13	3	3	7	149	16.4314	7.98682	1.00516	1.11525	1.06174	1.06072	0.974402	1.00064	0.994226	0.989755	0.933099	0.0961719
ENSOARP00000004008	pep chromosome:Oar_v3.1:19:58926353:58947268:1 gene:ENSOARG00000003751.1 transcript:ENSOART00000004079.1 gene_biotype:protein_coding transcript_biotype:protein_coding gene_symbol:COPG1 description:coatomer protein complex subunit gamma 1 [Source:HGNC Symbol;Acc:HGNC:2236]	12.18	8	9	16	780	86.5638	5.45264	0.991361	1.01101	0.983859	0.99541	1.02808	1.00603	1.01922	1.01778	1.02247	0.0961789
ENSOARP00000017822	pep chromosome:Oar_v3.1:X:21054258:21065459:1 gene:ENSOARG00000016592.1 transcript:ENSOART00000018073.1 gene_biotype:protein_coding transcript_biotype:protein_coding gene_symbol:PRDX4 description:peroxiredoxin 4 [Source:HGNC Symbol;Acc:HGNC:17169]	26.74	3	6	50	273	30.514	6.87354	1.0491	1.02203	1.02834	1.03316	0.890395	0.984188	0.719824	0.864802	0.837049	0.0964981
ENSOARP00000006474	pep chromosome:Oar_v3.1:3:161780995:161792490:-1 gene:ENSOARG00000006044.1 transcript:ENSOART00000006572.1 gene_biotype:protein_coding transcript_biotype:protein_coding gene_symbol:PIP4K2C description:phosphatidylinositol-5-phosphate 4-kinase type 2 gamma [Source:HGNC Symbol;Acc:HGNC:23786]	12.11	4	6	27	421	47.109	6.84424	0.979217	0.997662	0.991129	0.989336	1.00972	1.00586	1.04962	1.02173	1.03274	0.0968327
ENSOARP00000006609	pep chromosome:Oar_v3.1:1:105182279:105195515:1 gene:ENSOARG00000006170.1 transcript:ENSOART00000006712.1 gene_biotype:protein_coding transcript_biotype:protein_coding gene_symbol:BCAN description:brevican [Source:HGNC Symbol;Acc:HGNC:23059]	32.28	27	28	163	914	99.4708	4.83057	0.969018	0.951996	0.984564	0.968526	1.00948	0.981064	1.03853	1.00969	1.0425	0.0970349
ENSOARP00000009667	pep chromosome:Oar_v3.1:24:27341076:27384550:1 gene:ENSOARG00000009000.1 transcript:ENSOART00000009807.1 gene_biotype:protein_coding transcript_biotype:protein_coding gene_symbol:ITGAM description:integrin alpha-M precursor [Source:RefSeq peptide;Acc:NP_001076062]	6.79	7	8	14	1149	127.139	8.07471	1.03744	1.12554	1.00008	1.05435	0.899765	0.982252	0.981802	0.954606	0.905396	0.0970408
ENSOARP00000002084	pep chromosome:Oar_v3.1:1:224983549:225015096:1 gene:ENSOARG00000001978.1 transcript:ENSOART00000002134.1 gene_biotype:protein_coding transcript_biotype:protein_coding gene_symbol:KPNA4 description:karyopherin subunit alpha 4 [Source:HGNC Symbol;Acc:HGNC:6397]	21.06	4	8	31	508	56.2858	4.86865	0.947786	1.02969	0.935628	0.971033	1.02862	1.05718	1.0282	1.038	1.06896	0.0972817
ENSOARP00000008310	pep chromosome:Oar_v3.1:22:16911606:16919530:-1 gene:ENSOARG00000007746.1 transcript:ENSOART00000008432.1 gene_biotype:protein_coding transcript_biotype:protein_coding gene_symbol:OPALIN description:oligodendrocytic myelin paranodal and inner loop protein [Source:HGNC Symbol;Acc:HGNC:20707]	38.41	4	4	14	151	16.3083	5.52881	0.930321	1.00483	0.951723	0.96229	0.984046	1.0616	1.08535	1.04366	1.08456	0.0974561
ENSOARP00000020732	pep chromosome:Oar_v3.1:3:138238132:138280543:-1 gene:ENSOARG00000019300.1 transcript:ENSOART00000021018.1 gene_biotype:protein_coding transcript_biotype:protein_coding gene_symbol:PFKM description:phosphofructokinase, muscle [Source:HGNC Symbol;Acc:HGNC:8877]	41.64	27	31	303	855	94.2309	7.48877	1.01881	0.985667	1.03081	1.01176	0.969077	0.987995	0.91886	0.958644	0.947501	0.0974735
ENSOARP00000011919	pep chromosome:Oar_v3.1:2:49286442:49309753:1 gene:ENSOARG00000011118.1 transcript:ENSOART00000012093.1 gene_biotype:protein_coding transcript_biotype:protein_coding	7.62	4	5	13	525	59.7594	8.04541	1.00102	0.914762	0.950637	0.955471	1.0039	1.00246	1.04294	1.01644	1.0638	0.0976368
ENSOARP00000004058	pep chromosome:Oar_v3.1:15:74812952:74857308:1 gene:ENSOARG00000003799.1 transcript:ENSOART00000004130.1 gene_biotype:protein_coding transcript_biotype:protein_coding gene_symbol:ATG13 description:autophagy related 13 [Source:HGNC Symbol;Acc:HGNC:29091]	6	2	2	2	517	56.0988	5.21143	0.898495		0.886628	0.892562	1.01478		1.1388	1.07679	1.2064	0.0978288
ENSOARP00000014128	pep chromosome:Oar_v3.1:21:39390965:39426334:-1 gene:ENSOARG00000013183.1 transcript:ENSOART00000014335.1 gene_biotype:protein_coding transcript_biotype:protein_coding gene_symbol:SYT7 description:synaptotagmin 7 [Source:HGNC Symbol;Acc:HGNC:11514]	6.3	4	4	5	698	77.1847	9.71533	1.00207	0.99415		0.998111	0.985463	0.977435		0.981449	0.983307	0.0980037
ENSOARP00000004884	pep chromosome:Oar_v3.1:26:40562585:40577412:1 gene:ENSOARG00000004563.1 transcript:ENSOART00000004967.1 gene_biotype:protein_coding transcript_biotype:protein_coding gene_symbol:NKIRAS1 description:NFKB inhibitor interacting Ras like 1 [Source:HGNC Symbol;Acc:HGNC:17899]	4.69	1	1	3	192	21.4792	6.78564	0.989693	0.976311	0.94789	0.971298	0.937305	0.952527	0.938748	0.94286	0.970722	0.0983129
ENSOARP00000008304	pep chromosome:Oar_v3.1:25:29305651:29337652:-1 gene:ENSOARG00000007740.1 transcript:ENSOART00000008426.1 gene_biotype:protein_coding transcript_biotype:protein_coding gene_symbol:PPP3CB description:protein phosphatase 3 catalytic subunit beta [Source:HGNC Symbol;Acc:HGNC:9315]	26.35	6	12	80	501	56.7423	5.89697	1.00864	0.949224	0.964046	0.973971	1.05767	1.00203	1.01861	1.02611	1.05353	0.0985479
ENSOARP00000019552	pep chromosome:Oar_v3.1:11:50278630:50282028:-1 gene:ENSOARG00000018221.1 transcript:ENSOART00000019825.1 gene_biotype:protein_coding transcript_biotype:protein_coding gene_symbol:MRPL12 description:mitochondrial ribosomal protein L12 [Source:HGNC Symbol;Acc:HGNC:10378]	20	4	4	10	225	24.085	9.45166	0.950395	1.00111	0.965287	0.972264	1.05648	1.00421	1.00415	1.02161	1.05076	0.0987653
ENSOARP00000020611	pep chromosome:Oar_v3.1:3:34165145:34174605:-1 gene:ENSOARG00000019186.1 transcript:ENSOART00000020894.1 gene_biotype:protein_coding transcript_biotype:protein_coding gene_symbol:SLC5A6 description:solute carrier family 5 member 6 [Source:HGNC Symbol;Acc:HGNC:11041]	2.98	2	2	4	638	68.7577	8.23584	1.00203		1.02258	1.01231	0.983917		0.976736	0.980327	0.96841	0.0989132
ENSOARP00000005556	pep chromosome:Oar_v3.1:21:10779194:11743008:1 gene:ENSOARG00000005183.1 transcript:ENSOART00000005643.1 gene_biotype:protein_coding transcript_biotype:protein_coding gene_symbol:DLG2 description:discs large MAGUK scaffold protein 2 [Source:HGNC Symbol;Acc:HGNC:2901]	13.04	7	13	52	905	100.349	7.07861	0.977608	1.0011	0.991319	0.99001	1.01622	1.02143	0.99703	1.01156	1.02177	0.0991657
ENSOARP00000007131	pep chromosome:Oar_v3.1:2:11875832:11906447:1 gene:ENSOARG00000006659.1 transcript:ENSOART00000007238.1 gene_biotype:protein_coding transcript_biotype:protein_coding gene_symbol:PTGR1 description:prostaglandin reductase 1 [Source:HGNC Symbol;Acc:HGNC:18429]	36.17	12	12	109	329	35.7196	7.81104	0.83522	0.901239	0.81376	0.850073	0.978791	0.888541	1.08657	0.984635	1.15829	0.09956
ENSOARP00000005951	pep chromosome:Oar_v3.1:1:26868553:26888962:-1 gene:ENSOARG00000005545.1 transcript:ENSOART00000006041.1 gene_biotype:protein_coding transcript_biotype:protein_coding gene_symbol:COA7 description:cytochrome c oxidase assembly factor 7 (putative) [Source:HGNC Symbol;Acc:HGNC:25716]	6.93	2	2	4	231	25.8481	5.69385	1.01279	1.03385	0.862239	0.969627	1.204	1.07954	1.06886	1.11747	1.15247	0.0998066
ENSOARP00000011235	pep chromosome:Oar_v3.1:5:10758915:10783662:-1 gene:ENSOARG00000010463.1 transcript:ENSOART00000011395.1 gene_biotype:protein_coding transcript_biotype:protein_coding gene_symbol:MAST1 description:microtubule associated serine/threonine kinase 1 [Source:HGNC Symbol;Acc:HGNC:19034]	1.26	1	2	4	1511	165.008	9.18799	1.06138	1.05357	1.16587	1.09361	1.04606	0.993098	0.954848	0.998002	0.912578	0.0999211
ENSOARP00000004588	pep chromosome:Oar_v3.1:8:81095192:81164643:1 gene:ENSOARG00000004276.1 transcript:ENSOART00000004669.1 gene_biotype:protein_coding transcript_biotype:protein_coding gene_symbol:SNX9 description:sorting nexin 9 [Source:HGNC Symbol;Acc:HGNC:14973]	10.77	7	7	12	659	74.0794	5.90967	0.993905	1.05839	1.03893	1.03041	0.995164	0.986492	0.985967	0.989208	0.960016	0.100025
ENSOARP00000015030	pep chromosome:Oar_v3.1:2:83388239:83424864:-1 gene:ENSOARG00000014002.1 transcript:ENSOART00000015250.1 gene_biotype:protein_coding transcript_biotype:protein_coding	25.47	14	15	60	530	60.1447	9.12939	1.04631	1.07666	1.00536	1.04278	1.00366	0.953045	1.00211	0.98627	0.945809	0.100049
ENSOARP00000009055	pep chromosome:Oar_v3.1:24:13793797:13799554:1 gene:ENSOARG00000008442.1 transcript:ENSOART00000009187.1 gene_biotype:protein_coding transcript_biotype:protein_coding	4.08	1	1	3	196	22.2834	9.42236	0.965528	0.975132		0.97033	0.999449	0.987025		0.993237	1.02361	0.10015
ENSOARP00000019418	pep chromosome:Oar_v3.1:X:63312122:63314386:1 gene:ENSOARG00000018088.1 transcript:ENSOART00000019688.1 gene_biotype:protein_coding transcript_biotype:protein_coding	18.84	3	8	24	414	46.7349	5.16064	0.974235	0.975179	0.972168	0.973861	1.11036	1.05776	0.985272	1.05113	1.07934	0.100175
ENSOARP00000012841	pep chromosome:Oar_v3.1:11:39666143:39667110:-1 gene:ENSOARG00000011978.1 transcript:ENSOART00000013028.1 gene_biotype:protein_coding transcript_biotype:protein_coding gene_symbol:MIEN1 description:migration and invasion enhancer 1 [Source:HGNC Symbol;Acc:HGNC:28230]	32.17	4	4	14	115	12.3181	4.51318	0.946578	1.00816	0.963526	0.972753	1.02266	0.997302	1.03836	1.01944	1.048	0.100178
ENSOARP00000001102	pep chromosome:Oar_v3.1:19:57905459:57913499:-1 gene:ENSOARG00000001057.1 transcript:ENSOART00000001136.1 gene_biotype:protein_coding transcript_biotype:protein_coding gene_symbol:TMEM43 description:transmembrane protein 43 [Source:HGNC Symbol;Acc:HGNC:28472]	7.25	3	3	7	400	44.5132	8.83643	1.00776	1.00605	0.911136	0.974983	1.00474	1.15356	1.11834	1.09221	1.12024	0.100465
ENSOARP00000007599	pep chromosome:Oar_v3.1:14:2787215:3071357:1 gene:ENSOARG00000007080.1 transcript:ENSOART00000007712.1 gene_biotype:protein_coding transcript_biotype:protein_coding gene_symbol:CNTNAP4 description:contactin associated protein like 4 [Source:HGNC Symbol;Acc:HGNC:18747]	0.67	1	1	2	1198	133.02	6.63916	1.16095		1.02392	1.09243	0.905042		0.848526	0.876784	0.802596	0.100598
ENSOARP00000011353	pep chromosome:Oar_v3.1:11:39269259:39272121:1 gene:ENSOARG00000010582.1 transcript:ENSOART00000011513.1 gene_biotype:protein_coding transcript_biotype:protein_coding	31.63	6	7	28	196	23.4573	11.4731	1.13056	1.01845	1.04126	1.06342	0.914075	0.975781	1.01396	0.967939	0.910211	0.100663
ENSOARP00000002447	pep chromosome:Oar_v3.1:20:49640714:49648102:1 gene:ENSOARG00000002311.1 transcript:ENSOART00000002499.1 gene_biotype:protein_coding transcript_biotype:protein_coding gene_symbol:SERPINB1 description:leukocyte elastase inhibitor [Source:RefSeq peptide;Acc:NP_001267636]	44.03	19	19	110	377	42.1979	6.56592	0.98853	1.03146	0.974918	0.998302	1.01878	1.24463	1.16788	1.14376	1.14571	0.10079
ENSOARP00000002847	pep chromosome:Oar_v3.1:5:1120310:1128622:-1 gene:ENSOARG00000002683.1 transcript:ENSOART00000002903.1 gene_biotype:protein_coding transcript_biotype:protein_coding gene_symbol:SQSTM1 description:sequestosome 1 [Source:HGNC Symbol;Acc:HGNC:11280]	3.15	1	1	2	445	48.5339	4.93213	0.988618		1.01084	0.99973	1.03923		1.06966	1.05445	1.05473	0.100948
ENSOARP00000016231	pep chromosome:Oar_v3.1:3:213879369:213939800:-1 gene:ENSOARG00000015125.1 transcript:ENSOART00000016465.1 gene_biotype:protein_coding transcript_biotype:protein_coding gene_symbol:PLA2G6 description:phospholipase A2 group VI [Source:HGNC Symbol;Acc:HGNC:9039]	3.32	2	2	3	752	84.0445	7.43018	0.970746		0.960826	0.965786	1.06705		1.17284	1.11994	1.15962	0.101079
ENSOARP00000022172	pep chromosome:Oar_v3.1:1:98265395:98269302:-1 gene:ENSOARG00000020632.1 transcript:ENSOART00000022477.1 gene_biotype:protein_coding transcript_biotype:protein_coding gene_symbol:PEX11B description:peroxisomal biogenesis factor 11 beta [Source:HGNC Symbol;Acc:HGNC:8853]	9.58	2	2	8	240	26.1832	9.74463	1.00197	1.02922	1.05288	1.02802	1.00387	0.942148	0.987727	0.977915	0.951256	0.101167
ENSOARP00000011826	pep chromosome:Oar_v3.1:1:261195348:261207325:1 gene:ENSOARG00000011030.1 transcript:ENSOART00000011997.1 gene_biotype:protein_coding transcript_biotype:protein_coding gene_symbol:NDUFV3 description:NADH:ubiquinone oxidoreductase subunit V3 [Source:HGNC Symbol;Acc:HGNC:7719]	26.94	13	13	27	527	56.197	9.5249	1.0067	1.1143	1.00543	1.04214	0.98486	0.936935	0.958827	0.960207	0.92138	0.101345
ENSOARP00000016490	pep chromosome:Oar_v3.1:X:17531028:17540429:-1 gene:ENSOARG00000015373.1 transcript:ENSOART00000016725.1 gene_biotype:protein_coding transcript_biotype:protein_coding gene_symbol:EIF1AX description:eukaryotic translation initiation factor 1A, X-linked [Source:HGNC Symbol;Acc:HGNC:3250]	21.53	3	4	8	144	16.4502	5.23682	0.98197	1.07848	0.999499	1.01998	0.956663	0.913663	0.971281	0.947202	0.928646	0.101498
ENSOARP00000011422	pep chromosome:Oar_v3.1:2:43555323:43658786:1 gene:ENSOARG00000010642.1 transcript:ENSOART00000011582.1 gene_biotype:protein_coding transcript_biotype:protein_coding gene_symbol:GFRA2 description:GDNF family receptor alpha 2 [Source:HGNC Symbol;Acc:HGNC:4244]	3.45	2	2	2	464	51.634	7.84033	0.87292	1.01204		0.942478	1.15862	1.13476		1.14669	1.21668	0.10156
ENSOARP00000008638	pep chromosome:Oar_v3.1:21:42166483:42266002:-1 gene:ENSOARG00000008047.1 transcript:ENSOART00000008763.1 gene_biotype:protein_coding transcript_biotype:protein_coding gene_symbol:NRXN2 description:neurexin 2 [Source:HGNC Symbol;Acc:HGNC:8009]	3.64	3	5	16	1430	154.714	5.79541	1.018	0.960466	1.0001	0.992856	0.942703	0.93906	0.971138	0.950967	0.95781	0.10177
ENSOARP00000008198	pep chromosome:Oar_v3.1:4:118488964:118491867:-1 gene:ENSOARG00000007643.1 transcript:ENSOART00000008320.1 gene_biotype:protein_coding transcript_biotype:protein_coding	11.45	2	2	6	166	17.5889	5.40186	1.10214	1.01487	1.1738	1.09694	0.979336	1.00698	1.00722	0.997845	0.909666	0.102047
ENSOARP00000001135	pep chromosome:Oar_v3.1:19:11578992:11660800:1 gene:ENSOARG00000001089.1 transcript:ENSOART00000001170.1 gene_biotype:protein_coding transcript_biotype:protein_coding gene_symbol:OXSR1 description:oxidative stress responsive 1 [Source:HGNC Symbol;Acc:HGNC:8508]	22.39	9	11	23	527	57.851	6.29053	0.978854	0.987968	0.879993	0.948938	1.02397	1.0093	1.1107	1.04799	1.10438	0.102084
ENSOARP00000014600	pep chromosome:Oar_v3.1:3:213154465:213244646:-1 gene:ENSOARG00000013607.1 transcript:ENSOART00000014814.1 gene_biotype:protein_coding transcript_biotype:protein_coding gene_symbol:MICAL3 description:microtubule associated monooxygenase, calponin and LIM domain containing 3 [Source:HGNC Symbol;Acc:HGNC:24694]	1.47	2	3	5	1973	217.747	6.30322	1.03915	1.06089	1.00427	1.03477	0.968769	1.01836	0.944882	0.977338	0.944496	0.10238
ENSOARP00000003921	pep chromosome:Oar_v3.1:3:2557530:2560126:-1 gene:ENSOARG00000003677.1 transcript:ENSOART00000003990.1 gene_biotype:protein_coding transcript_biotype:protein_coding	29.74	7	9	40	269	30.2339	10.5063	1.01164	1.01609	1.03259	1.02011	0.93959	0.983569	1.0065	0.976552	0.957304	0.102467
ENSOARP00000004529	pep chromosome:Oar_v3.1:11:23975860:23976192:1 gene:ENSOARG00000004236.1 transcript:ENSOART00000004610.1 gene_biotype:protein_coding transcript_biotype:protein_coding gene_symbol:EMC6 description:ER membrane protein complex subunit 6 [Source:HGNC Symbol;Acc:HGNC:28430]	20	2	2	2	110	12.0236	10.0669		1.04391	1.06643	1.05517		1.00807	0.966648	0.987358	0.935736	0.102594
ENSOARP00000012506	pep chromosome:Oar_v3.1:X:52967975:52968955:1 gene:ENSOARG00000011670.1 transcript:ENSOART00000012690.1 gene_biotype:protein_coding transcript_biotype:protein_coding gene_symbol:PCSK1N description:proprotein convertase subtilisin/kexin type 1 inhibitor [Source:HGNC Symbol;Acc:HGNC:17301]	57.66	7	8	76	222	23.6316	5.78271	0.995599	1.02691	1.00952	1.01068	1.02655	1.03458	1.06573	1.04229	1.03128	0.10266
ENSOARP00000006423	pep chromosome:Oar_v3.1:18:66945351:66984459:1 gene:ENSOARG00000005991.1 transcript:ENSOART00000006520.1 gene_biotype:protein_coding transcript_biotype:protein_coding	21.11	14	15	95	611	67.2134	6.02393	1.03027	1.01154	1.0367	1.02617	1.00963	1.00699	1.01294	1.00985	0.984101	0.102735
ENSOARP00000011627	pep chromosome:Oar_v3.1:3:163286147:163302420:-1 gene:ENSOARG00000010838.1 transcript:ENSOART00000011793.1 gene_biotype:protein_coding transcript_biotype:protein_coding gene_symbol:DGKA description:diacylglycerol kinase alpha [Source:HGNC Symbol;Acc:HGNC:2849]	7.08	5	5	9	734	82.5755	6.39209	0.970238	0.99001	1.02964	0.996631	1.05006	1.08648	1.01888	1.05181	1.05536	0.103002
ENSOARP00000008904	pep chromosome:Oar_v3.1:15:39785022:39847574:-1 gene:ENSOARG00000008298.1 transcript:ENSOART00000009033.1 gene_biotype:protein_coding transcript_biotype:protein_coding gene_symbol:PARVA description:parvin alpha [Source:HGNC Symbol;Acc:HGNC:14652]	25.51	7	8	16	341	39.0376	5.18604	0.911004	1.01133	0.969936	0.964091	1.03764	1.00686	1.09976	1.04809	1.08712	0.103187
ENSOARP00000018560	pep chromosome:Oar_v3.1:13:46625438:46667740:1 gene:ENSOARG00000017292.1 transcript:ENSOART00000018823.1 gene_biotype:protein_coding transcript_biotype:protein_coding gene_symbol:CDS2 description:CDP-diacylglycerol synthase 2 [Source:HGNC Symbol;Acc:HGNC:1801]	16.63	6	7	44	445	51.2379	7.6499	1.01322	1.00235	0.966609	0.99406	1.06244	1.02375	1.01963	1.03527	1.04146	0.103341
ENSOARP00000021680	pep chromosome:Oar_v3.1:1:185960551:186107015:-1 gene:ENSOARG00000020186.1 transcript:ENSOART00000021982.1 gene_biotype:protein_coding transcript_biotype:protein_coding gene_symbol:ADCY5 description:adenylate cyclase 5 [Source:HGNC Symbol;Acc:HGNC:236]	4.47	4	4	4	1074	118.751	8.1333	0.981325	0.906325	0.87406	0.92057	0.953683	1.08583	1.17614	1.07189	1.16437	0.103422
ENSOARP00000009288	pep chromosome:Oar_v3.1:10:19718100:19728223:-1 gene:ENSOARG00000008658.1 transcript:ENSOART00000009424.1 gene_biotype:protein_coding transcript_biotype:protein_coding gene_symbol:SPRYD7 description:SPRY domain containing 7 [Source:HGNC Symbol;Acc:HGNC:14297]	12.35	2	2	2	162	17.937	6.50732	1.01793		1.06266	1.0403	0.959008		0.980087	0.969547	0.931992	0.103516
ENSOARP00000006073	pep chromosome:Oar_v3.1:15:50339073:50372682:-1 gene:ENSOARG00000005656.1 transcript:ENSOART00000006165.1 gene_biotype:protein_coding transcript_biotype:protein_coding gene_symbol:PDE2A description:phosphodiesterase 2A [Source:HGNC Symbol;Acc:HGNC:8777]	25.37	22	22	60	938	105.754	5.49072	0.989153	0.978249	0.955276	0.974226	0.982173	1.02821	1.03981	1.01673	1.04363	0.103586
ENSOARP00000016982	pep chromosome:Oar_v3.1:X:18700295:18922915:1 gene:ENSOARG00000015815.1 transcript:ENSOART00000017223.1 gene_biotype:protein_coding transcript_biotype:protein_coding gene_symbol:CNKSR2 description:connector enhancer of kinase suppressor of Ras 2 [Source:HGNC Symbol;Acc:HGNC:19701]	0.76	1	1	2	1055	119.622	6.63916		0.810689	0.930249	0.870469		1.39543	1.14307	1.26925	1.45812	0.103843
ENSOARP00000019799	pep chromosome:Oar_v3.1:2:206749749:206866241:1 gene:ENSOARG00000018434.1 transcript:ENSOART00000020072.1 gene_biotype:protein_coding transcript_biotype:protein_coding gene_symbol:NRP2 description:neuropilin 2 [Source:HGNC Symbol;Acc:HGNC:8005]	10.15	10	10	19	926	103.766	5.19873	1.00881	0.941701	0.98944	0.979985	1.02402	1.03874	1.14157	1.06811	1.08992	0.103915
ENSOARP00000008351	pep chromosome:Oar_v3.1:X:621541:640694:-1 gene:ENSOARG00000007783.1 transcript:ENSOART00000008473.1 gene_biotype:protein_coding transcript_biotype:protein_coding gene_symbol:ASMTL description:acetylserotonin O-methyltransferase like [Source:HGNC Symbol;Acc:HGNC:751]	13.47	7	7	14	579	62.1845	5.69385	1.0735	1.01556	1.03355	1.04087	1.01003	1.00296	1.00043	1.00447	0.96503	0.10408
ENSOARP00000014959	pep chromosome:Oar_v3.1:20:10858811:10881027:-1 gene:ENSOARG00000013940.1 transcript:ENSOART00000015179.1 gene_biotype:protein_coding transcript_biotype:protein_coding gene_symbol:PPIL1 description:peptidylprolyl isomerase like 1 [Source:HGNC Symbol;Acc:HGNC:9260]	39.29	6	6	23	168	18.3672	7.98682	0.96319	1.04712	1.00994	1.00675	0.967926	0.9388	0.951933	0.952886	0.946498	0.104143
ENSOARP00000007135	pep chromosome:Oar_v3.1:14:2006995:2105927:-1 gene:ENSOARG00000006663.1 transcript:ENSOART00000007242.1 gene_biotype:protein_coding transcript_biotype:protein_coding gene_symbol:CFDP1 description:craniofacial development protein 1 [Source:HGNC Symbol;Acc:HGNC:1873]	2.68	1	1	4	298	33.3104	4.84326	1.07223	1.15433	1.03595	1.0875	0.987313	0.851587	1.02552	0.954805	0.87798	0.104221
ENSOARP00000016960	pep chromosome:Oar_v3.1:11:48609521:48800591:-1 gene:ENSOARG00000015799.1 transcript:ENSOART00000017201.1 gene_biotype:protein_coding transcript_biotype:protein_coding gene_symbol:PITPNC1 description:phosphatidylinositol transfer protein, cytoplasmic 1 [Source:HGNC Symbol;Acc:HGNC:21045]	6.53	2	2	4	291	34.1698	6.46826	0.92887	0.994046		0.961458	1.05853	1.05127		1.0549	1.09718	0.104242
ENSOARP00000020646	pep chromosome:Oar_v3.1:1:175121754:175135604:1 gene:ENSOARG00000019221.1 transcript:ENSOART00000020929.1 gene_biotype:protein_coding transcript_biotype:protein_coding gene_symbol:ABHD10 description:abhydrolase domain containing 10 [Source:HGNC Symbol;Acc:HGNC:25656]	33.94	11	11	31	330	36.5671	9.29053	1.09732	0.982973	1.03422	1.03817	0.970478	0.978239	0.883107	0.943941	0.909235	0.104277
ENSOARP00000019113	pep chromosome:Oar_v3.1:1:404161:424665:-1 gene:ENSOARG00000017810.1 transcript:ENSOART00000019381.1 gene_biotype:protein_coding transcript_biotype:protein_coding	58.66	15	16	103	358	40.9558	5.89697	0.98908	1.0493	1.02005	1.01947	0.978322	0.98795	0.98173	0.982667	0.963896	0.104852
ENSOARP00000016796	pep chromosome:Oar_v3.1:6:90147948:90162603:-1 gene:ENSOARG00000015652.1 transcript:ENSOART00000017034.1 gene_biotype:protein_coding transcript_biotype:protein_coding gene_symbol:G3BP2 description:G3BP stress granule assembly factor 2 [Source:HGNC Symbol;Acc:HGNC:30291]	14.29	6	7	27	434	48.9553	5.30029	1.04013	1.03934	1.01024	1.0299	1.01212	0.993533	1.01155	1.00574	0.976535	0.10509
ENSOARP00000015510	pep chromosome:Oar_v3.1:5:18968085:19000099:1 gene:ENSOARG00000014450.1 transcript:ENSOART00000015737.1 gene_biotype:protein_coding transcript_biotype:protein_coding gene_symbol:AP3D1 description:adaptor related protein complex 3 delta 1 subunit [Source:HGNC Symbol;Acc:HGNC:568]	19	21	21	53	1200	135.55	7.63525	1.01711	0.993727	1.01931	1.01005	0.96716	1.0032	0.95257	0.974309	0.964617	0.10524
ENSOARP00000015662	pep chromosome:Oar_v3.1:5:77867000:77869414:1 gene:ENSOARG00000014603.1 transcript:ENSOART00000015893.1 gene_biotype:protein_coding transcript_biotype:protein_coding gene_symbol:FBLL1 description:fibrillarin like 1 [Source:HGNC Symbol;Acc:HGNC:35458]	11.07	1	2	3	253	27.7258	9.23193		0.841404	0.922376	0.88189		0.989507	1.02745	1.00848	1.14354	0.105391
ENSOARP00000021586	pep chromosome:Oar_v3.1:7:32613750:32718127:1 gene:ENSOARG00000020101.1 transcript:ENSOART00000021888.1 gene_biotype:protein_coding transcript_biotype:protein_coding gene_symbol:EIF2AK4 description:eukaryotic translation initiation factor 2 alpha kinase 4 [Source:HGNC Symbol;Acc:HGNC:19687]	1.09	1	2	7	1650	186.543	6.41748	1.09196		1.10668	1.09932	1.01457		0.92381	0.969191	0.88163	0.105445
ENSOARP00000005864	pep chromosome:Oar_v3.1:20:26713897:26718853:1 gene:ENSOARG00000005464.1 transcript:ENSOART00000005954.1 gene_biotype:protein_coding transcript_biotype:protein_coding gene_symbol:CLIC1 description:chloride intracellular channel 1 [Source:HGNC Symbol;Acc:HGNC:2062]	45.82	8	8	16	251	28.1005	5.5542	1.01434	1.04645	1.08021	1.047	0.971161	1.01185	1.01191	0.998307	0.95349	0.105518
ENSOARP00000005389	pep chromosome:Oar_v3.1:25:24584745:24623457:-1 gene:ENSOARG00000005026.1 transcript:ENSOART00000005476.1 gene_biotype:protein_coding transcript_biotype:protein_coding gene_symbol:RUFY2 description:RUN and FYVE domain containing 2 [Source:HGNC Symbol;Acc:HGNC:19761]	6.35	3	5	10	614	71.0229	6.37939	0.997827	1.00319	0.973169	0.991395	1.01892	1.03201	1.00224	1.01772	1.02655	0.105615
ENSOARP00000006642	pep chromosome:Oar_v3.1:13:41296119:41299663:-1 gene:ENSOARG00000006202.1 transcript:ENSOART00000006745.1 gene_biotype:protein_coding transcript_biotype:protein_coding gene_symbol:CST3 description:cystatin C precursor [Source:RefSeq peptide;Acc:NP_001267642]	17.12	2	2	10	146	16.1473	9.0415	1.02643	1.02427	0.985744	1.01215	0.959681	0.991333	0.98364	0.978218	0.966479	0.105752
ENSOARP00000018619	pep chromosome:Oar_v3.1:4:78190099:78204994:1 gene:ENSOARG00000017342.1 transcript:ENSOART00000018882.1 gene_biotype:protein_coding transcript_biotype:protein_coding	33.76	7	7	24	234	25.8823	7.43018	1.001	0.989922	0.978008	0.989642	0.931346	0.980833	0.958262	0.956814	0.966828	0.105802
ENSOARP00000005342	pep chromosome:Oar_v3.1:12:30571075:30579416:1 gene:ENSOARG00000004985.1 transcript:ENSOART00000005429.1 gene_biotype:protein_coding transcript_biotype:protein_coding gene_symbol:HNRNPU description:heterogeneous nuclear ribonucleoprotein U [Source:HGNC Symbol;Acc:HGNC:5048]	33.47	27	27	143	741	82.1408	9.20264	1.0461	1.07175	1.00934	1.0424	0.996545	0.976156	1.01834	0.997014	0.956464	0.106118
ENSOARP00000011975	pep chromosome:Oar_v3.1:18:54381048:54382244:1 gene:ENSOARG00000011175.1 transcript:ENSOART00000012149.1 gene_biotype:protein_coding transcript_biotype:protein_coding gene_symbol:HYPK description:huntingtin interacting protein K [Source:HGNC Symbol;Acc:HGNC:18418]	6.06	1	1	2	132	14.9296	5.2876	0.925695		0.978264	0.95198	1.07351		1.1895	1.1315	1.18858	0.106144
ENSOARP00000001007	pep chromosome:Oar_v3.1:7:72597265:72597657:1 gene:ENSOARG00000000975.1 transcript:ENSOART00000001040.1 gene_biotype:protein_coding transcript_biotype:protein_coding	40.77	6	6	22	130	14.854	10.1255	1.01473	1.00936	0.99889	1.00766	0.96329	0.946238	1.00359	0.971038	0.963656	0.10631
ENSOARP00000015890	pep chromosome:Oar_v3.1:22:10834532:10835980:1 gene:ENSOARG00000014815.1 transcript:ENSOART00000016123.1 gene_biotype:protein_coding transcript_biotype:protein_coding gene_symbol:IFIT5 description:interferon induced protein with tetratricopeptide repeats 5 [Source:HGNC Symbol;Acc:HGNC:13328]	11.41	6	7	15	482	55.7958	7.92822	0.971973	0.994427	0.999437	0.988612	0.936474	0.98257	0.942185	0.953743	0.964729	0.106349
ENSOARP00000011035	pep chromosome:Oar_v3.1:1:259737321:259762804:1 gene:ENSOARG00000010283.1 transcript:ENSOART00000011195.1 gene_biotype:protein_coding transcript_biotype:protein_coding gene_symbol:MX1 description:interferon-induced GTP-binding protein Mx1 [Source:RefSeq peptide;Acc:NP_001009753]	11.59	4	7	11	656	75.7595	6.0874	0.924012	0.988847	0.968458	0.960439	1.12613	1.04094	0.989494	1.05219	1.09553	0.106535
ENSOARP00000020282	pep chromosome:Oar_v3.1:4:111555467:111572217:-1 gene:ENSOARG00000018882.1 transcript:ENSOART00000020562.1 gene_biotype:protein_coding transcript_biotype:protein_coding gene_symbol:PDIA4 description:protein disulfide isomerase family A member 4 [Source:HGNC Symbol;Acc:HGNC:30167]	41.73	25	25	119	647	72.4856	5.021	0.974194	1.02543	0.976795	0.992141	1.03508	1.01456	1.04344	1.03103	1.03919	0.106659
ENSOARP00000014135	pep chromosome:Oar_v3.1:14:54981354:54983763:1 gene:ENSOARG00000013191.1 transcript:ENSOART00000014342.1 gene_biotype:protein_coding transcript_biotype:protein_coding gene_symbol:RPS11 description:ribosomal protein S11 [Source:HGNC Symbol;Acc:HGNC:10384]	32.28	6	6	31	158	18.419	10.3013	1.03582	1.04445	0.998184	1.02615	0.974611	0.986167	1.00915	0.989977	0.964747	0.106985
ENSOARP00000021841	pep chromosome:Oar_v3.1:7:33738101:33771825:1 gene:ENSOARG00000020336.1 transcript:ENSOART00000022146.1 gene_biotype:protein_coding transcript_biotype:protein_coding gene_symbol:CHP1 description:calcineurin like EF-hand protein 1 [Source:HGNC Symbol;Acc:HGNC:17433]	29.23	5	5	22	195	22.4283	5.09717	1.00614	0.966424	0.98991	0.987491	1.03088	1.0069	1.0102	1.01599	1.02886	0.106993
ENSOARP00000019925	pep chromosome:Oar_v3.1:17:54923732:54956932:1 gene:ENSOARG00000018556.1 transcript:ENSOART00000020200.1 gene_biotype:protein_coding transcript_biotype:protein_coding	8.11	2	9	19	1061	118.881	7.88428	0.945483		0.936519	0.941001	0.99734		0.9687	0.98302	1.04465	0.107376
ENSOARP00000008675	pep chromosome:Oar_v3.1:2:243626656:243645084:-1 gene:ENSOARG00000008088.1 transcript:ENSOART00000008802.1 gene_biotype:protein_coding transcript_biotype:protein_coding	29.54	6	6	89	237	26.9749	8.29443	1.00856	0.991302	1.01211	1.00399	0.996352	0.985875	0.980623	0.987616	0.983688	0.107437
ENSOARP00000009315	pep chromosome:Oar_v3.1:16:31409643:31430541:1 gene:ENSOARG00000008682.1 transcript:ENSOART00000009452.1 gene_biotype:protein_coding transcript_biotype:protein_coding gene_symbol:HMGCS1 description:3-hydroxy-3-methylglutaryl-CoA synthase 1 [Source:HGNC Symbol;Acc:HGNC:5007]	14.84	9	9	30	566	62.326	6.23975	0.939564	1.00113	0.996355	0.979017	1.05605	1.00673	1.02589	1.02956	1.05162	0.107439
ENSOARP00000001458	pep chromosome:Oar_v3.1:2:234989907:235002810:-1 gene:ENSOARG00000001395.1 transcript:ENSOART00000001498.1 gene_biotype:protein_coding transcript_biotype:protein_coding gene_symbol:TINAGL1 description:tubulointerstitial nephritis antigen like 1 [Source:HGNC Symbol;Acc:HGNC:19168]	18.71	8	8	23	465	52.1689	7.04932	1.14412	1.12496	1.07401	1.11436	0.978787	1.10012	0.994958	1.02462	0.919471	0.10757
ENSOARP00000010254	pep chromosome:Oar_v3.1:11:54829754:54830376:1 gene:ENSOARG00000009555.1 transcript:ENSOART00000010404.1 gene_biotype:protein_coding transcript_biotype:protein_coding gene_symbol:H3F3B description:H3 histone family member 3B [Source:HGNC Symbol;Acc:HGNC:4765]	60.29	2	8	97	136	15.3185	11.2681	1.08039	0.988879	1.03571	1.03499	0.921266	0.991977	0.979427	0.964224	0.931624	0.10762
ENSOARP00000000817	pep chromosome:Oar_v3.1:18:29798106:29805167:1 gene:ENSOARG00000000794.1 transcript:ENSOART00000000850.1 gene_biotype:protein_coding transcript_biotype:protein_coding gene_symbol:CRABP1 description:cellular retinoic acid binding protein 1 [Source:HGNC Symbol;Acc:HGNC:2338]	29.93	4	4	22	137	15.4257	5.35107	0.897241	0.932878	0.842507	0.890875	0.91602	1.04804	1.13412	1.03273	1.15923	0.107692
ENSOARP00000008602	pep chromosome:Oar_v3.1:4:49589519:49624134:-1 gene:ENSOARG00000008013.1 transcript:ENSOART00000008727.1 gene_biotype:protein_coding transcript_biotype:protein_coding gene_symbol:PNPLA8 description:patatin like phospholipase domain containing 8 [Source:HGNC Symbol;Acc:HGNC:28900]	2.3	2	2	5	784	88.6332	9.17334	0.948066	1.00961	1.02343	0.993703	1.04066	1.05589	1.03359	1.04338	1.04999	0.108085
ENSOARP00000001576	pep chromosome:Oar_v3.1:11:41903051:41934839:-1 gene:ENSOARG00000001511.1 transcript:ENSOART00000001619.1 gene_biotype:protein_coding transcript_biotype:protein_coding gene_symbol:STAT3 description:signal transducer and activator of transcription 3 [Source:HGNC Symbol;Acc:HGNC:11364]	12.85	11	11	34	825	93.8983	6.23975	0.946119	0.999339	0.964776	0.970078	0.998886	0.999199	1.01209	1.00339	1.03434	0.108672
ENSOARP00000003145	pep chromosome:Oar_v3.1:20:26543679:26549594:-1 gene:ENSOARG00000002951.1 transcript:ENSOART00000003205.1 gene_biotype:protein_coding transcript_biotype:protein_coding	5.12	4	4	8	761	85.319	7.86963	1.05346	1.11011	1.14163	1.10173	0.957985	0.991086	1.0802	1.00976	0.916516	0.108685
ENSOARP00000012555	pep chromosome:Oar_v3.1:3:95171419:95181929:1 gene:ENSOARG00000011712.1 transcript:ENSOART00000012740.1 gene_biotype:protein_coding transcript_biotype:protein_coding gene_symbol:SMYD5 description:SMYD family member 5 [Source:HGNC Symbol;Acc:HGNC:16258]	4.46	2	2	5	404	45.6522	5.16064	0.949938	0.969161	0.926062	0.948387	1.00683	0.989514	1.1275	1.04128	1.09795	0.108778
ENSOARP00000010258	pep chromosome:Oar_v3.1:26:18825816:18882546:-1 gene:ENSOARG00000009556.1 transcript:ENSOART00000010409.1 gene_biotype:protein_coding transcript_biotype:protein_coding gene_symbol:MICU3 description:mitochondrial calcium uptake family member 3 [Source:HGNC Symbol;Acc:HGNC:27820]	5.21	2	2	3	403	47.13	6.48096	1.09187	1.01696	1.11292	1.07392	0.96909	1.03728	0.998197	1.00152	0.93259	0.108785
ENSOARP00000012602	pep chromosome:Oar_v3.1:10:30044800:30065505:1 gene:ENSOARG00000011756.1 transcript:ENSOART00000012788.1 gene_biotype:protein_coding transcript_biotype:protein_coding gene_symbol:HSPH1 description:heat shock protein family H (Hsp110) member 1 [Source:HGNC Symbol;Acc:HGNC:16969]	47.53	35	39	228	831	93.9104	5.51611	0.993418	0.956047	1.00395	0.98447	1.00922	1.04744	1.01345	1.02337	1.03951	0.108799
ENSOARP00000018329	pep chromosome:Oar_v3.1:14:17965374:17977073:1 gene:ENSOARG00000017079.1 transcript:ENSOART00000018590.1 gene_biotype:protein_coding transcript_biotype:protein_coding gene_symbol:CNEP1R1 description:CTD nuclear envelope phosphatase 1 regulatory subunit 1 [Source:HGNC Symbol;Acc:HGNC:26759]	8.8	1	1	2	125	14.2574	8.38232		0.98596	0.827612	0.906786		1.11428	1.20339	1.15884	1.27796	0.109072
ENSOARP00000004323	pep chromosome:Oar_v3.1:23:49604018:49635711:-1 gene:ENSOARG00000004046.1 transcript:ENSOART00000004399.1 gene_biotype:protein_coding transcript_biotype:protein_coding	47.33	14	14	55	393	41.6483	7.91357	1.07593	1.06815	1.06727	1.07045	1.03411	0.976123	1.055	1.02174	0.954501	0.10964
ENSOARP00000016600	pep chromosome:Oar_v3.1:2:198711632:198719647:-1 gene:ENSOARG00000015476.1 transcript:ENSOART00000016837.1 gene_biotype:protein_coding transcript_biotype:protein_coding	70.33	15	32	486	573	60.9554	5.87158	1.01837	1.00691	0.988339	1.00454	1.02277	1.01805	1.03753	1.02612	1.02148	0.10987
ENSOARP00000008999	pep chromosome:Oar_v3.1:17:69080977:69099100:1 gene:ENSOARG00000008392.1 transcript:ENSOART00000009130.1 gene_biotype:protein_coding transcript_biotype:protein_coding gene_symbol:TCN2 description:transcobalamin 2 [Source:HGNC Symbol;Acc:HGNC:11653]	2.75	1	2	7	437	47.9592	8.22119	0.980416	0.991234	1.06298	1.01154	0.930232	0.829202	0.971084	0.910173	0.899786	0.109905
ENSOARP00000013660	pep chromosome:Oar_v3.1:19:50428700:50452082:-1 gene:ENSOARG00000012745.1 transcript:ENSOART00000013864.1 gene_biotype:protein_coding transcript_biotype:protein_coding gene_symbol:RNF123 description:ring finger protein 123 [Source:HGNC Symbol;Acc:HGNC:21148]	4.87	6	7	12	1313	147.13	7.59131		0.966772	0.954634	0.960703		1.04004	0.999109	1.01958	1.06128	0.110177
ENSOARP00000011538	pep chromosome:Oar_v3.1:11:17441135:17451064:1 gene:ENSOARG00000010756.1 transcript:ENSOART00000011701.1 gene_biotype:protein_coding transcript_biotype:protein_coding gene_symbol:C17orf75 description:chromosome 17 open reading frame 75 [Source:HGNC Symbol;Acc:HGNC:30173]	2	1	1	2	400	44.402	5.40186	1.05502		1.09997	1.07749	1.01453		0.974544	0.994539	0.92301	0.110208
ENSOARP00000016435	pep chromosome:Oar_v3.1:9:70509441:70953892:-1 gene:ENSOARG00000015316.1 transcript:ENSOART00000016670.1 gene_biotype:protein_coding transcript_biotype:protein_coding gene_symbol:OXR1 description:oxidation resistance 1 [Source:HGNC Symbol;Acc:HGNC:15822]	25.34	21	21	65	872	97.7107	5.46533	1.06904	1.01585	1.01342	1.03277	0.994531	1.00303	0.948836	0.982133	0.950972	0.110224
ENSOARP00000002650	pep chromosome:Oar_v3.1:3:206347969:206358449:1 gene:ENSOARG00000002497.1 transcript:ENSOART00000002703.1 gene_biotype:protein_coding transcript_biotype:protein_coding gene_symbol:NECAP1 description:NECAP endocytosis associated 1 [Source:HGNC Symbol;Acc:HGNC:24539]	48.73	11	11	30	275	29.464	6.81494	1.13986	1.20697	1.03816	1.12833	1.07113	0.926344	0.991915	0.996464	0.883132	0.110388
ENSOARP00000014789	pep chromosome:Oar_v3.1:3:103693675:103712807:1 gene:ENSOARG00000013793.1 transcript:ENSOART00000015009.1 gene_biotype:protein_coding transcript_biotype:protein_coding gene_symbol:LMAN2L description:lectin, mannose binding 2 like [Source:HGNC Symbol;Acc:HGNC:19263]	5.59	2	2	2	376	43.1752	9.5542		0.955524	0.98414	0.969832		1.00854	1.03095	1.01974	1.05146	0.110947
ENSOARP00000005688	pep chromosome:Oar_v3.1:15:75306114:75312299:-1 gene:ENSOARG00000005293.1 transcript:ENSOART00000005776.1 gene_biotype:protein_coding transcript_biotype:protein_coding gene_symbol:PACSIN3 description:protein kinase C and casein kinase substrate in neurons 3 [Source:HGNC Symbol;Acc:HGNC:8572]	21.7	7	7	14	424	48.706	6.23975	0.824994	0.985244	0.881183	0.89714	0.988469	0.997653	1.17552	1.05388	1.17471	0.111081
ENSOARP00000004643	pep chromosome:Oar_v3.1:6:71861090:71889051:1 gene:ENSOARG00000004329.1 transcript:ENSOART00000004724.1 gene_biotype:protein_coding transcript_biotype:protein_coding gene_symbol:SRP72 description:signal recognition particle 72 [Source:HGNC Symbol;Acc:HGNC:11303]	17.59	11	11	24	671	74.6509	9.23193	1.00507	1.0383	1.03911	1.02749	1.00109	0.947811	1.00332	0.984072	0.957741	0.111457
ENSOARP00000001233	pep chromosome:Oar_v3.1:11:27540713:27544548:-1 gene:ENSOARG00000001198.1 transcript:ENSOART00000001272.1 gene_biotype:protein_coding transcript_biotype:protein_coding	21.38	4	4	20	145	17.2475	10.5503	0.97915	0.968333	1.01799	0.988492	1.01659	1.01819	1.02347	1.01942	1.03128	0.111981
ENSOARP00000015162	pep chromosome:Oar_v3.1:1:267077034:267288456:-1 gene:ENSOARG00000014127.1 transcript:ENSOART00000015383.1 gene_biotype:protein_coding transcript_biotype:protein_coding gene_symbol:HLCS description:holocarboxylase synthetase [Source:HGNC Symbol;Acc:HGNC:4976]	1.35	1	1	2	815	89.4173	4.95752		0.990119	1.01348	1.0018		0.970367	0.951706	0.961037	0.959312	0.11229
ENSOARP00000018930	pep chromosome:Oar_v3.1:11:50052768:50086400:-1 gene:ENSOARG00000017643.1 transcript:ENSOART00000019198.1 gene_biotype:protein_coding transcript_biotype:protein_coding gene_symbol:ASPSCR1 description:ASPSCR1, UBX domain containing tether for SLC2A4 [Source:HGNC Symbol;Acc:HGNC:13825]	13.41	6	6	12	522	57.1052	6.37939	0.977824	0.993269	1.04683	1.00597	0.963471	0.970449	0.905789	0.94657	0.940948	0.112313
ENSOARP00000014887	pep chromosome:Oar_v3.1:8:56146044:56234701:-1 gene:ENSOARG00000013876.1 transcript:ENSOART00000015107.1 gene_biotype:protein_coding transcript_biotype:protein_coding gene_symbol:EPB41L2 description:erythrocyte membrane protein band 4.1 like 2 [Source:HGNC Symbol;Acc:HGNC:3379]	43.54	37	43	334	1045	116.632	5.26221	0.992598	1.10857	1.05291	1.05136	1.01082	0.937065	0.963957	0.970614	0.923199	0.112505
ENSOARP00000008353	pep chromosome:Oar_v3.1:11:20457893:20466772:-1 gene:ENSOARG00000007782.1 transcript:ENSOART00000008475.1 gene_biotype:protein_coding transcript_biotype:protein_coding gene_symbol:GIT1 description:GIT ArfGAP 1 [Source:HGNC Symbol;Acc:HGNC:4272]	10.54	7	9	21	759	83.8296	6.68311	0.936894	0.999126	0.937084	0.957702	0.997768	0.991116	1.0342	1.0077	1.0522	0.112604
ENSOARP00000003242	pep chromosome:Oar_v3.1:X:75344085:75358180:1 gene:ENSOARG00000003047.1 transcript:ENSOART00000003302.1 gene_biotype:protein_coding transcript_biotype:protein_coding gene_symbol:DKC1 description:H/ACA ribonucleoprotein complex subunit 4 [Source:RefSeq peptide;Acc:NP_001135985]	9.49	4	4	9	506	56.7225	9.65674	1.05707	1.05233	1.00223	1.03721	0.971844	0.980063	1.01995	0.99062	0.955082	0.112665
ENSOARP00000005005	pep chromosome:Oar_v3.1:3:75898883:75965003:-1 gene:ENSOARG00000004673.1 transcript:ENSOART00000005090.1 gene_biotype:protein_coding transcript_biotype:protein_coding gene_symbol:PPP1R21 description:protein phosphatase 1 regulatory subunit 21 [Source:HGNC Symbol;Acc:HGNC:30595]	14.23	10	10	21	780	88.2374	7.03467	0.983692	0.972223	1.00815	0.988022	1.04534	1.0102	1.00702	1.02085	1.03323	0.112959
ENSOARP00000018644	pep chromosome:Oar_v3.1:5:13040153:13041070:1 gene:ENSOARG00000017369.1 transcript:ENSOART00000018907.1 gene_biotype:protein_coding transcript_biotype:protein_coding	22.22	4	4	6	261	28.7219	7.73779	0.89644	1.01166	0.930863	0.946319	1.03554	0.99393	1.03151	1.02033	1.07821	0.113417
ENSOARP00000001676	pep chromosome:Oar_v3.1:26:32545194:32601000:1 gene:ENSOARG00000001595.1 transcript:ENSOART00000001719.1 gene_biotype:protein_coding transcript_biotype:protein_coding gene_symbol:TACC1 description:transforming acidic coiled-coil containing protein 1 [Source:HGNC Symbol;Acc:HGNC:11522]	9.96	8	8	18	693	75.3655	5.18604	0.966362	1.00637	0.971964	0.981566	1.00116	1.00648	1.03056	1.01273	1.03175	0.113585
ENSOARP00000004286	pep chromosome:Oar_v3.1:14:62684288:62685355:-1 gene:ENSOARG00000004012.1 transcript:ENSOART00000004362.1 gene_biotype:protein_coding transcript_biotype:protein_coding gene_symbol:UBE2M description:ubiquitin conjugating enzyme E2 M [Source:HGNC Symbol;Acc:HGNC:12491]	44.59	7	7	28	148	17.1035	5.35107	1.02191	1.02452	1.01949	1.02198	0.957602	1.02153	0.958175	0.979102	0.958048	0.11398
ENSOARP00000003376	pep chromosome:Oar_v3.1:3:68946958:69233804:-1 gene:ENSOARG00000003133.1 transcript:ENSOART00000003440.1 gene_biotype:protein_coding transcript_biotype:protein_coding gene_symbol:EML6 description:echinoderm microtubule associated protein like 6 [Source:HGNC Symbol;Acc:HGNC:35412]	0.46	1	1	6	1958	217.625	7.34229	1.14414	1.01126	1.02328	1.05956	0.913014	0.994211	0.975092	0.960772	0.906766	0.114009
ENSOARP00000004259	pep chromosome:Oar_v3.1:13:51306908:51319485:-1 gene:ENSOARG00000003986.1 transcript:ENSOART00000004334.1 gene_biotype:protein_coding transcript_biotype:protein_coding gene_symbol:ITPA description:inosine triphosphatase [Source:HGNC Symbol;Acc:HGNC:6176]	11	2	2	9	209	23.1926	5.46533	1.01634	1.02704	0.971861	1.00508	0.948975	0.979901	0.970222	0.966366	0.961481	0.114041
ENSOARP00000013312	pep chromosome:Oar_v3.1:X:53250285:53260272:-1 gene:ENSOARG00000012420.1 transcript:ENSOART00000013508.1 gene_biotype:protein_coding transcript_biotype:protein_coding gene_symbol:PORCN description:porcupine O-acyltransferase [Source:HGNC Symbol;Acc:HGNC:17652]	4.1	2	2	3	463	52.5353	8.89502		0.998064	1.01099	1.00452		0.975015	0.98681	0.980913	0.976494	0.114212
ENSOARP00000004280	pep chromosome:Oar_v3.1:11:18317151:18318473:1 gene:ENSOARG00000004008.1 transcript:ENSOART00000004355.1 gene_biotype:protein_coding transcript_biotype:protein_coding gene_symbol:OMG description:oligodendrocyte myelin glycoprotein [Source:HGNC Symbol;Acc:HGNC:8135]	20	9	9	76	440	49.2581	8.32373	1.06705	0.96628	1.04209	1.02514	0.934485	0.99295	0.924744	0.950726	0.927412	0.1149
ENSOARP00000000685	pep chromosome:Oar_v3.1:2:234546467:234570184:-1 gene:ENSOARG00000000666.1 transcript:ENSOART00000000717.1 gene_biotype:protein_coding transcript_biotype:protein_coding gene_symbol:KHDRBS1 description:KH RNA binding domain containing, signal transduction associated 1 [Source:HGNC Symbol;Acc:HGNC:18116]	8.62	4	4	23	441	48.3324	9.23193	0.989237	0.997158	0.946004	0.977466	0.997768	1.01553	1.04015	1.01782	1.04128	0.115019
ENSOARP00000022372	pep chromosome:Oar_v3.1:7:45080689:45260051:1 gene:ENSOARG00000020813.1 transcript:ENSOART00000022677.1 gene_biotype:protein_coding transcript_biotype:protein_coding gene_symbol:VPS13C description:vacuolar protein sorting 13 homolog C [Source:HGNC Symbol;Acc:HGNC:23594]	9.73	40	40	87	3710	417.563	6.44287	1.00125	0.989272	0.983601	0.991374	1.06855	1.00368	1.02219	1.03147	1.04045	0.115214
ENSOARP00000003801	pep chromosome:Oar_v3.1:17:51705025:51745422:1 gene:ENSOARG00000003562.1 transcript:ENSOART00000003868.1 gene_biotype:protein_coding transcript_biotype:protein_coding gene_symbol:RILPL1 description:Rab interacting lysosomal protein like 1 [Source:HGNC Symbol;Acc:HGNC:26814]	6.95	2	3	4	403	46.971	5.19873	0.930172	0.954885		0.942528	0.993681	0.974812		0.984246	1.04426	0.115333
ENSOARP00000011083	pep chromosome:Oar_v3.1:3:163143578:163149823:-1 gene:ENSOARG00000010335.1 transcript:ENSOART00000011243.1 gene_biotype:protein_coding transcript_biotype:protein_coding	37.82	10	15	67	394	43.8032	6.55127	0.998597	0.995178	0.981324	0.9917	1.00929	1.00683	1.05112	1.02241	1.03097	0.115344
ENSOARP00000000637	pep chromosome:Oar_v3.1:5:6621954:6641188:-1 gene:ENSOARG00000000619.1 transcript:ENSOART00000000668.1 gene_biotype:protein_coding transcript_biotype:protein_coding gene_symbol:RAB8A description:RAB8A, member RAS oncogene family [Source:HGNC Symbol;Acc:HGNC:7007]	34.78	4	9	89	207	23.6692	9.05615	1.00412	0.98197	1.06779	1.01796	0.93773	0.985169	0.955244	0.959381	0.942453	0.115437
ENSOARP00000016162	pep chromosome:Oar_v3.1:1:128412485:128723883:1 gene:ENSOARG00000015056.1 transcript:ENSOART00000016396.1 gene_biotype:protein_coding transcript_biotype:protein_coding gene_symbol:APP description:amyloid beta precursor protein [Source:HGNC Symbol;Acc:HGNC:620]	17.66	12	14	43	770	86.8712	4.83057	1.00934	0.990975	0.997505	0.999275	0.92478	0.961229	0.991571	0.959193	0.95989	0.116138
ENSOARP00000003052	pep chromosome:Oar_v3.1:1:228658684:228866273:-1 gene:ENSOARG00000002869.1 transcript:ENSOART00000003112.1 gene_biotype:protein_coding transcript_biotype:protein_coding	2.31	1	2	3	693	81.1124	8.22119	0.903987	0.926771		0.915379	1.09138	0.997509		1.04444	1.141	0.116144
ENSOARP00000004017	pep chromosome:Oar_v3.1:5:7669684:7673094:1 gene:ENSOARG00000003767.1 transcript:ENSOART00000004088.1 gene_biotype:protein_coding transcript_biotype:protein_coding gene_symbol:EPHX3 description:epoxide hydrolase 3 [Source:HGNC Symbol;Acc:HGNC:23760]	2.5	1	1	2	360	41.047	8.35303	1.08788	0.99296		1.04042	0.922436	0.872953		0.897694	0.862817	0.116552
ENSOARP00000021335	pep chromosome:Oar_v3.1:7:25263546:25270541:1 gene:ENSOARG00000019872.1 transcript:ENSOART00000021635.1 gene_biotype:protein_coding transcript_biotype:protein_coding gene_symbol:LPCAT4 description:lysophosphatidylcholine acyltransferase 4 [Source:HGNC Symbol;Acc:HGNC:30059]	7.89	4	4	8	507	55.2715	9.29053	1.01349	0.996667		1.00508	1.04755	1.02911		1.03833	1.03308	0.116718
ENSOARP00000003675	pep chromosome:Oar_v3.1:X:75547000:75573647:1 gene:ENSOARG00000003442.1 transcript:ENSOART00000003742.1 gene_biotype:protein_coding transcript_biotype:protein_coding gene_symbol:FUNDC2 description:FUN14 domain containing 2 [Source:HGNC Symbol;Acc:HGNC:24925]	22.75	5	5	25	189	20.5116	9.67139	0.945506	0.967398	0.979553	0.964152	1.02141	0.970858	1.00892	1.0004	1.03759	0.116908
ENSOARP00000020729	pep chromosome:Oar_v3.1:1:175479877:175498685:1 gene:ENSOARG00000019298.1 transcript:ENSOART00000021015.1 gene_biotype:protein_coding transcript_biotype:protein_coding gene_symbol:CD200 description:CD200 molecule [Source:HGNC Symbol;Acc:HGNC:7203]	7.49	2	2	4	267	30.0728	8.66064	1.1546	0.998756	1.13944	1.0976	0.907535	1.04412	0.96156	0.971072	0.884724	0.117327
ENSOARP00000020713	pep chromosome:Oar_v3.1:3:34301345:34305888:-1 gene:ENSOARG00000019282.1 transcript:ENSOART00000020998.1 gene_biotype:protein_coding transcript_biotype:protein_coding gene_symbol:EIF2B4 description:eukaryotic translation initiation factor 2B subunit delta [Source:HGNC Symbol;Acc:HGNC:3260]	4.25	2	2	4	565	61.7297	9.53955	1.01475	1.0477		1.03122	0.989798	0.983752		0.986775	0.956897	0.117514
ENSOARP00000002112	pep chromosome:Oar_v3.1:2:235532804:235539972:1 gene:ENSOARG00000002009.1 transcript:ENSOART00000002162.1 gene_biotype:protein_coding transcript_biotype:protein_coding	4.97	2	2	2	443	45.8944	4.61475	1.1924		1.14206	1.16723	1.10138		1.05968	1.08053	0.925722	0.117572
ENSOARP00000004823	pep chromosome:Oar_v3.1:14:44074243:44101225:1 gene:ENSOARG00000004502.1 transcript:ENSOART00000004904.1 gene_biotype:protein_coding transcript_biotype:protein_coding gene_symbol:GPI description:glucose-6-phosphate isomerase [Source:HGNC Symbol;Acc:HGNC:4458]	41.47	23	23	256	557	62.8511	7.72314	1.0265	0.990296	1.05194	1.02291	0.977445	0.999254	0.9769	0.984533	0.962483	0.118218
ENSOARP00000008989	pep chromosome:Oar_v3.1:10:19041294:19153070:1 gene:ENSOARG00000008377.1 transcript:ENSOART00000009119.1 gene_biotype:protein_coding transcript_biotype:protein_coding gene_symbol:FNDC3A description:fibronectin type III domain containing 3A [Source:HGNC Symbol;Acc:HGNC:20296]	8.19	8	8	14	1197	131.151	6.56592	1.00803	1.0301	1.07172	1.03662	1.00938	0.999113	0.967347	0.991946	0.956907	0.118717
ENSOARP00000007309	pep chromosome:Oar_v3.1:10:11465154:11505274:-1 gene:ENSOARG00000006823.1 transcript:ENSOART00000007418.1 gene_biotype:protein_coding transcript_biotype:protein_coding gene_symbol:SUGT1 description:SGT1 homolog, MIS12 kinetochore complex assembly cochaperone [Source:HGNC Symbol;Acc:HGNC:16987]	30.5	9	9	29	341	38.4905	6.15088	1.01333	1.03785	0.991409	1.0142	0.986347	0.995408	0.965955	0.98257	0.968818	0.119145
ENSOARP00000009632	pep chromosome:Oar_v3.1:10:21515039:21546413:-1 gene:ENSOARG00000008965.1 transcript:ENSOART00000009771.1 gene_biotype:protein_coding transcript_biotype:protein_coding gene_symbol:DHRS12 description:dehydrogenase/reductase 12 [Source:HGNC Symbol;Acc:HGNC:25832]	30.6	10	10	28	317	35.095	8.104	0.933557	1.0275	0.671852	0.877636	1.07129	1.18653	1.05297	1.1036	1.25747	0.119275
ENSOARP00000008086	pep chromosome:Oar_v3.1:4:118111722:118225509:-1 gene:ENSOARG00000007536.1 transcript:ENSOART00000008206.1 gene_biotype:protein_coding transcript_biotype:protein_coding	13.03	4	4	11	422	47.5368	8.32373	0.978857	0.875396	0.971951	0.942068	1.02892	1.17348	0.999161	1.06719	1.13281	0.119498
ENSOARP00000016783	pep chromosome:Oar_v3.1:1:66616385:66650096:1 gene:ENSOARG00000015643.1 transcript:ENSOART00000017021.1 gene_biotype:protein_coding transcript_biotype:protein_coding gene_symbol:ZNF326 description:zinc finger protein 326 [Source:HGNC Symbol;Acc:HGNC:14104]	8.55	4	4	7	573	63.9402	5.2876	1.02393	1.0662	1.02725	1.03913	1.0343	0.933323	0.94269	0.970104	0.933573	0.119514
ENSOARP00000002487	pep chromosome:Oar_v3.1:2:237205147:237241280:1 gene:ENSOARG00000002344.1 transcript:ENSOART00000002539.1 gene_biotype:protein_coding transcript_biotype:protein_coding gene_symbol:MECR description:mitochondrial trans-2-enoyl-CoA reductase [Source:HGNC Symbol;Acc:HGNC:19691]	18.77	7	7	20	373	40.1361	8.95361	1.02616	0.963483	1.02974	1.00646	0.923549	0.986967	0.938154	0.949557	0.943462	0.119543
ENSOARP00000020190	pep chromosome:Oar_v3.1:1:83859141:84020431:1 gene:ENSOARG00000018795.1 transcript:ENSOART00000020470.1 gene_biotype:protein_coding transcript_biotype:protein_coding gene_symbol:NTNG1 description:netrin G1 [Source:HGNC Symbol;Acc:HGNC:23319]	1.75	1	1	3	401	45.5406	6.7124	1.10221	0.962778	1.01595	1.02698	0.957312	0.958112	0.877763	0.931063	0.906602	0.119611
ENSOARP00000010202	pep chromosome:Oar_v3.1:1:110662048:110673751:-1 gene:ENSOARG00000009504.1 transcript:ENSOART00000010351.1 gene_biotype:protein_coding transcript_biotype:protein_coding	65.58	9	9	40	154	16.6376	6.58057	1.02649	1.03349	1.02136	1.02711	0.986117	1.006	1.02298	1.00503	0.9785	0.120331
ENSOARP00000000107	pep chromosome:Oar_v3.1:21:43333614:43335051:-1 gene:ENSOARG00000000128.1 transcript:ENSOART00000000132.1 gene_biotype:protein_coding transcript_biotype:protein_coding gene_symbol:C11orf68 description:chromosome 11 open reading frame 68 [Source:HGNC Symbol;Acc:HGNC:28801]	16.67	4	4	8	276	30.1693	7.03467	1.04457	1.00092	1.02121	1.02223	0.968931	1.00387	0.901547	0.958116	0.937277	0.120356
ENSOARP00000011996	pep chromosome:Oar_v3.1:3:92655421:92704282:-1 gene:ENSOARG00000011187.1 transcript:ENSOART00000012171.1 gene_biotype:protein_coding transcript_biotype:protein_coding gene_symbol:ADD2 description:adducin 2 [Source:HGNC Symbol;Acc:HGNC:244]	34.81	23	25	171	721	80.1501	5.85889	0.970852	1.00481	0.988817	0.988159	1.02065	1.00834	1.00189	1.01029	1.0224	0.120404
ENSOARP00000007238	pep chromosome:Oar_v3.1:2:12325968:12488099:1 gene:ENSOARG00000006760.1 transcript:ENSOART00000007347.1 gene_biotype:protein_coding transcript_biotype:protein_coding gene_symbol:LPAR1 description:lysophosphatidic acid receptor 1 [Source:HGNC Symbol;Acc:HGNC:3166]	1.92	1	1	2	364	41.0158	8.52881	1.27128		1.09729	1.18429	0.871788		0.971926	0.921857	0.778407	0.120425
ENSOARP00000002277	pep scaffold:Oar_v3.1:AMGL01125047.1:4456:5524:1 gene:ENSOARG00000002160.1 transcript:ENSOART00000002328.1 gene_biotype:protein_coding transcript_biotype:protein_coding	18.09	1	3	32	188	20.5176	9.12939	0.793291	0.952339	0.921587	0.889072	1.03886	0.993879	0.955352	0.996032	1.1203	0.120484
ENSOARP00000018017	pep chromosome:Oar_v3.1:5:12796201:12814875:1 gene:ENSOARG00000016774.1 transcript:ENSOART00000018269.1 gene_biotype:protein_coding transcript_biotype:protein_coding gene_symbol:SLC44A2 description:solute carrier family 44 member 2 [Source:HGNC Symbol;Acc:HGNC:17292]	12.48	11	12	56	705	79.8065	8.55811	1.15584	0.978024	1.05357	1.06248	0.940156	0.978247	0.958026	0.95881	0.90243	0.120491
ENSOARP00000020099	pep chromosome:Oar_v3.1:13:59102605:59110132:-1 gene:ENSOARG00000018720.1 transcript:ENSOART00000020377.1 gene_biotype:protein_coding transcript_biotype:protein_coding gene_symbol:SNPH description:syntaphilin [Source:HGNC Symbol;Acc:HGNC:15931]	14.13	8	9	23	545	58.6011	6.48096	0.986754	1.0358	1.01159	1.01138	1.08149	1.03098	1.044	1.05216	1.04032	0.120578
ENSOARP00000006584	pep chromosome:Oar_v3.1:16:13897432:13930590:-1 gene:ENSOARG00000006144.1 transcript:ENSOART00000006687.1 gene_biotype:protein_coding transcript_biotype:protein_coding gene_symbol:TRAPPC13 description:trafficking protein particle complex 13 [Source:HGNC Symbol;Acc:HGNC:25828]	5.97	3	3	5	419	46.7017	5.88428	1.00433	1.05506	1.00942	1.02294	1.0072	0.974041	0.944296	0.975177	0.953311	0.120719
ENSOARP00000014741	pep chromosome:Oar_v3.1:24:34256246:34257717:1 gene:ENSOARG00000013748.1 transcript:ENSOART00000014959.1 gene_biotype:protein_coding transcript_biotype:protein_coding gene_symbol:HSPB1 description:heat shock protein family B (small) member 1 [Source:HGNC Symbol;Acc:HGNC:5246]	32.61	6	6	44	184	19.4968	8.36768	1.07161	1.18749	0.998906	1.086	1.01811	0.951574	0.927252	0.965645	0.889174	0.120909
ENSOARP00000013467	pep chromosome:Oar_v3.1:1:98859706:98860017:1 gene:ENSOARG00000012567.1 transcript:ENSOART00000013665.1 gene_biotype:protein_coding transcript_biotype:protein_coding gene_symbol:HIST2H4A description:histone cluster 2 H4 family member a [Source:HGNC Symbol;Acc:HGNC:4794]	51.46	6	6	227	103	11.3604	11.356	1.10369	1.05135	0.979639	1.04489	0.961956	0.95859	0.99275	0.971098	0.929377	0.12092
ENSOARP00000012174	pep chromosome:Oar_v3.1:22:18221208:18224707:1 gene:ENSOARG00000011363.1 transcript:ENSOART00000012350.1 gene_biotype:protein_coding transcript_biotype:protein_coding gene_symbol:GOLGA7B description:golgin A7 family member B [Source:HGNC Symbol;Acc:HGNC:31668]	15.57	2	3	13	167	18.3181	7.18115	1.00456		0.998318	1.00144	0.954132		0.979817	0.966975	0.965587	0.120954
ENSOARP00000004683	pep chromosome:Oar_v3.1:3:156866668:156976887:-1 gene:ENSOARG00000004366.1 transcript:ENSOART00000004764.1 gene_biotype:protein_coding transcript_biotype:protein_coding gene_symbol:MON2 description:MON2 homolog, regulator of endosome-to-Golgi trafficking [Source:HGNC Symbol;Acc:HGNC:29177]	3.08	6	6	10	1722	190.518	6.13818	1.01331	0.966967	1.00023	0.993503	1.00855	1.04556	1.09525	1.04979	1.05665	0.120979
ENSOARP00000008115	pep chromosome:Oar_v3.1:21:43951242:43959921:1 gene:ENSOARG00000007565.1 transcript:ENSOART00000008236.1 gene_biotype:protein_coding transcript_biotype:protein_coding gene_symbol:RBM14 description:RNA binding motif protein 14 [Source:HGNC Symbol;Acc:HGNC:14219]	6.64	4	4	6	663	68.7095	9.65674	1.15528	1.05113	1.00376	1.07005	0.930218	0.938226	1.02413	0.964191	0.901067	0.12104
ENSOARP00000021472	pep chromosome:Oar_v3.1:3:146918912:147430624:1 gene:ENSOARG00000019998.1 transcript:ENSOART00000021772.1 gene_biotype:protein_coding transcript_biotype:protein_coding gene_symbol:SLC2A13 description:solute carrier family 2 member 13 [Source:HGNC Symbol;Acc:HGNC:15956]	10.8	5	5	24	648	70.5427	5.61768	1.03661	1.00153	0.963421	1.00052	1.03279	1.06436	1.04074	1.04596	1.04542	0.121274
ENSOARP00000021867	pep chromosome:Oar_v3.1:3:50473748:50996589:1 gene:ENSOARG00000020362.1 transcript:ENSOART00000022172.1 gene_biotype:protein_coding transcript_biotype:protein_coding	47.21	12	16	71	377	41.6725	8.48486	0.932837	0.969048	0.973484	0.958456	1.01489	0.996804	0.970634	0.99411	1.0372	0.121502
ENSOARP00000008670	pep chromosome:Oar_v3.1:10:85880471:85903550:1 gene:ENSOARG00000008074.1 transcript:ENSOART00000008796.1 gene_biotype:protein_coding transcript_biotype:protein_coding gene_symbol:CUL4A description:cullin 4A [Source:HGNC Symbol;Acc:HGNC:2554]	17.13	8	16	31	718	83.3621	6.99072	1.03609	0.99805	1.00953	1.01456	0.984996	0.985171	0.90729	0.959152	0.94539	0.121603
ENSOARP00000013980	pep chromosome:Oar_v3.1:21:39325685:39335048:1 gene:ENSOARG00000013051.1 transcript:ENSOART00000014187.1 gene_biotype:protein_coding transcript_biotype:protein_coding	4.82	1	1	2	166	19.6029	7.40088	0.996073		0.916415	0.956244	1.05457		1.06736	1.06096	1.10951	0.121851
ENSOARP00000003838	pep chromosome:Oar_v3.1:24:26139961:26141086:1 gene:ENSOARG00000003599.1 transcript:ENSOART00000003906.1 gene_biotype:protein_coding transcript_biotype:protein_coding	28.19	3	3	14	149	16.4544	5.57959	1.04973	0.993864	1.05587	1.03315	1.00459	0.960097	0.99455	0.986412	0.954758	0.122
ENSOARP00000020475	pep chromosome:Oar_v3.1:5:6332141:6406514:1 gene:ENSOARG00000019061.1 transcript:ENSOART00000020758.1 gene_biotype:protein_coding transcript_biotype:protein_coding gene_symbol:EPS15L1 description:epidermal growth factor receptor pathway substrate 15 like 1 [Source:HGNC Symbol;Acc:HGNC:24634]	21.14	16	16	56	913	99.9879	5.14795	1.00933	0.976121	1.01065	0.998699	1.0267	1.0129	1.05521	1.0316	1.03295	0.122014
ENSOARP00000005679	pep chromosome:Oar_v3.1:18:66325070:66387826:-1 gene:ENSOARG00000005283.1 transcript:ENSOART00000005767.1 gene_biotype:protein_coding transcript_biotype:protein_coding gene_symbol:CDC42BPB description:CDC42 binding protein kinase beta [Source:HGNC Symbol;Acc:HGNC:1738]	14.63	20	25	53	1654	185.877	6.48096	1.01879	0.992094	0.990057	1.00031	1.02874	1.01534	1.07348	1.03919	1.03886	0.122058
ENSOARP00000016710	pep chromosome:Oar_v3.1:5:80194100:80205004:-1 gene:ENSOARG00000015577.1 transcript:ENSOART00000016948.1 gene_biotype:protein_coding transcript_biotype:protein_coding gene_symbol:TMEM167A description:transmembrane protein 167A [Source:HGNC Symbol;Acc:HGNC:28330]	12.68	1	1	3	71	7.92329	8.95361	1.09581	1.01165	1.05637	1.05461	1.02749	0.966899	0.993537	0.995975	0.944401	0.122067
ENSOARP00000005590	pep chromosome:Oar_v3.1:13:73172620:73181525:-1 gene:ENSOARG00000005209.1 transcript:ENSOART00000005677.1 gene_biotype:protein_coding transcript_biotype:protein_coding gene_symbol:SDC4 description:syndecan 4 [Source:HGNC Symbol;Acc:HGNC:10661]	18.32	3	3	12	202	21.971	4.60205	0.93147	1.03948	0.933143	0.96803	1.02933	1.08168	1.26954	1.12685	1.16406	0.122164
ENSOARP00000021712	pep chromosome:Oar_v3.1:1:14626487:14670411:1 gene:ENSOARG00000020218.1 transcript:ENSOART00000022015.1 gene_biotype:protein_coding transcript_biotype:protein_coding gene_symbol:ZMPSTE24 description:zinc metallopeptidase STE24 [Source:HGNC Symbol;Acc:HGNC:12877]	11.79	6	6	17	475	54.6895	7.47412	1.06111	1.02742	0.998784	1.0291	0.986371	1.00521	0.938309	0.976628	0.949008	0.122369
ENSOARP00000009694	pep chromosome:Oar_v3.1:15:77758977:77768829:-1 gene:ENSOARG00000009018.1 transcript:ENSOART00000009834.1 gene_biotype:protein_coding transcript_biotype:protein_coding gene_symbol:SSRP1 description:structure specific recognition protein 1 [Source:HGNC Symbol;Acc:HGNC:11327]	4.4	2	3	4	705	80.3492	8.17725	1.01583		1.01792	1.01688	0.94639		0.98563	0.96601	0.949978	0.122406
ENSOARP00000006948	pep chromosome:Oar_v3.1:X:77604114:77611924:-1 gene:ENSOARG00000006492.1 transcript:ENSOART00000007055.1 gene_biotype:protein_coding transcript_biotype:protein_coding gene_symbol:SSR4 description:signal sequence receptor subunit 4 [Source:HGNC Symbol;Acc:HGNC:11326]	12.14	2	2	6	173	18.8735	5.78271	1.02066	1.03547	1.05509	1.03707	1.02272	1.0127	0.979144	1.00485	0.968932	0.122954
ENSOARP00000007773	pep chromosome:Oar_v3.1:1:248432255:248557797:1 gene:ENSOARG00000007245.1 transcript:ENSOART00000007889.1 gene_biotype:protein_coding transcript_biotype:protein_coding gene_symbol:PIK3CB description:phosphatidylinositol-4,5-bisphosphate 3-kinase catalytic subunit beta [Source:HGNC Symbol;Acc:HGNC:8976]	2.98	3	4	6	1074	123.228	7.00537	1.0552	1.0058		1.0305	0.960977	0.970346		0.965661	0.937076	0.123153
ENSOARP00000014976	pep chromosome:Oar_v3.1:3:213501954:213503025:1 gene:ENSOARG00000013956.1 transcript:ENSOART00000015196.1 gene_biotype:protein_coding transcript_biotype:protein_coding gene_symbol:LGALS1 description:galectin 1 [Source:HGNC Symbol;Acc:HGNC:6561]	80.56	6	6	73	108	11.9619	5.16064	1.01679	1.05268	1.03387	1.03445	0.963989	0.973165	1.03057	0.989243	0.956302	0.124022
ENSOARP00000021580	pep scaffold:Oar_v3.1:JH924806.1:21:752:-1 gene:ENSOARG00000020099.1 transcript:ENSOART00000021882.1 gene_biotype:protein_coding transcript_biotype:protein_coding	12.22	1	1	7	90	10.0931	7.76709	1.00902	0.936696	0.968825	0.971514	1.00547	1.05276	1.00765	1.02196	1.05192	0.124192
ENSOARP00000008671	pep chromosome:Oar_v3.1:16:25456014:25569438:-1 gene:ENSOARG00000008081.1 transcript:ENSOART00000008797.1 gene_biotype:protein_coding transcript_biotype:protein_coding gene_symbol:NDUFS4 description:NADH:ubiquinone oxidoreductase subunit S4 [Source:HGNC Symbol;Acc:HGNC:7711]	38.24	6	6	79	170	19.34	10.1401	1.01399	0.968265	0.994066	0.992108	1.02145	1.09639	1.02231	1.04671	1.05504	0.124356
ENSOARP00000011855	pep chromosome:Oar_v3.1:21:42465421:42472473:1 gene:ENSOARG00000011058.1 transcript:ENSOART00000012029.1 gene_biotype:protein_coding transcript_biotype:protein_coding gene_symbol:PPP2R5B description:protein phosphatase 2 regulatory subunit B'beta [Source:HGNC Symbol;Acc:HGNC:9310]	13.03	5	7	11	491	56.1182	6.30322	1.0413		1.01026	1.02578	0.985434		0.955298	0.970366	0.945979	0.12457
ENSOARP00000010797	pep chromosome:Oar_v3.1:11:39031450:39073073:1 gene:ENSOARG00000010065.1 transcript:ENSOART00000010955.1 gene_biotype:protein_coding transcript_biotype:protein_coding gene_symbol:LASP1 description:LIM and SH3 protein 1 [Source:HGNC Symbol;Acc:HGNC:6513]	51.15	14	14	103	260	29.6802	7.04932	0.978282	1.02495	1.03174	1.01166	0.977438	0.985193	0.972183	0.978271	0.967	0.12458
ENSOARP00000002935	pep chromosome:Oar_v3.1:12:40533385:40657651:1 gene:ENSOARG00000002738.1 transcript:ENSOART00000002993.1 gene_biotype:protein_coding transcript_biotype:protein_coding	6.24	15	16	28	2550	288.751	7.21045	0.976749	1.0012	0.939405	0.972452	1.01205	1.00062	1.01128	1.00798	1.03654	0.124811
ENSOARP00000022447	pep chromosome:Oar_v3.1:1:99829215:99832274:-1 gene:ENSOARG00000020883.1 transcript:ENSOART00000022754.1 gene_biotype:protein_coding transcript_biotype:protein_coding gene_symbol:CERS2 description:ceramide synthase 2 [Source:HGNC Symbol;Acc:HGNC:14076]	6.58	2	2	4	380	44.8884	8.99756	0.91682	0.941452	1.00476	0.954345	1.05154	0.995327	1.00059	1.01582	1.06442	0.124822
ENSOARP00000009674	pep chromosome:Oar_v3.1:2:35845653:35897664:1 gene:ENSOARG00000009010.1 transcript:ENSOART00000009814.1 gene_biotype:protein_coding transcript_biotype:protein_coding gene_symbol:UBQLN1 description:ubiquilin-1 [Source:RefSeq peptide;Acc:NP_001155358]	14.65	2	6	29	594	62.8085	5.24951	1.08294	1.01246	1.04382	1.04641	1.00141	1.02042	0.959961	0.993931	0.94985	0.124837
ENSOARP00000002504	pep chromosome:Oar_v3.1:24:25971607:25977898:1 gene:ENSOARG00000002357.1 transcript:ENSOART00000002556.1 gene_biotype:protein_coding transcript_biotype:protein_coding gene_symbol:TUFM description:Tu translation elongation factor, mitochondrial [Source:HGNC Symbol;Acc:HGNC:12420]	75.6	27	27	229	414	45.4276	6.53662	1.01015	0.99851	0.946476	0.985046	1.03494	1.02341	1.01526	1.02454	1.04009	0.124876
ENSOARP00000008153	pep chromosome:Oar_v3.1:13:52700621:52727680:1 gene:ENSOARG00000007600.1 transcript:ENSOART00000008274.1 gene_biotype:protein_coding transcript_biotype:protein_coding	6.31	1	3	17	301	32.0794	7.44482	1.13738	1.23682		1.1871	0.851121	0.438392		0.644757	0.543137	0.125087
ENSOARP00000020741	pep chromosome:Oar_v3.1:1:86199012:86202220:1 gene:ENSOARG00000019307.1 transcript:ENSOART00000021027.1 gene_biotype:protein_coding transcript_biotype:protein_coding	63.3	5	15	230	218	25.7148	6.55127	0.78986	0.68024	1.265	0.911699	1.2644	1.53661	1.16126	1.32076	1.44868	0.125254
ENSOARP00000006760	pep chromosome:Oar_v3.1:5:36763583:36768939:1 gene:ENSOARG00000006311.1 transcript:ENSOART00000006864.1 gene_biotype:protein_coding transcript_biotype:protein_coding gene_symbol:HNRNPAB description:heterogeneous nuclear ribonucleoprotein A/B [Source:HGNC Symbol;Acc:HGNC:5034]	20.78	5	7	31	332	35.9832	6.94678	1.13016	1.12299	0.970355	1.0745	0.976513	0.972246	0.972295	0.973685	0.906172	0.125264
ENSOARP00000011348	pep chromosome:Oar_v3.1:14:52669010:52689803:1 gene:ENSOARG00000010573.1 transcript:ENSOART00000011508.1 gene_biotype:protein_coding transcript_biotype:protein_coding gene_symbol:PPP5C description:protein phosphatase 5 catalytic subunit [Source:HGNC Symbol;Acc:HGNC:9322]	20.41	14	14	53	583	65.1589	8.17725	0.965177	0.968851	0.997855	0.977294	1.01106	1.0328	0.986284	1.01005	1.03352	0.125519
ENSOARP00000015802	pep chromosome:Oar_v3.1:14:56362847:56379201:-1 gene:ENSOARG00000014733.1 transcript:ENSOART00000016035.1 gene_biotype:protein_coding transcript_biotype:protein_coding	47.3	14	14	94	296	32.1701	8.646	1.01855	0.998477	1.00405	1.00703	1.00307	0.980516	0.984212	0.989266	0.982364	0.125615
ENSOARP00000000723	pep scaffold:Oar_v3.1:JH922959.1:52933:58651:1 gene:ENSOARG00000000706.1 transcript:ENSOART00000000755.1 gene_biotype:protein_coding transcript_biotype:protein_coding	12.5	1	1	2	160	18.5677	10.2866	1.02099	0.954442		0.987718	1.1365	1.07307		1.10478	1.11852	0.125752
ENSOARP00000003882	pep chromosome:Oar_v3.1:7:99786552:99794414:1 gene:ENSOARG00000003638.1 transcript:ENSOART00000003950.1 gene_biotype:protein_coding transcript_biotype:protein_coding gene_symbol:EIF3J description:eukaryotic translation initiation factor 3 subunit J [Source:HGNC Symbol;Acc:HGNC:3270]	37.32	11	11	46	209	24.0664	5.24951	0.965431	1.00796	0.949754	0.974382	1.02963	0.994804	1.01517	1.0132	1.03984	0.125754
ENSOARP00000012921	pep chromosome:Oar_v3.1:6:58790384:58820251:1 gene:ENSOARG00000012052.1 transcript:ENSOART00000013109.1 gene_biotype:protein_coding transcript_biotype:protein_coding gene_symbol:UBE2K description:ubiquitin conjugating enzyme E2 K [Source:HGNC Symbol;Acc:HGNC:4914]	52.76	8	9	33	199	22.2967	6.58057	0.996284	1.01387	0.98667	0.998943	1.02599	1.01012	1.01438	1.01683	1.0179	0.125934
ENSOARP00000005256	pep chromosome:Oar_v3.1:12:49283888:49286061:-1 gene:ENSOARG00000004905.1 transcript:ENSOART00000005343.1 gene_biotype:protein_coding transcript_biotype:protein_coding gene_symbol:PUSL1 description:pseudouridylate synthase-like 1 [Source:HGNC Symbol;Acc:HGNC:26914]	5.26	1	1	3	266	29.1092	9.59814	0.914377	1.04934	0.891768	0.951828	1.01328	1.05828	1.13398	1.06852	1.12259	0.125991
ENSOARP00000000590	pep chromosome:Oar_v3.1:3:61917327:61963772:1 gene:ENSOARG00000000558.1 transcript:ENSOART00000000620.1 gene_biotype:protein_coding transcript_biotype:protein_coding gene_symbol:RANBP2 description:RAN binding protein 2 [Source:HGNC Symbol;Acc:HGNC:9848]	1.19	2	4	13	3018	334.371	5.77002	0.969044	1.02084		0.99494	1.13643	1.30706		1.22175	1.22796	0.125992
ENSOARP00000000735	pep chromosome:Oar_v3.1:4:10665217:10708323:-1 gene:ENSOARG00000000708.1 transcript:ENSOART00000000767.1 gene_biotype:protein_coding transcript_biotype:protein_coding gene_symbol:CALCR description:calcitonin receptor [Source:HGNC Symbol;Acc:HGNC:1440]	7.68	4	5	19	508	58.0032	6.20166	0.887376	0.889447	1.01909	0.93197	0.968389	1.07004	1.09099	1.04314	1.11928	0.126376
ENSOARP00000014543	pep chromosome:Oar_v3.1:19:50477966:50509508:-1 gene:ENSOARG00000013564.1 transcript:ENSOART00000014757.1 gene_biotype:protein_coding transcript_biotype:protein_coding gene_symbol:BSN description:bassoon presynaptic cytomatrix protein [Source:HGNC Symbol;Acc:HGNC:1117]	6.41	17	19	28	3788	403.812	7.51807	1.03935	1.07421	1.12352	1.07903	1.06387	0.941351	0.980183	0.995133	0.922252	0.126807
ENSOARP00000011541	pep chromosome:Oar_v3.1:X:8662234:8670110:1 gene:ENSOARG00000010764.1 transcript:ENSOART00000011704.1 gene_biotype:protein_coding transcript_biotype:protein_coding gene_symbol:HCCS description:holocytochrome c synthase [Source:HGNC Symbol;Acc:HGNC:4837]	12.73	3	3	6	275	31.007	7.04932	0.966281	0.999033	1.04887	1.00473	0.946428	0.97657	0.935806	0.952935	0.948451	0.12686
ENSOARP00000011812	pep chromosome:Oar_v3.1:X:52755122:52758542:1 gene:ENSOARG00000011017.1 transcript:ENSOART00000011984.1 gene_biotype:protein_coding transcript_biotype:protein_coding gene_symbol:WDR45 description:WD repeat domain 45 [Source:HGNC Symbol;Acc:HGNC:28912]	3.79	1	1	2	369	40.8034	7.13721	1.09423		1.63379	1.36401	0.726624		0.59883	0.662727	0.485868	0.127157
ENSOARP00000019604	pep chromosome:Oar_v3.1:14:23469513:23498927:1 gene:ENSOARG00000018268.1 transcript:ENSOART00000019877.1 gene_biotype:protein_coding transcript_biotype:protein_coding	6.89	4	4	11	566	62.4023	6.53662	0.989753	0.92412	0.914593	0.942822	0.990296	1.09416	0.98747	1.02398	1.08608	0.127573
ENSOARP00000020034	pep chromosome:Oar_v3.1:9:76021905:76053607:1 gene:ENSOARG00000018661.1 transcript:ENSOART00000020312.1 gene_biotype:protein_coding transcript_biotype:protein_coding gene_symbol:YWHAZ description:14-3-3 protein zeta/delta [Source:RefSeq peptide;Acc:NP_001254816]	73.68	12	20	570	247	27.9239	4.79248	0.997381	0.981074	0.953562	0.977339	1.01839	1.01148	0.990287	1.00672	1.03006	0.127764
ENSOARP00000001488	pep chromosome:Oar_v3.1:14:59371966:59374232:-1 gene:ENSOARG00000001428.1 transcript:ENSOART00000001531.1 gene_biotype:protein_coding transcript_biotype:protein_coding	48.91	9	9	31	137	15.6826	11.9712	1.08318	1.00805	0.999848	1.03036	0.934133	0.991385	0.982191	0.969236	0.940677	0.127938
ENSOARP00000017350	pep chromosome:Oar_v3.1:17:71449573:71509772:-1 gene:ENSOARG00000016148.1 transcript:ENSOART00000017596.1 gene_biotype:protein_coding transcript_biotype:protein_coding gene_symbol:PI4KA description:phosphatidylinositol 4-kinase alpha [Source:HGNC Symbol;Acc:HGNC:8983]	7.31	15	15	45	2024	223.553	8.80713	1.00374	0.956146	0.977333	0.979073	1.00603	1.02206	0.998032	1.00871	1.03027	0.127998
ENSOARP00000003368	pep chromosome:Oar_v3.1:13:24527960:24654525:-1 gene:ENSOARG00000003154.1 transcript:ENSOART00000003432.1 gene_biotype:protein_coding transcript_biotype:protein_coding gene_symbol:ARHGAP21 description:Rho GTPase activating protein 21 [Source:HGNC Symbol;Acc:HGNC:23725]	2.92	4	5	7	1607	178.587	8.104	0.949297	1.05507	1.04386	1.01608	0.896076	0.992958	0.851324	0.913453	0.899001	0.128043
ENSOARP00000022273	pep chromosome:Oar_v3.1:2:232511525:232515117:-1 gene:ENSOARG00000020725.1 transcript:ENSOART00000022578.1 gene_biotype:protein_coding transcript_biotype:protein_coding gene_symbol:PDE6D description:phosphodiesterase 6D [Source:HGNC Symbol;Acc:HGNC:8788]	21.09	2	2	4	147	16.9276	5.14795	0.979618	0.995764	0.930176	0.968519	1.02715	0.986147	1.06371	1.02567	1.05901	0.128102
ENSOARP00000007417	pep chromosome:Oar_v3.1:24:10534085:10545779:-1 gene:ENSOARG00000006923.1 transcript:ENSOART00000007528.1 gene_biotype:protein_coding transcript_biotype:protein_coding gene_symbol:RSL1D1 description:ribosomal L1 domain containing 1 [Source:HGNC Symbol;Acc:HGNC:24534]	6.43	3	3	5	482	53.1491	10.1108	1.03523	1.07037	1.0778	1.06113	1.05891	0.928618	0.956283	0.98127	0.924738	0.128312
ENSOARP00000000770	pep chromosome:Oar_v3.1:12:62324183:62392567:1 gene:ENSOARG00000000744.1 transcript:ENSOART00000000802.1 gene_biotype:protein_coding transcript_biotype:protein_coding gene_symbol:LAMC2 description:laminin subunit gamma-2 precursor [Source:RefSeq peptide;Acc:NP_001135830]	0.92	1	1	3	1193	131.43	6.34131	0.88224	0.973219	0.94924	0.9349	1.02339	0.957629	1.08106	1.02069	1.09177	0.128393
ENSOARP00000018719	pep chromosome:Oar_v3.1:2:131764126:131772092:-1 gene:ENSOARG00000017442.1 transcript:ENSOART00000018983.1 gene_biotype:protein_coding transcript_biotype:protein_coding gene_symbol:HNRNPA3 description:heterogeneous nuclear ribonucleoprotein A3 [Source:HGNC Symbol;Acc:HGNC:24941]	37.11	13	17	81	380	39.6846	9.01221	1.00503	1.00954	0.979384	0.997983	1.03568	1.00436	1.05805	1.0327	1.03479	0.128854
ENSOARP00000022242	pep chromosome:Oar_v3.1:2:232040718:232226295:1 gene:ENSOARG00000020693.1 transcript:ENSOART00000022547.1 gene_biotype:protein_coding transcript_biotype:protein_coding gene_symbol:ARMC9 description:armadillo repeat containing 9 [Source:HGNC Symbol;Acc:HGNC:20730]	5.13	5	5	9	818	91.752	6.87354	1.02301	1.02845	1.00924	1.02023	1.01089	1.00062	1.011	1.00751	0.987527	0.12922
ENSOARP00000009548	pep chromosome:Oar_v3.1:11:54733432:54740870:1 gene:ENSOARG00000008892.1 transcript:ENSOART00000009685.1 gene_biotype:protein_coding transcript_biotype:protein_coding gene_symbol:MRPL38 description:mitochondrial ribosomal protein L38 [Source:HGNC Symbol;Acc:HGNC:14033]	3.01	1	1	2	365	42.5663	7.60596		1.00716	0.972565	0.989862		1.03035	1.05333	1.04184	1.05251	0.129343
ENSOARP00000003779	pep chromosome:Oar_v3.1:23:46984295:47014837:-1 gene:ENSOARG00000003542.1 transcript:ENSOART00000003846.1 gene_biotype:protein_coding transcript_biotype:protein_coding gene_symbol:HDHD2 description:haloacid dehalogenase like hydrolase domain containing 2 [Source:HGNC Symbol;Acc:HGNC:25364]	71.43	15	15	61	259	28.523	6.55127	1.05562	1.00919	1.03777	1.03419	0.975082	0.961938	1.02756	0.988194	0.95552	0.12989
ENSOARP00000001065	pep scaffold:Oar_v3.1:JH924885.1:2036:4457:1 gene:ENSOARG00000001025.1 transcript:ENSOART00000001099.1 gene_biotype:protein_coding transcript_biotype:protein_coding gene_symbol:TOLLIP description:toll interacting protein [Source:HGNC Symbol;Acc:HGNC:16476]	5	2	2	3	280	30.2735	6.80029	1.02621	1.0966		1.06141	0.973158	0.904894		0.939026	0.884698	0.129935
ENSOARP00000013533	pep chromosome:Oar_v3.1:21:44657971:44670183:-1 gene:ENSOARG00000012625.1 transcript:ENSOART00000013733.1 gene_biotype:protein_coding transcript_biotype:protein_coding gene_symbol:PITPNM1 description:phosphatidylinositol transfer protein membrane associated 1 [Source:HGNC Symbol;Acc:HGNC:9003]	14.13	14	14	33	1224	132.082	6.21436	1.00599	0.979711	1.00196	0.995887	0.999632	1.05095	1.0354	1.02866	1.03291	0.130268
ENSOARP00000021641	pep chromosome:Oar_v3.1:3:46137618:46147132:1 gene:ENSOARG00000020154.1 transcript:ENSOART00000021943.1 gene_biotype:protein_coding transcript_biotype:protein_coding	50.4	4	25	149	502	54.1399	6.58057	1.05648	0.987912	1.05406	1.03282	0.970176	1.00857	0.974082	0.984275	0.953001	0.130394
ENSOARP00000019693	pep chromosome:Oar_v3.1:5:24781254:24819505:1 gene:ENSOARG00000018344.1 transcript:ENSOART00000019966.1 gene_biotype:protein_coding transcript_biotype:protein_coding gene_symbol:ALDH7A1 description:aldehyde dehydrogenase 7 family member A1 [Source:HGNC Symbol;Acc:HGNC:877]	46.57	21	22	110	539	58.57	7.09326	1.00436	1.11305	1.05769	1.05837	0.988489	0.993713	1.01035	0.997516	0.942504	0.130548
ENSOARP00000016036	pep chromosome:Oar_v3.1:19:56202795:56206018:1 gene:ENSOARG00000014949.1 transcript:ENSOART00000016270.1 gene_biotype:protein_coding transcript_biotype:protein_coding gene_symbol:RPL32 description:ribosomal protein L32 [Source:HGNC Symbol;Acc:HGNC:10336]	43.7	6	6	19	135	15.8638	11.3267	1.1071	0.962211	1.04789	1.03907	0.918941	0.983907	0.952199	0.951682	0.915901	0.130604
ENSOARP00000008941	pep chromosome:Oar_v3.1:4:50181439:50182632:-1 gene:ENSOARG00000008339.1 transcript:ENSOART00000009071.1 gene_biotype:protein_coding transcript_biotype:protein_coding	35.01	13	13	55	397	44.6284	8.66064	1.0219	0.966547	1.02097	1.00314	0.966601	0.962788	0.974157	0.967849	0.96482	0.130647
ENSOARP00000007782	pep chromosome:Oar_v3.1:11:54344148:54354856:1 gene:ENSOARG00000007258.1 transcript:ENSOART00000007898.1 gene_biotype:protein_coding transcript_biotype:protein_coding gene_symbol:UBE2O description:ubiquitin conjugating enzyme E2 O [Source:HGNC Symbol;Acc:HGNC:29554]	22.17	21	21	49	1132	124.524	5.09717	0.979243	1.00429	0.993246	0.99226	1.00154	1.01508	1.00707	1.0079	1.01576	0.130706
ENSOARP00000006548	pep chromosome:Oar_v3.1:X:77532429:77545673:1 gene:ENSOARG00000006092.1 transcript:ENSOART00000006650.1 gene_biotype:protein_coding transcript_biotype:protein_coding gene_symbol:L1CAM description:L1 cell adhesion molecule [Source:HGNC Symbol;Acc:HGNC:6470]	25.56	29	31	168	1260	140.522	5.87158	1.01594	0.986161	0.996279	0.999459	1.0215	1.04386	1.00921	1.02486	1.02541	0.130727
ENSOARP00000007761	pep chromosome:Oar_v3.1:21:17994065:18071164:1 gene:ENSOARG00000007238.1 transcript:ENSOART00000007877.1 gene_biotype:protein_coding transcript_biotype:protein_coding gene_symbol:PAK1 description:p21 (RAC1) activated kinase 1 [Source:HGNC Symbol;Acc:HGNC:8590]	39.89	11	19	93	544	60.5217	5.85889	1.00233	0.940466	0.955481	0.966093	1.02421	1.0206	0.983101	1.0093	1.04473	0.130968
ENSOARP00000006123	pep chromosome:Oar_v3.1:15:35264255:35293783:-1 gene:ENSOARG00000005707.1 transcript:ENSOART00000006217.1 gene_biotype:protein_coding transcript_biotype:protein_coding gene_symbol:C11orf58 description:chromosome 11 open reading frame 58 [Source:HGNC Symbol;Acc:HGNC:16990]	8.29	2	2	7	181	20.1102	4.76709	0.968209	1.25804	1.28732	1.17119	1.0731	0.840334	0.897524	0.936986	0.800028	0.131006
ENSOARP00000000119	pep chromosome:Oar_v3.1:26:25766845:25805723:-1 gene:ENSOARG00000000139.1 transcript:ENSOART00000000144.1 gene_biotype:protein_coding transcript_biotype:protein_coding gene_symbol:PURG description:purine rich element binding protein G [Source:HGNC Symbol;Acc:HGNC:17930]	6.13	1	3	15	326	36.7377	9.48096	1.10275	0.96405	1.08534	1.05071	0.940665	1.00703	0.898145	0.948614	0.902828	0.131184
ENSOARP00000014784	pep chromosome:Oar_v3.1:X:54237546:54239651:1 gene:ENSOARG00000013789.1 transcript:ENSOART00000015004.1 gene_biotype:protein_coding transcript_biotype:protein_coding	44.16	6	6	35	154	17.3796	5.09717	1.02039	0.990298	0.936266	0.982318	1.06392	1.02259	1.02127	1.03592	1.05457	0.131247
ENSOARP00000021162	pep chromosome:Oar_v3.1:1:11020467:11048317:-1 gene:ENSOARG00000019703.1 transcript:ENSOART00000021457.1 gene_biotype:protein_coding transcript_biotype:protein_coding gene_symbol:OSCP1 description:organic solute carrier partner 1 [Source:HGNC Symbol;Acc:HGNC:29971]	11.83	4	4	10	389	44.4629	5.97314	0.934102	0.936422	0.990761	0.953762	1.01189	0.974422	0.996609	0.994307	1.04251	0.131999
ENSOARP00000020030	pep scaffold:Oar_v3.1:JH923837.1:10508:13045:1 gene:ENSOARG00000018658.1 transcript:ENSOART00000020308.1 gene_biotype:protein_coding transcript_biotype:protein_coding gene_symbol:GPRASP2 description:G protein-coupled receptor associated sorting protein 2 [Source:HGNC Symbol;Acc:HGNC:25169]	2.84	2	2	3	845	94.7945	5.021	0.967919		0.902548	0.935234	1.01949		1.01329	1.01639	1.08678	0.132015
ENSOARP00000006318	pep chromosome:Oar_v3.1:6:43983353:44038345:-1 gene:ENSOARG00000005891.1 transcript:ENSOART00000006414.1 gene_biotype:protein_coding transcript_biotype:protein_coding	10.31	9	9	20	795	90.9052	7.45947	0.995722	1.06615	1.01773	1.02653	0.979206	0.975155	0.999786	0.984716	0.959266	0.13214
ENSOARP00000018204	pep chromosome:Oar_v3.1:2:129780255:129869619:1 gene:ENSOARG00000016943.1 transcript:ENSOART00000018462.1 gene_biotype:protein_coding transcript_biotype:protein_coding gene_symbol:SESTD1 description:SEC14 and spectrin domain containing 1 [Source:HGNC Symbol;Acc:HGNC:18379]	7.75	5	5	10	697	79.4133	5.12256	1.04786	1.05008	1.00851	1.03548	1.01693	1.01035	0.985522	1.00427	0.969856	0.132286
ENSOARP00000006937	pep chromosome:Oar_v3.1:3:161850198:161872924:-1 gene:ENSOARG00000006477.1 transcript:ENSOART00000007044.1 gene_biotype:protein_coding transcript_biotype:protein_coding gene_symbol:MARS description:methionyl-tRNA synthetase [Source:HGNC Symbol;Acc:HGNC:6898]	18.48	14	14	33	893	100.245	6.50732	1.01366	1.00676	0.975024	0.998482	1.02026	1.01784	1.0259	1.02133	1.02289	0.132772
ENSOARP00000002125	pep chromosome:Oar_v3.1:24:38166137:38175158:1 gene:ENSOARG00000002021.1 transcript:ENSOART00000002175.1 gene_biotype:protein_coding transcript_biotype:protein_coding gene_symbol:RAC1 description:ras-related C3 botulinum toxin substrate 1 [Source:RefSeq peptide;Acc:NP_001155328]	35.56	5	7	112	180	20.2356	8.5874	1.10988	0.979908	1.02479	1.03819	0.948505	0.993467	0.935647	0.959206	0.923919	0.132856
ENSOARP00000019343	pep chromosome:Oar_v3.1:20:46965418:46982363:1 gene:ENSOARG00000018017.1 transcript:ENSOART00000019613.1 gene_biotype:protein_coding transcript_biotype:protein_coding gene_symbol:SSR1 description:signal sequence receptor subunit 1 [Source:HGNC Symbol;Acc:HGNC:11323]	12.14	3	3	7	280	31.3778	4.42432	0.989886	0.998109	0.94252	0.976838	1.02831	0.991098	1.06012	1.02651	1.05085	0.133252
ENSOARP00000009289	pep chromosome:Oar_v3.1:3:162844049:162856968:1 gene:ENSOARG00000008655.1 transcript:ENSOART00000009425.1 gene_biotype:protein_coding transcript_biotype:protein_coding gene_symbol:GLS2 description:glutaminase 2 [Source:HGNC Symbol;Acc:HGNC:29570]	2.33	1	2	5	602	66.6332	7.40088	0.927031	0.953356		0.940194	1.26378	1.07767		1.17073	1.2452	0.133667
ENSOARP00000019709	pep chromosome:Oar_v3.1:14:23534185:23535422:-1 gene:ENSOARG00000018362.1 transcript:ENSOART00000019982.1 gene_biotype:protein_coding transcript_biotype:protein_coding gene_symbol:MT3 description:metallothionein-3 [Source:RefSeq peptide;Acc:NP_001009755]	61.76	4	4	26	68	6.85751	4.71631	0.835758	0.929166	1.15683	0.973919	1.09147	1.215	1.19362	1.1667	1.19794	0.133691
ENSOARP00000006346	pep chromosome:Oar_v3.1:25:26222381:26254426:-1 gene:ENSOARG00000005922.1 transcript:ENSOART00000006443.1 gene_biotype:protein_coding transcript_biotype:protein_coding gene_symbol:PPA1 description:pyrophosphatase (inorganic) 1 [Source:HGNC Symbol;Acc:HGNC:9226]	66.09	14	15	73	289	32.616	5.46533	1.04082	1.02278	1.02046	1.02802	1.00742	1.01614	0.965718	0.996428	0.969269	0.133869
ENSOARP00000015513	pep chromosome:Oar_v3.1:5:5009157:5012267:-1 gene:ENSOARG00000014457.1 transcript:ENSOART00000015740.1 gene_biotype:protein_coding transcript_biotype:protein_coding gene_symbol:RPL18A description:ribosomal protein L18a [Source:HGNC Symbol;Acc:HGNC:10311]	33.9	7	7	40	177	20.895	10.9019	1.0182	0.991896	1.02156	1.01055	0.952863	0.975179	1.00444	0.977494	0.967287	0.134103
ENSOARP00000001486	pep scaffold:Oar_v3.1:JH921741.1:6448:6582:1 gene:ENSOARG00000001429.1 transcript:ENSOART00000001528.1 gene_biotype:protein_coding transcript_biotype:protein_coding	42.22	2	2	16	45	5.18461	8.71924	0.784256	0.628729	0.674987	0.695991	0.797018	1.37681	0.932237	1.03535	1.4876	0.134225
ENSOARP00000011426	pep chromosome:Oar_v3.1:17:61935603:61959962:-1 gene:ENSOARG00000010650.1 transcript:ENSOART00000011586.1 gene_biotype:protein_coding transcript_biotype:protein_coding gene_symbol:ALDH2 description:aldehyde dehydrogenase 2 family (mitochondrial) [Source:HGNC Symbol;Acc:HGNC:404]	50.77	24	25	175	520	56.6649	7.6499	0.969147	1.00426	0.937318	0.970243	1.01367	0.99195	1.03067	1.0121	1.04314	0.134359
ENSOARP00000021164	pep chromosome:Oar_v3.1:3:37992920:38006794:-1 gene:ENSOARG00000019705.1 transcript:ENSOART00000021459.1 gene_biotype:protein_coding transcript_biotype:protein_coding gene_symbol:PCYOX1 description:prenylcysteine oxidase 1 [Source:HGNC Symbol;Acc:HGNC:20588]	12.65	7	8	39	585	64.5717	6.69775	1.05958	0.986435	1.05254	1.03285	0.987779	1.00259	0.941165	0.977177	0.946095	0.134635
ENSOARP00000002535	pep chromosome:Oar_v3.1:13:23184943:23206285:1 gene:ENSOARG00000002391.1 transcript:ENSOART00000002588.1 gene_biotype:protein_coding transcript_biotype:protein_coding gene_symbol:MSRB2 description:methionine sulfoxide reductase B2 [Source:HGNC Symbol;Acc:HGNC:17061]	7.78	1	1	3	167	17.8016	8.32373	0.996154		1.12375	1.05995	0.914475		0.887344	0.900909	0.849951	0.134966
ENSOARP00000010004	pep chromosome:Oar_v3.1:18:53792939:53802932:-1 gene:ENSOARG00000009326.1 transcript:ENSOART00000010148.1 gene_biotype:protein_coding transcript_biotype:protein_coding gene_symbol:FKBP3 description:FK506 binding protein 3 [Source:HGNC Symbol;Acc:HGNC:3719]	41.78	9	10	45	225	25.2714	9.34912	1.014	1.00611	1.0005	1.00687	0.981149	0.999013	0.939701	0.973288	0.966649	0.135502
ENSOARP00000002480	pep chromosome:Oar_v3.1:9:14797335:14832922:1 gene:ENSOARG00000002338.1 transcript:ENSOART00000002532.1 gene_biotype:protein_coding transcript_biotype:protein_coding gene_symbol:TSNARE1 description:t-SNARE domain containing 1 [Source:HGNC Symbol;Acc:HGNC:26437]	4.2	2	2	6	429	46.8059	6.48096	0.854369	1.02964	0.654308	0.846106	0.991807	1.05061	1.16991	1.07077	1.26553	0.135508
ENSOARP00000005333	pep chromosome:Oar_v3.1:19:59298677:59328517:1 gene:ENSOARG00000004977.1 transcript:ENSOART00000005420.1 gene_biotype:protein_coding transcript_biotype:protein_coding gene_symbol:RUVBL1 description:RuvB like AAA ATPase 1 [Source:HGNC Symbol;Acc:HGNC:10474]	22.43	8	8	19	419	46.3082	5.93506	1.02278	1.03193	1.00734	1.02068	1.05375	1.0235	1.06537	1.04754	1.02631	0.135513
ENSOARP00000013850	pep chromosome:Oar_v3.1:22:256159:265601:-1 gene:ENSOARG00000012931.1 transcript:ENSOART00000014055.1 gene_biotype:protein_coding transcript_biotype:protein_coding	11.56	2	2	6	147	16.6203	7.41553	1.06803	0.987147	1.01087	1.02202	0.955365	0.98587	0.980546	0.973927	0.952947	0.135582
ENSOARP00000014607	pep chromosome:Oar_v3.1:19:281018:312307:1 gene:ENSOARG00000013624.1 transcript:ENSOART00000014822.1 gene_biotype:protein_coding transcript_biotype:protein_coding gene_symbol:DBNL description:drebrin like [Source:HGNC Symbol;Acc:HGNC:2696]	27.5	10	10	26	440	49.6104	4.99561	1.0634	1.042	0.948266	1.01789	0.942171	0.913129	0.976023	0.943774	0.927186	0.135707
ENSOARP00000019991	pep chromosome:Oar_v3.1:2:207198404:207201274:1 gene:ENSOARG00000018622.1 transcript:ENSOART00000020268.1 gene_biotype:protein_coding transcript_biotype:protein_coding	41.78	7	10	58	225	24.7893	4.66553	1.04105	1.0389	1.00975	1.0299	1.01019	0.999896	1.01686	1.00898	0.979688	0.136127
ENSOARP00000017427	pep chromosome:Oar_v3.1:17:53803322:53855474:1 gene:ENSOARG00000016226.1 transcript:ENSOART00000017674.1 gene_biotype:protein_coding transcript_biotype:protein_coding gene_symbol:ATP2A2 description:ATPase sarcoplasmic/endoplasmic reticulum Ca2+ transporting 2 [Source:HGNC Symbol;Acc:HGNC:812]	35.6	35	35	170	1042	114.752	5.37646	1.01169	0.955884	0.997129	0.988234	1.02121	1.027	1.01257	1.02026	1.03241	0.136591
ENSOARP00000018231	pep chromosome:Oar_v3.1:5:22515074:22534975:-1 gene:ENSOARG00000016981.1 transcript:ENSOART00000018492.1 gene_biotype:protein_coding transcript_biotype:protein_coding gene_symbol:ISOC1 description:isochorismatase domain containing 1 [Source:HGNC Symbol;Acc:HGNC:24254]	22.66	6	6	30	278	30.5223	7.76709	1.03132	1.01196	1.01577	1.01968	1.01911	0.981533	0.977682	0.992776	0.973616	0.136744
ENSOARP00000002279	pep chromosome:Oar_v3.1:4:91948779:92368732:1 gene:ENSOARG00000002149.1 transcript:ENSOART00000002330.1 gene_biotype:protein_coding transcript_biotype:protein_coding gene_symbol:SND1 description:staphylococcal nuclease and tudor domain containing 1 [Source:HGNC Symbol;Acc:HGNC:30646]	31.07	25	25	93	885	99.8888	8.29443	0.994581	1.03653	1.02905	1.02005	1.00587	0.989586	0.983968	0.99314	0.973617	0.13683
ENSOARP00000015714	pep chromosome:Oar_v3.1:11:47788873:47856498:-1 gene:ENSOARG00000014649.1 transcript:ENSOART00000015946.1 gene_biotype:protein_coding transcript_biotype:protein_coding gene_symbol:TEX2 description:testis expressed 2 [Source:HGNC Symbol;Acc:HGNC:30884]	5.59	7	7	9	1127	124.715	5.97314	1.01555	0.936655	0.9729	0.975034	1.04238	1.00036	1.02651	1.02308	1.04928	0.136963
ENSOARP00000007817	pep chromosome:Oar_v3.1:17:52168248:52191479:1 gene:ENSOARG00000007293.1 transcript:ENSOART00000007934.1 gene_biotype:protein_coding transcript_biotype:protein_coding gene_symbol:ABCB9 description:ATP binding cassette subfamily B member 9 [Source:HGNC Symbol;Acc:HGNC:50]	2.08	1	2	13	769	84.5621	7.57666	1.13758	1.00086	1.1111	1.08318	0.982731	1.03992	0.956448	0.993033	0.916776	0.137067
ENSOARP00000001211	pep chromosome:Oar_v3.1:23:42015205:42044225:-1 gene:ENSOARG00000001168.1 transcript:ENSOART00000001248.1 gene_biotype:protein_coding transcript_biotype:protein_coding gene_symbol:PPP4R1 description:protein phosphatase 4 regulatory subunit 1 [Source:HGNC Symbol;Acc:HGNC:9320]	0.63	1	1	4	960	105.676	4.98291	0.880069	0.936349		0.908209	0.971889	1.01403		0.992962	1.09332	0.13746
ENSOARP00000016300	pep chromosome:Oar_v3.1:15:21674873:21677754:-1 gene:ENSOARG00000015194.1 transcript:ENSOART00000016534.1 gene_biotype:protein_coding transcript_biotype:protein_coding gene_symbol:CRYAB description:crystallin alpha B [Source:HGNC Symbol;Acc:HGNC:2389]	60	9	9	186	175	20.0544	7.32764	1.15221	1.03817	1.11391	1.10143	1.08635	0.93486	0.967035	0.996082	0.904354	0.138143
ENSOARP00000002946	pep chromosome:Oar_v3.1:5:14297526:14318646:1 gene:ENSOARG00000002768.1 transcript:ENSOART00000003005.1 gene_biotype:protein_coding transcript_biotype:protein_coding gene_symbol:EVI5L description:ecotropic viral integration site 5 like [Source:HGNC Symbol;Acc:HGNC:30464]	8.68	8	8	15	737	84.1258	5.35107	0.973844	1.00064	0.963642	0.979375	1.0197	0.989828	1.0662	1.02524	1.04683	0.138162
ENSOARP00000002026	pep chromosome:Oar_v3.1:11:34428940:34446427:1 gene:ENSOARG00000001923.1 transcript:ENSOART00000002073.1 gene_biotype:protein_coding transcript_biotype:protein_coding gene_symbol:COPS3 description:COP9 signalosome subunit 3 [Source:HGNC Symbol;Acc:HGNC:2239]	25.53	10	10	43	423	47.735	6.52197	0.997614	0.97159	0.966016	0.978407	0.989845	0.999397	1.00576	0.998334	1.02037	0.138225
ENSOARP00000009387	pep chromosome:Oar_v3.1:20:26882027:26883168:1 gene:ENSOARG00000008745.1 transcript:ENSOART00000009524.1 gene_biotype:protein_coding transcript_biotype:protein_coding	55.93	5	6	74	118	13.5569	10.2573	1.03143	0.985612	0.964052	0.993698	1.01809	1.05527	1.03309	1.03548	1.04205	0.138336
ENSOARP00000008428	pep chromosome:Oar_v3.1:1:30977088:31014532:1 gene:ENSOARG00000007851.1 transcript:ENSOART00000008550.1 gene_biotype:protein_coding transcript_biotype:protein_coding gene_symbol:PRKAA2 description:5'-AMP-activated protein kinase catalytic subunit alpha-2 [Source:RefSeq peptide;Acc:NP_001106287]	10.63	5	6	12	536	60.7627	7.73779	0.990606	1.07621	0.972602	1.01314	0.944889	0.976922	0.91402	0.945277	0.933017	0.138613
ENSOARP00000004534	pep chromosome:Oar_v3.1:X:77099954:77114323:1 gene:ENSOARG00000004237.1 transcript:ENSOART00000004615.1 gene_biotype:protein_coding transcript_biotype:protein_coding gene_symbol:G6PD description:glucose-6-phosphate dehydrogenase [Source:HGNC Symbol;Acc:HGNC:4057]	44.27	24	24	98	515	58.939	7.7085	0.988026	0.981397	0.986617	0.985347	0.985717	0.999165	0.996473	0.993785	1.00856	0.138963
ENSOARP00000020197	pep chromosome:Oar_v3.1:3:216985374:217003840:1 gene:ENSOARG00000018800.1 transcript:ENSOART00000020477.1 gene_biotype:protein_coding transcript_biotype:protein_coding gene_symbol:SEPT3 description:septin 3 [Source:HGNC Symbol;Acc:HGNC:10750]	31.84	12	12	85	358	40.6561	7.1958	1.02194	0.972221	0.991163	0.995108	1.0268	1.01091	1.04089	1.0262	1.03125	0.139244
ENSOARP00000017329	pep chromosome:Oar_v3.1:6:116342251:116356946:1 gene:ENSOARG00000016137.1 transcript:ENSOART00000017575.1 gene_biotype:protein_coding transcript_biotype:protein_coding gene_symbol:CTBP1 description:C-terminal binding protein 1 [Source:HGNC Symbol;Acc:HGNC:2494]	20.68	4	7	28	353	37.4313	8.93896	0.973311	0.954549	0.996912	0.974924	1.02413	0.980634	1.0267	1.01049	1.03648	0.139594
ENSOARP00000012092	pep chromosome:Oar_v3.1:17:69762293:69789211:-1 gene:ENSOARG00000011283.1 transcript:ENSOART00000012268.1 gene_biotype:protein_coding transcript_biotype:protein_coding gene_symbol:PISD description:phosphatidylserine decarboxylase [Source:HGNC Symbol;Acc:HGNC:8999]	2.7	1	1	2	408	46.3731	9.65674	0.964387	0.963407		0.963897	1.12355	1.0293		1.07643	1.11674	0.139604
ENSOARP00000015867	pep chromosome:Oar_v3.1:2:100824898:100842211:-1 gene:ENSOARG00000014790.1 transcript:ENSOART00000016100.1 gene_biotype:protein_coding transcript_biotype:protein_coding	30.52	12	12	56	439	50.9842	6.07471	1.02175	1.03418	1.01785	1.02459	0.97936	1.01009	1.01602	1.00182	0.977775	0.139752
ENSOARP00000018126	pep chromosome:Oar_v3.1:5:47708058:47708637:1 gene:ENSOARG00000016879.1 transcript:ENSOART00000018382.1 gene_biotype:protein_coding transcript_biotype:protein_coding	13.37	1	2	18	172	19.3076	8.45557	0.991375	0.967273	0.968788	0.975812	0.994666	1.0005	1.06667	1.02061	1.04591	0.139864
ENSOARP00000013118	pep chromosome:Oar_v3.1:2:53159612:53165463:-1 gene:ENSOARG00000012239.1 transcript:ENSOART00000013309.1 gene_biotype:protein_coding transcript_biotype:protein_coding gene_symbol:PHF24 description:PHD finger protein 24 [Source:HGNC Symbol;Acc:HGNC:29180]	23.88	9	9	33	402	45.2724	5.73193	1.03575	0.995046	0.985307	1.00537	0.981391	0.978576	0.968109	0.976026	0.970814	0.140024
ENSOARP00000002933	pep chromosome:Oar_v3.1:8:80986470:80986883:-1 gene:ENSOARG00000002764.1 transcript:ENSOART00000002992.1 gene_biotype:protein_coding transcript_biotype:protein_coding	31.39	5	5	19	137	14.8341	9.94971	1.02511	0.984401	1.03195	1.01382	0.938126	0.996083	0.981355	0.971855	0.958609	0.140345
ENSOARP00000020439	pep chromosome:Oar_v3.1:3:137026540:137035155:1 gene:ENSOARG00000019034.1 transcript:ENSOART00000020721.1 gene_biotype:protein_coding transcript_biotype:protein_coding gene_symbol:PRKAG1 description:protein kinase AMP-activated non-catalytic subunit gamma 1 [Source:HGNC Symbol;Acc:HGNC:9385]	14.94	3	5	11	328	37.2406	6.91748	0.959658		0.953739	0.956698	0.984968		1.02523	1.0051	1.05059	0.140434
ENSOARP00000019058	pep chromosome:Oar_v3.1:X:117507712:117627127:-1 gene:ENSOARG00000017759.1 transcript:ENSOART00000019326.1 gene_biotype:protein_coding transcript_biotype:protein_coding gene_symbol:PAK3 description:p21 (RAC1) activated kinase 3 [Source:HGNC Symbol;Acc:HGNC:8592]	34.01	7	16	77	544	60.6127	5.51611	1.00898	0.968033	0.995114	0.99071	1.00667	1.02871	1.01228	1.01589	1.02541	0.14048
ENSOARP00000006886	pep chromosome:Oar_v3.1:2:241007048:241085278:-1 gene:ENSOARG00000006435.1 transcript:ENSOART00000006991.1 gene_biotype:protein_coding transcript_biotype:protein_coding gene_symbol:CLIC4 description:chloride intracellular channel 4 [Source:HGNC Symbol;Acc:HGNC:13518]	71.15	16	16	100	253	28.6947	5.78271	0.963416	1.02381	0.939373	0.975532	1.03834	1.01055	1.02282	1.02391	1.04959	0.140516
ENSOARP00000021057	pep chromosome:Oar_v3.1:1:88006497:88021863:1 gene:ENSOARG00000019607.1 transcript:ENSOART00000021351.1 gene_biotype:protein_coding transcript_biotype:protein_coding	37.89	13	13	150	256	28.7123	9.31982	0.987836	0.986383	0.98891	0.98771	1.002	1.0247	0.991026	1.00591	1.01842	0.14116
ENSOARP00000021416	pep chromosome:Oar_v3.1:1:12485450:12509334:-1 gene:ENSOARG00000019950.1 transcript:ENSOART00000021716.1 gene_biotype:protein_coding transcript_biotype:protein_coding gene_symbol:SF3A3 description:splicing factor 3a subunit 3 [Source:HGNC Symbol;Acc:HGNC:10767]	8.58	4	5	8	501	58.8693	5.37646	0.987339	1.05772	0.978759	1.00794	0.985659	0.942626	0.886651	0.938312	0.930922	0.141181
ENSOARP00000017310	pep chromosome:Oar_v3.1:1:68549763:68642817:1 gene:ENSOARG00000016117.1 transcript:ENSOART00000017555.1 gene_biotype:protein_coding transcript_biotype:protein_coding	0.72	2	2	2	1802	199.687	6.84424		1.0494	1.13752	1.09346		0.93848	0.744883	0.841681	0.769744	0.141519
ENSOARP00000002268	pep chromosome:Oar_v3.1:14:33812462:33832616:-1 gene:ENSOARG00000002145.1 transcript:ENSOART00000002319.1 gene_biotype:protein_coding transcript_biotype:protein_coding gene_symbol:DYNC1LI2 description:dynein cytoplasmic 1 light intermediate chain 2 [Source:HGNC Symbol;Acc:HGNC:2966]	44.75	19	22	104	505	55.4192	6.06201	1.0051	1.04503	1.05525	1.03513	1.02214	0.993486	0.957263	0.990964	0.957337	0.142286
ENSOARP00000018920	pep chromosome:Oar_v3.1:24:21669605:21883171:1 gene:ENSOARG00000017631.1 transcript:ENSOART00000019188.1 gene_biotype:protein_coding transcript_biotype:protein_coding gene_symbol:PRKCB description:protein kinase C beta [Source:HGNC Symbol;Acc:HGNC:9395]	32.12	11	18	93	576	66.1831	6.45557	0.934434	0.908136	0.986399	0.94299	1.01876	1.11126	0.964604	1.03154	1.09391	0.14254
ENSOARP00000015325	pep chromosome:Oar_v3.1:17:62946588:62984945:1 gene:ENSOARG00000014274.1 transcript:ENSOART00000015549.1 gene_biotype:protein_coding transcript_biotype:protein_coding gene_symbol:GIT2 description:GIT ArfGAP 2 [Source:HGNC Symbol;Acc:HGNC:4273]	2.24	1	2	3	759	84.5304	7.25439	1.11045	1.06857		1.08951	0.862745	0.993272		0.928009	0.851768	0.142582
ENSOARP00000010197	pep chromosome:Oar_v3.1:6:110452891:110475183:1 gene:ENSOARG00000009499.1 transcript:ENSOART00000010346.1 gene_biotype:protein_coding transcript_biotype:protein_coding	4.81	1	1	11	208	23.2886	7.59131	0.785329	0.512098	0.54948	0.615636	0.721999	1.56435	0.993889	1.09341	1.77607	0.142893
ENSOARP00000020383	pep chromosome:Oar_v3.1:2:209236699:209259307:-1 gene:ENSOARG00000018980.1 transcript:ENSOART00000020664.1 gene_biotype:protein_coding transcript_biotype:protein_coding gene_symbol:IDH1 description:isocitrate dehydrogenase (NADP(+)) 1, cytosolic [Source:HGNC Symbol;Acc:HGNC:5382]	54.59	23	24	150	414	46.7035	6.80029	1.17005	1.06583	0.99719	1.07769	1.01122	0.99022	0.906596	0.969346	0.899465	0.142989
ENSOARP00000010772	pep chromosome:Oar_v3.1:8:26897439:26914465:1 gene:ENSOARG00000010047.1 transcript:ENSOART00000010930.1 gene_biotype:protein_coding transcript_biotype:protein_coding gene_symbol:DDO description:D-aspartate oxidase [Source:HGNC Symbol;Acc:HGNC:2727]	10.28	4	4	9	360	39.6335	8.74854	0.953379	0.879637	0.82093	0.884649	0.894105	1.10438	1.06463	1.02104	1.15417	0.143199
ENSOARP00000008043	pep chromosome:Oar_v3.1:8:10276893:10461247:-1 gene:ENSOARG00000007496.1 transcript:ENSOART00000008163.1 gene_biotype:protein_coding transcript_biotype:protein_coding gene_symbol:ME1 description:malic enzyme 1 [Source:HGNC Symbol;Acc:HGNC:6983]	30.83	17	17	100	545	60.8974	5.61768	0.938095	0.98218	0.95284	0.957705	0.980973	0.986035	0.977901	0.981636	1.02499	0.143404
ENSOARP00000004449	pep chromosome:Oar_v3.1:26:38515387:38575699:1 gene:ENSOARG00000004167.1 transcript:ENSOART00000004527.1 gene_biotype:protein_coding transcript_biotype:protein_coding gene_symbol:NGLY1 description:N-glycanase 1 [Source:HGNC Symbol;Acc:HGNC:17646]	8.67	5	5	12	577	66.0472	6.49365	0.967201	0.992897	0.947457	0.969185	1.00483	1.00051	1.11017	1.0385	1.07152	0.143707
ENSOARP00000009475	pep chromosome:Oar_v3.1:1:109682171:109699277:1 gene:ENSOARG00000008827.1 transcript:ENSOART00000009612.1 gene_biotype:protein_coding transcript_biotype:protein_coding gene_symbol:NCSTN description:nicastrin [Source:HGNC Symbol;Acc:HGNC:17091]	2.64	2	2	4	720	79.2741	5.79541	1.00607	1.04557		1.02582	0.97378	0.918172		0.945976	0.922163	0.144036
ENSOARP00000009455	pep chromosome:Oar_v3.1:14:50917816:50922042:-1 gene:ENSOARG00000008809.1 transcript:ENSOART00000009592.1 gene_biotype:protein_coding transcript_biotype:protein_coding gene_symbol:CADM4 description:cell adhesion molecule 4 [Source:HGNC Symbol;Acc:HGNC:30825]	30.15	9	9	54	388	42.1794	5.99854	1.00832	0.973291	0.970324	0.983979	1.03264	1.0129	0.99513	1.01356	1.03006	0.1441
ENSOARP00000001273	pep chromosome:Oar_v3.1:19:57923045:57928161:1 gene:ENSOARG00000001227.1 transcript:ENSOART00000001312.1 gene_biotype:protein_coding transcript_biotype:protein_coding gene_symbol:CHCHD4 description:coiled-coil-helix-coiled-coil-helix domain containing 4 [Source:HGNC Symbol;Acc:HGNC:26467]	35	3	3	6	140	15.3928	4.34814	0.978774	0.90043	1.04042	0.973208	1.04323	1.03687	1.06392	1.04801	1.07686	0.144533
ENSOARP00000009794	pep chromosome:Oar_v3.1:19:49866778:49935968:1 gene:ENSOARG00000009120.1 transcript:ENSOART00000009936.1 gene_biotype:protein_coding transcript_biotype:protein_coding gene_symbol:CACNA2D2 description:calcium voltage-gated channel auxiliary subunit alpha2delta 2 [Source:HGNC Symbol;Acc:HGNC:1400]	18.17	15	16	59	963	109.167	5.12256	1.01368	0.965426	0.997991	0.992365	1.01858	1.03764	1.00991	1.02204	1.02991	0.144636
ENSOARP00000002306	pep chromosome:Oar_v3.1:23:43811482:43818147:-1 gene:ENSOARG00000002183.1 transcript:ENSOART00000002357.1 gene_biotype:protein_coding transcript_biotype:protein_coding gene_symbol:FAM210A description:family with sequence similarity 210 member A [Source:HGNC Symbol;Acc:HGNC:28346]	12.09	4	4	11	273	30.8655	9.71533	1.06854	0.997102	1.00913	1.02492	0.994131	0.95814	0.988229	0.980167	0.95633	0.14465
ENSOARP00000002087	pep chromosome:Oar_v3.1:3:1210453:1247202:-1 gene:ENSOARG00000001985.1 transcript:ENSOART00000002137.1 gene_biotype:protein_coding transcript_biotype:protein_coding gene_symbol:OLFM1 description:olfactomedin 1 [Source:HGNC Symbol;Acc:HGNC:17187]	2.78	2	2	6	468	54.1729	7.15186	0.993724	0.983695	0.950302	0.975907	1.05498	1.01156	1.2294	1.09865	1.12577	0.144715
ENSOARP00000002302	pep chromosome:Oar_v3.1:10:72450482:72487508:1 gene:ENSOARG00000002176.1 transcript:ENSOART00000002353.1 gene_biotype:protein_coding transcript_biotype:protein_coding gene_symbol:DNAJC3 description:DnaJ heat shock protein family (Hsp40) member C3 [Source:HGNC Symbol;Acc:HGNC:9439]	3.96	2	3	24	505	58.2044	5.90967	0.98506	1.0892	1.05778	1.04401	0.991617	0.973933	0.995382	0.986977	0.945369	0.144832
ENSOARP00000010123	pep chromosome:Oar_v3.1:26:18715202:18726990:1 gene:ENSOARG00000009433.1 transcript:ENSOART00000010270.1 gene_biotype:protein_coding transcript_biotype:protein_coding gene_symbol:CNOT7 description:CCR4-NOT transcription complex subunit 7 [Source:HGNC Symbol;Acc:HGNC:14101]	4.91	1	1	3	285	32.6969	4.84326	0.916479		0.801104	0.858791	1.06225		1.32527	1.19376	1.39005	0.144887
ENSOARP00000003632	pep chromosome:Oar_v3.1:14:60993370:61003223:-1 gene:ENSOARG00000003405.1 transcript:ENSOART00000003698.1 gene_biotype:protein_coding transcript_biotype:protein_coding	5.69	1	1	4	211	22.8283	5.07178	1.09196	0.960494	0.944528	0.998993	1.05679	1.10154	1.10566	1.088	1.08909	0.145099
ENSOARP00000022325	pep chromosome:Oar_v3.1:1:214914707:215020824:1 gene:ENSOARG00000020771.1 transcript:ENSOART00000022630.1 gene_biotype:protein_coding transcript_biotype:protein_coding gene_symbol:SLC7A14 description:solute carrier family 7 member 14 [Source:HGNC Symbol;Acc:HGNC:29326]	6.49	5	5	12	771	84.1129	5.18604	1.03721	0.959031	1.04704	1.01443	0.986962	0.951982	0.924093	0.954346	0.940773	0.145121
ENSOARP00000006178	pep chromosome:Oar_v3.1:14:47570175:47582605:1 gene:ENSOARG00000005760.1 transcript:ENSOART00000006272.1 gene_biotype:protein_coding transcript_biotype:protein_coding gene_symbol:EIF3K description:eukaryotic translation initiation factor 3 subunit K [Source:HGNC Symbol;Acc:HGNC:24656]	21.1	4	4	14	218	25.0575	4.93213	1.03292	1.0146	0.951952	0.999824	1.0493	1.03457	1.05136	1.04507	1.04526	0.145478
ENSOARP00000018951	pep scaffold:Oar_v3.1:AMGL01125833.1:298:549:1 gene:ENSOARG00000017662.1 transcript:ENSOART00000019219.1 gene_biotype:protein_coding transcript_biotype:protein_coding	22.62	2	2	8	84	9.36867	6.52197	1.0213	0.995691	1.13339	1.05013	0.937841	0.979265	0.989221	0.968776	0.922531	0.145698
ENSOARP00000009975	pep chromosome:Oar_v3.1:1:110608620:110609874:-1 gene:ENSOARG00000009299.1 transcript:ENSOART00000010119.1 gene_biotype:protein_coding transcript_biotype:protein_coding	24.26	4	4	10	136	14.8869	9.5835	0.999905	1.0607	1.0418	1.03414	0.978875	0.963517	1.02314	0.98851	0.95588	0.146144
ENSOARP00000019063	pep chromosome:Oar_v3.1:5:23935691:23979087:-1 gene:ENSOARG00000017766.1 transcript:ENSOART00000019331.1 gene_biotype:protein_coding transcript_biotype:protein_coding gene_symbol:PRRC1 description:proline rich coiled-coil 1 [Source:HGNC Symbol;Acc:HGNC:28164]	3.82	2	2	2	445	46.3678	5.98584	1.05934	1.14167		1.1005	0.985924	0.853449		0.919686	0.835695	0.14628
ENSOARP00000008932	pep chromosome:Oar_v3.1:4:98800327:98825061:-1 gene:ENSOARG00000008330.1 transcript:ENSOART00000009062.1 gene_biotype:protein_coding transcript_biotype:protein_coding gene_symbol:WDR91 description:WD repeat domain 91 [Source:HGNC Symbol;Acc:HGNC:24997]	4.11	4	4	7	681	75.92	6.25244	0.992003	0.957915	1.01574	0.988554	0.973383	0.937391	0.874475	0.928416	0.939166	0.146348
ENSOARP00000008896	pep chromosome:Oar_v3.1:9:56102648:56149776:-1 gene:ENSOARG00000008295.1 transcript:ENSOART00000009025.1 gene_biotype:protein_coding transcript_biotype:protein_coding gene_symbol:TPD52 description:tumor protein D52 [Source:HGNC Symbol;Acc:HGNC:12005]	39.73	9	9	37	224	24.3712	4.83057	1.06026	1.05254	1.03006	1.04762	1.0473	0.988788	0.996457	1.01085	0.964898	0.146901
ENSOARP00000020567	pep chromosome:Oar_v3.1:3:180247850:180254397:-1 gene:ENSOARG00000019145.1 transcript:ENSOART00000020850.1 gene_biotype:protein_coding transcript_biotype:protein_coding gene_symbol:TST description:thiosulfate sulfurtransferase [Source:HGNC Symbol;Acc:HGNC:12388]	34.01	9	9	34	297	33.2847	7.48877	1.04246	1.02368	0.996635	1.02092	1.0158	0.961408	0.969736	0.982315	0.962183	0.147203
ENSOARP00000007653	pep chromosome:Oar_v3.1:19:17128142:17147382:-1 gene:ENSOARG00000007139.1 transcript:ENSOART00000007767.1 gene_biotype:protein_coding transcript_biotype:protein_coding gene_symbol:THUMPD3 description:THUMP domain containing 3 [Source:HGNC Symbol;Acc:HGNC:24493]	4.65	3	3	4	516	58.0143	7.07861	0.915688	0.970575	0.945645	0.943969	1.02771	0.946816	1.07078	1.0151	1.07536	0.147254
ENSOARP00000014664	pep chromosome:Oar_v3.1:2:73957791:74044753:-1 gene:ENSOARG00000013672.1 transcript:ENSOART00000014879.1 gene_biotype:protein_coding transcript_biotype:protein_coding gene_symbol:GLDC description:glycine decarboxylase [Source:HGNC Symbol;Acc:HGNC:4313]	1.66	2	2	3	1025	113.085	7.12256	0.943062		0.945671	0.944367	0.989637		1.05875	1.02419	1.08453	0.147302
ENSOARP00000022314	pep chromosome:Oar_v3.1:1:214087639:214487796:1 gene:ENSOARG00000020761.1 transcript:ENSOART00000022619.1 gene_biotype:protein_coding transcript_biotype:protein_coding gene_symbol:TNIK description:TRAF2 and NCK interacting kinase [Source:HGNC Symbol;Acc:HGNC:30765]	4.7	2	6	15	1297	147.97	7.1958	1.00102		0.96587	0.983447	1.10104		1.27464	1.18784	1.20783	0.147355
ENSOARP00000005040	pep chromosome:Oar_v3.1:22:39787927:39845136:1 gene:ENSOARG00000004701.1 transcript:ENSOART00000005125.1 gene_biotype:protein_coding transcript_biotype:protein_coding gene_symbol:WDR11 description:WD repeat domain 11 [Source:HGNC Symbol;Acc:HGNC:13831]	3.03	4	4	7	1223	136.141	6.96143	1.00292	1.08927	0.99631	1.0295	0.977029	0.860845	0.983046	0.940307	0.913362	0.147658
ENSOARP00000019715	pep chromosome:Oar_v3.1:22:50517835:50525892:1 gene:ENSOARG00000018365.1 transcript:ENSOART00000019988.1 gene_biotype:protein_coding transcript_biotype:protein_coding gene_symbol:PAOX description:polyamine oxidase [Source:HGNC Symbol;Acc:HGNC:20837]	12.61	5	5	6	452	49.9942	5.70654	1.0511	0.974982	1.02192	1.016	0.927853	1.00672	0.930228	0.954935	0.939897	0.147785
ENSOARP00000018876	pep chromosome:Oar_v3.1:7:11269380:11320324:1 gene:ENSOARG00000017585.1 transcript:ENSOART00000019144.1 gene_biotype:protein_coding transcript_biotype:protein_coding gene_symbol:ERO1A description:endoplasmic reticulum oxidoreductase 1 alpha [Source:HGNC Symbol;Acc:HGNC:13280]	23.99	10	10	26	471	54.1914	6.68311	1.02979	0.974984	1.0068	1.00386	1.02434	1.04668	1.03274	1.03459	1.03061	0.148069
ENSOARP00000003337	pep chromosome:Oar_v3.1:14:34563019:34573806:-1 gene:ENSOARG00000003135.1 transcript:ENSOART00000003400.1 gene_biotype:protein_coding transcript_biotype:protein_coding gene_symbol:GFOD2 description:glucose-fructose oxidoreductase domain containing 2 [Source:HGNC Symbol;Acc:HGNC:28159]	2.34	1	1	3	385	42.1423	6.60986	1.002	1.03465	1.05877	1.03181	0.959459	0.956245	1.02735	0.981019	0.950777	0.148539
ENSOARP00000021758	pep chromosome:Oar_v3.1:3:199977235:199977624:-1 gene:ENSOARG00000020262.1 transcript:ENSOART00000022062.1 gene_biotype:protein_coding transcript_biotype:protein_coding gene_symbol:H2AFJ description:H2A histone family member J [Source:HGNC Symbol;Acc:HGNC:14456]	42.64	1	6	98	129	14.0109	10.9019	1.09774	1.2806		1.18917	1.00024	0.904855		0.95255	0.801019	0.148706
ENSOARP00000009098	pep chromosome:Oar_v3.1:8:19100089:19166191:1 gene:ENSOARG00000008476.1 transcript:ENSOART00000009230.1 gene_biotype:protein_coding transcript_biotype:protein_coding gene_symbol:FAM184A description:family with sequence similarity 184 member A [Source:HGNC Symbol;Acc:HGNC:20991]	1.36	1	1	2	1106	129.383	5.92236	0.803751		0.768564	0.786157	1.06057		1.48296	1.27176	1.61769	0.149028
ENSOARP00000011881	pep chromosome:Oar_v3.1:2:48929785:49175240:1 gene:ENSOARG00000011082.1 transcript:ENSOART00000012055.1 gene_biotype:protein_coding transcript_biotype:protein_coding gene_symbol:GABBR2 description:gamma-aminobutyric acid type B receptor subunit 2 [Source:HGNC Symbol;Acc:HGNC:4507]	1.2	1	1	3	834	94.4373	8.49951	1.18268	1.08779	1.09128	1.12059	0.952812	1.01371	1.10545	1.02399	0.913798	0.149045
ENSOARP00000006414	pep chromosome:Oar_v3.1:24:41569254:41598923:-1 gene:ENSOARG00000005987.1 transcript:ENSOART00000006511.1 gene_biotype:protein_coding transcript_biotype:protein_coding gene_symbol:SUN1 description:Sad1 and UNC84 domain containing 1 [Source:HGNC Symbol;Acc:HGNC:18587]	3.69	2	3	5	814	89.7353	8.74854	0.995644	0.917968	1.05652	0.990044	1.12435	1.17228	1.00937	1.102	1.11309	0.14921
ENSOARP00000010856	pep chromosome:Oar_v3.1:14:52276414:52295339:-1 gene:ENSOARG00000010123.1 transcript:ENSOART00000011014.1 gene_biotype:protein_coding transcript_biotype:protein_coding gene_symbol:EML2 description:echinoderm microtubule associated protein like 2 [Source:HGNC Symbol;Acc:HGNC:18035]	20.26	12	12	30	627	68.4732	6.3667	0.979528	0.954935	0.903771	0.946078	0.960261	1.01378	1.0219	0.998648	1.05557	0.149599
ENSOARP00000019966	pep chromosome:Oar_v3.1:24:2001470:2008415:1 gene:ENSOARG00000018598.1 transcript:ENSOART00000020241.1 gene_biotype:protein_coding transcript_biotype:protein_coding	2.01	1	1	2	399	42.2567	6.20166		1.03698	1.02818	1.03258		0.944202	0.997555	0.970879	0.940243	0.149974
ENSOARP00000022243	pep chromosome:Oar_v3.1:7:41128835:41141622:1 gene:ENSOARG00000020695.1 transcript:ENSOART00000022548.1 gene_biotype:protein_coding transcript_biotype:protein_coding gene_symbol:TMX1 description:thioredoxin related transmembrane protein 1 [Source:HGNC Symbol;Acc:HGNC:15487]	20.5	6	6	18	278	31.5908	5.05908	0.991182	0.982512	1.03815	1.00395	1.0502	1.04078	1.02264	1.03787	1.03379	0.150026
ENSOARP00000016681	pep chromosome:Oar_v3.1:5:5138001:5171031:-1 gene:ENSOARG00000015551.1 transcript:ENSOART00000016919.1 gene_biotype:protein_coding transcript_biotype:protein_coding gene_symbol:MAP1S description:microtubule associated protein 1S [Source:HGNC Symbol;Acc:HGNC:15715]	15.34	13	13	28	991	103.973	8.44092	1.06592	1.02517	0.996309	1.02913	1.01428	0.974546	0.961934	0.983585	0.955743	0.150092
ENSOARP00000017713	pep chromosome:Oar_v3.1:3:214727161:214733292:-1 gene:ENSOARG00000016495.1 transcript:ENSOART00000017964.1 gene_biotype:protein_coding transcript_biotype:protein_coding	31.02	16	16	51	403	46.0228	10.228	1.04756	0.986707	1.0273	1.02052	0.975757	0.963119	1.00581	0.981562	0.961822	0.150102
ENSOARP00000006156	pep chromosome:Oar_v3.1:22:23669923:23710888:-1 gene:ENSOARG00000005727.1 transcript:ENSOART00000006250.1 gene_biotype:protein_coding transcript_biotype:protein_coding gene_symbol:COL17A1 description:collagen type XVII alpha 1 chain [Source:HGNC Symbol;Acc:HGNC:2194]	2.17	2	2	2	1478	149.631	9.34912		1.13892	1.02985	1.08438		0.786826	0.944656	0.865741	0.79837	0.150276
ENSOARP00000000003	pep chromosome:Oar_v3.1:MT:5332:6876:1 gene:ENSOARG00000000016.1 transcript:ENSOART00000000016.1 gene_biotype:protein_coding transcript_biotype:protein_coding gene_symbol:COX1 description:Cytochrome c oxidase subunit 1 [Source:UniProtKB/Swiss-Prot;Acc:O78749]	1.56	1	1	3	514	57.004	6.56592	0.959489	0.961427	0.979295	0.966737	0.855015	0.967672	0.767002	0.86323	0.892931	0.151099
ENSOARP00000000602	pep chromosome:Oar_v3.1:7:81905181:81910424:1 gene:ENSOARG00000000588.1 transcript:ENSOART00000000632.1 gene_biotype:protein_coding transcript_biotype:protein_coding gene_symbol:ACOT4 description:acyl-CoA thioesterase 4 [Source:HGNC Symbol;Acc:HGNC:19748]	4.33	2	2	2	416	45.6799	7.57666	1.04863		1.04663	1.04763	0.936266		1.00436	0.970311	0.926197	0.151229
ENSOARP00000022507	pep chromosome:Oar_v3.1:7:54811703:55033266:1 gene:ENSOARG00000020941.1 transcript:ENSOART00000022817.1 gene_biotype:protein_coding transcript_biotype:protein_coding gene_symbol:MYO5A description:myosin VA [Source:HGNC Symbol;Acc:HGNC:7602]	33.35	2	68	242	1883	218.368	8.35303	0.891627	0.952362	1.02095	0.954981	1.0894	0.97066	1.10463	1.0549	1.10463	0.151546
ENSOARP00000008257	pep chromosome:Oar_v3.1:11:38069220:38075491:-1 gene:ENSOARG00000007695.1 transcript:ENSOART00000008379.1 gene_biotype:protein_coding transcript_biotype:protein_coding gene_symbol:PNPO description:pyridoxamine 5'-phosphate oxidase [Source:HGNC Symbol;Acc:HGNC:30260]	27.59	6	6	34	261	30.3042	8.01611	1.01999	0.987102	0.9827	0.996596	1.02957	1.06059	1.00514	1.03176	1.03529	0.151844
ENSOARP00000010851	pep chromosome:Oar_v3.1:1:40023498:40079204:-1 gene:ENSOARG00000010117.1 transcript:ENSOART00000011009.1 gene_biotype:protein_coding transcript_biotype:protein_coding gene_symbol:JAK1 description:Janus kinase 1 [Source:HGNC Symbol;Acc:HGNC:6190]	4.82	5	6	7	1161	133.922	7.32764	0.995163	1.05192	1.03136	1.02615	0.986061	0.992549	1.00636	0.994991	0.969636	0.15205
ENSOARP00000008876	pep chromosome:Oar_v3.1:2:28723253:28737039:1 gene:ENSOARG00000008277.1 transcript:ENSOART00000009005.1 gene_biotype:protein_coding transcript_biotype:protein_coding gene_symbol:OGN description:osteoglycin [Source:HGNC Symbol;Acc:HGNC:8126]	5.69	2	2	3	299	34.1388	5.49072	1.19545	1.18895		1.1922	0.978999	1.10969		1.04434	0.87598	0.152295
ENSOARP00000007132	pep chromosome:Oar_v3.1:24:10233248:10241054:-1 gene:ENSOARG00000006664.1 transcript:ENSOART00000007239.1 gene_biotype:protein_coding transcript_biotype:protein_coding gene_symbol:LITAF description:lipopolysaccharide induced TNF factor [Source:HGNC Symbol;Acc:HGNC:16841]	3.76	1	1	4	186	19.4233	6.69775	1.05025	0.964585	1.04528	1.02004	0.954737	0.991511	0.952541	0.966263	0.94728	0.152716
ENSOARP00000005986	pep chromosome:Oar_v3.1:19:59534392:59622085:1 gene:ENSOARG00000005578.1 transcript:ENSOART00000006077.1 gene_biotype:protein_coding transcript_biotype:protein_coding gene_symbol:MGLL description:monoglyceride lipase [Source:HGNC Symbol;Acc:HGNC:17038]	14.52	4	4	11	303	33.1111	7.57666	0.999762	1.02139	1.08248	1.03454	1.00501	0.991472	0.947888	0.981456	0.948685	0.153304
ENSOARP00000014632	pep chromosome:Oar_v3.1:19:50560290:50574468:-1 gene:ENSOARG00000013645.1 transcript:ENSOART00000014847.1 gene_biotype:protein_coding transcript_biotype:protein_coding gene_symbol:DAG1 description:dystroglycan 1 [Source:HGNC Symbol;Acc:HGNC:2666]	9	8	8	37	900	97.8528	8.77783	0.878498	0.999825	0.936887	0.938403	1.04912	0.972717	1.01179	1.01121	1.07759	0.153446
ENSOARP00000001717	pep chromosome:Oar_v3.1:15:49313828:49506183:-1 gene:ENSOARG00000001632.1 transcript:ENSOART00000001760.1 gene_biotype:protein_coding transcript_biotype:protein_coding gene_symbol:STIM1 description:stromal interaction molecule 1 [Source:HGNC Symbol;Acc:HGNC:11386]	5.48	5	5	8	785	87.9253	6.63916	1.06556	1.06716	1.03631	1.05634	0.973526	0.952859	1.06061	0.995666	0.942561	0.153511
ENSOARP00000016081	pep chromosome:Oar_v3.1:18:24525562:24538929:1 gene:ENSOARG00000014994.1 transcript:ENSOART00000016315.1 gene_biotype:protein_coding transcript_biotype:protein_coding gene_symbol:TMED3 description:transmembrane p24 trafficking protein 3 [Source:HGNC Symbol;Acc:HGNC:28889]	8.72	2	2	4	218	24.6945	6.21436	1.01024	1.02327	1.0665	1.03333	0.938005	0.965524	1.02886	0.977462	0.945931	0.15397
ENSOARP00000003180	pep chromosome:Oar_v3.1:5:14340244:14351562:1 gene:ENSOARG00000002988.1 transcript:ENSOART00000003240.1 gene_biotype:protein_coding transcript_biotype:protein_coding gene_symbol:MAP2K7 description:mitogen-activated protein kinase kinase 7 [Source:HGNC Symbol;Acc:HGNC:6847]	8.97	5	6	11	613	67.2103	9.90576	0.992437	1.01256	1.0687	1.02457	0.957704	1.01137	0.938388	0.969153	0.945915	0.15416
ENSOARP00000004828	pep chromosome:Oar_v3.1:1:235602581:235641111:-1 gene:ENSOARG00000004511.1 transcript:ENSOART00000004910.1 gene_biotype:protein_coding transcript_biotype:protein_coding gene_symbol:EIF2A description:eukaryotic translation initiation factor 2A [Source:HGNC Symbol;Acc:HGNC:3254]	7.01	4	4	6	585	65.1832	8.82178	1.04546	1.03574	1.03396	1.03839	0.937206	1.03499	0.99276	0.988319	0.951782	0.154231
ENSOARP00000006116	pep chromosome:Oar_v3.1:18:66735567:66820952:1 gene:ENSOARG00000005700.1 transcript:ENSOART00000006210.1 gene_biotype:protein_coding transcript_biotype:protein_coding gene_symbol:MARK3 description:microtubule affinity regulating kinase 3 [Source:HGNC Symbol;Acc:HGNC:6897]	12.3	3	9	18	748	83.7969	9.59814	1.09713	0.993474	1.13949	1.0767	0.986167	1.03564	0.917392	0.979734	0.909944	0.154327
ENSOARP00000022084	pep chromosome:Oar_v3.1:1:199495981:199514749:1 gene:ENSOARG00000020552.1 transcript:ENSOART00000022389.1 gene_biotype:protein_coding transcript_biotype:protein_coding gene_symbol:TRA2B description:transformer 2 beta homolog [Source:HGNC Symbol;Acc:HGNC:10781]	10.62	3	3	7	292	33.8887	10.8872	1.11421	1.01093	1.02762	1.05092	1.02346	0.956505	0.974152	0.984705	0.936992	0.154395
ENSOARP00000002854	pep chromosome:Oar_v3.1:4:12069989:12406834:1 gene:ENSOARG00000002679.1 transcript:ENSOART00000002910.1 gene_biotype:protein_coding transcript_biotype:protein_coding gene_symbol:PPP1R9A description:protein phosphatase 1 regulatory subunit 9A [Source:HGNC Symbol;Acc:HGNC:14946]	12.59	13	15	30	1311	146.297	5.5542	0.985979	1.01311	0.911806	0.9703	1.02061	1.01029	1.05312	1.02801	1.05947	0.154422
ENSOARP00000007722	pep chromosome:Oar_v3.1:18:44252555:44262354:1 gene:ENSOARG00000007206.1 transcript:ENSOART00000007837.1 gene_biotype:protein_coding transcript_biotype:protein_coding gene_symbol:FAM177A1 description:family with sequence similarity 177 member A1 [Source:HGNC Symbol;Acc:HGNC:19829]	23.76	4	4	12	181	20.7711	4.60205	1.04037	1.06692	0.987481	1.03159	1.01306	0.974574	0.922883	0.970172	0.94046	0.154483
ENSOARP00000003481	pep chromosome:Oar_v3.1:25:4126144:4173974:-1 gene:ENSOARG00000003271.1 transcript:ENSOART00000003545.1 gene_biotype:protein_coding transcript_biotype:protein_coding gene_symbol:EGLN1 description:egl-9 family hypoxia inducible factor 1 [Source:HGNC Symbol;Acc:HGNC:1232]	27.93	9	9	19	358	38.5375	8.38232	0.969254	0.949526	0.980265	0.966348	1.03589	0.972834	0.99767	1.00213	1.03703	0.154663
ENSOARP00000015007	pep chromosome:Oar_v3.1:3:12834599:12839756:1 gene:ENSOARG00000013983.1 transcript:ENSOART00000015227.1 gene_biotype:protein_coding transcript_biotype:protein_coding gene_symbol:PDCL description:phosducin like [Source:HGNC Symbol;Acc:HGNC:8770]	4.03	1	1	2	298	33.9827	4.75439		1.00259	0.907986	0.955288		1.06238	1.17209	1.11723	1.16953	0.154882
ENSOARP00000000561	pep chromosome:Oar_v3.1:10:66357626:66952494:1 gene:ENSOARG00000000553.1 transcript:ENSOART00000000591.1 gene_biotype:protein_coding transcript_biotype:protein_coding gene_symbol:GPC5 description:glypican 5 [Source:HGNC Symbol;Acc:HGNC:4453]	2.27	1	1	5	397	44.6735	6.7417	1.02812	0.897691	0.797867	0.907892	0.991267	1.10367	1.02069	1.03854	1.14391	0.155094
ENSOARP00000014637	pep chromosome:Oar_v3.1:15:80512126:80522804:1 gene:ENSOARG00000013647.1 transcript:ENSOART00000014852.1 gene_biotype:protein_coding transcript_biotype:protein_coding gene_symbol:ACAD8 description:acyl-CoA dehydrogenase family member 8 [Source:HGNC Symbol;Acc:HGNC:87]	34.83	14	14	59	402	43.6476	7.29834	1.11896	1.00784	1.05216	1.05965	1.00433	1.01706	0.977428	0.999605	0.943332	0.155315
ENSOARP00000010355	pep chromosome:Oar_v3.1:1:110716493:110719899:1 gene:ENSOARG00000009648.1 transcript:ENSOART00000010509.1 gene_biotype:protein_coding transcript_biotype:protein_coding	12.16	5	5	7	477	50.6177	8.20654	0.9564	0.880616	0.874227	0.903748	0.949829	0.940219	1.04615	0.978733	1.08297	0.155399
ENSOARP00000015862	pep chromosome:Oar_v3.1:11:26875201:26877971:1 gene:ENSOARG00000014787.1 transcript:ENSOART00000016095.1 gene_biotype:protein_coding transcript_biotype:protein_coding gene_symbol:MPDU1 description:mannose-P-dolichol utilization defect 1 [Source:HGNC Symbol;Acc:HGNC:7207]	7.72	2	2	4	246	26.5485	9.36377	1.05585	0.992016	0.997149	1.015	0.857855	0.985867	0.966725	0.936816	0.922967	0.155987
ENSOARP00000013144	pep chromosome:Oar_v3.1:3:165333304:165370016:-1 gene:ENSOARG00000012264.1 transcript:ENSOART00000013337.1 gene_biotype:protein_coding transcript_biotype:protein_coding gene_symbol:LTA4H description:leukotriene A4 hydrolase [Source:HGNC Symbol;Acc:HGNC:6710]	40.39	23	23	113	614	69.5493	6.20166	1.00426	1.03168	1.04889	1.02828	1.01904	0.9956	0.979131	0.997924	0.970481	0.156147
ENSOARP00000005115	pep chromosome:Oar_v3.1:4:93696646:93792408:-1 gene:ENSOARG00000004778.1 transcript:ENSOART00000005201.1 gene_biotype:protein_coding transcript_biotype:protein_coding	13.11	2	2	3	183	20.6421	4.66553	1.09571		1.04401	1.06986	1.00534		0.928345	0.966845	0.903708	0.15643
ENSOARP00000017013	pep chromosome:Oar_v3.1:1:137831616:137895592:-1 gene:ENSOARG00000015844.1 transcript:ENSOART00000017254.1 gene_biotype:protein_coding transcript_biotype:protein_coding	2.84	1	1	3	352	38.7765	6.68311	1.0216	0.926556	0.969873	0.972675	0.985323	1.07829	1.17611	1.07991	1.11025	0.156439
ENSOARP00000005428	pep chromosome:Oar_v3.1:1:237003297:237045220:1 gene:ENSOARG00000005049.1 transcript:ENSOART00000005515.1 gene_biotype:protein_coding transcript_biotype:protein_coding gene_symbol:CP description:ceruloplasmin [Source:HGNC Symbol;Acc:HGNC:2295]	23.27	22	22	71	1053	119.516	5.73193	1.14353	1.02004	1.1259	1.09649	0.959056	1.05631	1.02337	1.01291	0.923778	0.156523
ENSOARP00000017304	pep chromosome:Oar_v3.1:9:13899804:13910456:1 gene:ENSOARG00000016112.1 transcript:ENSOART00000017549.1 gene_biotype:protein_coding transcript_biotype:protein_coding gene_symbol:NRBP2 description:nuclear receptor binding protein 2 [Source:HGNC Symbol;Acc:HGNC:19339]	7.91	3	4	7	506	57.7396	7.81104	1.0264	1.04163	1.1609	1.07631	1.01197	1.0194	0.928992	0.986787	0.916826	0.156889
ENSOARP00000011663	pep chromosome:Oar_v3.1:15:17088942:17210813:1 gene:ENSOARG00000010875.1 transcript:ENSOART00000011830.1 gene_biotype:protein_coding transcript_biotype:protein_coding gene_symbol:CUL5 description:cullin 5 [Source:HGNC Symbol;Acc:HGNC:2556]	24.74	21	21	43	780	90.8974	7.94287	0.983173	0.984061	0.99086	0.986031	0.994107	1.00396	0.98772	0.995262	1.00936	0.157195
ENSOARP00000005233	pep chromosome:Oar_v3.1:11:35993829:36010034:1 gene:ENSOARG00000004871.1 transcript:ENSOART00000005320.1 gene_biotype:protein_coding transcript_biotype:protein_coding gene_symbol:COL1A1 description:collagen type I alpha 1 chain [Source:HGNC Symbol;Acc:HGNC:2197]	17.03	21	22	132	1474	140.558	7.69385	0.782377	1.42282	0.951838	1.05234	1.30281	1.4709	2.35378	1.70916	1.62415	0.157343
ENSOARP00000000327	pep chromosome:Oar_v3.1:6:20142239:20142661:1 gene:ENSOARG00000000332.1 transcript:ENSOART00000000353.1 gene_biotype:protein_coding transcript_biotype:protein_coding	60.71	7	8	37	140	14.9111	10.5063	1.05869	0.989557	1.01135	1.01986	0.975786	1.00191	0.935425	0.971039	0.952125	0.157428
ENSOARP00000007180	pep chromosome:Oar_v3.1:14:48948378:49023797:1 gene:ENSOARG00000006703.1 transcript:ENSOART00000007288.1 gene_biotype:protein_coding transcript_biotype:protein_coding gene_symbol:SPTBN4 description:spectrin beta, non-erythrocytic 4 [Source:HGNC Symbol;Acc:HGNC:14896]	10.27	19	24	60	2249	252.46	6.52197	1.00098	0.994753	0.950012	0.981914	1.02964	1.00069	1.00992	1.01342	1.03208	0.158177
ENSOARP00000017046	pep chromosome:Oar_v3.1:22:49803446:49814634:1 gene:ENSOARG00000015874.1 transcript:ENSOART00000017287.1 gene_biotype:protein_coding transcript_biotype:protein_coding gene_symbol:DPYSL4 description:dihydropyrimidinase like 4 [Source:HGNC Symbol;Acc:HGNC:3016]	12.73	5	5	23	550	59.079	8.99756	0.988363	0.99866	0.985964	0.990996	0.992807	1.00433	1.00418	1.00044	1.00953	0.158311
ENSOARP00000013931	pep chromosome:Oar_v3.1:3:97261217:97297140:-1 gene:ENSOARG00000013000.1 transcript:ENSOART00000014137.1 gene_biotype:protein_coding transcript_biotype:protein_coding gene_symbol:MRPS9 description:mitochondrial ribosomal protein S9 [Source:HGNC Symbol;Acc:HGNC:14501]	5.81	2	2	3	396	45.2093	9.30518	1.111	1.07637	0.980383	1.05592	0.979976	1.0173	0.917742	0.971674	0.920218	0.158568
ENSOARP00000012858	pep chromosome:Oar_v3.1:3:8599393:8631447:-1 gene:ENSOARG00000011992.1 transcript:ENSOART00000013045.1 gene_biotype:protein_coding transcript_biotype:protein_coding gene_symbol:LRSAM1 description:leucine rich repeat and sterile alpha motif containing 1 [Source:HGNC Symbol;Acc:HGNC:25135]	13.09	9	9	15	726	83.9094	6.771	0.931174	0.994385	0.998094	0.974551	0.987748	1.03374	1.05395	1.02515	1.05192	0.158667
ENSOARP00000012678	pep chromosome:Oar_v3.1:X:52975023:52992206:-1 gene:ENSOARG00000011812.1 transcript:ENSOART00000012864.1 gene_biotype:protein_coding transcript_biotype:protein_coding gene_symbol:HDAC6 description:histone deacetylase 6 [Source:HGNC Symbol;Acc:HGNC:14064]	3.94	4	4	5	1143	125.314	5.8208	1.03084	1.01484	0.907809	0.984496	1.08702	1.03239	1.05089	1.05677	1.07341	0.159023
ENSOARP00000016735	pep chromosome:Oar_v3.1:21:36410149:36421660:-1 gene:ENSOARG00000015596.1 transcript:ENSOART00000016973.1 gene_biotype:protein_coding transcript_biotype:protein_coding gene_symbol:PRPF19 description:pre-mRNA processing factor 19 [Source:HGNC Symbol;Acc:HGNC:17896]	9.72	5	5	14	504	55.1604	6.60986	1.0126	1.02901	1.00299	1.01487	1.00653	0.965237	0.997096	0.98962	0.975123	0.159297
ENSOARP00000003098	pep chromosome:Oar_v3.1:23:46071788:46080230:-1 gene:ENSOARG00000002910.1 transcript:ENSOART00000003158.1 gene_biotype:protein_coding transcript_biotype:protein_coding gene_symbol:ATP5A1 description:ATP synthase, H+ transporting, mitochondrial F1 complex, alpha subunit 1, cardiac muscle [Source:HGNC Symbol;Acc:HGNC:823]	63.83	33	34	905	553	59.6667	9.18799	1.02189	0.994327	0.966417	0.994212	1.02764	1.02752	1.01377	1.02298	1.02893	0.159401
ENSOARP00000018222	pep chromosome:Oar_v3.1:20:46350392:46364433:1 gene:ENSOARG00000016972.1 transcript:ENSOART00000018482.1 gene_biotype:protein_coding transcript_biotype:protein_coding	31.16	7	7	25	199	22.6707	7.56201	0.982868	0.998334	0.981167	0.987456	1.06869	0.979957	1.07477	1.04114	1.05437	0.15965
ENSOARP00000000806	pep chromosome:Oar_v3.1:13:60377529:60386368:1 gene:ENSOARG00000000783.1 transcript:ENSOART00000000839.1 gene_biotype:protein_coding transcript_biotype:protein_coding gene_symbol:REM1 description:RRAD and GEM like GTPase 1 [Source:HGNC Symbol;Acc:HGNC:15922]	3.15	1	1	8	349	38.3478	9.89111	1.02432	0.998308	1.03626	1.01963	0.990081	1.00713	0.998408	0.998539	0.979315	0.159903
ENSOARP00000019000	pep chromosome:Oar_v3.1:1:161340154:161353516:-1 gene:ENSOARG00000017706.1 transcript:ENSOART00000019268.1 gene_biotype:protein_coding transcript_biotype:protein_coding gene_symbol:CPOX description:coproporphyrinogen oxidase [Source:HGNC Symbol;Acc:HGNC:2321]	13.57	4	4	7	398	44.5783	6.97607	1.03166	0.93209	0.795494	0.919747	1.02043	1.01302	1.12976	1.0544	1.14641	0.160052
ENSOARP00000002319	pep chromosome:Oar_v3.1:23:43829595:43854463:1 gene:ENSOARG00000002195.1 transcript:ENSOART00000002370.1 gene_biotype:protein_coding transcript_biotype:protein_coding gene_symbol:RNMT description:RNA guanine-7 methyltransferase [Source:HGNC Symbol;Acc:HGNC:10075]	3.77	2	2	3	477	55.0133	5.71924	1.12267	1.01137	1.01317	1.04907	0.960516	1.01408	0.961852	0.978816	0.933033	0.160281
ENSOARP00000002906	pep chromosome:Oar_v3.1:X:38638027:38932917:-1 gene:ENSOARG00000002735.1 transcript:ENSOART00000002964.1 gene_biotype:protein_coding transcript_biotype:protein_coding gene_symbol:CASK description:calcium/calmodulin dependent serine protein kinase [Source:HGNC Symbol;Acc:HGNC:1497]	28.31	21	21	48	830	94.631	6.53662	0.991496	0.974468	0.975004	0.980323	0.991208	1.00911	0.98647	0.995595	1.01558	0.160362
ENSOARP00000018292	pep chromosome:Oar_v3.1:9:42832172:42848639:-1 gene:ENSOARG00000017043.1 transcript:ENSOART00000018553.1 gene_biotype:protein_coding transcript_biotype:protein_coding gene_symbol:ARMC1 description:armadillo repeat containing 1 [Source:HGNC Symbol;Acc:HGNC:17684]	20.92	6	6	16	282	31.4029	5.98584	0.996029	0.998723	1.08199	1.02558	0.976607	0.988841	0.875529	0.946993	0.923373	0.16037
ENSOARP00000015315	pep chromosome:Oar_v3.1:14:14079783:14082994:-1 gene:ENSOARG00000014268.1 transcript:ENSOART00000015539.1 gene_biotype:protein_coding transcript_biotype:protein_coding gene_symbol:CHMP1A description:charged multivesicular body protein 1A [Source:HGNC Symbol;Acc:HGNC:8740]	19.9	6	6	17	196	21.7723	8.89502	1.03022	0.996104	1.12368	1.05	0.93478	0.9993	0.992504	0.975528	0.929071	0.160398
ENSOARP00000022695	pep chromosome:Oar_v3.1:7:68647902:68658511:-1 gene:ENSOARG00000021118.1 transcript:ENSOART00000023008.1 gene_biotype:protein_coding transcript_biotype:protein_coding gene_symbol:L3HYPDH description:trans-L-3-hydroxyproline dehydratase [Source:HGNC Symbol;Acc:HGNC:20488]	21.62	6	6	25	333	35.7602	6.22705	0.959418	0.983824	1.06112	1.00145	0.970779	0.90135	0.942846	0.938325	0.936964	0.160474
ENSOARP00000001455	pep chromosome:Oar_v3.1:4:111637516:111638043:-1 gene:ENSOARG00000001394.1 transcript:ENSOART00000001495.1 gene_biotype:protein_coding transcript_biotype:protein_coding	12	2	2	9	175	19.0976	5.08447	0.963301	1.03467	0.981317	0.993095	1.04782	1.0237	1.02521	1.03224	1.03942	0.161147
ENSOARP00000018173	pep chromosome:Oar_v3.1:4:77331607:77368398:-1 gene:ENSOARG00000016920.1 transcript:ENSOART00000018430.1 gene_biotype:protein_coding transcript_biotype:protein_coding	27.7	7	7	21	296	33.5914	6.18896	1.0214	0.995661	0.932953	0.983338	1.00161	1.05235	1.06246	1.03881	1.05641	0.161196
ENSOARP00000005109	pep chromosome:Oar_v3.1:14:45104795:45120915:1 gene:ENSOARG00000004767.1 transcript:ENSOART00000005195.1 gene_biotype:protein_coding transcript_biotype:protein_coding gene_symbol:MAG description:myelin associated glycoprotein [Source:HGNC Symbol;Acc:HGNC:6783]	24.14	14	14	186	667	73.4439	5.09717	1.05266	0.992617	1.03887	1.02805	0.948566	1.0258	0.903039	0.959135	0.932965	0.161371
ENSOARP00000014552	pep chromosome:Oar_v3.1:2:73368792:73426962:-1 gene:ENSOARG00000013572.1 transcript:ENSOART00000014766.1 gene_biotype:protein_coding transcript_biotype:protein_coding gene_symbol:ERMP1 description:endoplasmic reticulum metallopeptidase 1 [Source:HGNC Symbol;Acc:HGNC:23703]	12.6	10	10	17	905	99.9511	7.12256	1.0172	0.996547	1.0041	1.00595	0.995242	0.994015	0.99718	0.995479	0.989594	0.161407
ENSOARP00000001409	pep chromosome:Oar_v3.1:14:59324528:59329457:1 gene:ENSOARG00000001349.1 transcript:ENSOART00000001449.1 gene_biotype:protein_coding transcript_biotype:protein_coding gene_symbol:ISOC2 description:isochorismatase domain containing 2 [Source:HGNC Symbol;Acc:HGNC:26278]	7.07	2	2	4	198	21.7224	8.104	0.991483	0.965566	1.00459	0.987214	0.925353	0.958645	0.978484	0.954161	0.966518	0.161622
ENSOARP00000002343	pep chromosome:Oar_v3.1:11:25047636:25060312:1 gene:ENSOARG00000002219.1 transcript:ENSOART00000002394.1 gene_biotype:protein_coding transcript_biotype:protein_coding gene_symbol:AIPL1 description:aryl hydrocarbon receptor interacting protein like 1 [Source:HGNC Symbol;Acc:HGNC:359]	3.66	1	1	7	328	38.4566	6.31592	2.26632	3.48331	1.43462	2.39475	2.14712	0.334687	0.357697	0.946502	0.395241	0.161763
ENSOARP00000001504	pep scaffold:Oar_v3.1:JH923322.1:20018:21478:-1 gene:ENSOARG00000001444.1 transcript:ENSOART00000001547.1 gene_biotype:protein_coding transcript_biotype:protein_coding	34.85	3	6	45	132	15.0066	5.77002	0.941019	0.974427	0.987611	0.967685	0.981193	0.994504	1.0255	1.0004	1.03381	0.161798
ENSOARP00000012991	pep chromosome:Oar_v3.1:6:22067880:22081903:-1 gene:ENSOARG00000012122.1 transcript:ENSOART00000013180.1 gene_biotype:protein_coding transcript_biotype:protein_coding gene_symbol:CISD2 description:CDGSH iron sulfur domain 2 [Source:HGNC Symbol;Acc:HGNC:24212]	46.08	4	4	12	102	11.6233	9.31982	1.1173	1.04165	1.0146	1.05785	0.949571	1.02192	1.00753	0.993008	0.938705	0.161935
ENSOARP00000018674	pep scaffold:Oar_v3.1:JH922390.1:32808:35823:1 gene:ENSOARG00000017398.1 transcript:ENSOART00000018937.1 gene_biotype:protein_coding transcript_biotype:protein_coding	21.82	2	4	47	275	30.8665	5.85889	0.934542	1.08793	1.13809	1.05352	0.925952	0.99308	0.735211	0.884748	0.8398	0.161994
ENSOARP00000022501	pep chromosome:Oar_v3.1:2:234280046:234301338:1 gene:ENSOARG00000020939.1 transcript:ENSOART00000022811.1 gene_biotype:protein_coding transcript_biotype:protein_coding gene_symbol:BSDC1 description:BSD domain containing 1 [Source:HGNC Symbol;Acc:HGNC:25501]	4.99	2	2	3	461	50.5176	4.57666	0.920655	0.99066	0.874854	0.928723	1.09129	1.00212	0.958093	1.01717	1.09524	0.162059
ENSOARP00000014343	pep chromosome:Oar_v3.1:14:55110285:55118194:1 gene:ENSOARG00000013381.1 transcript:ENSOART00000014552.1 gene_biotype:protein_coding transcript_biotype:protein_coding	15.85	4	7	20	347	39.6997	5.49072	0.977025	1.03405	0.881828	0.964302	1.03121	1.0217	1.10489	1.0526	1.09157	0.1622
ENSOARP00000015926	pep chromosome:Oar_v3.1:13:15803299:15829382:1 gene:ENSOARG00000014833.1 transcript:ENSOART00000016159.1 gene_biotype:protein_coding transcript_biotype:protein_coding gene_symbol:DHTKD1 description:dehydrogenase E1 and transketolase domain containing 1 [Source:HGNC Symbol;Acc:HGNC:23537]	11.4	3	6	18	500	54.984	8.39697	0.970221	1.00058	1.03503	1.00194	0.963823	0.985081	0.923743	0.957549	0.955693	0.162402
ENSOARP00000020256	pep chromosome:Oar_v3.1:15:63977897:64137997:-1 gene:ENSOARG00000018857.1 transcript:ENSOART00000020536.1 gene_biotype:protein_coding transcript_biotype:protein_coding gene_symbol:SLC1A2 description:solute carrier family 1 member 2 [Source:HGNC Symbol;Acc:HGNC:10940]	22.65	15	15	133	574	62.0318	6.29053	0.997241	0.914655	0.934646	0.948847	1.006	0.992432	0.98087	0.993101	1.04664	0.162881
ENSOARP00000010186	pep chromosome:Oar_v3.1:3:162994529:162997712:-1 gene:ENSOARG00000009492.1 transcript:ENSOART00000010335.1 gene_biotype:protein_coding transcript_biotype:protein_coding gene_symbol:COQ10A description:coenzyme Q10A [Source:HGNC Symbol;Acc:HGNC:26515]	7.79	2	2	3	244	27.284	9.92041	0.980564	1.0707	1.05478	1.03534	0.953209	1.01211	0.973099	0.979471	0.946034	0.162886
ENSOARP00000010574	pep chromosome:Oar_v3.1:25:34846975:34853028:1 gene:ENSOARG00000009853.1 transcript:ENSOART00000010731.1 gene_biotype:protein_coding transcript_biotype:protein_coding gene_symbol:PPIF description:peptidylprolyl isomerase F [Source:HGNC Symbol;Acc:HGNC:9259]	22.64	6	7	19	212	22.2183	9.17334	1.00177	1.07222	1.05338	1.04246	0.966109	0.921808	1.03681	0.97491	0.935205	0.16293
ENSOARP00000005210	pep chromosome:Oar_v3.1:18:33919740:34146066:-1 gene:ENSOARG00000004861.1 transcript:ENSOART00000005297.1 gene_biotype:protein_coding transcript_biotype:protein_coding gene_symbol:STXBP6 description:syntaxin binding protein 6 [Source:HGNC Symbol;Acc:HGNC:19666]	35.71	8	8	19	210	23.666	9.18799	1.12206	1.00871	1.09312	1.07463	1.01975	1.03338	0.973785	1.00897	0.938899	0.163174
ENSOARP00000001570	pep chromosome:Oar_v3.1:7:83045443:83062618:1 gene:ENSOARG00000001500.1 transcript:ENSOART00000001613.1 gene_biotype:protein_coding transcript_biotype:protein_coding gene_symbol:DLST description:dihydrolipoamide S-succinyltransferase [Source:HGNC Symbol;Acc:HGNC:2911]	31.65	14	14	118	455	48.9986	8.95361	1.00389	1.0185	0.996795	1.0064	1.04373	1.03025	1.00789	1.02729	1.02076	0.163289
ENSOARP00000007535	pep chromosome:Oar_v3.1:25:28010498:28032497:-1 gene:ENSOARG00000007029.1 transcript:ENSOART00000007648.1 gene_biotype:protein_coding transcript_biotype:protein_coding gene_symbol:SPOCK2 description:SPARC/osteonectin, cwcv and kazal like domains proteoglycan 2 [Source:HGNC Symbol;Acc:HGNC:13564]	11	5	5	8	409	45.0971	4.98291	1.12172	0.958881	1.00558	1.02873	0.937223	0.96376	0.933055	0.944679	0.918299	0.163816
ENSOARP00000007587	pep chromosome:Oar_v3.1:1:247749921:247784149:1 gene:ENSOARG00000007072.1 transcript:ENSOART00000007700.1 gene_biotype:protein_coding transcript_biotype:protein_coding	16.56	17	17	38	906	102.273	5.2749	1.00775	1.02676	1.01695	1.01715	0.980532	1.00686	1.0093	0.998897	0.982054	0.163863
ENSOARP00000012464	pep chromosome:Oar_v3.1:7:9221770:9222267:1 gene:ENSOARG00000011629.1 transcript:ENSOART00000012645.1 gene_biotype:protein_coding transcript_biotype:protein_coding	36.97	1	7	28	165	18.8499	10.1548	1.00158	1.01835	0.976748	0.998892	0.964062	0.990186	0.917385	0.957211	0.958273	0.16389
ENSOARP00000008786	pep chromosome:Oar_v3.1:2:28479800:28500053:1 gene:ENSOARG00000008190.1 transcript:ENSOART00000008914.1 gene_biotype:protein_coding transcript_biotype:protein_coding gene_symbol:BICD2 description:BICD cargo adaptor 2 [Source:HGNC Symbol;Acc:HGNC:17208]	2.82	2	2	3	744	83.7358	5.66846	0.969783		0.85189	0.910837	1.03716		1.17495	1.10605	1.21433	0.164177
ENSOARP00000011431	pep chromosome:Oar_v3.1:2:44551883:44555729:-1 gene:ENSOARG00000010657.1 transcript:ENSOART00000011591.1 gene_biotype:protein_coding transcript_biotype:protein_coding	11.64	5	5	13	335	35.9491	8.70459	0.993813	1.03938	0.96532	0.999505	1.01914	1.0559	1.04717	1.04074	1.04125	0.164347
ENSOARP00000016727	pep chromosome:Oar_v3.1:4:105223256:105227069:-1 gene:ENSOARG00000015594.1 transcript:ENSOART00000016965.1 gene_biotype:protein_coding transcript_biotype:protein_coding	3.25	1	1	3	246	25.8576	7.91357	1.15544		1.30083	1.22814	1.08485		1.04958	1.06721	0.86897	0.164375
ENSOARP00000006416	pep chromosome:Oar_v3.1:2:9128650:9136979:-1 gene:ENSOARG00000005993.1 transcript:ENSOART00000006513.1 gene_biotype:protein_coding transcript_biotype:protein_coding gene_symbol:ATP6V1G1 description:ATPase H+ transporting V1 subunit G1 [Source:HGNC Symbol;Acc:HGNC:864]	22.03	1	2	17	118	13.7	8.44092	0.886046	1.04385	0.947366	0.959087	1.02522	1.02084	1.15276	1.06627	1.11176	0.164596
ENSOARP00000016392	pep chromosome:Oar_v3.1:5:19701136:19717980:-1 gene:ENSOARG00000015278.1 transcript:ENSOART00000016627.1 gene_biotype:protein_coding transcript_biotype:protein_coding gene_symbol:PDLIM4 description:PDZ and LIM domain 4 [Source:HGNC Symbol;Acc:HGNC:16501]	18.4	5	5	9	326	34.7645	8.08936	0.916926	1.00183	0.95519	0.957983	0.981394	1.03425	1.00538	1.00701	1.05117	0.16526
ENSOARP00000008099	pep chromosome:Oar_v3.1:13:41920131:41943926:-1 gene:ENSOARG00000007550.1 transcript:ENSOART00000008220.1 gene_biotype:protein_coding transcript_biotype:protein_coding gene_symbol:ABHD12 description:abhydrolase domain containing 12 [Source:HGNC Symbol;Acc:HGNC:15868]	8.31	3	3	9	337	39.0001	8.92432	1.02256	0.968078	1.03793	1.00953	0.994061	0.961564	0.928042	0.961223	0.952153	0.16538
ENSOARP00000010484	pep chromosome:Oar_v3.1:13:53264089:53276216:-1 gene:ENSOARG00000009777.1 transcript:ENSOART00000010640.1 gene_biotype:protein_coding transcript_biotype:protein_coding gene_symbol:TPD52L2 description:tumor protein D52 like 2 [Source:HGNC Symbol;Acc:HGNC:12007]	28.63	8	8	16	227	24.6915	7.59131	1.03742	1.07417	1.06924	1.06028	1.05154	0.925028	1.00701	0.994526	0.937986	0.165382
ENSOARP00000004680	pep chromosome:Oar_v3.1:23:2255851:2287490:1 gene:ENSOARG00000004374.1 transcript:ENSOART00000004761.1 gene_biotype:protein_coding transcript_biotype:protein_coding	62.01	20	20	979	179	19.1707	11.063	0.938297	0.933201	1.14653	1.00601	0.921685	0.887782	0.821856	0.877107	0.871869	0.165726
ENSOARP00000016332	pep chromosome:Oar_v3.1:17:29240707:29257289:1 gene:ENSOARG00000015225.1 transcript:ENSOART00000016567.1 gene_biotype:protein_coding transcript_biotype:protein_coding	45.51	5	6	29	156	17.6947	5.49072	1.03807	1.01311	1.01947	1.02355	1.00513	1.01864	0.997826	1.0072	0.984026	0.165758
ENSOARP00000019282	pep chromosome:Oar_v3.1:7:12217813:12252245:1 gene:ENSOARG00000017961.1 transcript:ENSOART00000019550.1 gene_biotype:protein_coding transcript_biotype:protein_coding gene_symbol:HACD3 description:3-hydroxyacyl-CoA dehydratase 3 [Source:HGNC Symbol;Acc:HGNC:24175]	16.2	8	8	48	463	53.8363	9.72998	1.02077	0.978627	1.05068	1.01669	0.980618	0.965961	0.991169	0.979249	0.963173	0.166072
ENSOARP00000018526	pep chromosome:Oar_v3.1:X:21723204:21775661:1 gene:ENSOARG00000017256.1 transcript:ENSOART00000018788.1 gene_biotype:protein_coding transcript_biotype:protein_coding gene_symbol:PDK3 description:pyruvate dehydrogenase kinase 3 [Source:HGNC Symbol;Acc:HGNC:8811]	25.95	10	11	39	420	48.2146	7.86963	0.975804	0.963173	0.988122	0.975699	1.0639	1.00987	0.981384	1.01838	1.04375	0.166162
ENSOARP00000022577	pep chromosome:Oar_v3.1:3:204403700:204411734:-1 gene:ENSOARG00000021009.1 transcript:ENSOART00000022888.1 gene_biotype:protein_coding transcript_biotype:protein_coding gene_symbol:GABARAPL1 description:GABA type A receptor associated protein like 1 [Source:HGNC Symbol;Acc:HGNC:4068]	10.34	1	2	18	145	17.1149	9.15869	1.00351	1.00991	1.12224	1.04522	0.99182	0.98853	0.855378	0.945243	0.904348	0.166601
ENSOARP00000010367	pep chromosome:Oar_v3.1:4:99508853:99532363:-1 gene:ENSOARG00000009665.1 transcript:ENSOART00000010522.1 gene_biotype:protein_coding transcript_biotype:protein_coding gene_symbol:MTPN description:myotrophin [Source:HGNC Symbol;Acc:HGNC:15667]	21.85	2	2	22	119	13.17	6.91748	0.848086	1.03809	0.956276	0.947484	1.06638	1.01173	1.05556	1.04456	1.10246	0.16667
ENSOARP00000021879	pep chromosome:Oar_v3.1:2:224067586:224102930:1 gene:ENSOARG00000020374.1 transcript:ENSOART00000022184.1 gene_biotype:protein_coding transcript_biotype:protein_coding gene_symbol:ACSL3 description:acyl-CoA synthetase long chain family member 3 [Source:HGNC Symbol;Acc:HGNC:3570]	15.42	10	11	22	720	80.0761	8.38232	1.03991	0.99262	1.04262	1.02505	0.976921	1.01827	0.958464	0.98455	0.960489	0.166808
ENSOARP00000005844	pep chromosome:Oar_v3.1:4:94172756:94218526:-1 gene:ENSOARG00000005445.1 transcript:ENSOART00000005934.1 gene_biotype:protein_coding transcript_biotype:protein_coding gene_symbol:CEP41 description:centrosomal protein 41 [Source:HGNC Symbol;Acc:HGNC:12370]	14.21	4	4	11	373	41.413	8.08936	1.01722	1.02937	1.08768	1.04475	0.998235	1.02686	0.942355	0.989149	0.946777	0.1672
ENSOARP00000016965	pep chromosome:Oar_v3.1:19:50923714:50933015:-1 gene:ENSOARG00000015805.1 transcript:ENSOART00000017206.1 gene_biotype:protein_coding transcript_biotype:protein_coding gene_symbol:WDR6 description:WD repeat domain 6 [Source:HGNC Symbol;Acc:HGNC:12758]	4.17	5	5	9	1176	127.219	7.04932	0.9899	0.927692	1.00225	0.97328	1.00971	1.00321	1.0308	1.01458	1.04243	0.167534
ENSOARP00000015006	pep chromosome:Oar_v3.1:17:70764974:70770083:-1 gene:ENSOARG00000013984.1 transcript:ENSOART00000015226.1 gene_biotype:protein_coding transcript_biotype:protein_coding gene_symbol:SNRPD3 description:small nuclear ribonucleoprotein D3 polypeptide [Source:HGNC Symbol;Acc:HGNC:11160]	30.16	3	3	7	126	13.9073	10.3159	1.01352	1.01248	0.985429	1.00381	1.01784	1.04244	1.01506	1.02512	1.02123	0.167653
ENSOARP00000014448	pep chromosome:Oar_v3.1:3:169123582:169207038:-1 gene:ENSOARG00000013476.1 transcript:ENSOART00000014661.1 gene_biotype:protein_coding transcript_biotype:protein_coding gene_symbol:UHRF1BP1L description:UHRF1 binding protein 1 like [Source:HGNC Symbol;Acc:HGNC:29102]	0.61	1	1	7	1468	164.324	6.3667	1.04129	0.958853	1.08154	1.02723	0.890831	1.02061	0.873663	0.928369	0.903764	0.16792
ENSOARP00000003906	pep chromosome:Oar_v3.1:4:113175484:113194740:-1 gene:ENSOARG00000003658.1 transcript:ENSOART00000003975.1 gene_biotype:protein_coding transcript_biotype:protein_coding gene_symbol:ABCF2 description:ATP binding cassette subfamily F member 2 [Source:HGNC Symbol;Acc:HGNC:71]	8.65	6	6	9	636	72.5062	7.35693	0.947577	1.00554	0.981144	0.978085	0.983851	1.03136	1.04647	1.02056	1.04343	0.167991
ENSOARP00000020226	pep chromosome:Oar_v3.1:1:2897097:2916344:1 gene:ENSOARG00000018827.1 transcript:ENSOART00000020506.1 gene_biotype:protein_coding transcript_biotype:protein_coding gene_symbol:ILKAP description:ILK associated serine/threonine phosphatase [Source:HGNC Symbol;Acc:HGNC:15566]	3.99	2	2	2	376	41.2061	7.81104		1.11253	0.994286	1.05341		0.875056	0.942824	0.90894	0.862857	0.168102
ENSOARP00000001637	pep scaffold:Oar_v3.1:JH921656.1:42671:50706:-1 gene:ENSOARG00000001558.1 transcript:ENSOART00000001680.1 gene_biotype:protein_coding transcript_biotype:protein_coding gene_symbol:RENBP description:renin binding protein [Source:HGNC Symbol;Acc:HGNC:9959]	6.68	4	4	8	434	50.0035	5.94775	0.993517	0.90852	0.961789	0.954609	0.913921	0.812622	0.921166	0.88257	0.924536	0.168593
ENSOARP00000003347	pep chromosome:Oar_v3.1:X:75358351:75391764:-1 gene:ENSOARG00000003150.1 transcript:ENSOART00000003411.1 gene_biotype:protein_coding transcript_biotype:protein_coding gene_symbol:MPP1 description:membrane palmitoylated protein 1 [Source:HGNC Symbol;Acc:HGNC:7219]	9.34	6	6	13	632	69.9471	9.42236	1.048	1.00748	1.03704	1.03084	0.995429	1.01634	0.917119	0.976297	0.947088	0.168929
ENSOARP00000011948	pep chromosome:Oar_v3.1:2:49346945:49362778:-1 gene:ENSOARG00000011144.1 transcript:ENSOART00000012122.1 gene_biotype:protein_coding transcript_biotype:protein_coding gene_symbol:NANS description:N-acetylneuraminate synthase [Source:HGNC Symbol;Acc:HGNC:19237]	34.81	11	11	40	339	37.9725	7.03467	1.02006	1.01314	1.02393	1.01904	0.994081	0.942567	1.01321	0.983284	0.964911	0.16895
ENSOARP00000022350	pep chromosome:Oar_v3.1:7:43936955:43951725:-1 gene:ENSOARG00000020793.1 transcript:ENSOART00000022655.1 gene_biotype:protein_coding transcript_biotype:protein_coding gene_symbol:LACTB description:lactamase beta [Source:HGNC Symbol;Acc:HGNC:16468]	13.1	5	5	6	435	49.1851	8.01611	0.818499	0.951615	0.998501	0.922872	1.09787	1.05153	0.959093	1.03616	1.12276	0.169088
ENSOARP00000003946	pep chromosome:Oar_v3.1:26:36211063:36232629:1 gene:ENSOARG00000003694.1 transcript:ENSOART00000004016.1 gene_biotype:protein_coding transcript_biotype:protein_coding gene_symbol:FNTA description:protein farnesyltransferase/geranylgeranyltransferase type-1 subunit alpha [Source:RefSeq peptide;Acc:NP_001155355]	17.63	6	6	9	329	39.3599	5.31299	1.04204	1.07253	0.97677	1.03045	0.991077	0.943312	0.993166	0.975852	0.947019	0.169319
ENSOARP00000009614	pep chromosome:Oar_v3.1:2:35573187:35584500:1 gene:ENSOARG00000008950.1 transcript:ENSOART00000009753.1 gene_biotype:protein_coding transcript_biotype:protein_coding gene_symbol:C9orf64 description:chromosome 9 open reading frame 64 [Source:HGNC Symbol;Acc:HGNC:28144]	30.79	11	11	37	341	39.0309	6.0874	0.982182	1.05124	1.07759	1.037	1.00821	0.941012	0.987599	0.97894	0.944008	0.169603
ENSOARP00000020895	pep chromosome:Oar_v3.1:3:34665558:34766188:-1 gene:ENSOARG00000019454.1 transcript:ENSOART00000021187.1 gene_biotype:protein_coding transcript_biotype:protein_coding gene_symbol:RBKS description:ribokinase [Source:HGNC Symbol;Acc:HGNC:30325]	15.64	6	6	19	326	34.5575	5.03369	0.983965	0.970266	0.886279	0.946837	1.00939	0.972579	1.04146	1.00781	1.0644	0.169666
ENSOARP00000001767	pep scaffold:Oar_v3.1:AMGL01129295.1:3005:3504:1 gene:ENSOARG00000001681.1 transcript:ENSOART00000001810.1 gene_biotype:protein_coding transcript_biotype:protein_coding	46.07	3	5	21	89	10.3323	8.35303	1.10172	1.00691	0.998162	1.0356	0.959154	1.00807	0.95048	0.972569	0.939137	0.169814
ENSOARP00000006790	pep chromosome:Oar_v3.1:14:48526655:48539052:-1 gene:ENSOARG00000006339.1 transcript:ENSOART00000006894.1 gene_biotype:protein_coding transcript_biotype:protein_coding gene_symbol:FBL description:fibrillarin [Source:HGNC Symbol;Acc:HGNC:3599]	19.08	4	5	7	346	36.6818	9.0415	1.08245	1.04934	0.989547	1.04045	0.999503	1.00808	0.936098	0.981227	0.94308	0.169816
ENSOARP00000021540	pep chromosome:Oar_v3.1:20:30668125:30668787:1 gene:ENSOARG00000020063.1 transcript:ENSOART00000021842.1 gene_biotype:protein_coding transcript_biotype:protein_coding gene_symbol:HIST1H1D description:histone cluster 1 H1 family member d [Source:HGNC Symbol;Acc:HGNC:4717]	50.23	4	17	259	221	22.1431	10.9604	1.11155	1.13458	1.01212	1.08608	0.875863	0.874254	1.09511	0.94841	0.873242	0.170158
ENSOARP00000014389	pep chromosome:Oar_v3.1:10:34830023:34864061:1 gene:ENSOARG00000013419.1 transcript:ENSOART00000014600.1 gene_biotype:protein_coding transcript_biotype:protein_coding gene_symbol:SACS description:sacsin molecular chaperone [Source:HGNC Symbol;Acc:HGNC:10519]	0.55	2	3	3	4537	512.635	6.91748	1.11914	1.04589		1.08251	0.985573	1.01412		0.999847	0.923635	0.170192
ENSOARP00000021436	pep chromosome:Oar_v3.1:3:42406932:42409130:-1 gene:ENSOARG00000019966.1 transcript:ENSOART00000021736.1 gene_biotype:protein_coding transcript_biotype:protein_coding	18.47	2	7	10	352	38.6748	7.88428	1.20769	1.02691	1.00718	1.08059	0.971557	0.95379	0.992108	0.972485	0.899958	0.170363
ENSOARP00000003484	pep chromosome:Oar_v3.1:14:34764805:34781054:-1 gene:ENSOARG00000003272.1 transcript:ENSOART00000003548.1 gene_biotype:protein_coding transcript_biotype:protein_coding gene_symbol:SLC12A4 description:solute carrier family 12 member 4 [Source:RefSeq peptide;Acc:NP_001009756]	6.38	2	7	20	1050	116.489	7.03467	0.997952		1.06672	1.03233	0.967712		0.944953	0.956333	0.926379	0.170726
ENSOARP00000022475	pep chromosome:Oar_v3.1:1:99863474:99881885:1 gene:ENSOARG00000020913.1 transcript:ENSOART00000022784.1 gene_biotype:protein_coding transcript_biotype:protein_coding gene_symbol:PRUNE1 description:prune exopolyphosphatase 1 [Source:HGNC Symbol;Acc:HGNC:13420]	12.87	5	5	9	443	48.8141	5.2876	1.03836	0.994959	1.04213	1.02515	0.983601	1.01683	0.97827	0.9929	0.96854	0.17096
ENSOARP00000000879	pep scaffold:Oar_v3.1:JH923134.1:2860:5282:1 gene:ENSOARG00000000854.1 transcript:ENSOART00000000912.1 gene_biotype:protein_coding transcript_biotype:protein_coding	14.29	1	1	3	126	14.0747	4.41162	1.04575	1.21987		1.13281	0.968752	0.915965		0.942359	0.831875	0.171356
ENSOARP00000019071	pep chromosome:Oar_v3.1:12:27111172:27114693:-1 gene:ENSOARG00000017774.1 transcript:ENSOART00000019339.1 gene_biotype:protein_coding transcript_biotype:protein_coding	25.08	7	7	18	319	33.7129	9.01221	1.01905	0.999824	1.0277	1.01552	1.06487	1.07574	1.01219	1.05093	1.03487	0.171506
ENSOARP00000021147	pep chromosome:Oar_v3.1:3:223696665:223718617:-1 gene:ENSOARG00000019692.1 transcript:ENSOART00000021442.1 gene_biotype:protein_coding transcript_biotype:protein_coding gene_symbol:MLC1 description:megalencephalic leukoencephalopathy with subcortical cysts 1 [Source:HGNC Symbol;Acc:HGNC:17082]	9.06	3	3	8	342	36.9163	7.76709	0.899974	1.00987	1.03078	0.980207	0.904369	0.919007	0.913755	0.912377	0.9308	0.17169
ENSOARP00000015337	pep chromosome:Oar_v3.1:14:55991557:56000950:-1 gene:ENSOARG00000014290.1 transcript:ENSOART00000015561.1 gene_biotype:protein_coding transcript_biotype:protein_coding gene_symbol:KLK6 description:kallikrein related peptidase 6 [Source:HGNC Symbol;Acc:HGNC:6367]	9.72	2	2	4	247	27.1624	7.02002	1.00441	1.05882	0.98706	1.01676	0.867108	0.981615	0.982339	0.943688	0.92813	0.171866
ENSOARP00000005669	pep chromosome:Oar_v3.1:21:41854567:41856080:1 gene:ENSOARG00000005284.1 transcript:ENSOART00000005757.1 gene_biotype:protein_coding transcript_biotype:protein_coding	37.59	6	6	23	141	15.5092	8.60205	1.03199	1.02968	1.00945	1.02371	0.987479	1.02479	0.987108	0.999794	0.976641	0.172237
ENSOARP00000012677	pep chromosome:Oar_v3.1:3:95188823:95204670:1 gene:ENSOARG00000011826.1 transcript:ENSOART00000012863.1 gene_biotype:protein_coding transcript_biotype:protein_coding gene_symbol:CCT7 description:chaperonin containing TCP1 subunit 7 [Source:HGNC Symbol;Acc:HGNC:1622]	57.64	28	28	174	543	59.4049	7.1958	1.01315	0.997386	1.0255	1.01201	1.00183	1.0006	0.98151	0.994646	0.98284	0.172283
ENSOARP00000019363	pep chromosome:Oar_v3.1:4:106213267:106222048:1 gene:ENSOARG00000018034.1 transcript:ENSOART00000019633.1 gene_biotype:protein_coding transcript_biotype:protein_coding gene_symbol:ZYX description:zyxin [Source:HGNC Symbol;Acc:HGNC:13200]	16.91	7	7	13	538	57.9918	7.73779	0.959351	1.18814	1.02546	1.05765	0.97124	0.85126	0.962771	0.928424	0.877816	0.173782
ENSOARP00000017868	pep chromosome:Oar_v3.1:2:202185790:202195152:-1 gene:ENSOARG00000016635.1 transcript:ENSOART00000018119.1 gene_biotype:protein_coding transcript_biotype:protein_coding gene_symbol:PPIL3 description:peptidylprolyl isomerase like 3 [Source:HGNC Symbol;Acc:HGNC:9262]	20	3	3	4	180	20.325	7.95752	0.847275	1.01053	0.988158	0.948656	1.10885	0.986681	1.05876	1.05143	1.10834	0.173792
ENSOARP00000012430	pep chromosome:Oar_v3.1:1:262143856:262218473:1 gene:ENSOARG00000011590.1 transcript:ENSOART00000012609.1 gene_biotype:protein_coding transcript_biotype:protein_coding	3.57	4	4	7	1259	141.562	6.0874	0.988686	0.975873	1.0078	0.990786	0.99809	1.01675	1.06157	1.02547	1.03501	0.173887
ENSOARP00000013899	pep chromosome:Oar_v3.1:13:10570551:10583130:1 gene:ENSOARG00000012975.1 transcript:ENSOART00000014105.1 gene_biotype:protein_coding transcript_biotype:protein_coding gene_symbol:RBM17 description:RNA binding motif protein 17 [Source:HGNC Symbol;Acc:HGNC:16944]	4.24	2	2	3	401	44.9179	5.97314		0.936216	0.965013	0.950615		1.00037	1.08383	1.0421	1.09624	0.17398
ENSOARP00000006704	pep chromosome:Oar_v3.1:8:273763:410091:1 gene:ENSOARG00000006251.1 transcript:ENSOART00000006808.1 gene_biotype:protein_coding transcript_biotype:protein_coding gene_symbol:CD109 description:CD109 molecule [Source:HGNC Symbol;Acc:HGNC:21685]	6.24	9	9	15	1443	161.186	5.68115	0.949466	1.0964	1.13333	1.05973	0.977785	0.964748	0.956915	0.966483	0.912006	0.174095
ENSOARP00000013610	pep chromosome:Oar_v3.1:1:263704965:263760310:1 gene:ENSOARG00000012704.1 transcript:ENSOART00000013812.1 gene_biotype:protein_coding transcript_biotype:protein_coding gene_symbol:PCBP3 description:poly(rC) binding protein 3 [Source:HGNC Symbol;Acc:HGNC:8651]	21.14	1	7	51	369	38.6219	7.73779	0.979961		0.990765	0.985363	1.05657		1.18872	1.12264	1.13932	0.174201
ENSOARP00000006566	pep chromosome:Oar_v3.1:2:9583152:9609521:1 gene:ENSOARG00000006134.1 transcript:ENSOART00000006669.1 gene_biotype:protein_coding transcript_biotype:protein_coding gene_symbol:AMBP description:alpha-1-microglobulin/bikunin precursor [Source:HGNC Symbol;Acc:HGNC:453]	2.27	1	1	3	352	39.2033	7.40088	0.873618	1.0617	0.917736	0.951017	1.00409	1.06134	1.24907	1.10483	1.16174	0.17445
ENSOARP00000018056	pep chromosome:Oar_v3.1:24:35881444:35900560:-1 gene:ENSOARG00000016812.1 transcript:ENSOART00000018310.1 gene_biotype:protein_coding transcript_biotype:protein_coding gene_symbol:AGFG2 description:ArfGAP with FG repeats 2 [Source:HGNC Symbol;Acc:HGNC:5177]	12.81	5	6	10	484	49.1665	9.24658	1.0571	1.02712	1.20776	1.09733	1.03623	1.00382	0.947034	0.995696	0.907384	0.174714
ENSOARP00000019322	pep chromosome:Oar_v3.1:1:526408:543487:-1 gene:ENSOARG00000017998.1 transcript:ENSOART00000019592.1 gene_biotype:protein_coding transcript_biotype:protein_coding gene_symbol:PPP1R7 description:protein phosphatase 1 regulatory subunit 7 [Source:HGNC Symbol;Acc:HGNC:9295]	47.66	14	14	58	342	39.1744	5.0083	0.977933	0.981368	0.999966	0.986422	1.01512	0.990284	1.00286	1.00275	1.01656	0.174771
ENSOARP00000004706	pep chromosome:Oar_v3.1:4:113405934:113425611:-1 gene:ENSOARG00000004390.1 transcript:ENSOART00000004787.1 gene_biotype:protein_coding transcript_biotype:protein_coding gene_symbol:RHEB description:GTP-binding protein Rheb [Source:RefSeq peptide;Acc:NP_001155338]	31.55	7	7	25	168	18.6646	5.04639	0.998802	1.03879	1.04412	1.02724	0.969811	0.982874	1.02302	0.991902	0.965601	0.175099
ENSOARP00000020148	pep chromosome:Oar_v3.1:X:65652140:65656132:-1 gene:ENSOARG00000018758.1 transcript:ENSOART00000020427.1 gene_biotype:protein_coding transcript_biotype:protein_coding gene_symbol:PBDC1 description:polysaccharide biosynthesis domain containing 1 [Source:HGNC Symbol;Acc:HGNC:28790]	12.79	3	3	7	219	24.8482	4.86865	1.03851	1.28201	0.983037	1.10119	0.970603	0.907033	0.962592	0.946743	0.859748	0.175614
ENSOARP00000009033	pep chromosome:Oar_v3.1:2:64326807:64327019:1 gene:ENSOARG00000008425.1 transcript:ENSOART00000009165.1 gene_biotype:protein_coding transcript_biotype:protein_coding gene_symbol:ATP5I description:ATP synthase, H+ transporting, mitochondrial Fo complex subunit E [Source:HGNC Symbol;Acc:HGNC:846]	52.86	4	5	57	70	8.18449	9.70068	1.03404	0.975081	0.92547	0.978196	1.03854	1.06039	1.0077	1.03554	1.05862	0.175753
ENSOARP00000016981	pep chromosome:Oar_v3.1:6:116086224:116110434:1 gene:ENSOARG00000015819.1 transcript:ENSOART00000017222.1 gene_biotype:protein_coding transcript_biotype:protein_coding gene_symbol:LETM1 description:leucine zipper and EF-hand containing transmembrane protein 1 [Source:HGNC Symbol;Acc:HGNC:6556]	31.1	23	23	120	730	81.39	6.20166	0.995313	0.979471	0.974057	0.982947	1.05542	1.01984	0.982258	1.01917	1.03686	0.175977
ENSOARP00000016319	pep chromosome:Oar_v3.1:20:12545898:12573190:-1 gene:ENSOARG00000015212.1 transcript:ENSOART00000016554.1 gene_biotype:protein_coding transcript_biotype:protein_coding gene_symbol:GLO1 description:glyoxalase I [Source:HGNC Symbol;Acc:HGNC:4323]	48.94	9	9	65	188	21.0815	5.43994	1.01886	0.996743	1.02775	1.01445	0.965923	1.01743	0.951025	0.978126	0.964192	0.176022
ENSOARP00000020881	pep chromosome:Oar_v3.1:7:21835695:21847699:1 gene:ENSOARG00000019440.1 transcript:ENSOART00000021171.1 gene_biotype:protein_coding transcript_biotype:protein_coding gene_symbol:DAD1 description:defender against cell death 1 [Source:HGNC Symbol;Acc:HGNC:2664]	26.55	3	3	8	113	12.4866	7.07861	0.989214	1.0665	1.01561	1.02377	0.874415	1.011	0.960146	0.948519	0.926493	0.176116
ENSOARP00000014227	pep chromosome:Oar_v3.1:2:69777473:69940804:1 gene:ENSOARG00000013265.1 transcript:ENSOART00000014434.1 gene_biotype:protein_coding transcript_biotype:protein_coding gene_symbol:SMARCA2 description:SWI/SNF related, matrix associated, actin dependent regulator of chromatin, subfamily a, member 2 [Source:HGNC Symbol;Acc:HGNC:11098]	1.09	1	2	5	1557	177.386	7.41553	0.969486		1.04973	1.00961	0.911153		0.935757	0.923455	0.914665	0.176489
ENSOARP00000003073	pep chromosome:Oar_v3.1:24:26017951:26038745:-1 gene:ENSOARG00000002892.1 transcript:ENSOART00000003133.1 gene_biotype:protein_coding transcript_biotype:protein_coding	12.94	13	13	28	912	105.328	5.80811	0.988822	0.994839	1.00147	0.995045	0.997016	1.00395	1.01178	1.00425	1.00925	0.176556
ENSOARP00000007868	pep chromosome:Oar_v3.1:15:75641327:75661581:-1 gene:ENSOARG00000007337.1 transcript:ENSOART00000007985.1 gene_biotype:protein_coding transcript_biotype:protein_coding gene_symbol:MTCH2 description:mitochondrial carrier 2 [Source:HGNC Symbol;Acc:HGNC:17587]	40.92	13	13	44	303	33.2757	8.04541	1.01931	0.991549	1.04946	1.0201	0.95599	0.995457	1.00109	0.98418	0.964784	0.176743
ENSOARP00000010434	pep chromosome:Oar_v3.1:4:118828806:118878542:-1 gene:ENSOARG00000009723.1 transcript:ENSOART00000010589.1 gene_biotype:protein_coding transcript_biotype:protein_coding gene_symbol:ESYT2 description:extended synaptotagmin 2 [Source:HGNC Symbol;Acc:HGNC:22211]	9.26	7	8	13	799	89.0898	7.48877	0.982312	1.01664	0.99614	0.998364	1.04943	1.0127	1.01131	1.02448	1.02616	0.177415
ENSOARP00000000291	pep chromosome:Oar_v3.1:19:10718920:10821792:1 gene:ENSOARG00000000286.1 transcript:ENSOART00000000317.1 gene_biotype:protein_coding transcript_biotype:protein_coding gene_symbol:GOLGA4 description:golgin A4 [Source:HGNC Symbol;Acc:HGNC:4427]	1.16	2	3	8	2249	261.218	5.2749	0.854622		0.801994	0.828308	1.06556		1.51352	1.28954	1.55684	0.177488
ENSOARP00000005877	pep chromosome:Oar_v3.1:5:9385379:9388797:1 gene:ENSOARG00000005478.1 transcript:ENSOART00000005967.1 gene_biotype:protein_coding transcript_biotype:protein_coding gene_symbol:GIPC1 description:GIPC PDZ domain containing family member 1 [Source:HGNC Symbol;Acc:HGNC:1226]	14.83	5	5	15	317	34.84	6.80029	0.984518	1.0354	0.948604	0.989508	1.09641	1.01277	1.03373	1.04763	1.05874	0.177595
ENSOARP00000010412	pep chromosome:Oar_v3.1:2:38138568:38209445:-1 gene:ENSOARG00000009699.1 transcript:ENSOART00000010567.1 gene_biotype:protein_coding transcript_biotype:protein_coding gene_symbol:PTK2B description:protein tyrosine kinase 2 beta [Source:HGNC Symbol;Acc:HGNC:9612]	5.65	6	6	9	1009	115.826	6.37939	0.962478	0.966794	1.00865	0.979308	1.07319	1.01332	0.991251	1.02592	1.0476	0.17807
ENSOARP00000003095	pep chromosome:Oar_v3.1:5:35574853:35582184:-1 gene:ENSOARG00000002915.1 transcript:ENSOART00000003155.1 gene_biotype:protein_coding transcript_biotype:protein_coding gene_symbol:SNCB description:synuclein beta [Source:HGNC Symbol;Acc:HGNC:11140]	46.23	2	4	70	106	11.3596	4.27197	1.06336	1.06055	1.01895	1.04762	1.05661	0.932375	0.843952	0.944313	0.901392	0.178178
ENSOARP00000006305	pep chromosome:Oar_v3.1:25:26189749:26197775:-1 gene:ENSOARG00000005884.1 transcript:ENSOART00000006401.1 gene_biotype:protein_coding transcript_biotype:protein_coding gene_symbol:SAR1A description:secretion associated Ras related GTPase 1A [Source:HGNC Symbol;Acc:HGNC:10534]	23.74	2	5	24	198	22.4226	7.03467	1.06111	1.03671	1.03922	1.04568	1.00064	1.0413	1.02582	1.02259	0.977917	0.178233
ENSOARP00000001937	pep chromosome:Oar_v3.1:1:103049267:103067657:-1 gene:ENSOARG00000001845.1 transcript:ENSOART00000001984.1 gene_biotype:protein_coding transcript_biotype:protein_coding gene_symbol:TPM3 description:tropomyosin 3 [Source:HGNC Symbol;Acc:HGNC:12012]	52.98	7	22	238	285	32.9728	4.7417	0.962602	1.00507	0.936247	0.967972	1.01553	0.98543	1.01114	1.00403	1.03725	0.17864
ENSOARP00000022532	pep chromosome:Oar_v3.1:1:100055088:100063524:1 gene:ENSOARG00000020967.1 transcript:ENSOART00000022842.1 gene_biotype:protein_coding transcript_biotype:protein_coding gene_symbol:PSMD4 description:proteasome 26S subunit, non-ATPase 4 [Source:HGNC Symbol;Acc:HGNC:9561]	22.81	7	7	16	377	40.7592	4.79248	1.07693	1.03217	0.990006	1.03304	1.01996	0.960944	0.963705	0.981535	0.950145	0.178643
ENSOARP00000009243	pep chromosome:Oar_v3.1:25:29891406:30432039:1 gene:ENSOARG00000008618.1 transcript:ENSOART00000009379.1 gene_biotype:protein_coding transcript_biotype:protein_coding gene_symbol:ADK description:adenosine kinase [Source:HGNC Symbol;Acc:HGNC:257]	22.93	9	9	25	362	40.3396	6.39209	0.887414	1.02335	0.984965	0.965242	1.04598	0.996366	1.09448	1.04561	1.08326	0.179023
ENSOARP00000020923	pep chromosome:Oar_v3.1:7:22259664:22260462:-1 gene:ENSOARG00000019478.1 transcript:ENSOART00000021215.1 gene_biotype:protein_coding transcript_biotype:protein_coding	7.34	1	1	3	109	12.1713	6.91748	1.04944	0.999979	1.0503	1.03324	0.83021	0.976521	1.01081	0.939182	0.908968	0.179131
ENSOARP00000011440	pep chromosome:Oar_v3.1:11:26561092:26570595:1 gene:ENSOARG00000010662.1 transcript:ENSOART00000011600.1 gene_biotype:protein_coding transcript_biotype:protein_coding gene_symbol:ACADVL description:acyl-CoA dehydrogenase, very long chain [Source:HGNC Symbol;Acc:HGNC:92]	37.06	24	24	86	707	75.7577	8.88037	1.03206	1.03196	0.984836	1.01629	0.994247	0.997624	0.966162	0.986011	0.97021	0.179299
ENSOARP00000003136	pep scaffold:Oar_v3.1:AMGL01127949.1:1370:7406:1 gene:ENSOARG00000002950.1 transcript:ENSOART00000003196.1 gene_biotype:protein_coding transcript_biotype:protein_coding gene_symbol:PSMD10 description:proteasome 26S subunit, non-ATPase 10 [Source:HGNC Symbol;Acc:HGNC:9555]	33.33	5	5	10	192	20.7746	6.26514	0.796164	0.990275	0.980249	0.922229	1.25088	1.01533	1.001	1.08907	1.18091	0.179537
ENSOARP00000009372	pep chromosome:Oar_v3.1:17:60885797:60946972:1 gene:ENSOARG00000008734.1 transcript:ENSOART00000009509.1 gene_biotype:protein_coding transcript_biotype:protein_coding gene_symbol:TPCN1 description:two pore segment channel 1 [Source:HGNC Symbol;Acc:HGNC:18182]	0.88	1	1	2	795	91.4607	8.42627	1.00851		1.10857	1.05854	0.969169		0.929866	0.949518	0.89701	0.179717
ENSOARP00000004545	pep chromosome:Oar_v3.1:20:16651905:16659658:1 gene:ENSOARG00000004246.1 transcript:ENSOART00000004626.1 gene_biotype:protein_coding transcript_biotype:protein_coding gene_symbol:CNPY3 description:canopy FGF signaling regulator 3 [Source:HGNC Symbol;Acc:HGNC:11968]	8.51	3	3	4	282	31.2572	6.26514	1.11648	1.03779	1.05276	1.06901	0.968089	0.966932	1.06925	1.00142	0.936776	0.17972
ENSOARP00000003452	pep chromosome:Oar_v3.1:2:238327017:238347329:1 gene:ENSOARG00000003240.1 transcript:ENSOART00000003516.1 gene_biotype:protein_coding transcript_biotype:protein_coding gene_symbol:RPA2 description:replication protein A2 [Source:HGNC Symbol;Acc:HGNC:10290]	6.3	2	2	5	270	29.1244	5.78271	0.977513	1.0727	1.06033	1.03685	0.984676	0.978448	0.998935	0.987353	0.952264	0.179856
ENSOARP00000017353	pep chromosome:Oar_v3.1:11:23208465:23234525:-1 gene:ENSOARG00000016151.1 transcript:ENSOART00000017599.1 gene_biotype:protein_coding transcript_biotype:protein_coding gene_symbol:CLUH description:clustered mitochondria homolog [Source:HGNC Symbol;Acc:HGNC:29094]	1.86	3	3	5	1238	137.726	6.31592	0.847119	0.942559		0.894839	0.978939	1.03241		1.00567	1.12386	0.179973
ENSOARP00000006276	pep chromosome:Oar_v3.1:14:47723076:47736205:-1 gene:ENSOARG00000005848.1 transcript:ENSOART00000006371.1 gene_biotype:protein_coding transcript_biotype:protein_coding gene_symbol:ECH1 description:enoyl-CoA hydratase 1 [Source:HGNC Symbol;Acc:HGNC:3149]	21.65	9	9	23	388	42.5596	8.73389	1.00029	1.04483	1.02	1.02171	0.962461	0.968431	1.02234	0.98441	0.963492	0.180061
ENSOARP00000014480	pep chromosome:Oar_v3.1:18:56758541:56765158:-1 gene:ENSOARG00000013515.1 transcript:ENSOART00000014693.1 gene_biotype:protein_coding transcript_biotype:protein_coding	18	1	1	3	100	10.8721	4.14502	0.946594	1.0358	0.952223	0.978207	1.12847	0.993402	1.04938	1.05709	1.08064	0.180287
ENSOARP00000017093	pep chromosome:Oar_v3.1:21:40354191:40366153:-1 gene:ENSOARG00000015910.1 transcript:ENSOART00000017334.1 gene_biotype:protein_coding transcript_biotype:protein_coding gene_symbol:GANAB description:glucosidase II alpha subunit [Source:HGNC Symbol;Acc:HGNC:4138]	23.82	21	21	101	932	105.631	6.03662	1.00902	1.02586	1.02823	1.02104	1.00522	0.987972	1.01822	1.0038	0.983123	0.180842
ENSOARP00000008193	pep chromosome:Oar_v3.1:19:17798561:17829006:-1 gene:ENSOARG00000007637.1 transcript:ENSOART00000008314.1 gene_biotype:protein_coding transcript_biotype:protein_coding gene_symbol:LMCD1 description:LIM and cysteine rich domains 1 [Source:HGNC Symbol;Acc:HGNC:6633]	27.78	9	9	23	360	40.3148	7.92822	0.935809	1.04027	0.947701	0.974595	1.03737	1.02794	1.02052	1.02861	1.05542	0.180913
ENSOARP00000012323	pep chromosome:Oar_v3.1:21:28227368:28229601:1 gene:ENSOARG00000011499.1 transcript:ENSOART00000012502.1 gene_biotype:protein_coding transcript_biotype:protein_coding	40.98	7	8	40	183	21.1741	10.1548	1.01253	0.970233	0.98845	0.990405	0.99739	1.01932	1.05311	1.02327	1.03319	0.180977
ENSOARP00000001839	pep chromosome:Oar_v3.1:20:49533886:49539944:-1 gene:ENSOARG00000001753.1 transcript:ENSOART00000001886.1 gene_biotype:protein_coding transcript_biotype:protein_coding gene_symbol:NQO2 description:N-ribosyldihydronicotinamide:quinone reductase 2 [Source:HGNC Symbol;Acc:HGNC:7856]	15.88	3	3	18	233	26.1924	9.05615	0.990617	0.93075	0.962564	0.96131	1.12212	0.961413	1.03987	1.04113	1.08303	0.182228
ENSOARP00000004243	pep chromosome:Oar_v3.1:21:6401198:6622872:1 gene:ENSOARG00000003973.1 transcript:ENSOART00000004317.1 gene_biotype:protein_coding transcript_biotype:protein_coding	5.89	4	4	4	577	65.0314	8.04541		0.988511	0.970442	0.979477		1.08181	1.0154	1.04861	1.07058	0.182294
ENSOARP00000017587	pep chromosome:Oar_v3.1:12:25654619:25692055:-1 gene:ENSOARG00000016377.1 transcript:ENSOART00000017835.1 gene_biotype:protein_coding transcript_biotype:protein_coding gene_symbol:WDR26 description:WD repeat domain 26 [Source:HGNC Symbol;Acc:HGNC:21208]	7.04	5	5	10	653	71.9237	6.16357	0.997004	0.976657	0.839525	0.937729	0.995047	1.00686	1.09405	1.03198	1.10051	0.182322
ENSOARP00000015191	pep chromosome:Oar_v3.1:24:34454600:34473156:1 gene:ENSOARG00000014151.1 transcript:ENSOART00000015412.1 gene_biotype:protein_coding transcript_biotype:protein_coding	5.7	5	5	10	807	89.4266	7.26904	0.957939	0.961428	0.967665	0.962344	0.928675	0.943161	0.963899	0.945245	0.982232	0.182347
ENSOARP00000004908	pep chromosome:Oar_v3.1:13:72897171:72912196:-1 gene:ENSOARG00000004587.1 transcript:ENSOART00000004991.1 gene_biotype:protein_coding transcript_biotype:protein_coding gene_symbol:TOMM34 description:translocase of outer mitochondrial membrane 34 [Source:HGNC Symbol;Acc:HGNC:15746]	7.87	2	2	3	267	30.0814	8.73389	1.03719		0.98645	1.01182	0.949524		0.850032	0.899778	0.889267	0.182633
ENSOARP00000004572	pep chromosome:Oar_v3.1:11:3676595:3679649:-1 gene:ENSOARG00000004272.1 transcript:ENSOART00000004653.1 gene_biotype:protein_coding transcript_biotype:protein_coding	52.89	1	18	256	363	39.4699	7.86963	0.922176	0.860346		0.891261	0.950919	1.02512		0.988018	1.10856	0.183017
ENSOARP00000021197	pep chromosome:Oar_v3.1:7:23826406:23829226:1 gene:ENSOARG00000019736.1 transcript:ENSOART00000021492.1 gene_biotype:protein_coding transcript_biotype:protein_coding gene_symbol:TMEM55B description:transmembrane protein 55B [Source:HGNC Symbol;Acc:HGNC:19299]	8.76	2	3	10	274	29.0757	9.15869	1.16364	0.979966	1.0706	1.0714	0.950607	1.01997	0.968989	0.979856	0.914555	0.18316
ENSOARP00000002894	pep chromosome:Oar_v3.1:18:32579001:32598213:-1 gene:ENSOARG00000002726.1 transcript:ENSOART00000002951.1 gene_biotype:protein_coding transcript_biotype:protein_coding gene_symbol:PPCDC description:phosphopantothenoylcysteine decarboxylase [Source:HGNC Symbol;Acc:HGNC:28107]	10	2	2	3	220	24.0984	6.97607	0.968262		1.00215	0.985203	1.01565		1.04652	1.03109	1.04657	0.183234
ENSOARP00000009804	pep chromosome:Oar_v3.1:5:60518396:60533323:1 gene:ENSOARG00000009135.1 transcript:ENSOART00000009946.1 gene_biotype:protein_coding transcript_biotype:protein_coding gene_symbol:G3BP1 description:G3BP stress granule assembly factor 1 [Source:HGNC Symbol;Acc:HGNC:30292]	6.68	2	3	6	449	50.213	5.26221	0.883696	1.05174	0.917648	0.951029	1.13954	0.974989	1.07718	1.0639	1.11869	0.183289
ENSOARP00000002812	pep chromosome:Oar_v3.1:19:51741088:51834587:1 gene:ENSOARG00000002647.1 transcript:ENSOART00000002867.1 gene_biotype:protein_coding transcript_biotype:protein_coding gene_symbol:MAP4 description:microtubule associated protein 4 [Source:HGNC Symbol;Acc:HGNC:6862]	43.69	38	38	176	1101	114.916	5.05908	0.956156	1.14704	1.07696	1.06005	0.993614	0.888166	0.984304	0.955361	0.90124	0.183322
ENSOARP00000015351	pep chromosome:Oar_v3.1:8:57581762:57631158:-1 gene:ENSOARG00000014303.1 transcript:ENSOART00000015576.1 gene_biotype:protein_coding transcript_biotype:protein_coding gene_symbol:STX7 description:syntaxin 7 [Source:HGNC Symbol;Acc:HGNC:11442]	48.66	9	10	45	261	29.6383	5.42725	1.11618	1.02814	1.04623	1.06351	0.978607	1.03768	1.01986	1.01205	0.951607	0.183487
ENSOARP00000008665	pep chromosome:Oar_v3.1:1:109259091:109265735:-1 gene:ENSOARG00000008078.1 transcript:ENSOART00000008791.1 gene_biotype:protein_coding transcript_biotype:protein_coding gene_symbol:TAGLN2 description:transgelin 2 [Source:HGNC Symbol;Acc:HGNC:11554]	45.57	11	12	59	237	26.3411	8.80713	0.954486	1.04793	1.01909	1.00717	0.957712	0.900681	0.984561	0.947651	0.940906	0.183721
ENSOARP00000009014	pep chromosome:Oar_v3.1:4:24627906:25005090:-1 gene:ENSOARG00000008410.1 transcript:ENSOART00000009145.1 gene_biotype:protein_coding transcript_biotype:protein_coding gene_symbol:ISPD description:isoprenoid synthase domain containing [Source:HGNC Symbol;Acc:HGNC:37276]	5.34	3	3	3	581	64.6964	7.81104		1.02751	1.05371	1.04061		1.01533	0.983459	0.999393	0.96039	0.183737
ENSOARP00000001140	pep chromosome:Oar_v3.1:1:124860372:124860566:-1 gene:ENSOARG00000001097.1 transcript:ENSOART00000001175.1 gene_biotype:protein_coding transcript_biotype:protein_coding	14.06	1	1	4	64	7.08902	10.1255	1.11061	1.0589	0.973512	1.04767	0.982895	0.930042	1.00806	0.973667	0.929361	0.183782
ENSOARP00000014127	pep chromosome:Oar_v3.1:X:99148445:99175638:-1 gene:ENSOARG00000013179.1 transcript:ENSOART00000014334.1 gene_biotype:protein_coding transcript_biotype:protein_coding gene_symbol:LAMP2 description:lysosomal associated membrane protein 2 [Source:HGNC Symbol;Acc:HGNC:6501]	11.98	6	6	16	409	44.5763	6.22705	1.01633	1.00208	0.95827	0.992228	0.95861	0.970679	0.961515	0.963601	0.971149	0.18393
ENSOARP00000019780	pep chromosome:Oar_v3.1:15:32969599:33003019:1 gene:ENSOARG00000018423.1 transcript:ENSOART00000020053.1 gene_biotype:protein_coding transcript_biotype:protein_coding gene_symbol:UBASH3B description:ubiquitin associated and SH3 domain containing B [Source:HGNC Symbol;Acc:HGNC:29884]	2.68	2	2	3	597	66.9644	6.18896		1.0369	1.06592	1.05141		1.01293	0.948083	0.980508	0.932565	0.184075
ENSOARP00000017336	pep chromosome:Oar_v3.1:14:15101124:15394268:-1 gene:ENSOARG00000016143.1 transcript:ENSOART00000017582.1 gene_biotype:protein_coding transcript_biotype:protein_coding gene_symbol:ITFG1 description:integrin alpha FG-GAP repeat containing 1 [Source:HGNC Symbol;Acc:HGNC:30697]	2.78	2	2	2	612	67.8355	5.37646	1.03451		1.10252	1.06851	0.992334		0.876141	0.934238	0.874334	0.184226
ENSOARP00000017047	pep chromosome:Oar_v3.1:2:113730671:113749783:1 gene:ENSOARG00000015878.1 transcript:ENSOART00000017288.1 gene_biotype:protein_coding transcript_biotype:protein_coding gene_symbol:ARHGEF4 description:Rho guanine nucleotide exchange factor 4 [Source:HGNC Symbol;Acc:HGNC:684]	1.46	1	1	2	549	63.0458	6.7417		0.967579	0.932295	0.949937		0.98065	1.00676	0.993705	1.04607	0.184291
ENSOARP00000021923	pep chromosome:Oar_v3.1:1:96205089:96241621:1 gene:ENSOARG00000020412.1 transcript:ENSOART00000022228.1 gene_biotype:protein_coding transcript_biotype:protein_coding gene_symbol:PHGDH description:phosphoglycerate dehydrogenase [Source:HGNC Symbol;Acc:HGNC:8923]	34.21	16	16	172	535	56.7032	6.0874	0.950863	0.935771	0.9861	0.957578	0.986178	1.00513	0.968939	0.986748	1.03046	0.184425
ENSOARP00000000702	pep chromosome:Oar_v3.1:8:63033521:63163512:1 gene:ENSOARG00000000675.1 transcript:ENSOART00000000734.1 gene_biotype:protein_coding transcript_biotype:protein_coding gene_symbol:ARFGEF3 description:ARFGEF family member 3 [Source:HGNC Symbol;Acc:HGNC:21213]	7.96	17	17	25	2137	236.149	5.79541	1.0078	0.983418	1.03242	1.00788	0.976943	0.984666	0.991301	0.984303	0.976609	0.185005
ENSOARP00000005567	pep chromosome:Oar_v3.1:16:9393101:9481707:-1 gene:ENSOARG00000005188.1 transcript:ENSOART00000005654.1 gene_biotype:protein_coding transcript_biotype:protein_coding gene_symbol:MAP1B description:microtubule associated protein 1B [Source:HGNC Symbol;Acc:HGNC:6836]	43.82	4	90	718	2387	261.329	4.80518	1.01646	1.01118	1.06321	1.03028	1.01119	1.00729	0.980766	0.999747	0.970361	0.185089
ENSOARP00000017074	pep chromosome:Oar_v3.1:3:20058708:20142307:-1 gene:ENSOARG00000015898.1 transcript:ENSOART00000017315.1 gene_biotype:protein_coding transcript_biotype:protein_coding gene_symbol:ROCK2 description:Rho associated coiled-coil containing protein kinase 2 [Source:HGNC Symbol;Acc:HGNC:10252]	22.14	26	32	97	1355	157.317	5.90967	0.98396	0.994728	0.964199	0.980962	0.990229	1.00119	0.996987	0.996137	1.01547	0.185169
ENSOARP00000006006	pep chromosome:Oar_v3.1:25:25634767:25658235:1 gene:ENSOARG00000005596.1 transcript:ENSOART00000006097.1 gene_biotype:protein_coding transcript_biotype:protein_coding gene_symbol:TSPAN15 description:tetraspanin 15 [Source:HGNC Symbol;Acc:HGNC:23298]	4.33	1	1	8	277	30.7636	5.12256	1.01385	1.03762	0.854561	0.968679	1.18459	1.0373	1.04303	1.0883	1.12349	0.185886
ENSOARP00000003157	pep chromosome:Oar_v3.1:1:229186339:229198466:1 gene:ENSOARG00000002969.1 transcript:ENSOART00000003217.1 gene_biotype:protein_coding transcript_biotype:protein_coding gene_symbol:SSR3 description:signal sequence receptor subunit 3 [Source:HGNC Symbol;Acc:HGNC:11325]	11.89	2	2	4	185	21.0612	9.61279	0.94035	0.949442		0.944896	1.17424	1.02051		1.09737	1.16137	0.186217
ENSOARP00000003837	pep chromosome:Oar_v3.1:7:99623993:99677345:1 gene:ENSOARG00000003595.1 transcript:ENSOART00000003905.1 gene_biotype:protein_coding transcript_biotype:protein_coding gene_symbol:CASC4 description:cancer susceptibility 4 [Source:HGNC Symbol;Acc:HGNC:24892]	12.73	4	4	5	330	36.9339	4.98291	0.971656	0.935793		0.953725	1.06612	0.996443		1.03128	1.08132	0.186344
ENSOARP00000009385	pep chromosome:Oar_v3.1:4:66335223:66377308:1 gene:ENSOARG00000008738.1 transcript:ENSOART00000009522.1 gene_biotype:protein_coding transcript_biotype:protein_coding gene_symbol:SCRN1 description:secernin 1 [Source:HGNC Symbol;Acc:HGNC:22192]	51.74	22	23	224	431	48.1836	4.86865	0.998097	0.979259	0.97268	0.983346	1.00529	1.00431	0.986795	0.998798	1.01571	0.186409
ENSOARP00000008166	pep chromosome:Oar_v3.1:2:242392012:242421556:1 gene:ENSOARG00000007609.1 transcript:ENSOART00000008287.1 gene_biotype:protein_coding transcript_biotype:protein_coding gene_symbol:HNRNPR description:heterogeneous nuclear ribonucleoprotein R [Source:HGNC Symbol;Acc:HGNC:5047]	32.23	13	21	67	633	70.8592	7.91357	0.994029	1.00509	0.958246	0.985789	1.00974	1.00082	1.06837	1.02631	1.04111	0.186799
ENSOARP00000005272	pep chromosome:Oar_v3.1:15:34991675:34994265:1 gene:ENSOARG00000004920.1 transcript:ENSOART00000005359.1 gene_biotype:protein_coding transcript_biotype:protein_coding gene_symbol:RPS13 description:ribosomal protein S13 [Source:HGNC Symbol;Acc:HGNC:10386]	55.19	8	10	50	154	17.5718	10.3599	1.01524	0.973342	1.02695	1.00518	0.965723	0.986493	0.980308	0.977508	0.972475	0.186982
[truncated: 3,211 more rows]

## Sheet: PL vs. ML
Accession	Description	Coverage	Unique Peptides	Peptides	PSMs	AAs	MW [kDa]	calc. Pi	bb_SL_H-1/REF	bb_SL_H-2/REF	bb_SL_H-3/REF	average bb_SL_H	bb_ML_H-1/REF	bb_ML_H-2/REF	bb_ML_H-3/REF	average bb_ML_H	bb_ML_H/bb_SL_H	t test p value
[truncated: 4,241 more rows]
