# Supplementary material for: Identification and Characterization of Hypothalamic Alternative Splicing Events and Variants in Ovine Fecundity-Related Genes
Source: Animals (Basel). 2020 Nov 13;10(11):2111. doi: 10.3390/ani10112111 (PMC7698220; doi:10.3390/ani10112111)
Supplement: Supplementary file 1 [file animals-10-02111-s001.zip › Supplementary Materials/Table S2.xlsx]

## Sheet: PF_H1
Event ID	Event Type	Gene ID	Chrom	Event Start	Event End	Event Pattern	Strand	Ref Gene ID
1000001	TSS	STRG.10	1	186410	186533	186533	+	DTYMK
1000002	TTS	STRG.10	1	193468	193575	193468	+	DTYMK
1000003	AE	STRG.10	1	191094	191291	191094-191291	+	DTYMK
1000004	AE	STRG.10	1	191166	191291	191166-191291	+	DTYMK
1000005	TSS	STRG.10001	1	201222006	201222050	201222006	-	--
1000006	TTS	STRG.10001	1	201208230	201208711	201208711	-	--
1000007	TSS	STRG.10004	1	201189807	201189906	201189807	-	--
1000008	TTS	STRG.10004	1	201165008	201171647	201171647	-	--
1000009	IR_ON	STRG.10004	1	201184125	201184194	201184101-201184226	-	--
1000010	IR_OFF	STRG.10004	1	201184125	201184194	201184101-201184125,201184194-201184226	-	--
1000011	TSS	STRG.10010	1	201339635	201339734	201339734	+	--
1000012	TTS	STRG.10010	1	201419598	201421154	201419598	+	--
1000013	AE	STRG.10010	1	201366665	201366898	201366665-201366898	+	--
1000014	AE	STRG.10010	1	201364258	201366898	201364258-201366898	+	--
1000015	TSS	STRG.10019	1	201768668	201768960	201768960	+	--
1000016	TTS	STRG.10019	1	201823805	201825378	201823805	+	--
1000017	TTS	STRG.10019	1	201776607	201778297	201776607	+	--
1000018	TTS	STRG.10019	1	201775209	201778297	201775209	+	--
1000019	TTS	STRG.10019	1	201821448	201821749	201821448	+	--
1000020	TSS	STRG.10022	1	201863162	201863377	201863162	-	SNORA63
1000021	TTS	STRG.10022	1	201852714	201854552	201854552	-	SNORA63
1000022	SKIP_ON	STRG.10022	1	201860193	201860362	201859101,201860193-201860362,201863162	-	SNORA63
1000023	SKIP_OFF	STRG.10022	1	201860193	201860362	2.01859e+17	-	SNORA63
1000024	IR_ON	STRG.10022	1	201856383	201858244	201855321-201858292	-	SNORA63
1000025	IR_OFF	STRG.10022	1	201856383	201858244	201855321-201856383,201858244-201858292	-	SNORA63
1000026	TSS	STRG.10024	1	201526447	201526787	201526447	-	--
1000027	TTS	STRG.10024	1	201518963	201526329	201526329	-	--
1000028	TSS	STRG.10025	1	201458759	201458936	201458936	+	ENSOARG00000020638
1000029	TSS	STRG.10025	1	201515510	201520917	201520917	+	ENSOARG00000020638
1000030	TSS	STRG.10025	1	201515510	201515894	201515894	+	ENSOARG00000020638
1000031	TTS	STRG.10025	1	201549005	201552964	201549005	+	ENSOARG00000020638
1000032	IR_ON	STRG.10025	1	201520917	201524004	201520800-201526329	+	ENSOARG00000020638
1000033	IR_OFF	STRG.10025	1	201520917	201524004	201520800-201520917,201524004-201526329	+	ENSOARG00000020638
1000034	XIR_ON	STRG.10025	1	201520917	201521412	201520800-201526329	+	ENSOARG00000020638
1000035	XIR_OFF	STRG.10025	1	201520917	201521412	201520800-201520917,201521412-201526803	+	ENSOARG00000020638
1000036	AE	STRG.10025	1	201524004	201526329	201524004-201526329	+	ENSOARG00000020638
1000037	AE	STRG.10025	1	201521412	201526329	201521412-201526329	+	ENSOARG00000020638
1000038	XAE	STRG.10025	1	201520800	201526329	201520800-201526329	+	ENSOARG00000020638
1000039	XAE	STRG.10025	1	201520800	201520917	201520800-201520917	+	ENSOARG00000020638
1000040	TSS	STRG.10040	1	201704535	201704687	201704535	-	YEATS2
1000041	TSS	STRG.10040	1	201704499	201704687	201704499	-	YEATS2
1000042	TTS	STRG.10040	1	201528573	201529356	201529356	-	YEATS2
1000043	SKIP_ON	STRG.10040	1	201572168	201572326	201570750,201572168-201572326,201573962	-	YEATS2
1000044	SKIP_OFF	STRG.10040	1	201572168	201572326	2.01571e+17	-	YEATS2
1000045	SKIP_ON	STRG.10040	1	201568274	201568456	201563161,201568274-201568456,201569189	-	YEATS2
1000046	SKIP_OFF	STRG.10040	1	201568274	201568456	2.01563e+17	-	YEATS2
1000047	MIR_ON	STRG.10040	1	201532216	201534571	201532015-201534644	-	YEATS2
1000048	MIR_OFF	STRG.10040	1	201532216	201534571	201532015-201532216,201532885-201532964,201534571-201534644	-	YEATS2
1000049	XIR_ON	STRG.10040	1	201572326	201573962	201572168-201574201	-	YEATS2
1000050	XIR_OFF	STRG.10040	1	201572326	201573962	201572168-201572326,201573962-201574204	-	YEATS2
1000051	AE	STRG.10040	1	201573962	201574201	201573962-201574201	-	YEATS2
1000052	AE	STRG.10040	1	201572168	201574201	201572168-201574201	-	YEATS2
1000053	TSS	STRG.10041	1	201627324	201627367	201627324	-	--
1000054	TTS	STRG.10041	1	201626742	201627242	201627242	-	--
1000055	TSS	STRG.10048	1	202274549	202274787	202274787	+	--
1000056	TTS	STRG.10048	1	202301208	202304843	202301208	+	--
1000057	TSS	STRG.10054	1	202046685	202046972	202046685	-	--
1000058	TSS	STRG.10054	1	202045619	202046072	202045619	-	--
1000059	TTS	STRG.10054	1	202029602	202033719	202033719	-	--
1000060	TSS	STRG.10055	1	201869468	201870024	201870024	+	--
1000061	TTS	STRG.10055	1	202136430	202137283	202136430	+	--
1000062	TSS	STRG.10067	1	202169412	202169585	202169585	+	--
1000063	TTS	STRG.10067	1	202178791	202179234	202178791	+	--
1000064	TSS	STRG.1007	1	13552763	13555473	13555473	+	--
1000065	TSS	STRG.1007	1	13714869	13715977	13715977	+	--
1000066	TSS	STRG.1007	1	13552763	13552816	13552816	+	--
1000067	TSS	STRG.1007	1	13551507	13551602	13551602	+	--
1000068	TSS	STRG.1007	1	13664449	13668431	13668431	+	--
1000069	TSS	STRG.1007	1	13656030	13658381	13658381	+	--
1000070	TTS	STRG.1007	1	13893521	13894987	13893521	+	--
1000071	SKIP_ON	STRG.1007	1	13844981	13845307	13844632,13844981-13845307,13846456	+	--
1000072	SKIP_OFF	STRG.1007	1	13844981	13845307	1384463213846450	+	--
1000073	SKIP_ON	STRG.1007	1	13878770	13878787	13877638,13878770-13878787,13881773	+	--
1000074	SKIP_OFF	STRG.1007	1	13878770	13878787	1387763813881770	+	--
1000075	XMSKIP_ON	STRG.1007	1	13770529	13780367	13770188,13770529-13775867,13776396-13776545,13777877-13778092,13778180-13778329,13780134-13780367,13782609	+	--
1000076	XMSKIP_OFF	STRG.1007	1	13770529	13780367	1376681513782600	+	--
1000077	SKIP_ON	STRG.1007	1	13853869	13853877	13853155,13853869-13853877,13854809	+	--
1000078	SKIP_OFF	STRG.1007	1	13853869	13853877	1385315513854800	+	--
1000079	MSKIP_ON	STRG.1007	1	13770529	13780367	13766815,13770529-13775867,13776396-13776545,13777877-13778092,13778180-13778329,13780134-13780367,13782609	+	--
1000080	MSKIP_OFF	STRG.1007	1	13770529	13780367	1376681513782600	+	--
1000081	IR_ON	STRG.1007	1	13853155	13853869	13852952-13853877	+	--
1000082	IR_OFF	STRG.1007	1	13853155	13853869	13852952-13853155,13853869-13853877	+	--
1000083	IR_ON	STRG.1007	1	13858458	13858550	13858285-13858705	+	--
1000084	IR_OFF	STRG.1007	1	13858458	13858550	13858285-13858458,13858550-13858705	+	--
1000085	AE	STRG.1007	1	13857804	13857905	13857804-13857905	+	--
1000086	AE	STRG.1007	1	13857145	13857905	13857145-13857905	+	--
1000087	AE	STRG.1007	1	13766680	13770188	13766680-13770188	+	--
1000088	AE	STRG.1007	1	13766680	13766815	13766680-13766815	+	--
1000089	AE	STRG.1007	1	13852952	13853877	13852952-13853877	+	--
1000090	AE	STRG.1007	1	13852952	13853155	13852952-13853155	+	--
1000091	TSS	STRG.10073	1	202201788	202201836	202201836	+	MCCC1
1000092	TTS	STRG.10073	1	202247731	202247859	202247731	+	MCCC1
1000093	TSS	STRG.10074	1	202194087	202194285	202194087	-	--
1000094	TTS	STRG.10074	1	202162462	202163220	202163220	-	--
1000095	TSS	STRG.10090	1	202319914	202321291	202319914	-	--
1000096	TTS	STRG.10090	1	202317371	202319867	202319867	-	--
1000097	TSS	STRG.10094	1	202420597	202420713	202420597	-	ATP11B
1000098	TSS	STRG.10094	1	202332049	202338909	202332049	-	ATP11B
1000099	TTS	STRG.10094	1	202339110	202339415	202339415	-	ATP11B
1000100	TTS	STRG.10094	1	202339110	202352872	202352872	-	ATP11B
1000101	TTS	STRG.10094	1	202401393	202402249	202402249	-	ATP11B
1000102	TTS	STRG.10094	1	202401393	202407206	202407206	-	ATP11B
1000103	TTS	STRG.10094	1	202339110	202350119	202350119	-	ATP11B
1000104	TTS	STRG.10094	1	202331471	202335161	202335161	-	ATP11B
1000105	MSKIP_ON	STRG.10094	1	202346917	202350119	202339415,202346917-202347038,202350034-202350119,202352707	-	ATP11B
1000106	MSKIP_OFF	STRG.10094	1	202346917	202350119	2.02339e+17	-	ATP11B
1000107	SKIP_ON	STRG.10094	1	202403208	202403301	202402637,202403208-202403301,202404738	-	ATP11B
1000108	SKIP_OFF	STRG.10094	1	202403208	202403301	2.02403e+17	-	ATP11B
1000109	SKIP_ON	STRG.10094	1	202411127	202411269	202410888,202411127-202411269,202412543	-	ATP11B
1000110	SKIP_OFF	STRG.10094	1	202411127	202411269	2.02411e+17	-	ATP11B
1000111	SKIP_ON	STRG.10094	1	202403229	202403301	202402637,202403229-202403301,202404738	-	ATP11B
1000108	SKIP_OFF	STRG.10094	1	202403229	202403301	2.02403e+17	-	ATP11B
1000112	MIR_ON	STRG.10094	1	202402637	202407103	202402573-202407206	-	ATP11B
1000113	MIR_OFF	STRG.10094	1	202402637	202407103	202402573-202402637,202404738-202404785,202407103-202407206	-	ATP11B
1000114	IR_ON	STRG.10094	1	202411269	202412543	202411127-202412632	-	ATP11B
1000115	IR_OFF	STRG.10094	1	202411269	202412543	202411127-202411269,202412543-202412632	-	ATP11B
1000116	XIR_ON	STRG.10094	1	202332024	202332049	202330554-202335161	-	ATP11B
1000117	XIR_OFF	STRG.10094	1	202332024	202332049	202330554-202332024,202332049-202338909	-	ATP11B
1000112	MIR_ON	STRG.10094	1	202402637	202407103	202402573-202407206	-	ATP11B
1000118	MIR_OFF	STRG.10094	1	202402637	202407103	202402573-202402637,202403208-202403301,202404738-202404785,202407103-202407206	-	ATP11B
1000112	MIR_ON	STRG.10094	1	202402637	202407103	202402573-202407206	-	ATP11B
1000119	MIR_OFF	STRG.10094	1	202402637	202407103	202402573-202402637,202403229-202403301,202404738-202404785,202407103-202407206	-	ATP11B
1000120	AE	STRG.10094	1	202407808	202407936	202407808-202407936	-	ATP11B
1000121	AE	STRG.10094	1	202407808	202407890	202407808-202407890	-	ATP11B
1000122	AE	STRG.10094	1	202403208	202403301	202403208-202403301	-	ATP11B
1000123	AE	STRG.10094	1	202403229	202403301	202403229-202403301	-	ATP11B
1000124	AE	STRG.10094	1	202412543	202412632	202412543-202412632	-	ATP11B
1000125	AE	STRG.10094	1	202411127	202412632	202411127-202412632	-	ATP11B
1000126	TSS	STRG.1010	1	14626487	14626609	14626609	+	ZMPSTE24
1000127	TTS	STRG.1010	1	14670187	14670411	14670187	+	ZMPSTE24
1000128	TSS	STRG.10122	1	204634186	204634379	204634186	-	TTC14
1000129	TTS	STRG.10122	1	204625302	204626211	204626211	-	TTC14
1000130	TTS	STRG.10122	1	204625302	204627118	204627118	-	TTC14
1000131	TTS	STRG.10122	1	204625302	204628137	204628137	-	TTC14
1000132	AE	STRG.10122	1	204628020	204628137	204628020-204628137	-	TTC14
1000133	AE	STRG.10122	1	204627556	204628137	204627556-204628137	-	TTC14
1000134	TSS	STRG.10123	1	204566997	204567231	204567231	+	--
1000135	TSS	STRG.10123	1	204599516	204603234	204603234	+	--
1000136	TTS	STRG.10123	1	204621505	204622540	204621505	+	--
1000137	IR_ON	STRG.10123	1	204582216	204584769	204582088-204584960	+	--
1000138	IR_OFF	STRG.10123	1	204582216	204584769	204582088-204582216,204584769-204584960	+	--
1000139	IR_ON	STRG.10123	1	204617248	204617389	204617108-204617568	+	--
1000140	IR_OFF	STRG.10123	1	204617248	204617389	204617108-204617248,204617389-204617568	+	--
1000141	TSS	STRG.10126	1	203532417	203533162	203532417	-	ENSOARG00000025604,SOX2OT_exon4,SOX2,SOX2OT_exon3,SOX2OT_exon2,SOX2OT_exon1
1000142	TSS	STRG.10126	1	203546110	203546385	203546110	-	ENSOARG00000025604,SOX2OT_exon4,SOX2,SOX2OT_exon3,SOX2OT_exon2,SOX2OT_exon1
1000143	TTS	STRG.10126	1	203501481	203506845	203506845	-	ENSOARG00000025604,SOX2OT_exon4,SOX2,SOX2OT_exon3,SOX2OT_exon2,SOX2OT_exon1
1000144	TTS	STRG.10126	1	203501481	203503935	203503935	-	ENSOARG00000025604,SOX2OT_exon4,SOX2,SOX2OT_exon3,SOX2OT_exon2,SOX2OT_exon1
1000145	TTS	STRG.10126	1	204109313	204109803	204109803	-	ENSOARG00000025604,SOX2OT_exon4,SOX2,SOX2OT_exon3,SOX2OT_exon2,SOX2OT_exon1
1000146	TTS	STRG.10126	1	204109313	204109797	204109797	-	ENSOARG00000025604,SOX2OT_exon4,SOX2,SOX2OT_exon3,SOX2OT_exon2,SOX2OT_exon1
1000147	XAE	STRG.10126	1	203505912	203506845	203505912-203506845	-	ENSOARG00000025604,SOX2OT_exon4,SOX2,SOX2OT_exon3,SOX2OT_exon2,SOX2OT_exon1
1000148	XAE	STRG.10126	1	203505912	203509210	203505912-203509210	-	ENSOARG00000025604,SOX2OT_exon4,SOX2,SOX2OT_exon3,SOX2OT_exon2,SOX2OT_exon1
1000149	XAE	STRG.10126	1	203509322	203510228	203509322-203510228	-	ENSOARG00000025604,SOX2OT_exon4,SOX2,SOX2OT_exon3,SOX2OT_exon2,SOX2OT_exon1
1000150	XAE	STRG.10126	1	203510142	203510228	203510142-203510228	-	ENSOARG00000025604,SOX2OT_exon4,SOX2,SOX2OT_exon3,SOX2OT_exon2,SOX2OT_exon1
1000151	TSS	STRG.1014	1	14685169	14685214	14685169	-	COL9A2
1000152	TTS	STRG.1014	1	14679446	14680219	14680219	-	COL9A2
1000153	TSS	STRG.10148	1	203440880	203442321	203440880	-	--
1000154	TTS	STRG.10148	1	203440267	203440703	203440703	-	--
1000155	TSS	STRG.1016	1	14694819	14694893	14694819	-	COL9A2
1000156	TTS	STRG.1016	1	14686198	14686238	14686238	-	COL9A2
1000157	TSS	STRG.10168	1	203550444	203556860	203556860	+	--
1000158	TTS	STRG.10168	1	203556925	203557405	203556925	+	--
1000159	TTS	STRG.10168	1	203556921	203557405	203556921	+	--
1000160	TSS	STRG.102	1	412607	412770	412607	-	ENSOARG00000017810
1000161	TTS	STRG.102	1	405307	407034	407034	-	ENSOARG00000017810
1000162	TSS	STRG.10239	1	203986257	203987301	203986257	-	--
1000163	TTS	STRG.10239	1	203973154	203981549	203981549	-	--
1000164	TSS	STRG.10240	1	203560676	203567139	203560676	-	--
1000165	TSS	STRG.10240	1	203556925	203567139	203556925	-	--
1000166	TSS	STRG.10240	1	203556921	203567139	203556921	-	--
1000167	TTS	STRG.10240	1	203550444	203556860	203556860	-	--
1000168	TSS	STRG.10241	1	203705438	203705496	203705438	-	--
1000169	TTS	STRG.10241	1	203702726	203704555	203704555	-	--
1000170	TSS	STRG.10242	1	204101781	204101841	204101781	-	--
1000171	TTS	STRG.10242	1	204094884	204100035	204100035	-	--
1000172	TSS	STRG.10243	1	204039482	204040849	204039482	-	--
1000173	TTS	STRG.10243	1	204036570	204038595	204038595	-	--
1000174	TSS	STRG.10244	1	203970869	203973095	203970869	-	--
1000175	TTS	STRG.10244	1	203968368	203970832	203970832	-	--
1000176	TSS	STRG.10245	1	203705679	203708458	203705679	-	--
1000177	TTS	STRG.10245	1	203705560	203705580	203705580	-	--
1000178	TSS	STRG.10246	1	204003013	204003956	204003013	-	--
1000179	TTS	STRG.10246	1	204000375	204002940	204002940	-	--
1000180	TSS	STRG.10247	1	203897903	203898697	203897903	-	--
1000181	TTS	STRG.10247	1	203889366	203892362	203892362	-	--
1000182	TSS	STRG.10248	1	203887751	203888414	203887751	-	--
1000183	TTS	STRG.10248	1	203886982	203887703	203887703	-	--
1000184	TSS	STRG.10249	1	203762508	203762654	203762508	-	--
1000185	TTS	STRG.10249	1	203732770	203739697	203739697	-	--
1000186	TSS	STRG.10250	1	203918056	203921165	203918056	-	--
1000187	TTS	STRG.10250	1	203917449	203917985	203917985	-	--
1000188	TSS	STRG.10251	1	204109125	204109245	204109125	-	--
1000189	TTS	STRG.10251	1	204107020	204109066	204109066	-	--
1000190	TSS	STRG.10252	1	204106669	204106962	204106669	-	--
1000191	TTS	STRG.10252	1	204104769	204106566	204106566	-	--
1000192	TSS	STRG.10253	1	203910934	203911127	203910934	-	--
1000193	TTS	STRG.10253	1	203910638	203910892	203910892	-	--
1000194	TSS	STRG.10254	1	203786272	203786699	203786272	-	--
1000195	TTS	STRG.10254	1	203783830	203786247	203786247	-	--
1000196	TSS	STRG.10255	1	203851794	203852237	203851794	-	--
1000197	TTS	STRG.10255	1	203847797	203851746	203851746	-	--
1000198	TSS	STRG.10256	1	204103314	204104601	204103314	-	--
1000199	TTS	STRG.10256	1	204093531	204093697	204093697	-	--
1000200	TSS	STRG.10257	1	203782810	203782843	203782810	-	--
1000201	TTS	STRG.10257	1	203775958	203779980	203779980	-	--
1000202	TSS	STRG.10258	1	204086936	204089729	204086936	-	--
1000203	TTS	STRG.10258	1	204057295	204061103	204061103	-	--
1000204	TSS	STRG.10259	1	204086623	204086725	204086623	-	--
1000205	TTS	STRG.10259	1	204081471	204081672	204081672	-	--
1000206	TSS	STRG.10260	1	203870148	203872565	203870148	-	--
1000207	TTS	STRG.10260	1	203868383	203870109	203870109	-	--
1000208	TSS	STRG.10261	1	204026451	204027326	204026451	-	--
1000209	TTS	STRG.10261	1	204025157	204025228	204025228	-	--
1000210	TSS	STRG.1027	1	14731896	14732100	14732100	+	--
1000211	TTS	STRG.1027	1	14780025	14783947	14780025	+	--
1000212	TSS	STRG.10283	1	204287632	204289265	204287632	-	--
1000213	TTS	STRG.10283	1	204278542	204283433	204283433	-	--
1000214	TSS	STRG.10285	1	204289314	204289465	204289465	+	--
1000215	TTS	STRG.10285	1	204294438	204295003	204294438	+	--
1000216	TSS	STRG.10289	1	204370878	204371027	204370878	-	--
1000217	TTS	STRG.10289	1	204292066	204301878	204301878	-	--
1000218	SKIP_ON	STRG.10289	1	204302608	204302699	204301878,204302608-204302699,204306947	-	--
1000219	SKIP_OFF	STRG.10289	1	204302608	204302699	2.04302e+17	-	--
1000220	IR_ON	STRG.10289	1	204313924	204314012	204313862-204314069	-	--
1000221	IR_OFF	STRG.10289	1	204313924	204314012	204313862-204313924,204314012-204314069	-	--
1000222	TSS	STRG.10292	1	205639100	205639319	205639100	-	USP13
1000223	TTS	STRG.10292	1	205527179	205532000	205532000	-	USP13
1000224	TTS	STRG.10292	1	205561725	205563614	205563614	-	USP13
1000225	SKIP_ON	STRG.10292	1	205617837	205618010	205612429,205617837-205618010,205629336	-	USP13
1000226	SKIP_OFF	STRG.10292	1	205617837	205618010	2.05612e+17	-	USP13
1000227	SKIP_ON	STRG.10292	1	205617889	205618010	205612429,205617889-205618010,205629336	-	USP13
1000226	SKIP_OFF	STRG.10292	1	205617889	205618010	2.05612e+17	-	USP13
1000228	XIR_ON	STRG.10292	1	205565094	205567545	205564972-205568106	-	USP13
1000229	XIR_OFF	STRG.10292	1	205565094	205567545	205564972-205565094,205567545-205567633	-	USP13
1000230	AE	STRG.10292	1	205617837	205618010	205617837-205618010	-	USP13
1000231	AE	STRG.10292	1	205617889	205618010	205617889-205618010	-	USP13
1000232	TSS	STRG.103	1	338765	339265	338765	-	--
1000233	TTS	STRG.103	1	337403	338082	338082	-	--
1000234	TSS	STRG.1031	1	14922089	14923132	14923132	+	--
1000235	TTS	STRG.1031	1	14924748	14924796	14924748	+	--
1000236	TSS	STRG.10311	1	205306610	205307652	205307652	+	--
1000237	TSS	STRG.10311	1	205233561	205234013	205234013	+	--
1000238	TSS	STRG.10311	1	205306610	205306809	205306809	+	--
1000239	TTS	STRG.10311	1	205517907	205521973	205517907	+	--
1000240	SKIP_ON	STRG.10311	1	205382496	205382600	205309561,205382496-205382600,205392421	+	--
1000241	SKIP_OFF	STRG.10311	1	205382496	205382600	2.0531e+17	+	--
1000242	SKIP_ON	STRG.10311	1	205382496	205382600	205234013,205382496-205382600,205392421	+	--
1000243	SKIP_OFF	STRG.10311	1	205382496	205382600	2.05234e+17	+	--
1000244	TSS	STRG.10312	1	205269065	205270363	205270363	+	--
1000245	TTS	STRG.10312	1	205270514	205273407	205270514	+	--
1000246	TSS	STRG.10313	1	205245530	205247428	205247428	+	--
1000247	TTS	STRG.10313	1	205247515	205248716	205247515	+	--
1000248	TSS	STRG.10315	1	205703640	205703763	205703640	-	NDUFB5
1000249	TTS	STRG.10315	1	205688435	205688555	205688555	-	NDUFB5
1000250	TSS	STRG.10318	1	205703957	205704057	205704057	+	MRPL47
1000251	TSS	STRG.10318	1	205703957	205704344	205704344	+	MRPL47
1000252	TTS	STRG.10318	1	205722518	205723291	205722518	+	MRPL47
1000253	SKIP_ON	STRG.10318	1	205710033	205710129	205707179,205710033-205710129,205718317	+	MRPL47
1000254	SKIP_OFF	STRG.10318	1	205710033	205710129	2.05707e+17	+	MRPL47
1000255	IR_ON	STRG.10318	1	205707179	205710033	205707119-205710129	+	MRPL47
1000256	IR_OFF	STRG.10318	1	205707179	205710033	205707119-205707179,205710033-205710129	+	MRPL47
1000257	AE	STRG.10318	1	205707119	205707179	205707119-205707179	+	MRPL47
1000258	AE	STRG.10318	1	205707119	205710129	205707119-205710129	+	MRPL47
1000259	TSS	STRG.10320	1	205741742	205741843	205741742	-	ACTL6A
1000260	TTS	STRG.10320	1	205723456	205723536	205723536	-	ACTL6A
1000261	TSS	STRG.10321	1	205734783	205734985	205734783	-	--
1000262	TTS	STRG.10321	1	205734607	205734731	205734731	-	--
1000263	TSS	STRG.10324	1	205958523	205959619	205958523	-	--
1000264	TTS	STRG.10324	1	205956340	205956741	205956741	-	--
1000265	TSS	STRG.10325	1	205972853	205975817	205972853	-	--
1000266	TTS	STRG.10325	1	205960095	205964666	205964666	-	--
1000267	TSS	STRG.10334	1	205841021	205841514	205841514	+	GNB4
1000268	TTS	STRG.10334	1	205907212	205907579	205907212	+	GNB4
1000269	TSS	STRG.10335	1	205947813	205947949	205947813	-	--
1000270	TTS	STRG.10335	1	205909601	205914186	205914186	-	--
1000271	TTS	STRG.10335	1	205906520	205907308	205907308	-	--
1000272	XMSKIP_ON	STRG.10335	1	205926997	205928179	205926975,205926997-205927742,205927789-205928179,205928229	-	--
1000273	XMSKIP_OFF	STRG.10335	1	205926997	205928179	2.05925e+17	-	--
1000274	IR_ON	STRG.10335	1	205923175	205924850	205923049-205926975	-	--
1000275	IR_OFF	STRG.10335	1	205923175	205924850	205923049-205923175,205924850-205926975	-	--
1000276	IR_ON	STRG.10335	1	205933230	205934562	205933123-205934670	-	--
1000277	IR_OFF	STRG.10335	1	205933230	205934562	205933123-205933230,205934562-205934670	-	--
1000278	XIR_ON	STRG.10335	1	205923175	205924850	205923049-205926975	-	--
1000279	XIR_OFF	STRG.10335	1	205923175	205924850	205923049-205923175,205924850-205924971	-	--
1000280	TSS	STRG.10346	1	205976323	205976643	205976643	+	KCNMB3
1000281	TSS	STRG.10346	1	206037093	206037154	206037154	+	KCNMB3
1000282	TSS	STRG.10346	1	206041900	206045450	206045450	+	KCNMB3
1000283	TTS	STRG.10346	1	206049046	206050689	206049046	+	KCNMB3
1000284	TSS	STRG.1035	1	14798613	14798725	14798725	+	ZFP69
1000285	TSS	STRG.1035	1	14799453	14801507	14801507	+	ZFP69
1000286	TSS	STRG.1035	1	14827355	14827434	14827434	+	ZFP69
1000287	TSS	STRG.1035	1	14827355	14828470	14828470	+	ZFP69
1000288	TSS	STRG.1035	1	14826885	14827037	14827037	+	ZFP69
1000289	TTS	STRG.1035	1	14841847	14845136	14841847	+	ZFP69
1000290	SKIP_ON	STRG.1035	1	14801063	14801507	14798725,14801063-14801507,14806678	+	ZFP69
1000291	SKIP_OFF	STRG.1035	1	14801063	14801507	1479872514806670	+	ZFP69
1000292	SKIP_ON	STRG.1035	1	14806678	14806763	14801507,14806678-14806763,14817277	+	ZFP69
1000293	SKIP_OFF	STRG.1035	1	14806678	14806763	1480150714817270	+	ZFP69
1000294	SKIP_ON	STRG.1035	1	14828388	14828470	14827434,14828388-14828470,14828622	+	ZFP69
1000295	SKIP_OFF	STRG.1035	1	14828388	14828470	1482743414828620	+	ZFP69
1000296	MSKIP_ON	STRG.1035	1	14837415	14837987	14830526,14837415-14837541,14837889-14837987,14841847	+	ZFP69
1000297	MSKIP_OFF	STRG.1035	1	14837415	14837987	1483052614841840	+	ZFP69
1000298	TSS	STRG.10353	1	206054374	206054483	206054483	+	--
1000299	TTS	STRG.10353	1	206054555	206054681	206054555	+	--
1000300	TSS	STRG.10363	1	206181745	206182014	206182014	+	--
1000301	TTS	STRG.10363	1	206218394	206221156	206218394	+	--
1000302	TTS	STRG.10363	1	206213667	206213878	206213667	+	--
1000303	TSS	STRG.10381	1	206125561	206129504	206125561	-	PIK3CA,U6,SNORA20
1000304	TTS	STRG.10381	1	206057727	206057997	206057997	-	PIK3CA,U6,SNORA20
1000305	TTS	STRG.10381	1	206045975	206054720	206054720	-	PIK3CA,U6,SNORA20
1000306	XMIR_ON	STRG.10381	1	206057997	206059039	206055962-206059156	-	PIK3CA,U6,SNORA20
1000307	XMIR_OFF	STRG.10381	1	206057997	206059039	206057727-206057997,206058782-206058933,206059039-206059156	-	PIK3CA,U6,SNORA20
1000308	IR_ON	STRG.10381	1	206082263	206084090	206082018-206084340	-	PIK3CA,U6,SNORA20
1000309	IR_OFF	STRG.10381	1	206082263	206084090	206082018-206082263,206084090-206084340	-	PIK3CA,U6,SNORA20
1000310	TSS	STRG.10382	1	206649509	206650626	206649509	-	--
1000311	TTS	STRG.10382	1	206334123	206335825	206335825	-	--
1000312	TSS	STRG.10383	1	206626505	206626603	206626505	-	--
1000313	TTS	STRG.10383	1	206624917	206626444	206626444	-	--
1000314	TSS	STRG.10384	1	206490822	206491741	206490822	-	--
1000315	TTS	STRG.10384	1	206490713	206490766	206490766	-	--
1000316	TSS	STRG.10385	1	206577093	206578341	206577093	-	--
1000317	TTS	STRG.10385	1	206575504	206576990	206576990	-	--
1000318	TSS	STRG.10386	1	206598000	206599209	206598000	-	--
1000319	TTS	STRG.10386	1	206597305	206597932	206597932	-	--
1000320	TSS	STRG.10387	1	206572642	206575358	206572642	-	--
1000321	TTS	STRG.10387	1	206567986	206569428	206569428	-	--
1000322	TSS	STRG.10388	1	206247227	206247323	206247227	-	--
1000323	TTS	STRG.10388	1	206246073	206246285	206246285	-	--
1000324	TSS	STRG.10399	1	208196024	208196056	208196056	+	--
1000325	TTS	STRG.10399	1	208196347	208198792	208196347	+	--
1000326	TSS	STRG.10407	1	208273440	208273525	208273440	-	--
1000327	TTS	STRG.10407	1	208240624	208240930	208240930	-	--
1000328	TSS	STRG.1041	1	14857276	14857443	14857443	+	ZNF684
1000329	TSS	STRG.1041	1	14857276	14857412	14857412	+	ZNF684
1000330	TSS	STRG.1041	1	14857276	14858339	14858339	+	ZNF684
1000331	TTS	STRG.1041	1	14883081	14883985	14883081	+	ZNF684
1000332	TSS	STRG.10424	1	209392250	209393202	209392250	-	--
1000333	TTS	STRG.10424	1	209389504	209392187	209392187	-	--
1000334	TSS	STRG.1046	1	14874933	14875277	14874933	-	--
1000335	TTS	STRG.1046	1	14865794	14866105	14866105	-	--
1000336	TSS	STRG.1047	1	14995345	14995481	14995481	+	--
1000337	TTS	STRG.1047	1	14995707	14996497	14995707	+	--
1000338	TSS	STRG.10470	1	207655169	207655269	207655269	+	--
1000339	TTS	STRG.10470	1	207741447	207741649	207741447	+	--
1000340	TSS	STRG.10476	1	208038464	208043168	208043168	+	TBL1XR1
1000341	TSS	STRG.10476	1	208006642	208007482	208007482	+	TBL1XR1
1000342	TSS	STRG.10476	1	208094670	208096725	208096725	+	TBL1XR1
1000343	TSS	STRG.10476	1	208073913	208077024	208077024	+	TBL1XR1
1000344	TTS	STRG.10476	1	208177925	208185775	208177925	+	TBL1XR1
1000345	SKIP_ON	STRG.10476	1	208112296	208112412	208096725,208112296-208112412,208143550	+	TBL1XR1
1000346	SKIP_OFF	STRG.10476	1	208112296	208112412	2.08097e+17	+	TBL1XR1
1000347	TSS	STRG.10497	1	211178416	211178653	211178416	-	NLGN1
1000348	TTS	STRG.10497	1	211172611	211173433	211173433	-	NLGN1
1000349	TSS	STRG.1050	1	14995030	14995174	14995030	-	--
1000350	TTS	STRG.1050	1	14983284	14985056	14985056	-	--
1000351	TSS	STRG.10502	1	211217259	211217450	211217259	-	--
1000352	TTS	STRG.10502	1	211216224	211217197	211217197	-	--
1000353	TSS	STRG.10507	1	211239149	211244803	211239149	-	--
1000354	TTS	STRG.10507	1	211224880	211239088	211239088	-	--
1000355	TSS	STRG.10511	1	211254366	211257010	211254366	-	--
1000356	TTS	STRG.10511	1	211252047	211254324	211254324	-	--
1000357	TSS	STRG.10512	1	211265398	211265557	211265398	-	--
1000358	TTS	STRG.10512	1	211264857	211265361	211265361	-	--
1000359	TSS	STRG.10519	1	211281701	211283831	211281701	-	--
1000360	TTS	STRG.10519	1	211281222	211281654	211281654	-	--
1000361	TSS	STRG.10520	1	211289552	211289896	211289552	-	--
1000362	TTS	STRG.10520	1	211284312	211289476	211289476	-	--
1000363	TSS	STRG.10522	1	211280789	211281150	211280789	-	--
1000364	TTS	STRG.10522	1	211279458	211280753	211280753	-	--
1000365	TSS	STRG.10523	1	211298295	211300509	211298295	-	--
1000366	TTS	STRG.10523	1	211294613	211295240	211295240	-	--
1000367	TSS	STRG.10524	1	211301009	211302806	211301009	-	--
1000368	TTS	STRG.10524	1	211300679	211300924	211300924	-	--
1000369	TSS	STRG.10534	1	211355091	211361854	211355091	-	--
1000370	TTS	STRG.10534	1	211322336	211340390	211340390	-	--
1000371	TSS	STRG.10540	1	210734354	210734437	210734437	+	--
1000372	TTS	STRG.10540	1	210793693	210794004	210793693	+	--
1000373	TSS	STRG.10543	1	211020053	211020187	211020053	-	7SK
1000374	TSS	STRG.10543	1	210570621	210574396	210570621	-	7SK
1000375	TTS	STRG.10543	1	209396858	209397056	209397056	-	7SK
1000376	SKIP_ON	STRG.10543	1	210149594	210149676	210148987,210149594-210149676,210287591	-	7SK
1000377	SKIP_OFF	STRG.10543	1	210149594	210149676	2.10149e+17	-	7SK
1000378	SKIP_ON	STRG.10543	1	210918921	210918971	210679326,210918921-210918971,210931951	-	7SK
1000379	SKIP_OFF	STRG.10543	1	210918921	210918971	2.10679e+17	-	7SK
1000380	TSS	STRG.10544	1	210569019	210569222	210569019	-	--
1000381	TTS	STRG.10544	1	210562046	210562785	210562785	-	--
1000382	TSS	STRG.10545	1	210595513	210598049	210595513	-	--
1000383	TTS	STRG.10545	1	210592694	210593653	210593653	-	--
1000384	TSS	STRG.10546	1	210515020	210516693	210515020	-	--
1000385	TTS	STRG.10546	1	210513360	210514563	210514563	-	--
1000386	TSS	STRG.10547	1	210625076	210626460	210625076	-	--
1000387	TTS	STRG.10547	1	210621922	210622005	210622005	-	--
1000388	TSS	STRG.10548	1	210851445	210851759	210851445	-	--
1000389	TTS	STRG.10548	1	210800250	210800265	210800265	-	--
1000390	TSS	STRG.10549	1	210622191	210624789	210622191	-	--
1000391	TTS	STRG.10549	1	210585399	210585755	210585755	-	--
1000392	TSS	STRG.10550	1	210584927	210585167	210584927	-	--
1000393	TTS	STRG.10550	1	210583569	210584855	210584855	-	--
1000394	TSS	STRG.10551	1	210522041	210524026	210522041	-	--
1000395	TTS	STRG.10551	1	210521378	210521986	210521986	-	--
1000396	TSS	STRG.10552	1	210914345	210917963	210914345	-	--
1000397	TTS	STRG.10552	1	210913617	210914294	210914294	-	--
1000398	TSS	STRG.10553	1	210588495	210590001	210588495	-	--
1000399	TTS	STRG.10553	1	210587028	210588438	210588438	-	--
1000400	TSS	STRG.10554	1	210560790	210561613	210560790	-	--
1000401	TTS	STRG.10554	1	210557143	210560474	210560474	-	--
1000402	TSS	STRG.10555	1	210885291	210887035	210885291	-	--
1000403	TTS	STRG.10555	1	210884179	210885200	210885200	-	--
1000404	TSS	STRG.10556	1	210252364	210252458	210252364	-	--
1000405	TTS	STRG.10556	1	210251402	210252325	210252325	-	--
1000406	TSS	STRG.10557	1	210907269	210907528	210907269	-	--
1000407	TTS	STRG.10557	1	210906498	210907222	210907222	-	--
1000408	TSS	STRG.10558	1	210448463	210451125	210448463	-	--
1000409	TTS	STRG.10558	1	210444341	210448405	210448405	-	--
1000410	TSS	STRG.10559	1	210429832	210430364	210429832	-	--
1000411	TTS	STRG.10559	1	210427558	210429785	210429785	-	--
1000412	TSS	STRG.10560	1	210913095	210913282	210913095	-	--
1000413	TTS	STRG.10560	1	210912428	210913034	210913034	-	--
1000414	TSS	STRG.10561	1	210644566	210646257	210644566	-	--
1000415	TTS	STRG.10561	1	210641558	210644535	210644535	-	--
1000416	TSS	STRG.10562	1	210641354	210641402	210641354	-	--
1000417	TTS	STRG.10562	1	210638348	210641258	210641258	-	--
1000418	TSS	STRG.10563	1	211013022	211013556	211013022	-	--
1000419	TTS	STRG.10563	1	211012248	211012947	211012947	-	--
1000420	TSS	STRG.10564	1	210826884	210828294	210826884	-	--
1000421	TTS	STRG.10564	1	210826159	210826725	210826725	-	--
1000422	TSS	STRG.10565	1	210763149	210764614	210763149	-	--
1000423	TTS	STRG.10565	1	210761242	210763040	210763040	-	--
1000424	TSS	STRG.10566	1	210963719	210966745	210963719	-	--
1000425	TTS	STRG.10566	1	210963503	210963664	210963664	-	--
1000426	TSS	STRG.10567	1	210718838	210721053	210718838	-	--
1000427	TTS	STRG.10567	1	210714962	210718544	210718544	-	--
1000428	TSS	STRG.10568	1	210406589	210409273	210406589	-	--
1000429	TTS	STRG.10568	1	210399637	210399893	210399893	-	--
1000430	TSS	STRG.10569	1	210714478	210714810	210714478	-	--
1000431	TTS	STRG.10569	1	210713944	210714353	210714353	-	--
1000432	TSS	STRG.1057	1	14973643	14973734	14973643	-	--
1000433	TTS	STRG.1057	1	14926590	14934288	14934288	-	--
1000434	TTS	STRG.1057	1	14931866	14932781	14932781	-	--
1000435	TSS	STRG.10570	1	209848488	209849404	209848488	-	--
1000436	TTS	STRG.10570	1	209847688	209848403	209848403	-	--
1000437	TSS	STRG.10571	1	210419697	210421123	210419697	-	--
1000438	TTS	STRG.10571	1	210419048	210419341	210419341	-	--
1000439	TSS	STRG.10572	1	210945781	210945846	210945781	-	--
1000440	TTS	STRG.10572	1	210942888	210945686	210945686	-	--
1000441	TSS	STRG.10573	1	210119217	210119681	210119217	-	--
1000442	TTS	STRG.10573	1	210119061	210119170	210119170	-	--
1000443	TSS	STRG.10574	1	210950491	210951585	210950491	-	--
1000444	TTS	STRG.10574	1	210949959	210950449	210950449	-	--
1000445	TSS	STRG.10575	1	210790301	210790452	210790301	-	--
1000446	TTS	STRG.10575	1	210789147	210790245	210790245	-	--
1000447	TSS	STRG.10576	1	210259036	210259242	210259036	-	--
1000448	TTS	STRG.10576	1	210246718	210246855	210246855	-	--
1000449	TSS	STRG.10577	1	210822707	210823056	210822707	-	--
1000450	TTS	STRG.10577	1	210822081	210822675	210822675	-	--
1000451	TSS	STRG.10578	1	210180581	210180869	210180581	-	--
1000452	TTS	STRG.10578	1	210133885	210133943	210133943	-	--
1000453	TSS	STRG.10579	1	209902012	209902174	209902012	-	--
1000454	TTS	STRG.10579	1	209901654	209901961	209901961	-	--
1000455	TSS	STRG.1064	1	15085400	15085567	15085400	-	--
1000456	TTS	STRG.1064	1	15085251	15085345	15085345	-	--
1000457	TSS	STRG.10653	1	212272775	212272993	212272775	-	--
1000458	TTS	STRG.10653	1	212251411	212251426	212251426	-	--
1000459	TSS	STRG.10660	1	212784022	212784163	212784022	-	ECT2
1000460	TTS	STRG.10660	1	212777365	212778379	212778379	-	ECT2
1000461	TSS	STRG.10662	1	212828995	212829261	212828995	-	--
1000462	TTS	STRG.10662	1	212813423	212813561	212813561	-	--
1000463	TSS	STRG.10669	1	213097737	213097759	213097759	+	--
1000464	TTS	STRG.10669	1	213098416	213099210	213098416	+	--
1000465	TSS	STRG.10670	1	213099379	213099480	213099480	+	--
1000466	TTS	STRG.10670	1	213101606	213103225	213101606	+	--
1000467	TSS	STRG.10674	1	213052924	213053073	213053073	+	--
1000468	TTS	STRG.10674	1	213073220	213073460	213073220	+	--
1000469	TSS	STRG.10675	1	212874619	212874756	212874756	+	--
1000470	TTS	STRG.10675	1	212941909	212946032	212941909	+	--
1000471	TSS	STRG.10695	1	213520724	213521080	213520724	-	--
1000472	TTS	STRG.10695	1	213519611	213520618	213520618	-	--
1000473	TSS	STRG.10697	1	213466315	213466453	213466315	-	FNDC3B
1000474	TTS	STRG.10697	1	213189221	213190229	213190229	-	FNDC3B
1000475	TTS	STRG.10697	1	213239222	213241328	213241328	-	FNDC3B
1000476	TTS	STRG.10697	1	213264466	213265244	213265244	-	FNDC3B
1000477	XIR_ON	STRG.10697	1	213241753	213243593	213241397-213243711	-	FNDC3B
1000478	XIR_OFF	STRG.10697	1	213241753	213243593	213241648-213241753,213243593-213243711	-	FNDC3B
1000479	TSS	STRG.10698	1	213409818	213414352	213409818	-	--
1000480	TTS	STRG.10698	1	213405067	213409792	213409792	-	--
1000481	TSS	STRG.10705	1	211596507	211607928	211596507	-	ENSOARG00000020729,ENSOARG00000020731
1000482	TSS	STRG.10705	1	211596535	211607928	211596535	-	ENSOARG00000020729,ENSOARG00000020731
1000483	TSS	STRG.10705	1	211693944	211696264	211693944	-	ENSOARG00000020729,ENSOARG00000020731
1000484	TSS	STRG.10705	1	211693943	211696264	211693943	-	ENSOARG00000020729,ENSOARG00000020731
1000485	TSS	STRG.10705	1	211962315	211963061	211962315	-	ENSOARG00000020729,ENSOARG00000020731
1000486	TSS	STRG.10705	1	212147670	212148224	212147670	-	ENSOARG00000020729,ENSOARG00000020731
1000487	TSS	STRG.10705	1	211941840	211942651	211941840	-	ENSOARG00000020729,ENSOARG00000020731
1000488	TSS	STRG.10705	1	211710620	211710680	211710620	-	ENSOARG00000020729,ENSOARG00000020731
1000489	TTS	STRG.10705	1	211941276	211941406	211941406	-	ENSOARG00000020729,ENSOARG00000020731
1000490	SKIP_ON	STRG.10705	1	211941347	211941406	211710679,211941347-211941406,211941840	-	ENSOARG00000020729,ENSOARG00000020731
1000491	SKIP_OFF	STRG.10705	1	211941347	211941406	2.11711e+17	-	ENSOARG00000020729,ENSOARG00000020731
1000492	SKIP_ON	STRG.10705	1	211710620	211710679	211704410,211710620-211710679,211941347	-	ENSOARG00000020729,ENSOARG00000020731
1000493	SKIP_OFF	STRG.10705	1	211710620	211710679	2.11704e+17	-	ENSOARG00000020729,ENSOARG00000020731
1000494	MSKIP_ON	STRG.10705	1	211710620	211941406	211704410,211710620-211710679,211941347-211941406,211941840	-	ENSOARG00000020729,ENSOARG00000020731
1000495	MSKIP_OFF	STRG.10705	1	211710620	211941406	2.11704e+17	-	ENSOARG00000020729,ENSOARG00000020731
1000496	SKIP_ON	STRG.10705	1	211710620	211710679	211704410,211710620-211710679,211941840	-	ENSOARG00000020729,ENSOARG00000020731
1000497	SKIP_OFF	STRG.10705	1	211710620	211710679	2.11704e+17	-	ENSOARG00000020729,ENSOARG00000020731
1000498	SKIP_ON	STRG.10705	1	211941347	211941406	211704410,211941347-211941406,211941840	-	ENSOARG00000020729,ENSOARG00000020731
1000497	SKIP_OFF	STRG.10705	1	211941347	211941406	2.11704e+17	-	ENSOARG00000020729,ENSOARG00000020731
1000499	XAE	STRG.10705	1	211592767	211595327	211592767-211595327	-	ENSOARG00000020729,ENSOARG00000020731
1000500	XAE	STRG.10705	1	211594120	211595327	211594120-211595327	-	ENSOARG00000020729,ENSOARG00000020731
1000501	XAE	STRG.10705	1	211595436	211596438	211595436-211596438	-	ENSOARG00000020729,ENSOARG00000020731
1000502	XAE	STRG.10705	1	211595436	211596471	211595436-211596471	-	ENSOARG00000020729,ENSOARG00000020731
1000503	TSS	STRG.1071	1	15114933	15118292	15118292	+	--
1000504	TSS	STRG.1071	1	15114933	15118398	15118398	+	--
1000505	TTS	STRG.1071	1	15118699	15119995	15118699	+	--
1000506	TTS	STRG.1071	1	15113943	15114729	15113943	+	--
1000507	XSKIP_ON	STRG.1071	1	15118604	15118709	15118292,15118604-15118709,15120891	+	--
1000508	XSKIP_OFF	STRG.1071	1	15118604	15118709	1511839815120890	+	--
1000509	TSS	STRG.10712	1	211439321	211447385	211439321	-	--
1000510	TTS	STRG.10712	1	211438959	211439286	211439286	-	--
1000511	TSS	STRG.10713	1	211453269	211453908	211453269	-	--
1000512	TTS	STRG.10713	1	211447452	211449857	211449857	-	--
1000513	TSS	STRG.10716	1	211489506	211490936	211489506	-	--
1000514	TTS	STRG.10716	1	211462526	211463028	211463028	-	--
1000515	TSS	STRG.10719	1	211497817	211503209	211497817	-	--
1000516	TSS	STRG.10719	1	211497813	211503209	211497813	-	--
1000517	TTS	STRG.10719	1	211493466	211494942	211494942	-	--
1000518	TSS	STRG.10721	1	211582739	211583909	211582739	-	--
1000519	TTS	STRG.10721	1	211567754	211568829	211568829	-	--
1000520	TTS	STRG.10721	1	211567754	211579291	211579291	-	--
1000521	IR_ON	STRG.10721	1	211569188	211569212	211568850-211579291	-	--
1000522	IR_OFF	STRG.10721	1	211569188	211569212	211568850-211569188,211569212-211579291	-	--
1000521	IR_ON	STRG.10721	1	211569177	211569198	211568850-211579291	-	--
1000523	IR_OFF	STRG.10721	1	211569177	211569198	211568850-211569177,211569198-211579291	-	--
1000524	XAE	STRG.10721	1	211568850	211569188	211568850-211569188	-	--
1000525	XAE	STRG.10721	1	211568850	211569177	211568850-211569177	-	--
1000526	XAE	STRG.10721	1	211569212	211579291	211569212-211579291	-	--
1000527	XAE	STRG.10721	1	211569198	211579291	211569198-211579291	-	--
1000528	TSS	STRG.10731	1	211613130	211618659	211613130	-	--
1000529	TTS	STRG.10731	1	211610023	211610854	211610854	-	--
1000530	TSS	STRG.10734	1	211630633	211633367	211630633	-	--
1000531	TTS	STRG.10734	1	211621619	211630612	211630612	-	--
1000532	TSS	STRG.10736	1	211654085	211655815	211654085	-	--
1000533	TTS	STRG.10736	1	211653542	211653858	211653858	-	--
1000534	TTS	STRG.10736	1	211646056	211654061	211654061	-	--
1000535	TSS	STRG.10737	1	211670649	211676171	211670649	-	--
1000536	TSS	STRG.10737	1	211670645	211676171	211670645	-	--
1000537	TTS	STRG.10737	1	211662471	211665167	211665167	-	--
1000538	XSKIP_ON	STRG.10737	1	211670561	211670610	211670509,211670561-211670610,211670649	-	--
1000539	XSKIP_OFF	STRG.10737	1	211670561	211670610	2.11671e+17	-	--
1000540	TSS	STRG.10750	1	211826440	211840076	211826440	-	--
1000541	TTS	STRG.10750	1	211810564	211816313	211816313	-	--
1000542	TSS	STRG.10751	1	212026522	212028166	212026522	-	--
1000543	TTS	STRG.10751	1	212025515	212026277	212026277	-	--
1000544	TSS	STRG.10752	1	212003849	212006412	212003849	-	--
1000545	TTS	STRG.10752	1	212000798	212003792	212003792	-	--
1000546	TSS	STRG.10758	1	214599233	214599303	214599303	+	--
1000547	TTS	STRG.10758	1	214622467	214624474	214622467	+	--
1000548	TSS	STRG.1076	1	15006964	15025909	15025909	+	oar-mir-30c
1000549	TSS	STRG.1076	1	15006964	15010622	15010622	+	oar-mir-30c
1000550	TSS	STRG.1076	1	15006964	15010937	15010937	+	oar-mir-30c
1000551	TSS	STRG.1076	1	15006964	15029790	15029790	+	oar-mir-30c
1000552	TSS	STRG.1076	1	15006964	15030285	15030285	+	oar-mir-30c
1000553	TSS	STRG.1076	1	15036323	15038239	15038239	+	oar-mir-30c
1000554	TTS	STRG.1076	1	15059137	15059987	15059137	+	oar-mir-30c
1000555	XSKIP_ON	STRG.1076	1	15025974	15029790	15025909,15025974-15029790,15030173	+	oar-mir-30c
1000556	XSKIP_OFF	STRG.1076	1	15025974	15029790	1501062215030170	+	oar-mir-30c
1000555	XSKIP_ON	STRG.1076	1	15025974	15029790	15025909,15025974-15029790,15030173	+	oar-mir-30c
1000557	XSKIP_OFF	STRG.1076	1	15025974	15029790	1501093715030170	+	oar-mir-30c
1000558	IR_ON	STRG.1076	1	15039718	15043071	15039605-15043166	+	oar-mir-30c
1000559	IR_OFF	STRG.1076	1	15039718	15043071	15039605-15039718,15043071-15043166	+	oar-mir-30c
1000560	IR_ON	STRG.1076	1	15055440	15057819	15055333-15057878	+	oar-mir-30c
1000561	IR_OFF	STRG.1076	1	15055440	15057819	15055333-15055440,15057819-15057878	+	oar-mir-30c
1000562	TSS	STRG.10764	1	214636305	214636340	214636340	+	ENSOARG00000020768
1000563	TTS	STRG.10764	1	214639747	214639891	214639747	+	ENSOARG00000020768
1000564	AE	STRG.10764	1	214638373	214638494	214638373-214638494	+	ENSOARG00000020768
1000565	AE	STRG.10764	1	214638306	214638494	214638306-214638494	+	ENSOARG00000020768
1000566	TSS	STRG.10773	1	213704262	213705362	213704262	-	--
1000567	TTS	STRG.10773	1	213694011	213694497	213694497	-	--
1000568	TTS	STRG.10773	1	213687691	213690634	213690634	-	--
1000569	SKIP_ON	STRG.10773	1	213694880	213695141	213694497,213694880-213695141,213695680	-	--
1000570	SKIP_OFF	STRG.10773	1	213694880	213695141	2.13694e+17	-	--
1000571	TSS	STRG.10779	1	213745592	213745746	213745746	+	PLD1
1000572	TSS	STRG.10779	1	213809723	213810814	213810814	+	PLD1
1000573	TSS	STRG.10779	1	213857356	213858619	213858619	+	PLD1
1000574	TSS	STRG.10779	1	213760393	213762049	213762049	+	PLD1
1000575	TTS	STRG.10779	1	213974892	213975116	213974892	+	PLD1
1000576	SKIP_ON	STRG.10779	1	213761992	213762049	213745746,213761992-213762049,213844968	+	PLD1
1000577	SKIP_OFF	STRG.10779	1	213761992	213762049	2.13746e+17	+	PLD1
1000578	SKIP_ON	STRG.10779	1	213896040	213896153	213895446,213896040-213896153,213902449	+	PLD1
1000579	SKIP_OFF	STRG.10779	1	213896040	213896153	2.13895e+17	+	PLD1
1000580	TSS	STRG.10780	1	213828263	213828853	213828853	+	--
1000581	TTS	STRG.10780	1	213828892	213830812	213828892	+	--
1000582	TSS	STRG.10781	1	213830881	213833854	213833854	+	--
1000583	TTS	STRG.10781	1	213833928	213838694	213833928	+	--
1000584	TSS	STRG.10782	1	213789681	213790439	213790439	+	--
1000585	TTS	STRG.10782	1	213790484	213793361	213790484	+	--
1000586	TSS	STRG.1079	1	15275087	15275364	15275364	+	--
1000587	TSS	STRG.1079	1	15275087	15277211	15277211	+	--
1000588	TSS	STRG.1079	1	15275087	15278216	15278216	+	--
1000589	TTS	STRG.1079	1	15309412	15310285	15309412	+	--
1000590	MIR_ON	STRG.1079	1	15301242	15305234	15301148-15305330	+	--
1000591	MIR_OFF	STRG.1079	1	15301242	15305234	15301148-15301242,15301914-15301976,15304160-15304203,15305234-15305330	+	--
1000592	TSS	STRG.10790	1	214086472	214087826	214086472	-	--
1000593	TTS	STRG.10790	1	213972062	213973734	213973734	-	--
1000594	TTS	STRG.10790	1	213979454	213981351	213981351	-	--
1000595	TSS	STRG.10794	1	214086880	214087695	214087695	+	TNIK
1000596	TTS	STRG.10794	1	214485458	214494143	214485458	+	TNIK
1000597	TTS	STRG.10794	1	214487713	214494143	214487713	+	TNIK
1000598	XSKIP_ON	STRG.10794	1	214356698	214356736	214354490,214356698-214356736,214356837	+	TNIK
1000599	XSKIP_OFF	STRG.10794	1	214356698	214356736	2.14354e+17	+	TNIK
1000600	SKIP_ON	STRG.10794	1	214443771	214443794	214442775,214443771-214443794,214449821	+	TNIK
1000601	SKIP_OFF	STRG.10794	1	214443771	214443794	2.14443e+17	+	TNIK
1000602	SKIP_ON	STRG.10794	1	214471293	214471379	214471078,214471293-214471379,214471885	+	TNIK
1000603	SKIP_OFF	STRG.10794	1	214471293	214471379	2.14471e+17	+	TNIK
1000604	SKIP_ON	STRG.10794	1	214414164	214414250	214413183,214414164-214414250,214415320	+	TNIK
1000605	SKIP_OFF	STRG.10794	1	214414164	214414250	2.14413e+17	+	TNIK
1000606	XIR_ON	STRG.10794	1	214485207	214485458	214485048-214485597	+	TNIK
1000607	XIR_OFF	STRG.10794	1	214485207	214485458	214485048-214485207,214485458-214494143	+	TNIK
1000608	IR_ON	STRG.10794	1	214485207	214485458	214485048-214485597	+	TNIK
1000609	IR_OFF	STRG.10794	1	214485207	214485458	214485048-214485207,214485458-214485597	+	TNIK
1000610	XAE	STRG.10794	1	214485048	214485207	214485048-214485207	+	TNIK
1000611	XAE	STRG.10794	1	214485048	214485597	214485048-214485597	+	TNIK
1000612	TSS	STRG.10795	1	214189828	214198746	214198746	+	--
1000613	TTS	STRG.10795	1	214198783	214205220	214198783	+	--
1000614	TSS	STRG.10796	1	214240750	214246054	214246054	+	--
1000615	TTS	STRG.10796	1	214246091	214246753	214246091	+	--
1000616	TSS	STRG.108	1	426344	427617	426344	-	--
1000617	TTS	STRG.108	1	415009	415189	415189	-	--
1000618	TSS	STRG.10806	1	214914033	214914436	214914436	+	--
1000619	TTS	STRG.10806	1	215020502	215030498	215020502	+	--
1000620	AE	STRG.10806	1	214914707	214914835	214914707-214914835	+	--
1000621	AE	STRG.10806	1	214914758	214914835	214914758-214914835	+	--
1000622	TSS	STRG.10814	1	215058386	215058611	215058386	-	CLDN11
1000623	TTS	STRG.10814	1	215044926	215045158	215045158	-	CLDN11
1000624	TSS	STRG.10815	1	215102444	215102731	215102444	-	--
1000625	TSS	STRG.10815	1	215104013	215104166	215104013	-	--
1000626	TTS	STRG.10815	1	215075267	215079626	215079626	-	--
1000627	TSS	STRG.10818	1	215206419	215206762	215206419	-	--
1000628	TTS	STRG.10818	1	215136543	215139427	215139427	-	--
1000629	TSS	STRG.10819	1	215239990	215240274	215239990	-	--
1000630	TTS	STRG.10819	1	215238960	215239141	215239141	-	--
1000631	TSS	STRG.10828	1	215380138	215380323	215380138	-	GPR160
1000632	TTS	STRG.10828	1	215378546	215379427	215379427	-	GPR160
1000633	TSS	STRG.10835	1	215239784	215240930	215240930	+	PHC3,U6
1000634	TSS	STRG.10835	1	215239784	215239797	215239797	+	PHC3,U6
1000635	TSS	STRG.10835	1	215256230	215264290	215264290	+	PHC3,U6
1000636	TSS	STRG.10835	1	215272411	215273300	215273300	+	PHC3,U6
1000637	TTS	STRG.10835	1	215311512	215322150	215311512	+	PHC3,U6
1000638	SKIP_ON	STRG.10835	1	215282018	215282065	215281730,215282018-215282065,215286037	+	PHC3,U6
1000639	SKIP_OFF	STRG.10835	1	215282018	215282065	2.15282e+17	+	PHC3,U6
1000640	SKIP_ON	STRG.10835	1	215305401	215305528	215305226,215305401-215305528,215310687	+	PHC3,U6
1000641	SKIP_OFF	STRG.10835	1	215305401	215305528	2.15305e+17	+	PHC3,U6
1000642	AE	STRG.10835	1	215246127	215246270	215246127-215246270	+	PHC3,U6
1000643	AE	STRG.10835	1	215246115	215246270	215246115-215246270	+	PHC3,U6
1000644	XAE	STRG.10835	1	215240997	215242507	215240997-215242507	+	PHC3,U6
1000645	XAE	STRG.10835	1	215242342	215242507	215242342-215242507	+	PHC3,U6
1000646	XAE	STRG.10835	1	215241001	215242507	215241001-215242507	+	PHC3,U6
1000647	TSS	STRG.10841	1	215450026	215450061	215450026	-	SEC62
1000648	TTS	STRG.10841	1	215419030	215419496	215419496	-	SEC62
1000649	TSS	STRG.10842	1	215639851	215640038	215640038	+	ACTRT3
1000650	TTS	STRG.10842	1	215640587	215641505	215640587	+	ACTRT3
1000651	TSS	STRG.10863	1	215590446	215590559	215590559	+	ENSOARG00000014724
1000652	TTS	STRG.10863	1	215608283	215612226	215608283	+	ENSOARG00000014724
1000653	MSKIP_ON	STRG.10863	1	215596979	215598453	215590559,215596979-215597097,215597194-215597258,215598370-215598453,215601811	+	ENSOARG00000014724
1000654	MSKIP_OFF	STRG.10863	1	215596979	215598453	2.15591e+17	+	ENSOARG00000014724
1000655	TSS	STRG.10864	1	215592540	215592908	215592908	+	--
1000656	TTS	STRG.10864	1	215592993	215593863	215592993	+	--
1000657	TSS	STRG.10869	1	215632969	215633124	215632969	-	MYNN
1000658	TTS	STRG.10869	1	215619020	215619282	215619282	-	MYNN
1000659	TTS	STRG.10869	1	215619020	215621010	215621010	-	MYNN
1000660	TSS	STRG.10871	1	216291658	216292567	216292567	+	ENSOARG00000014783
1000661	TTS	STRG.10871	1	216357063	216358589	216357063	+	ENSOARG00000014783
1000662	TSS	STRG.10872	1	215851406	215852124	215852124	+	--
1000663	TTS	STRG.10872	1	215852389	215852432	215852389	+	--
1000664	TSS	STRG.10873	1	215813805	215814866	215814866	+	--
1000665	TTS	STRG.10873	1	215814950	215816406	215814950	+	--
1000666	TSS	STRG.10875	1	217345617	217345720	217345617	-	--
1000667	TTS	STRG.10875	1	217342344	217342632	217342632	-	--
1000668	TSS	STRG.10877	1	217332703	217332794	217332703	-	--
1000669	TTS	STRG.10877	1	217296864	217297575	217297575	-	--
1000670	TSS	STRG.10878	1	217320234	217320617	217320234	-	--
1000671	TTS	STRG.10878	1	217290729	217290746	217290746	-	--
1000672	TSS	STRG.10882	1	217497312	217497527	217497527	+	--
1000673	TTS	STRG.10882	1	217514904	217515005	217514904	+	--
1000674	TSS	STRG.10888	1	217655231	217657099	217655231	-	--
1000675	TTS	STRG.10888	1	217652799	217655040	217655040	-	--
1000676	TSS	STRG.10891	1	217572881	217573007	217572881	-	ENSOARG00000001137
1000677	TTS	STRG.10891	1	217544877	217545343	217545343	-	ENSOARG00000001137
1000678	TTS	STRG.10891	1	217544877	217545041	217545041	-	ENSOARG00000001137
1000679	TTS	STRG.10891	1	217544877	217546194	217546194	-	ENSOARG00000001137
1000680	TTS	STRG.10891	1	217561834	217564571	217564571	-	ENSOARG00000001137
1000681	SKIP_ON	STRG.10891	1	217557686	217557924	217556451,217557686-217557924,217562273	-	ENSOARG00000001137
1000682	SKIP_OFF	STRG.10891	1	217557686	217557924	2.17556e+17	-	ENSOARG00000001137
1000683	XSKIP_ON	STRG.10891	1	217553888	217554030	217548410,217553888-217554030,217556333	-	ENSOARG00000001137
1000684	XSKIP_OFF	STRG.10891	1	217553888	217554030	2.17548e+17	-	ENSOARG00000001137
1000685	SKIP_ON	STRG.10891	1	217563200	217563234	217562366,217563200-217563234,217565236	-	ENSOARG00000001137
1000686	SKIP_OFF	STRG.10891	1	217563200	217563234	2.17562e+17	-	ENSOARG00000001137
1000687	MSKIP_ON	STRG.10891	1	217557686	217562366	217556451,217557686-217557924,217562273-217562366,217565236	-	ENSOARG00000001137
1000688	MSKIP_OFF	STRG.10891	1	217557686	217562366	2.17556e+17	-	ENSOARG00000001137
1000689	SKIP_ON	STRG.10891	1	217553888	217554030	217548456,217553888-217554030,217556333	-	ENSOARG00000001137
1000690	SKIP_OFF	STRG.10891	1	217553888	217554030	2.17548e+17	-	ENSOARG00000001137
1000691	SKIP_ON	STRG.10891	1	217562273	217562366	217556451,217562273-217562366,217565236	-	ENSOARG00000001137
1000692	SKIP_OFF	STRG.10891	1	217562273	217562366	2.17556e+17	-	ENSOARG00000001137
1000693	MSKIP_ON	STRG.10891	1	217562273	217563234	217556451,217562273-217562366,217563200-217563234,217565236	-	ENSOARG00000001137
1000688	MSKIP_OFF	STRG.10891	1	217562273	217563234	2.17556e+17	-	ENSOARG00000001137
1000694	AE	STRG.10891	1	217548259	217548410	217548259-217548410	-	ENSOARG00000001137
1000695	AE	STRG.10891	1	217548259	217548456	217548259-217548456	-	ENSOARG00000001137
1000696	TSS	STRG.10892	1	217568815	217569079	217568815	-	--
1000697	TTS	STRG.10892	1	217568524	217568738	217568738	-	--
1000698	TSS	STRG.10893	1	217358248	217358532	217358532	+	GOLIM4
1000699	TTS	STRG.10893	1	217440253	217440402	217440253	+	GOLIM4
1000700	SKIP_ON	STRG.10893	1	217416010	217416093	217415477,217416010-217416093,217419218	+	GOLIM4
1000701	SKIP_OFF	STRG.10893	1	217416010	217416093	2.17415e+17	+	GOLIM4
1000702	TSS	STRG.109	1	433252	433424	433424	+	HDLBP
1000703	TTS	STRG.109	1	492005	492219	492005	+	HDLBP
1000704	TTS	STRG.109	1	491957	492219	491957	+	HDLBP
1000705	XSKIP_ON	STRG.109	1	474670	474696	474438,474670-474696,474851	+	HDLBP
1000706	XSKIP_OFF	STRG.109	1	474670	474696	474438474824	+	HDLBP
1000707	XSKIP_ON	STRG.109	1	491665	491712	491575,491665-491712,492005	+	HDLBP
1000708	XSKIP_OFF	STRG.109	1	491665	491712	491575491957	+	HDLBP
1000709	XSKIP_ON	STRG.109	1	491447	491575	491345,491447-491575,491665	+	HDLBP
1000710	XSKIP_OFF	STRG.109	1	491447	491575	491345491739	+	HDLBP
1000711	SKIP_ON	STRG.109	1	491665	491867	491575,491665-491867,491957	+	HDLBP
1000712	SKIP_OFF	STRG.109	1	491665	491867	491575491957	+	HDLBP
1000713	IR_ON	STRG.109	1	474696	474851	474670-475039	+	HDLBP
1000714	IR_OFF	STRG.109	1	474696	474851	474670-474696,474851-475039	+	HDLBP
1000715	XAE	STRG.109	1	491665	491712	491665-491712	+	HDLBP
1000716	XAE	STRG.109	1	491665	491867	491665-491867	+	HDLBP
1000717	AE	STRG.109	1	474824	475039	474824-475039	+	HDLBP
1000718	AE	STRG.109	1	474670	475039	474670-475039	+	HDLBP
1000719	TSS	STRG.1090	1	15666749	15666971	15666971	+	FOXO6
1000720	TTS	STRG.1090	1	15685477	15685863	15685477	+	FOXO6
1000721	TSS	STRG.10902	1	217217304	217217351	217217304	-	--
1000722	TSS	STRG.10902	1	217202302	217204451	217202302	-	--
1000723	TSS	STRG.10902	1	217217888	217218546	217217888	-	--
1000724	TSS	STRG.10902	1	217223942	217223996	217223942	-	--
1000725	TSS	STRG.10902	1	216972980	216981817	216972980	-	--
1000726	TTS	STRG.10902	1	216636882	216639178	216639178	-	--
1000727	TTS	STRG.10902	1	216636882	216640634	216640634	-	--
1000728	TTS	STRG.10902	1	216653622	216660231	216660231	-	--
1000729	TTS	STRG.10902	1	216970922	216973190	216973190	-	--
1000730	TTS	STRG.10902	1	217097316	217111177	217111177	-	--
1000731	TTS	STRG.10902	1	217097316	217100848	217100848	-	--
1000732	SKIP_ON	STRG.10902	1	216554399	216554527	216542056,216554399-216554527,216557893	-	--
1000733	SKIP_OFF	STRG.10902	1	216554399	216554527	2.16542e+17	-	--
1000734	SKIP_ON	STRG.10902	1	216568597	216568722	216563130,216568597-216568722,216571801	-	--
1000735	SKIP_OFF	STRG.10902	1	216568597	216568722	2.16563e+17	-	--
1000736	SKIP_ON	STRG.10902	1	216644765	216645032	216642207,216644765-216645032,216646239	-	--
1000737	SKIP_OFF	STRG.10902	1	216644765	216645032	2.16642e+17	-	--
1000738	MSKIP_ON	STRG.10902	1	216921468	216923942	216781828,216921468-216921593,216923827-216923942,217134359	-	--
1000739	MSKIP_OFF	STRG.10902	1	216921468	216923942	2.16782e+17	-	--
1000740	SKIP_ON	STRG.10902	1	217139816	217139879	217136102,217139816-217139879,217141359	-	--
1000741	SKIP_OFF	STRG.10902	1	217139816	217139879	2.17136e+17	-	--
1000742	SKIP_ON	STRG.10902	1	216974066	216974180	216923942,216974066-216974180,217134359	-	--
1000743	SKIP_OFF	STRG.10902	1	216974066	216974180	2.16924e+17	-	--
1000744	MSKIP_ON	STRG.10902	1	216552871	216554527	216542056,216552871-216552999,216554399-216554527,216557893	-	--
1000745	MSKIP_OFF	STRG.10902	1	216552871	216554527	2.16542e+17	-	--
1000746	MSKIP_ON	STRG.10902	1	216921468	216974180	216781828,216921468-216921593,216923827-216923942,216974066-216974180,217134359	-	--
1000739	MSKIP_OFF	STRG.10902	1	216921468	216974180	2.16782e+17	-	--
1000747	SKIP_ON	STRG.10902	1	216552871	216552999	216542056,216552871-216552999,216554399	-	--
1000748	SKIP_OFF	STRG.10902	1	216552871	216552999	2.16542e+17	-	--
1000749	XSKIP_ON	STRG.10902	1	216562859	216563130	216561512,216562859-216563130,216568597	-	--
1000750	XSKIP_OFF	STRG.10902	1	216562859	216563130	2.16562e+17	-	--
1000751	XMSKIP_ON	STRG.10902	1	216921468	216923942	216781828,216921468-216921593,216923827-216923942,216974066	-	--
1000752	XMSKIP_OFF	STRG.10902	1	216921468	216923942	2.16782e+17	-	--
1000753	IR_ON	STRG.10902	1	216561512	216562859	216561385-216563130	-	--
1000754	IR_OFF	STRG.10902	1	216561512	216562859	216561385-216561512,216562859-216563130	-	--
1000755	IR_ON	STRG.10902	1	216640634	216642079	216640504-216642207	-	--
1000756	IR_OFF	STRG.10902	1	216640634	216642079	216640504-216640634,216642079-216642207	-	--
1000757	XIR_ON	STRG.10902	1	216640634	216642079	216640311-216642207	-	--
1000758	XIR_OFF	STRG.10902	1	216640634	216642079	216640504-216640634,216642079-216642207	-	--
1000759	XMIR_ON	STRG.10902	1	216640634	216644765	216640311-216645032	-	--
1000760	XMIR_OFF	STRG.10902	1	216640634	216644765	216640504-216640634,216642079-216642207,216644765-216645032	-	--
1000761	MIR_ON	STRG.10902	1	216642207	216646239	216642079-216646370	-	--
1000762	MIR_OFF	STRG.10902	1	216642207	216646239	216642079-216642207,216644765-216645032,216646239-216646370	-	--
1000763	XIR_ON	STRG.10902	1	216640634	216642079	216640311-216645032	-	--
1000758	XIR_OFF	STRG.10902	1	216640634	216642079	216640504-216640634,216642079-216642207	-	--
1000764	IR_ON	STRG.10902	1	216642207	216646239	216642079-216646370	-	--
1000765	IR_OFF	STRG.10902	1	216642207	216646239	216642079-216642207,216646239-216646370	-	--
1000763	XIR_ON	STRG.10902	1	216642207	216644765	216640311-216645032	-	--
1000766	XIR_OFF	STRG.10902	1	216642207	216644765	216640504-216642207,216644765-216645032	-	--
1000767	XIR_ON	STRG.10902	1	216640634	216642079	216640504-216642207	-	--
1000768	XIR_OFF	STRG.10902	1	216640634	216642079	216636882-216640634,216642079-216646370	-	--
1000769	XIR_ON	STRG.10902	1	216642207	216646239	216642079-216646370	-	--
1000770	XIR_OFF	STRG.10902	1	216642207	216646239	216640311-216642207,216646239-216646370	-	--
1000769	XIR_ON	STRG.10902	1	216645032	216646239	216642079-216646370	-	--
1000771	XIR_OFF	STRG.10902	1	216645032	216646239	216640311-216645032,216646239-216646370	-	--
1000772	AE	STRG.10902	1	216561385	216563130	216561385-216563130	-	--
1000773	AE	STRG.10902	1	216561385	216561513	216561385-216561513	-	--
1000774	AE	STRG.10902	1	216923827	216923942	216923827-216923942	-	--
1000775	AE	STRG.10902	1	216923817	216923942	216923817-216923942	-	--
1000776	AE	STRG.10902	1	216640311	216642207	216640311-216642207	-	--
1000777	AE	STRG.10902	1	216640311	216645032	216640311-216645032	-	--
1000778	TSS	STRG.10903	1	217005610	217006981	217005610	-	--
1000779	TTS	STRG.10903	1	217003786	217004901	217004901	-	--
1000780	TSS	STRG.10904	1	217123969	217126607	217123969	-	--
1000781	TTS	STRG.10904	1	217118516	217123934	217123934	-	--
1000782	TSS	STRG.10905	1	217063754	217064159	217063754	-	--
1000783	TTS	STRG.10905	1	217059678	217063306	217063306	-	--
1000784	TSS	STRG.10906	1	217034112	217038381	217034112	-	--
1000785	TTS	STRG.10906	1	217024174	217034091	217034091	-	--
1000786	TSS	STRG.10907	1	217013831	217016825	217013831	-	--
1000787	TTS	STRG.10907	1	217011041	217013773	217013773	-	--
1000788	TSS	STRG.10908	1	216622549	216623176	216622549	-	--
1000789	TTS	STRG.10908	1	216620807	216622494	216622494	-	--
1000790	TSS	STRG.10909	1	216789326	216789844	216789326	-	--
1000791	TTS	STRG.10909	1	216788627	216789304	216789304	-	--
1000792	TSS	STRG.10910	1	216765027	216766845	216765027	-	--
1000793	TTS	STRG.10910	1	216764811	216765000	216765000	-	--
1000794	TSS	STRG.10911	1	216991889	216993234	216991889	-	--
1000795	TTS	STRG.10911	1	216989346	216991840	216991840	-	--
1000796	TSS	STRG.10912	1	216848775	216849700	216848775	-	--
1000797	TTS	STRG.10912	1	216847797	216848651	216848651	-	--
1000798	TSS	STRG.10913	1	216803090	216803943	216803090	-	--
1000799	TTS	STRG.10913	1	216799211	216802844	216802844	-	--
1000800	TSS	STRG.10914	1	217096429	217096585	217096429	-	--
1000801	TTS	STRG.10914	1	217091425	217096110	217096110	-	--
1000802	TSS	STRG.10915	1	216772475	216774112	216772475	-	--
1000803	TTS	STRG.10915	1	216728144	216728933	216728933	-	--
1000804	TSS	STRG.10916	1	217074993	217082238	217074993	-	--
1000805	TTS	STRG.10916	1	217071151	217072997	217072997	-	--
1000806	TSS	STRG.10919	1	217741245	217741381	217741245	-	--
1000807	TTS	STRG.10919	1	217660819	217662362	217662362	-	--
1000808	TSS	STRG.10920	1	217764220	217764280	217764220	-	--
1000809	TTS	STRG.10920	1	217742615	217742753	217742753	-	--
1000810	TSS	STRG.10921	1	217742091	217742209	217742209	+	--
1000811	TSS	STRG.10921	1	217742091	217742214	217742214	+	--
1000812	TTS	STRG.10921	1	217793912	217794820	217793912	+	--
1000813	TSS	STRG.10922	1	217790251	217790316	217790251	-	--
1000814	TTS	STRG.10922	1	217764339	217764430	217764430	-	--
1000815	TSS	STRG.10931	1	218948177	218948304	218948177	-	--
1000816	TTS	STRG.10931	1	218838534	218838612	218838612	-	--
1000817	TSS	STRG.1094	1	15507972	15508872	15507972	-	--
1000818	TSS	STRG.1094	1	15364363	15364689	15364363	-	--
1000819	TSS	STRG.1094	1	15489778	15489859	15489778	-	--
1000820	TTS	STRG.1094	1	15321381	15323172	15323172	-	--
1000821	SKIP_ON	STRG.1094	1	15455757	15455955	15449613,15455757-15455955,15456887	-	--
1000822	SKIP_OFF	STRG.1094	1	15455757	15455955	1544961315456880	-	--
1000823	MSKIP_ON	STRG.1094	1	15358666	15362832	15338436,15358666-15358792,15362600-15362832,15414158	-	--
1000824	MSKIP_OFF	STRG.1094	1	15358666	15362832	1533843615414150	-	--
1000825	MSKIP_ON	STRG.1094	1	15449471	15455955	15448343,15449471-15449613,15455757-15455955,15456887	-	--
1000826	MSKIP_OFF	STRG.1094	1	15449471	15455955	1544834315456880	-	--
1000827	SKIP_ON	STRG.1094	1	15358666	15358792	15338436,15358666-15358792,15362600	-	--
1000828	SKIP_OFF	STRG.1094	1	15358666	15358792	1533843615362600	-	--
1000829	SKIP_ON	STRG.1094	1	15449471	15449613	15448343,15449471-15449613,15456887	-	--
1000830	SKIP_OFF	STRG.1094	1	15449471	15449613	1544834315456880	-	--
1000831	TSS	STRG.10942	1	218087890	218087961	218087961	+	ZBBX
1000832	TTS	STRG.10942	1	218265777	218265874	218265777	+	ZBBX
1000833	SKIP_ON	STRG.10942	1	218175726	218175965	218174812,218175726-218175965,218177086	+	ZBBX
1000834	SKIP_OFF	STRG.10942	1	218175726	218175965	2.18175e+17	+	ZBBX
1000835	SKIP_ON	STRG.10942	1	218189109	218189262	218185136,218189109-218189262,218189988	+	ZBBX
1000836	SKIP_OFF	STRG.10942	1	218189109	218189262	2.18185e+17	+	ZBBX
1000837	TSS	STRG.10943	1	218234655	218234893	218234893	+	--
1000838	TTS	STRG.10943	1	218268136	218268200	218268136	+	--
1000839	TSS	STRG.1095	1	15468082	15472993	15468082	-	--
1000840	TTS	STRG.1095	1	15461745	15466773	15466773	-	--
1000841	TSS	STRG.10953	1	217823759	217824068	217824068	+	ENSOARG00000001367
1000842	TSS	STRG.10953	1	217823957	217824640	217824640	+	ENSOARG00000001367
1000843	TSS	STRG.10953	1	217962859	217963228	217963228	+	ENSOARG00000001367
1000844	TTS	STRG.10953	1	217987855	217987985	217987855	+	ENSOARG00000001367
1000845	SKIP_ON	STRG.10953	1	217827302	217827331	217824640,217827302-217827331,217855104	+	ENSOARG00000001367
1000846	SKIP_OFF	STRG.10953	1	217827302	217827331	2.17825e+17	+	ENSOARG00000001367
1000847	SKIP_ON	STRG.10953	1	217877238	217877405	217862729,217877238-217877405,217879962	+	ENSOARG00000001367
1000848	SKIP_OFF	STRG.10953	1	217877238	217877405	2.17863e+17	+	ENSOARG00000001367
1000849	SKIP_ON	STRG.10953	1	217873284	217873383	217862729,217873284-217873383,217877238	+	ENSOARG00000001367
1000850	SKIP_OFF	STRG.10953	1	217873284	217873383	2.17863e+17	+	ENSOARG00000001367
1000851	MSKIP_ON	STRG.10953	1	217824389	217827331	217824068,217824389-217824640,217827302-217827331,217855104	+	ENSOARG00000001367
1000852	MSKIP_OFF	STRG.10953	1	217824389	217827331	2.17824e+17	+	ENSOARG00000001367
1000853	SKIP_ON	STRG.10953	1	217824389	217824640	217824068,217824389-217824640,217855104	+	ENSOARG00000001367
1000854	SKIP_OFF	STRG.10953	1	217824389	217824640	2.17824e+17	+	ENSOARG00000001367
1000855	MSKIP_ON	STRG.10953	1	217873284	217877405	217862729,217873284-217873383,217877238-217877405,217879962	+	ENSOARG00000001367
1000856	MSKIP_OFF	STRG.10953	1	217873284	217877405	2.17863e+17	+	ENSOARG00000001367
1000857	XAE	STRG.10953	1	217965647	217967880	217965647-217967880	+	ENSOARG00000001367
1000858	XAE	STRG.10953	1	217965647	217967930	217965647-217967930	+	ENSOARG00000001367
1000859	TSS	STRG.10954	1	217992863	217995794	217995794	+	--
1000860	TSS	STRG.10954	1	218006733	218022264	218022264	+	--
1000861	TTS	STRG.10954	1	218028738	218029749	218028738	+	--
1000862	TSS	STRG.10960	1	219696043	219696079	219696079	+	--
1000863	TTS	STRG.10960	1	219699020	219699278	219699020	+	--
1000864	TSS	STRG.10963	1	219547782	219547896	219547896	+	BCHE
1000865	TTS	STRG.10963	1	219622522	219622646	219622522	+	BCHE
1000866	TSS	STRG.10993	1	221912241	221912371	221912241	-	--
1000867	TTS	STRG.10993	1	221912129	221912209	221912209	-	--
1000868	TSS	STRG.11011	1	220220158	220221296	220221296	+	SLITRK3
1000869	TTS	STRG.11011	1	220238107	220239305	220238107	+	SLITRK3
1000870	TSS	STRG.11014	1	220220761	220220832	220220761	-	ENSOARG00000025613
1000871	TTS	STRG.11014	1	219872345	219872668	219872668	-	ENSOARG00000025613
1000872	TTS	STRG.11014	1	219880971	219881392	219881392	-	ENSOARG00000025613
1000873	TSS	STRG.11028	1	222959414	222959584	222959414	-	--
1000874	TTS	STRG.11028	1	222939980	222940042	222940042	-	--
1000875	TSS	STRG.11033	1	223745334	223745418	223745418	+	--
1000876	TTS	STRG.11033	1	223797889	223798071	223797889	+	--
1000877	TSS	STRG.11035	1	223751742	223751858	223751742	-	--
1000878	TTS	STRG.11035	1	223744774	223744913	223744913	-	--
1000879	TSS	STRG.1104	1	15529137	15530253	15529137	-	--
1000880	TTS	STRG.1104	1	15528508	15529039	15529039	-	--
1000881	TSS	STRG.11048	1	224080716	224080809	224080809	+	SPTSSB
1000882	TTS	STRG.11048	1	224081727	224081979	224081727	+	SPTSSB
1000883	TTS	STRG.11048	1	224081277	224081979	224081277	+	SPTSSB
1000884	XIR_ON	STRG.11048	1	224081195	224081277	224080968-224081460	+	SPTSSB
1000885	XIR_OFF	STRG.11048	1	224081195	224081277	224080968-224081195,224081277-224081979	+	SPTSSB
1000886	XAE	STRG.11048	1	224080968	224081460	224080968-224081460	+	SPTSSB
1000887	XAE	STRG.11048	1	224080968	224081195	224080968-224081195	+	SPTSSB
1000888	TSS	STRG.11051	1	224238225	224238372	224238225	-	--
1000889	TTS	STRG.11051	1	224204633	224205988	224205988	-	--
1000890	TSS	STRG.11054	1	224198956	224200453	224198956	-	--
1000891	TSS	STRG.11054	1	224198963	224200453	224198963	-	--
1000892	TTS	STRG.11054	1	224198220	224198520	224198520	-	--
1000893	TSS	STRG.11059	1	224396001	224396175	224396001	-	ENSOARG00000001927,ENSOARG00000014958
1000894	TSS	STRG.11059	1	224383280	224383401	224383280	-	ENSOARG00000001927,ENSOARG00000014958
1000895	TTS	STRG.11059	1	224445384	224446545	224446545	-	ENSOARG00000001927,ENSOARG00000014958
1000896	TTS	STRG.11059	1	224445384	224452866	224452866	-	ENSOARG00000001927,ENSOARG00000014958
1000897	IR_ON	STRG.11059	1	224451191	224451262	224446627-224452866	-	ENSOARG00000001927,ENSOARG00000014958
1000898	IR_OFF	STRG.11059	1	224451191	224451262	224446627-224451191,224451262-224452866	-	ENSOARG00000001927,ENSOARG00000014958
1000899	TSS	STRG.1106	1	15538662	15541688	15541688	+	--
1000900	TTS	STRG.1106	1	15543824	15543927	15543824	+	--
1000901	TSS	STRG.11067	1	224436935	224437995	224436935	-	--
1000902	TTS	STRG.11067	1	224436381	224436893	224436893	-	--
1000903	TSS	STRG.11071	1	224396137	224396253	224396253	+	B3GALNT1
1000904	TSS	STRG.11071	1	224396137	224396543	224396543	+	B3GALNT1
1000905	TTS	STRG.11071	1	224426150	224426673	224426150	+	B3GALNT1
1000906	TSS	STRG.11073	1	224510972	224516293	224510972	-	--
1000907	TTS	STRG.11073	1	224507907	224510022	224510022	-	--
1000908	TSS	STRG.11074	1	224732960	224733942	224732960	-	--
1000909	TTS	STRG.11074	1	224725776	224732872	224732872	-	--
1000910	TSS	STRG.11075	1	224762934	224766850	224762934	-	--
1000911	TTS	STRG.11075	1	224760712	224762907	224762907	-	--
1000912	TSS	STRG.11076	1	224656703	224657963	224656703	-	--
1000913	TTS	STRG.11076	1	224653536	224656667	224656667	-	--
1000914	TSS	STRG.11077	1	224771527	224771726	224771527	-	--
1000915	TTS	STRG.11077	1	224701984	224707850	224707850	-	--
1000916	TSS	STRG.11080	1	224899899	224899911	224899911	+	--
1000917	TTS	STRG.11080	1	224970879	224971549	224970879	+	--
1000918	TSS	STRG.11081	1	224898153	224898185	224898185	+	--
1000919	TTS	STRG.11081	1	224974928	224977945	224974928	+	--
1000920	TSS	STRG.11082	1	224956472	224967805	224967805	+	--
1000921	TTS	STRG.11082	1	224971649	224974885	224971649	+	--
1000922	TSS	STRG.11087	1	225270987	225271007	225271007	+	--
1000923	TTS	STRG.11087	1	225276199	225276379	225276199	+	--
1000924	TSS	STRG.11095	1	225527364	225527443	225527443	+	--
1000925	TTS	STRG.11095	1	225532757	225532918	225532757	+	--
1000926	TSS	STRG.11099	1	225437885	225438195	225438195	+	--
1000927	TTS	STRG.11099	1	225467005	225468504	225467005	+	--
1000928	XAE	STRG.11099	1	225452609	225452656	225452609-225452656	+	--
1000929	XAE	STRG.11099	1	225452609	225452640	225452609-225452640	+	--
1000930	XAE	STRG.11099	1	225452815	225452861	225452815-225452861	+	--
1000931	XAE	STRG.11099	1	225452805	225452861	225452805-225452861	+	--
1000932	TSS	STRG.111	1	497382	497671	497382	-	--
1000933	TTS	STRG.111	1	495342	495910	495910	-	--
1000934	TSS	STRG.11106	1	225114267	225114367	225114267	-	SMC4,oar-mir-16b,ENSOARG00000021258
1000935	TTS	STRG.11106	1	225079140	225083460	225083460	-	SMC4,oar-mir-16b,ENSOARG00000021258
1000936	TTS	STRG.11106	1	225082502	225084060	225084060	-	SMC4,oar-mir-16b,ENSOARG00000021258
1000937	TSS	STRG.11108	1	225066547	225066718	225066718	+	ENSOARG00000015013
1000938	TTS	STRG.11108	1	225246932	225248379	225246932	+	ENSOARG00000015013
1000939	TSS	STRG.112	1	492774	493289	493289	+	--
1000940	TTS	STRG.112	1	493563	494092	493563	+	--
1000941	TSS	STRG.11214	1	226003387	226004802	226003387	-	--
1000942	TTS	STRG.11214	1	226003282	226003327	226003327	-	--
1000943	TSS	STRG.11217	1	226013071	226014642	226013071	-	--
1000944	TTS	STRG.11217	1	226011649	226012927	226012927	-	--
1000945	TSS	STRG.11226	1	226029783	226030174	226029783	-	--
1000946	TTS	STRG.11226	1	226027334	226029651	226029651	-	--
1000947	TSS	STRG.11227	1	226036214	226036523	226036214	-	--
1000948	TTS	STRG.11227	1	226036002	226036163	226036163	-	--
1000949	TSS	STRG.11251	1	225660544	225660796	225660544	-	--
1000950	TTS	STRG.11251	1	225594634	225595216	225595216	-	--
1000951	TSS	STRG.11252	1	225677825	225681696	225677825	-	--
1000952	TTS	STRG.11252	1	225675077	225676434	225676434	-	--
1000953	TSS	STRG.11258	1	225745663	225745724	225745724	+	--
1000954	TTS	STRG.11258	1	225758894	225759443	225758894	+	--
1000955	TSS	STRG.1126	1	16374870	16374991	16374870	-	--
1000956	TSS	STRG.1126	1	16180916	16184697	16180916	-	--
1000957	TTS	STRG.1126	1	16063104	16073130	16073130	-	--
1000958	TSS	STRG.11266	1	226085093	226085656	226085093	-	--
1000959	TTS	STRG.11266	1	226080503	226084613	226084613	-	--
1000960	TSS	STRG.1127	1	16201861	16201931	16201861	-	--
1000961	TTS	STRG.1127	1	16198849	16201809	16201809	-	--
1000962	TSS	STRG.1128	1	16327323	16327946	16327323	-	--
1000963	TTS	STRG.1128	1	16325602	16327222	16327222	-	--
1000964	TSS	STRG.1129	1	15990536	15991159	15990536	-	--
1000965	TTS	STRG.1129	1	15990436	15990480	15990480	-	--
1000966	TSS	STRG.11290	1	226154186	226158497	226154186	-	--
1000967	TTS	STRG.11290	1	226148682	226153836	226153836	-	--
1000968	TSS	STRG.11294	1	226162905	226163077	226162905	-	--
1000969	TTS	STRG.11294	1	226162422	226162838	226162838	-	--
1000970	TSS	STRG.11297	1	226169982	226171062	226169982	-	--
1000971	TTS	STRG.11297	1	226167051	226169805	226169805	-	--
1000972	TSS	STRG.1130	1	16105437	16106240	16105437	-	--
1000973	TTS	STRG.1130	1	16103533	16105380	16105380	-	--
1000974	TSS	STRG.11300	1	226187058	226188396	226187058	-	--
1000975	TTS	STRG.11300	1	226182531	226182672	226182672	-	--
1000976	TSS	STRG.1131	1	16271131	16271622	16271131	-	--
1000977	TTS	STRG.1131	1	16269751	16271093	16271093	-	--
1000978	TSS	STRG.11312	1	226209003	226210433	226209003	-	--
1000979	TTS	STRG.11312	1	226206304	226208948	226208948	-	--
1000980	TSS	STRG.11314	1	226216516	226219527	226216516	-	--
1000981	TTS	STRG.11314	1	226214302	226216437	226216437	-	--
1000982	TSS	STRG.11317	1	226222989	226224524	226222989	-	--
1000983	TTS	STRG.11317	1	226221586	226222918	226222918	-	--
1000984	TSS	STRG.11318	1	226225405	226226030	226225405	-	--
1000985	TTS	STRG.11318	1	226224611	226225370	226225370	-	--
1000986	TSS	STRG.1132	1	16195262	16197414	16195262	-	--
1000987	TTS	STRG.1132	1	16193429	16195154	16195154	-	--
1000988	TSS	STRG.11322	1	226232169	226233021	226232169	-	--
1000989	TTS	STRG.11322	1	226232013	226232107	226232107	-	--
1000990	TSS	STRG.11342	1	226502028	226502773	226502028	-	--
1000991	TTS	STRG.11342	1	226280185	226283931	226283931	-	--
1000992	TSS	STRG.11343	1	226493970	226494220	226493970	-	--
1000993	TTS	STRG.11343	1	226493633	226493883	226493883	-	--
1000994	TSS	STRG.11344	1	226334592	226334833	226334592	-	--
1000995	TTS	STRG.11344	1	226334288	226334537	226334537	-	--
1000996	TSS	STRG.11355	1	226818801	226818972	226818801	-	MFSD1
1000997	TTS	STRG.11355	1	226792411	226792414	226792414	-	MFSD1
1000998	SKIP_ON	STRG.11355	1	226814136	226814248	226812513,226814136-226814248,226816715	-	MFSD1
1000999	SKIP_OFF	STRG.11355	1	226814136	226814248	2.26813e+17	-	MFSD1
1001000	SKIP_ON	STRG.11355	1	226815701	226815813	226812513,226815701-226815813,226816715	-	MFSD1
1000999	SKIP_OFF	STRG.11355	1	226815701	226815813	2.26813e+17	-	MFSD1
1001001	TSS	STRG.11357	1	226894314	226894654	226894654	+	--
1001002	TTS	STRG.11357	1	226934444	226934718	226934444	+	--
1001003	TSS	STRG.11360	1	226991428	226991569	226991428	-	--
1001004	TTS	STRG.11360	1	226990716	226991374	226991374	-	--
1001005	TSS	STRG.11363	1	226952100	226952864	226952864	+	--
1001006	TTS	STRG.11363	1	226959782	226960094	226959782	+	--
1001007	TSS	STRG.11364	1	226987141	226987296	226987141	-	--
1001008	TTS	STRG.11364	1	226937539	226939327	226939327	-	--
1001009	TTS	STRG.11364	1	226984441	226984812	226984812	-	--
1001010	TSS	STRG.11372	1	227026745	227026897	227026745	-	MLF1
1001011	TTS	STRG.11372	1	226996096	226997707	226997707	-	MLF1
1001012	SKIP_ON	STRG.11372	1	226998417	226998479	226997707,226998417-226998479,226999260	-	MLF1
1001013	SKIP_OFF	STRG.11372	1	226998417	226998479	2.26998e+17	-	MLF1
1001014	SKIP_ON	STRG.11372	1	227008806	227008847	227004518,227008806-227008847,227015556	-	MLF1
1001015	SKIP_OFF	STRG.11372	1	227008806	227008847	2.27005e+17	-	MLF1
1001016	TSS	STRG.11378	1	228886587	228886777	228886587	-	--
1001017	TTS	STRG.11378	1	228658773	228659097	228659097	-	--
1001018	TSS	STRG.11382	1	227485919	227486062	227486062	+	--
1001019	TTS	STRG.11382	1	227492113	227492180	227492113	+	--
1001020	TSS	STRG.11384	1	227510517	227510785	227510785	+	--
1001021	TTS	STRG.11384	1	227515543	227517621	227515543	+	--
1001022	TSS	STRG.11385	1	227503134	227503282	227503134	-	--
1001023	TTS	STRG.11385	1	227396621	227396848	227396848	-	--
1001024	TSS	STRG.11386	1	227381993	227385424	227381993	-	--
1001025	TTS	STRG.11386	1	227378125	227378823	227378823	-	--
1001026	TSS	STRG.11387	1	227259378	227261331	227259378	-	--
1001027	TTS	STRG.11387	1	227258138	227259016	227259016	-	--
1001028	TSS	STRG.11388	1	227344150	227345092	227344150	-	--
1001029	TTS	STRG.11388	1	227343879	227344070	227344070	-	--
1001030	TSS	STRG.11391	1	228232891	228233020	228232891	-	PTX3
1001031	TTS	STRG.11391	1	228227639	228228246	228228246	-	PTX3
1001032	TSS	STRG.11392	1	228151991	228152155	228152155	+	VEPH1
1001033	TTS	STRG.11392	1	228409711	228409941	228409711	+	VEPH1
1001034	TSS	STRG.11411	1	228528948	228529203	228529203	+	--
1001035	TTS	STRG.11411	1	228541013	228545719	228541013	+	--
1001036	SKIP_ON	STRG.11411	1	228532005	228532152	228530279,228532005-228532152,228535859	+	--
1001037	SKIP_OFF	STRG.11411	1	228532005	228532152	2.2853e+17	+	--
1001038	IR_ON	STRG.11411	1	228537091	228538803	228537027-228538902	+	--
1001039	IR_OFF	STRG.11411	1	228537091	228538803	228537027-228537091,228538803-228538902	+	--
1001040	IR_ON	STRG.11411	1	228535979	228537027	228535859-228537091	+	--
1001041	IR_OFF	STRG.11411	1	228535979	228537027	228535859-228535979,228537027-228537091	+	--
1001042	XMIR_ON	STRG.11411	1	228535979	228538803	228532005-228538902	+	--
1001043	XMIR_OFF	STRG.11411	1	228535979	228538803	228535859-228535979,228537027-228537091,228538803-228538902	+	--
1001044	MIR_ON	STRG.11411	1	228537091	228539009	228537027-228539113	+	--
1001045	MIR_OFF	STRG.11411	1	228537091	228539009	228537027-228537091,228538803-228538902,228539009-228539113	+	--
1001046	MIR_ON	STRG.11411	1	228535979	228538803	228535859-228538902	+	--
1001047	MIR_OFF	STRG.11411	1	228535979	228538803	228535859-228535979,228537027-228537091,228538803-228538902	+	--
1001048	IR_ON	STRG.11411	1	228539342	228539547	228539201-228539658	+	--
1001049	IR_OFF	STRG.11411	1	228539342	228539547	228539201-228539342,228539547-228539658	+	--
1001050	IR_ON	STRG.11411	1	228539861	228540476	228539763-228540964	+	--
1001051	IR_OFF	STRG.11411	1	228539861	228540476	228539763-228539861,228540476-228540964	+	--
1001038	IR_ON	STRG.11411	1	228537091	228537330	228537027-228538902	+	--
1001052	IR_OFF	STRG.11411	1	228537091	228537330	228537027-228537091,228537330-228538902	+	--
1001053	XIR_ON	STRG.11411	1	228535979	228537027	228535859-228537091	+	--
1001054	XIR_OFF	STRG.11411	1	228535979	228537027	228535859-228535979,228537027-228538902	+	--
1001055	MIR_ON	STRG.11411	1	228532152	228537027	228532005-228538902	+	--
1001056	MIR_OFF	STRG.11411	1	228532152	228537027	228532005-228532152,228535859-228535979,228537027-228538902	+	--
1001057	IR_ON	STRG.11411	1	228538902	228539009	228537027-228539113	+	--
1001058	IR_OFF	STRG.11411	1	228538902	228539009	228537027-228538902,228539009-228539113	+	--
1001059	IR_ON	STRG.11411	1	228535979	228537027	228535859-228538902	+	--
1001060	IR_OFF	STRG.11411	1	228535979	228537027	228535859-228535979,228537027-228538902	+	--
1001042	XMIR_ON	STRG.11411	1	228535979	228537330	228532005-228538902	+	--
1001061	XMIR_OFF	STRG.11411	1	228535979	228537330	228535859-228535979,228537027-228537091,228537330-228538902	+	--
1001044	MIR_ON	STRG.11411	1	228537091	228539009	228537027-228539113	+	--
1001062	MIR_OFF	STRG.11411	1	228537091	228539009	228537027-228537091,228537330-228538902,228539009-228539113	+	--
1001046	MIR_ON	STRG.11411	1	228535979	228537330	228535859-228538902	+	--
1001063	MIR_OFF	STRG.11411	1	228535979	228537330	228535859-228535979,228537027-228537091,228537330-228538902	+	--
1001064	XIR_ON	STRG.11411	1	228537091	228538803	228532005-228538902	+	--
1001065	XIR_OFF	STRG.11411	1	228537091	228538803	228535859-228537091,228538803-228538902	+	--
1001053	XIR_ON	STRG.11411	1	228535979	228537027	228535859-228537091	+	--
1001066	XIR_OFF	STRG.11411	1	228535979	228537027	228535859-228535979,228537027-228539113	+	--
1001059	IR_ON	STRG.11411	1	228537091	228538803	228535859-228538902	+	--
1001067	IR_OFF	STRG.11411	1	228537091	228538803	228535859-228537091,228538803-228538902	+	--
1001064	XIR_ON	STRG.11411	1	228535979	228537027	228532005-228538902	+	--
1001066	XIR_OFF	STRG.11411	1	228535979	228537027	228535859-228535979,228537027-228539113	+	--
1001068	XIR_ON	STRG.11411	1	228535979	228537027	228535859-228538902	+	--
1001066	XIR_OFF	STRG.11411	1	228535979	228537027	228535859-228535979,228537027-228539113	+	--
1001069	AE	STRG.11411	1	228538803	228538902	228538803-228538902	+	--
1001070	AE	STRG.11411	1	228537330	228538902	228537330-228538902	+	--
1001071	XAE	STRG.11411	1	228535859	228535979	228535859-228535979	+	--
1001072	XAE	STRG.11411	1	228535859	228537091	228535859-228537091	+	--
1001073	AE	STRG.11411	1	228532005	228538902	228532005-228538902	+	--
1001074	AE	STRG.11411	1	228535859	228538902	228535859-228538902	+	--
1001075	XAE	STRG.11411	1	228535859	228538902	228535859-228538902	+	--
1001076	TSS	STRG.11443	1	229053724	229053992	229053724	-	--
1001077	TTS	STRG.11443	1	229025389	229026833	229026833	-	--
1001078	TTS	STRG.11443	1	229025389	229032359	229032359	-	--
1001079	TSS	STRG.11444	1	229186339	229186471	229186471	+	SSR3
1001080	TTS	STRG.11444	1	229197803	229198466	229197803	+	SSR3
1001081	TSS	STRG.11445	1	229482550	229482770	229482550	-	KCNAB1
1001082	TTS	STRG.11445	1	229203418	229203507	229203507	-	KCNAB1
1001083	TSS	STRG.11469	1	229982912	229983055	229983055	+	--
1001084	TTS	STRG.11469	1	229984998	229985624	229984998	+	--
1001085	TSS	STRG.11470	1	229985792	229986069	229986069	+	--
1001086	TTS	STRG.11470	1	230009767	230010583	230009767	+	--
1001087	TSS	STRG.11471	1	229986469	229987187	229987187	+	--
1001088	TTS	STRG.11471	1	229987309	229988218	229987309	+	--
1001089	TSS	STRG.11475	1	229819856	229820815	229819856	-	--
1001090	TTS	STRG.11475	1	229814068	229819287	229819287	-	--
1001091	TSS	STRG.11478	1	229901556	229902105	229902105	+	--
1001092	TTS	STRG.11478	1	229907526	229909603	229907526	+	--
1001093	TSS	STRG.11480	1	229926336	229927116	229927116	+	SLC33A1
1001094	TTS	STRG.11480	1	229948065	229948260	229948065	+	SLC33A1
1001095	TSS	STRG.11481	1	229873289	229873783	229873289	-	--
1001096	TTS	STRG.11481	1	229823421	229829194	229829194	-	--
1001097	TSS	STRG.11496	1	230690166	230690517	230690166	-	--
1001098	TTS	STRG.11496	1	230581934	230583363	230583363	-	--
1001099	SKIP_ON	STRG.11496	1	230688447	230688494	230686016,230688447-230688494,230690166	-	--
1001100	SKIP_OFF	STRG.11496	1	230688447	230688494	2.30686e+17	-	--
1001101	TSS	STRG.11514	1	230025161	230025364	230025364	+	--
1001102	TSS	STRG.11514	1	230089275	230092410	230092410	+	--
1001103	TTS	STRG.11514	1	230168551	230168658	230168551	+	--
1001104	TSS	STRG.11515	1	230170636	230170872	230170872	+	--
1001105	TTS	STRG.11515	1	230275085	230278172	230275085	+	--
1001106	TTS	STRG.11515	1	230275082	230278272	230275082	+	--
1001107	SKIP_ON	STRG.11515	1	230271801	230271860	230270335,230271801-230271860,230272301	+	--
1001108	SKIP_OFF	STRG.11515	1	230271801	230271860	2.3027e+17	+	--
1001109	XSKIP_ON	STRG.11515	1	230274760	230274787	230272655,230274760-230274787,230275085	+	--
1001110	XSKIP_OFF	STRG.11515	1	230274760	230274787	2.30273e+17	+	--
1001111	SKIP_ON	STRG.11515	1	230274760	230274787	230272655,230274760-230274787,230275082	+	--
1001112	SKIP_OFF	STRG.11515	1	230274760	230274787	2.30273e+17	+	--
1001113	IR_ON	STRG.11515	1	230199695	230201925	230199602-230202128	+	--
1001114	IR_OFF	STRG.11515	1	230199695	230201925	230199602-230199695,230201925-230202128	+	--
1001115	TSS	STRG.11521	1	231868637	231868735	231868735	+	--
1001116	TTS	STRG.11521	1	231903706	231903868	231903706	+	--
1001117	TSS	STRG.11523	1	232261223	232261492	232261223	-	--
1001118	TTS	STRG.11523	1	232212418	232212539	232212539	-	--
1001119	TSS	STRG.11528	1	231368088	231369097	231369097	+	GPR149,DHX36
1001120	TSS	STRG.11528	1	231368768	231369025	231369025	+	GPR149,DHX36
1001121	TSS	STRG.11528	1	231367472	231367589	231367589	+	GPR149,DHX36
1001122	TSS	STRG.11528	1	231367472	231370248	231370248	+	GPR149,DHX36
1001123	TTS	STRG.11528	1	231508188	231508373	231508188	+	GPR149,DHX36
1001124	XIR_ON	STRG.11528	1	231369097	231370056	231367645-231370248	+	GPR149,DHX36
1001125	XIR_OFF	STRG.11528	1	231369097	231370056	231368088-231369097,231370056-231370248	+	GPR149,DHX36
1001124	XIR_ON	STRG.11528	1	231369025	231370056	231367645-231370248	+	GPR149,DHX36
1001126	XIR_OFF	STRG.11528	1	231369025	231370056	231368768-231369025,231370056-231370248	+	GPR149,DHX36
1001127	TSS	STRG.11530	1	231385940	231386250	231385940	-	--
1001128	TTS	STRG.11530	1	231361579	231361650	231361650	-	--
1001129	TSS	STRG.11532	1	231517640	231521779	231521779	+	--
1001130	TTS	STRG.11532	1	231521817	231522487	231521817	+	--
1001131	TSS	STRG.11533	1	231522578	231529867	231529867	+	--
1001132	TTS	STRG.11533	1	231529906	231530585	231529906	+	--
1001133	TSS	STRG.11538	1	231660261	231661747	231660261	-	--
1001134	TTS	STRG.11538	1	231519258	231521370	231521370	-	--
1001135	TSS	STRG.11543	1	232689946	232690104	232689946	-	--
1001136	TTS	STRG.11543	1	232681027	232689828	232689828	-	--
1001137	TSS	STRG.11552	1	233044133	233044529	233044529	+	--
1001138	TTS	STRG.11552	1	233048812	233048845	233048812	+	--
1001139	TSS	STRG.11578	1	233224528	233224608	233224608	+	--
1001140	TTS	STRG.11578	1	233258661	233258814	233258661	+	--
1001141	TSS	STRG.11579	1	233291464	233291676	233291464	-	--
1001142	TTS	STRG.11579	1	233232183	233232420	233232420	-	--
1001143	AE	STRG.11579	1	233269849	233269948	233269849-233269948	-	--
1001144	AE	STRG.11579	1	233269677	233269948	233269677-233269948	-	--
1001145	TSS	STRG.11580	1	233268604	233268815	233268604	-	--
1001146	TTS	STRG.11580	1	233267906	233268455	233268455	-	--
1001147	TSS	STRG.11583	1	233961373	233961426	233961426	+	--
1001148	TSS	STRG.11583	1	233966651	233966686	233966686	+	--
1001149	TTS	STRG.11583	1	233982680	233982850	233982680	+	--
1001150	TSS	STRG.11585	1	234120190	234120665	234120190	-	SUCNR1
1001151	TTS	STRG.11585	1	234108818	234113871	234113871	-	SUCNR1
1001152	TSS	STRG.11592	1	234288878	234289075	234288878	-	AADAC
1001153	TTS	STRG.11592	1	234266541	234267490	234267490	-	AADAC
1001154	TSS	STRG.11598	1	233646001	233646216	233646216	+	ENSOARG00000015222
1001155	TTS	STRG.11598	1	233646566	233650405	233646566	+	ENSOARG00000015222
1001156	TSS	STRG.11599	1	233646541	233646796	233646541	-	--
1001157	TTS	STRG.11599	1	233455503	233458797	233458797	-	--
1001158	TTS	STRG.11599	1	233455503	233457236	233457236	-	--
1001159	SKIP_ON	STRG.11599	1	233474016	233474069	233473146,233474016-233474069,233475265	-	--
1001160	SKIP_OFF	STRG.11599	1	233474016	233474069	2.33473e+17	-	--
1001161	SKIP_ON	STRG.11599	1	233465388	233465423	233464696,233465388-233465423,233472993	-	--
1001162	SKIP_OFF	STRG.11599	1	233465388	233465423	2.33465e+17	-	--
1001163	TSS	STRG.11600	1	233672627	233673072	233672627	-	--
1001164	TTS	STRG.11600	1	233671675	233672581	233672581	-	--
1001165	TSS	STRG.11619	1	235411238	235411447	235411447	+	SIAH2
1001166	TTS	STRG.11619	1	235428956	235430593	235428956	+	SIAH2
1001167	TSS	STRG.11647	1	234695160	234695401	234695401	+	IGSF10
1001168	TTS	STRG.11647	1	234718843	234720751	234718843	+	IGSF10
1001169	TSS	STRG.11648	1	234768500	234768680	234768680	+	P2RY12
1001170	TTS	STRG.11648	1	234815166	234817160	234815166	+	P2RY12
1001171	TTS	STRG.11648	1	234815673	234817160	234815673	+	P2RY12
1001172	SKIP_ON	STRG.11648	1	234805355	234805704	234768680,234805355-234805704,234813322	+	P2RY12
1001173	SKIP_OFF	STRG.11648	1	234805355	234805704	2.34769e+17	+	P2RY12
1001174	SKIP_ON	STRG.11648	1	234805322	234805704	234768680,234805322-234805704,234813322	+	P2RY12
1001173	SKIP_OFF	STRG.11648	1	234805322	234805704	2.34769e+17	+	P2RY12
1001175	AE	STRG.11648	1	234805355	234805704	234805355-234805704	+	P2RY12
1001176	AE	STRG.11648	1	234805322	234805704	234805322-234805704	+	P2RY12
1001177	TSS	STRG.11651	1	234827893	234827954	234827954	+	--
1001178	TTS	STRG.11651	1	234828413	234831329	234828413	+	--
1001179	TSS	STRG.11654	1	234886898	234887242	234887242	+	P2RY14
1001180	TTS	STRG.11654	1	234946801	234949046	234946801	+	P2RY14
1001181	SKIP_ON	STRG.11654	1	234939805	234939910	234917905,234939805-234939910,234946801	+	P2RY14
1001182	SKIP_OFF	STRG.11654	1	234939805	234939910	2.34918e+17	+	P2RY14
1001183	TSS	STRG.11657	1	235081952	235082077	235081952	-	MED12L
1001184	TSS	STRG.11657	1	234782373	234784796	234782373	-	MED12L
1001185	TSS	STRG.11657	1	235042463	235042654	235042463	-	MED12L
1001186	TTS	STRG.11657	1	234789348	234789765	234789765	-	MED12L
1001187	TTS	STRG.11657	1	234743408	234743680	234743680	-	MED12L
1001188	TTS	STRG.11657	1	234720824	234724718	234724718	-	MED12L
1001189	IR_ON	STRG.11657	1	234726275	234732917	234726194-234733030	-	MED12L
1001190	IR_OFF	STRG.11657	1	234726275	234732917	234726194-234726275,234732917-234733030	-	MED12L
1001191	TSS	STRG.11658	1	234944192	234944792	234944192	-	--
1001192	TTS	STRG.11658	1	234943958	234944166	234944166	-	--
1001193	TSS	STRG.1166	1	16702290	16702399	16702290	-	--
1001194	TTS	STRG.1166	1	16689572	16689679	16689679	-	--
1001195	TSS	STRG.11660	1	235578907	235579146	235578907	-	--
1001196	TTS	STRG.11660	1	235542062	235553437	235553437	-	--
1001197	TSS	STRG.11661	1	235640697	235641111	235640697	-	EIF2A
1001198	TTS	STRG.11661	1	235602581	235602965	235602965	-	EIF2A
1001199	TSS	STRG.11663	1	235641463	235641565	235641565	+	ENSOARG00000004546
1001200	TTS	STRG.11663	1	235642979	235651463	235642979	+	ENSOARG00000004546
1001201	TSS	STRG.11682	1	235755798	235758744	235755798	-	TSC22D2
1001202	TTS	STRG.11682	1	235714439	235714699	235714699	-	TSC22D2
1001203	TTS	STRG.11682	1	235717641	235732611	235732611	-	TSC22D2
1001204	SKIP_ON	STRG.11682	1	235744684	235744755	235715700,235744684-235744755,235755798	-	TSC22D2
1001205	SKIP_OFF	STRG.11682	1	235744684	235744755	2.35716e+17	-	TSC22D2
1001206	TSS	STRG.11683	1	236718869	236719042	236718869	-	TM4SF4
1001207	TTS	STRG.11683	1	236691318	236691335	236691335	-	TM4SF4
1001208	TSS	STRG.11686	1	236719639	236719854	236719854	+	--
1001209	TTS	STRG.11686	1	236783947	236786239	236783947	+	--
1001210	TSS	STRG.1169	1	16707811	16707861	16707811	-	--
1001211	TTS	STRG.1169	1	16706094	16706512	16706512	-	--
1001212	TTS	STRG.1169	1	16706094	16706511	16706511	-	--
1001213	TTS	STRG.1169	1	16706094	16707101	16707101	-	--
1001214	XAE	STRG.1169	1	16706991	16707101	16706991-16707101	-	--
1001215	XAE	STRG.1169	1	16706845	16707101	16706845-16707101	-	--
1001216	TSS	STRG.11690	1	236838709	236838967	236838967	+	TM4SF1
1001217	TSS	STRG.11690	1	236837755	236837788	236837788	+	TM4SF1
1001218	TTS	STRG.11690	1	236846081	236846095	236846081	+	TM4SF1
1001219	TSS	STRG.11691	1	236935800	236935908	236935908	+	--
1001220	TTS	STRG.11691	1	236936235	236936410	236936235	+	--
1001221	TSS	STRG.11692	1	236887484	236887706	236887706	+	TM4SF18
1001222	TSS	STRG.11692	1	236887162	236887410	236887410	+	TM4SF18
1001223	TTS	STRG.11692	1	236912585	236912965	236912585	+	TM4SF18
1001224	SKIP_ON	STRG.11692	1	236887513	236887706	236887410,236887513-236887706,236890886	+	TM4SF18
1001225	SKIP_OFF	STRG.11692	1	236887513	236887706	2.36887e+17	+	TM4SF18
1001226	TSS	STRG.11695	1	236521435	236521676	236521676	+	WWTR1
1001227	TTS	STRG.11695	1	236665674	236666732	236665674	+	WWTR1
1001228	TTS	STRG.11695	1	236522080	236522217	236522080	+	WWTR1
1001229	TSS	STRG.1170	1	16708225	16708343	16708343	+	--
1001230	TTS	STRG.1170	1	16740598	16744680	16740598	+	--
1001231	TSS	STRG.11705	1	236251119	236251497	236251119	-	--
1001232	TTS	STRG.11705	1	236249910	236251058	236251058	-	--
1001233	TSS	STRG.11708	1	236245801	236247345	236247345	+	--
1001234	TSS	STRG.11708	1	236245801	236245892	236245892	+	--
1001235	TTS	STRG.11708	1	236251119	236251904	236251119	+	--
1001236	XAE	STRG.11708	1	236250170	236251058	236250170-236251058	+	--
1001237	XAE	STRG.11708	1	236250491	236251046	236250491-236251046	+	--
1001238	TSS	STRG.11709	1	236254430	236257491	236257491	+	--
1001239	TTS	STRG.11709	1	236257528	236258633	236257528	+	--
1001240	TSS	STRG.11711	1	236260953	236261290	236261290	+	--
1001241	TTS	STRG.11711	1	236261365	236261675	236261365	+	--
1001242	TSS	STRG.11719	1	236443398	236443464	236443464	+	ANKUB1
1001243	TSS	STRG.11719	1	236443398	236443616	236443616	+	ANKUB1
1001244	TTS	STRG.11719	1	236454453	236455022	236454453	+	ANKUB1
1001245	TSS	STRG.1172	1	16610844	16610887	16610844	-	FOXJ3
1001246	TTS	STRG.1172	1	16486457	16487918	16487918	-	FOXJ3
1001247	SKIP_ON	STRG.1172	1	16522881	16522982	16507155,16522881-16522982,16535385	-	FOXJ3
1001248	SKIP_OFF	STRG.1172	1	16522881	16522982	1650715516535380	-	FOXJ3
1001249	TSS	STRG.11721	1	236384110	236384391	236384110	-	RNF13
1001250	TTS	STRG.11721	1	236254873	236256233	236256233	-	RNF13
1001251	SKIP_ON	STRG.11721	1	236362869	236362936	236360802,236362869-236362936,236384110	-	RNF13
1001252	SKIP_OFF	STRG.11721	1	236362869	236362936	2.36361e+17	-	RNF13
1001253	AE	STRG.11721	1	236316092	236316189	236316092-236316189	-	RNF13
1001254	AE	STRG.11721	1	236316102	236316189	236316102-236316189	-	RNF13
1001255	TSS	STRG.11729	1	237003297	237003442	237003442	+	CP
1001256	TTS	STRG.11729	1	237063524	237064811	237063524	+	CP
1001257	TTS	STRG.11729	1	237050069	237050085	237050069	+	CP
1001258	TSS	STRG.11730	1	237092706	237092922	237092706	-	HPS3
1001259	TTS	STRG.11730	1	237051497	237051661	237051661	-	HPS3
1001260	TSS	STRG.11734	1	237234124	237234158	237234158	+	--
1001261	TTS	STRG.11734	1	237242619	237243912	237242619	+	--
1001262	TSS	STRG.11736	1	237232755	237232924	237232755	-	GYG1
1001263	TTS	STRG.11736	1	237191642	237196166	237196166	-	GYG1
1001264	SKIP_ON	STRG.11736	1	237196443	237196493	237196166,237196443-237196493,237198620	-	GYG1
1001265	SKIP_OFF	STRG.11736	1	237196443	237196493	2.37196e+17	-	GYG1
1001266	TSS	STRG.11741	1	237575783	237576136	237575783	-	AGTR1
1001267	TTS	STRG.11741	1	237523085	237525030	237525030	-	AGTR1
1001268	TSS	STRG.11745	1	237118815	237119048	237119048	+	--
1001269	TTS	STRG.11745	1	237175991	237178071	237175991	+	--
1001270	TSS	STRG.11747	1	237783522	237783869	237783522	-	--
1001271	TTS	STRG.11747	1	237781779	237781886	237781886	-	--
1001272	TTS	STRG.11747	1	237783027	237783056	237783056	-	--
1001273	TSS	STRG.11765	1	238472289	238472371	238472289	-	--
1001274	TTS	STRG.11765	1	238472109	238472242	238472242	-	--
1001275	TSS	STRG.11770	1	238443683	238443998	238443683	-	--
1001276	TTS	STRG.11770	1	238420878	238421107	238421107	-	--
1001277	TSS	STRG.118	1	542631	543674	542631	-	--
1001278	TTS	STRG.118	1	528060	528341	528341	-	--
1001279	TSS	STRG.1182	1	16796823	16797053	16796823	-	--
1001280	TTS	STRG.1182	1	16757930	16762626	16762626	-	--
1001281	TSS	STRG.11826	1	239013671	239014398	239013671	-	--
1001282	TTS	STRG.11826	1	239010844	239011253	239011253	-	--
1001283	TSS	STRG.1183	1	16795121	16795722	16795121	-	--
1001284	TTS	STRG.1183	1	16794819	16795041	16795041	-	--
1001285	TSS	STRG.1184	1	16803413	16803782	16803782	+	PPCS
1001286	TSS	STRG.1184	1	16803413	16803947	16803947	+	PPCS
1001287	TSS	STRG.1184	1	16897186	16898094	16898094	+	PPCS
1001288	TSS	STRG.1184	1	16892027	16892557	16892557	+	PPCS
1001289	TSS	STRG.1184	1	16901429	16901728	16901728	+	PPCS
1001290	TTS	STRG.1184	1	16936839	16938222	16936839	+	PPCS
1001291	SKIP_ON	STRG.1184	1	16871231	16871400	16850993,16871231-16871400,16898778	+	PPCS
1001292	SKIP_OFF	STRG.1184	1	16871231	16871400	1685099316898770	+	PPCS
1001293	AE	STRG.1184	1	16798244	16798347	16798244-16798347	+	PPCS
1001294	AE	STRG.1184	1	16798244	16798565	16798244-16798565	+	PPCS
1001295	TSS	STRG.1185	1	16874275	16874900	16874900	+	--
1001296	TTS	STRG.1185	1	16874942	16876428	16874942	+	--
1001297	TSS	STRG.119	1	544971	544990	544971	-	--
1001298	TTS	STRG.119	1	543872	544733	544733	-	--
1001299	TSS	STRG.11934	1	239714975	239715010	239715010	+	MAPRE1
1001300	TTS	STRG.11934	1	239715048	239716351	239715048	+	MAPRE1
1001301	TSS	STRG.11940	1	239020466	239020888	239020466	-	--
1001302	TTS	STRG.11940	1	239014823	239016011	239016011	-	--
1001303	TSS	STRG.11944	1	239027351	239028081	239028081	+	--
1001304	TSS	STRG.11944	1	239018278	239018457	239018457	+	--
1001305	TTS	STRG.11944	1	239036071	239039916	239036071	+	--
1001306	TSS	STRG.11957	1	239173483	239173546	239173546	+	--
1001307	TTS	STRG.11957	1	239188927	239189237	239188927	+	--
1001308	TSS	STRG.1197	1	17000773	17001081	17000773	-	--
1001309	TTS	STRG.1197	1	16998235	16998303	16998303	-	--
1001310	TSS	STRG.11971	1	239961612	239961671	239961671	+	PLSCR5
1001311	TTS	STRG.11971	1	239988179	239988217	239988179	+	PLSCR5
1001312	TSS	STRG.11978	1	240047714	240047726	240047726	+	ENSOARG00000005557
1001313	TTS	STRG.11978	1	240066536	240066568	240066536	+	ENSOARG00000005557
1001314	TSS	STRG.11979	1	240048842	240049014	240048842	-	--
1001315	TTS	STRG.11979	1	240027488	240027537	240027537	-	--
1001316	TSS	STRG.1198	1	17025790	17026325	17025790	-	--
1001317	TTS	STRG.1198	1	17007280	17007618	17007618	-	--
1001318	TTS	STRG.1198	1	17016272	17020142	17020142	-	--
1001319	IR_ON	STRG.1198	1	17013310	17013485	17013189-17013537	-	--
1001320	IR_OFF	STRG.1198	1	17013310	17013485	17013189-17013310,17013485-17013537	-	--
1001321	TSS	STRG.11994	1	240311307	240311584	240311584	+	--
1001322	TSS	STRG.11994	1	240341957	240345332	240345332	+	--
1001323	TSS	STRG.11994	1	240332163	240332190	240332190	+	--
1001324	TTS	STRG.11994	1	240352344	240354248	240352344	+	--
1001325	TSS	STRG.11996	1	240236943	240237423	240236943	-	ENSOARG00000025623
1001326	TTS	STRG.11996	1	240235977	240236349	240236349	-	ENSOARG00000025623
1001327	TSS	STRG.1201	1	16940200	16940335	16940335	+	PPIH
1001328	TTS	STRG.1201	1	16980446	16980670	16980446	+	PPIH
1001329	SKIP_ON	STRG.1201	1	16975121	16975210	16972405,16975121-16975210,16975508	+	PPIH
1001330	SKIP_OFF	STRG.1201	1	16975121	16975210	1697240516975500	+	PPIH
1001331	AE	STRG.1201	1	16940360	16940759	16940360-16940759	+	PPIH
1001332	AE	STRG.1201	1	16940695	16940759	16940695-16940759	+	PPIH
1001333	TSS	STRG.12017	1	240283057	240284113	240283057	-	--
1001334	TTS	STRG.12017	1	240282223	240283005	240283005	-	--
1001335	TSS	STRG.12024	1	240300125	240300588	240300125	-	--
1001336	TSS	STRG.12024	1	240300120	240300588	240300120	-	--
1001337	TTS	STRG.12024	1	240292278	240294840	240294840	-	--
1001338	TSS	STRG.12028	1	240314168	240314475	240314475	+	--
1001339	TTS	STRG.12028	1	240314511	240317443	240314511	+	--
1001340	TSS	STRG.1203	1	17026504	17026668	17026668	+	C1orf50
1001341	TSS	STRG.1203	1	17026504	17026898	17026898	+	C1orf50
1001342	TTS	STRG.1203	1	17054921	17057640	17054921	+	C1orf50
1001343	AE	STRG.1203	1	17032017	17032103	17032017-17032103	+	C1orf50
1001344	AE	STRG.1203	1	17031996	17032103	17031996-17032103	+	C1orf50
1001345	TSS	STRG.12048	1	240406829	240406907	240406907	+	PLOD2
1001346	TSS	STRG.12048	1	240406829	240407186	240407186	+	PLOD2
1001347	TSS	STRG.12048	1	240406829	240406943	240406943	+	PLOD2
1001348	TSS	STRG.12048	1	240416941	240418232	240418232	+	PLOD2
1001349	TSS	STRG.12048	1	240504860	240505299	240505299	+	PLOD2
1001350	TTS	STRG.12048	1	240441026	240441949	240441026	+	PLOD2
1001351	SKIP_ON	STRG.12048	1	240518235	240518297	240517107,240518235-240518297,240519290	+	PLOD2
1001352	SKIP_OFF	STRG.12048	1	240518235	240518297	2.40517e+17	+	PLOD2
1001353	XSKIP_ON	STRG.12048	1	240407151	240407186	240406907,240407151-240407186,240460746	+	PLOD2
1001354	XSKIP_OFF	STRG.12048	1	240407151	240407186	2.40407e+17	+	PLOD2
1001355	TSS	STRG.12049	1	240447769	240448258	240448258	+	--
1001356	TTS	STRG.12049	1	240452616	240457975	240452616	+	--
1001357	TSS	STRG.12050	1	240433724	240434719	240434719	+	--
1001358	TTS	STRG.12050	1	240434777	240437972	240434777	+	--
1001359	TSS	STRG.12088	1	242317316	242317437	242317316	-	--
1001360	TTS	STRG.12088	1	242316907	242317293	242317293	-	--
1001361	TSS	STRG.12109	1	242904234	242904824	242904234	-	--
1001362	TTS	STRG.12109	1	242854217	242854479	242854479	-	--
1001363	TSS	STRG.12130	1	243941203	243946010	243941203	-	--
1001364	TTS	STRG.12130	1	243939212	243941168	243941168	-	--
1001365	TSS	STRG.12141	1	242952776	242952988	242952988	+	--
1001366	TSS	STRG.12141	1	242952776	242952942	242952942	+	--
1001367	TTS	STRG.12141	1	243781810	243782232	243781810	+	--
1001368	TTS	STRG.12141	1	243781606	243781726	243781606	+	--
1001369	TSS	STRG.12142	1	242937196	242952677	242937196	-	ENSOARG00000005732
1001370	TTS	STRG.12142	1	242934082	242934413	242934413	-	ENSOARG00000005732
1001371	TSS	STRG.12143	1	243125237	243125989	243125237	-	--
1001372	TTS	STRG.12143	1	243121665	243122561	243122561	-	--
1001373	TSS	STRG.12147	1	244054214	244054873	244054873	+	--
1001374	TTS	STRG.12147	1	244064700	244066266	244064700	+	--
1001375	TSS	STRG.12148	1	244061412	244062723	244062723	+	--
1001376	TTS	STRG.12148	1	244062746	244063091	244062746	+	--
1001377	TSS	STRG.12154	1	244192902	244192984	244192984	+	PCOLCE2
1001378	TTS	STRG.12154	1	244276092	244276222	244276092	+	PCOLCE2
1001379	TSS	STRG.12156	1	244053714	244053862	244053714	-	--
1001380	TTS	STRG.12156	1	243996741	244004501	244004501	-	--
1001381	IR_ON	STRG.12156	1	244032460	244033395	244032417-244033606	-	--
1001382	IR_OFF	STRG.12156	1	244032460	244033395	244032417-244032460,244033395-244033606	-	--
1001383	MIR_ON	STRG.12156	1	244029401	244033395	244029297-244033606	-	--
1001384	MIR_OFF	STRG.12156	1	244029401	244033395	244029297-244029401,244032417-244032460,244033395-244033606	-	--
1001385	MIR_ON	STRG.12156	1	244035326	244038021	244035232-244038154	-	--
1001386	MIR_OFF	STRG.12156	1	244035326	244038021	244035232-244035326,244035875-244035942,244038021-244038154	-	--
1001387	IR_ON	STRG.12156	1	244029401	244032417	244029297-244033606	-	--
1001388	IR_OFF	STRG.12156	1	244029401	244032417	244029297-244029401,244032417-244033606	-	--
1001389	TSS	STRG.12160	1	244339551	244344930	244339551	-	TRPC1
1001390	TSS	STRG.12160	1	244352287	244352479	244352287	-	TRPC1
1001391	TTS	STRG.12160	1	244295990	244296217	244296217	-	TRPC1
1001392	SKIP_ON	STRG.12160	1	244311466	244311585	244310212,244311466-244311585,244311858	-	TRPC1
1001393	SKIP_OFF	STRG.12160	1	244311466	244311585	2.4431e+17	-	TRPC1
1001394	SKIP_ON	STRG.12160	1	244321770	244321902	244318321,244321770-244321902,244322413	-	TRPC1
1001395	SKIP_OFF	STRG.12160	1	244321770	244321902	2.44318e+17	-	TRPC1
1001396	SKIP_ON	STRG.12160	1	244333202	244333303	244329343,244333202-244333303,244339551	-	TRPC1
1001397	SKIP_OFF	STRG.12160	1	244333202	244333303	2.44329e+17	-	TRPC1
1001398	SKIP_ON	STRG.12160	1	244339551	244339705	244329343,244339551-244339705,244352287	-	TRPC1
1001399	SKIP_OFF	STRG.12160	1	244339551	244339705	2.44329e+17	-	TRPC1
1001400	AE	STRG.12160	1	244302524	244302735	244302524-244302735	-	TRPC1
1001401	AE	STRG.12160	1	244302524	244302699	244302524-244302699	-	TRPC1
1001402	TSS	STRG.12161	1	244352926	244353230	244353230	+	--
1001403	TTS	STRG.12161	1	244381151	244382164	244381151	+	--
1001404	TTS	STRG.12161	1	244441265	244442449	244441265	+	--
1001405	TTS	STRG.12161	1	244376534	244379670	244376534	+	--
1001406	TSS	STRG.12162	1	244388858	244391446	244391446	+	--
1001407	TTS	STRG.12162	1	244391870	244392022	244391870	+	--
1001408	TSS	STRG.12174	1	244482584	244482686	244482584	-	--
1001409	TTS	STRG.12174	1	244356365	244358277	244358277	-	--
1001410	TSS	STRG.12182	1	244537230	244537360	244537230	-	--
1001411	TTS	STRG.12182	1	244513864	244514048	244514048	-	--
1001412	TSS	STRG.12185	1	244613754	244614535	244613754	-	--
1001413	TSS	STRG.12185	1	244614191	244614535	244614191	-	--
1001414	TTS	STRG.12185	1	244608494	244610982	244610982	-	--
1001415	TSS	STRG.12186	1	244502919	244503060	244503060	+	--
1001416	TTS	STRG.12186	1	244612525	244613363	244612525	+	--
1001417	TSS	STRG.12187	1	244614170	244614244	244614244	+	XRN1
1001418	TSS	STRG.12187	1	244660030	244660880	244660880	+	XRN1
1001419	TSS	STRG.12187	1	244668459	244668930	244668930	+	XRN1
1001420	TTS	STRG.12187	1	244724412	244724969	244724412	+	XRN1
1001421	SKIP_ON	STRG.12187	1	244723367	244723405	244716770,244723367-244723405,244723756	+	XRN1
1001422	SKIP_OFF	STRG.12187	1	244723367	244723405	2.44717e+17	+	XRN1
1001423	IR_ON	STRG.12187	1	244662195	244666051	244662097-244666154	+	XRN1
1001424	IR_OFF	STRG.12187	1	244662195	244666051	244662097-244662195,244666051-244666154	+	XRN1
1001425	TSS	STRG.12198	1	245107382	245107490	245107382	-	ATP1B3
1001426	TSS	STRG.12198	1	245107362	245107677	245107362	-	ATP1B3
1001427	TTS	STRG.12198	1	245070893	245073124	245073124	-	ATP1B3
1001428	XAE	STRG.12198	1	245091341	245091469	245091341-245091469	-	ATP1B3
1001429	XAE	STRG.12198	1	245091341	245091449	245091341-245091449	-	ATP1B3
1001430	TSS	STRG.122	1	553892	554567	554567	+	--
1001431	TSS	STRG.122	1	555107	555375	555375	+	--
1001432	TTS	STRG.122	1	559353	559480	559353	+	--
1001433	TSS	STRG.12203	1	244754714	244754831	244754831	+	GK5
1001434	TSS	STRG.12203	1	244885173	244887216	244887216	+	GK5
1001435	TSS	STRG.12203	1	244853947	244855084	244855084	+	GK5
1001436	TSS	STRG.12203	1	244975531	244975626	244975626	+	GK5
1001437	TTS	STRG.12203	1	244830681	244837407	244830681	+	GK5
1001438	MIR_ON	STRG.12203	1	244803674	244804358	244803599-244804431	+	GK5
1001439	MIR_OFF	STRG.12203	1	244803674	244804358	244803599-244803674,244804214-244804275,244804358-244804431	+	GK5
1001440	TSS	STRG.12206	1	245250070	245250244	245250070	-	RNF7
1001441	TTS	STRG.12206	1	245244157	245244272	245244272	-	RNF7
1001442	TSS	STRG.1221	1	17094070	17094093	17094093	+	ERMAP
1001443	TTS	STRG.1221	1	17096113	17097934	17096113	+	ERMAP
1001444	TSS	STRG.12212	1	245313165	245313326	245313165	-	ENSOARG00000025625
1001445	TTS	STRG.12212	1	245254734	245258377	245258377	-	ENSOARG00000025625
1001446	TTS	STRG.12212	1	245254734	245259361	245259361	-	ENSOARG00000025625
1001447	TSS	STRG.1222	1	17064583	17064741	17064583	-	--
1001448	TTS	STRG.1222	1	17058972	17059296	17059296	-	--
1001449	TSS	STRG.12232	1	245794999	245795592	245794999	-	PXYLP1
1001450	TSS	STRG.12232	1	245777268	245777937	245777268	-	PXYLP1
1001451	TSS	STRG.12232	1	245746456	245746665	245746456	-	PXYLP1
1001452	TTS	STRG.12232	1	245708917	245709854	245709854	-	PXYLP1
1001453	TSS	STRG.12233	1	245717557	245719387	245717557	-	--
1001454	TTS	STRG.12233	1	245717257	245717534	245717534	-	--
1001455	TSS	STRG.12234	1	245785098	245785365	245785098	-	--
1001456	TTS	STRG.12234	1	245783844	245785047	245785047	-	--
1001457	TSS	STRG.12236	1	245635035	245635389	245635035	-	RASA2,ZBTB38
1001458	TTS	STRG.12236	1	245372427	245372454	245372454	-	RASA2,ZBTB38
1001459	TTS	STRG.12236	1	245381163	245387830	245387830	-	RASA2,ZBTB38
1001460	TTS	STRG.12236	1	245551837	245553168	245553168	-	RASA2,ZBTB38
1001461	TTS	STRG.12236	1	245551837	245562221	245562221	-	RASA2,ZBTB38
1001462	TTS	STRG.12236	1	245598459	245601376	245601376	-	RASA2,ZBTB38
1001463	SKIP_ON	STRG.12236	1	245396456	245396562	245393112,245396456-245396562,245399358	-	RASA2,ZBTB38
1001464	SKIP_OFF	STRG.12236	1	245396456	245396562	2.45393e+17	-	RASA2,ZBTB38
1001465	SKIP_ON	STRG.12236	1	245615266	245616282	245601376,245615266-245616282,245633828	-	RASA2,ZBTB38
1001466	SKIP_OFF	STRG.12236	1	245615266	245616282	2.45601e+17	-	RASA2,ZBTB38
1001467	SKIP_ON	STRG.12236	1	245616217	245616282	245601376,245616217-245616282,245633828	-	RASA2,ZBTB38
1001466	SKIP_OFF	STRG.12236	1	245616217	245616282	2.45601e+17	-	RASA2,ZBTB38
1001468	XIR_ON	STRG.12236	1	245421181	245422770	245420851-245422853	-	RASA2,ZBTB38
1001469	XIR_OFF	STRG.12236	1	245421181	245422770	245421109-245421181,245422770-245422853	-	RASA2,ZBTB38
1001470	XIR_ON	STRG.12236	1	245616282	245633828	245616217-245633902	-	RASA2,ZBTB38
1001471	XIR_OFF	STRG.12236	1	245616282	245633828	245615266-245616282,245633828-245633902	-	RASA2,ZBTB38
1001472	IR_ON	STRG.12236	1	245616282	245633828	245616217-245633902	-	RASA2,ZBTB38
1001473	IR_OFF	STRG.12236	1	245616282	245633828	245616217-245616282,245633828-245633902	-	RASA2,ZBTB38
1001474	AE	STRG.12236	1	245633828	245633902	245633828-245633902	-	RASA2,ZBTB38
1001475	AE	STRG.12236	1	245616217	245633902	245616217-245633902	-	RASA2,ZBTB38
1001476	AE	STRG.12236	1	245615266	245616282	245615266-245616282	-	RASA2,ZBTB38
1001477	AE	STRG.12236	1	245616217	245616282	245616217-245616282	-	RASA2,ZBTB38
1001478	TSS	STRG.12237	1	245431045	245432083	245431045	-	--
1001479	TTS	STRG.12237	1	245429877	245430973	245430973	-	--
1001480	TSS	STRG.12241	1	245474742	245475783	245474742	-	--
1001481	TTS	STRG.12241	1	245474171	245474707	245474707	-	--
1001482	TSS	STRG.12257	1	246057214	246057449	246057214	-	SLC25A36
1001483	TTS	STRG.12257	1	246024040	246027933	246027933	-	SLC25A36
1001484	SKIP_ON	STRG.12257	1	246035268	246035370	246031522,246035268-246035370,246039198	-	SLC25A36
1001485	SKIP_OFF	STRG.12257	1	246035268	246035370	2.46032e+17	-	SLC25A36
1001486	IR_ON	STRG.12257	1	246031522	246035268	246031456-246035370	-	SLC25A36
1001487	IR_OFF	STRG.12257	1	246031522	246035268	246031456-246031522,246035268-246035370	-	SLC25A36
1001488	AE	STRG.12257	1	246031456	246031522	246031456-246031522	-	SLC25A36
1001489	AE	STRG.12257	1	246031456	246035370	246031456-246035370	-	SLC25A36
1001490	TSS	STRG.12265	1	247660667	247660789	247660789	+	RBP2
1001491	TTS	STRG.12265	1	247687598	247687648	247687598	+	RBP2
1001492	TSS	STRG.12266	1	247591841	247591913	247591913	+	RBP1
1001493	TTS	STRG.12266	1	247618940	247618993	247618940	+	RBP1
1001494	TSS	STRG.12269	1	247442067	247442349	247442349	+	--
1001495	TTS	STRG.12269	1	247442408	247442470	247442408	+	--
1001496	TSS	STRG.12270	1	247442599	247442891	247442891	+	--
1001497	TTS	STRG.12270	1	247565001	247566146	247565001	+	--
1001498	TSS	STRG.12271	1	247498067	247498116	247498116	+	--
1001499	TTS	STRG.12271	1	247498169	247498517	247498169	+	--
1001500	TSS	STRG.12272	1	247443120	247443202	247443120	-	--
1001501	TTS	STRG.12272	1	247396197	247399368	247399368	-	--
1001502	TSS	STRG.12291	1	247544464	247544591	247544591	+	--
1001503	TTS	STRG.12291	1	247544655	247545419	247544655	+	--
1001504	TSS	STRG.12296	1	247136406	247136540	247136406	-	--
1001505	TTS	STRG.12296	1	246391515	246398724	246398724	-	--
1001506	TTS	STRG.12296	1	246391515	246398294	246398294	-	--
1001507	TTS	STRG.12296	1	246391515	246400182	246400182	-	--
1001508	XAE	STRG.12296	1	246399262	246400182	246399262-246400182	-	--
1001509	XAE	STRG.12296	1	246398832	246400182	246398832-246400182	-	--
1001510	XAE	STRG.12296	1	246400233	246401952	246400233-246401952	-	--
1001511	XAE	STRG.12296	1	246400233	246401977	246400233-246401977	-	--
1001512	XAE	STRG.12296	1	246402078	246403120	246402078-246403120	-	--
1001513	XAE	STRG.12296	1	246402053	246403120	246402053-246403120	-	--
1001514	TSS	STRG.12297	1	246743700	246744212	246743700	-	--
1001515	TTS	STRG.12297	1	246740344	246743647	246743647	-	--
1001516	TSS	STRG.12298	1	246691691	246692347	246691691	-	--
1001517	TTS	STRG.12298	1	246691578	246691653	246691653	-	--
1001518	TSS	STRG.12299	1	246903185	246903551	246903185	-	--
1001519	TTS	STRG.12299	1	246902842	246903102	246903102	-	--
1001520	TSS	STRG.12300	1	246960478	246960768	246960478	-	--
1001521	TTS	STRG.12300	1	246959211	246960352	246960352	-	--
1001522	TSS	STRG.12301	1	247027816	247028804	247027816	-	--
1001523	TTS	STRG.12301	1	247026186	247027761	247027761	-	--
1001524	TSS	STRG.12302	1	247135725	247135894	247135725	-	--
1001525	TTS	STRG.12302	1	247129267	247135696	247135696	-	--
1001526	TSS	STRG.12303	1	247068407	247069046	247068407	-	--
1001527	TTS	STRG.12303	1	247056596	247056674	247056674	-	--
1001528	TSS	STRG.12304	1	246744529	246746189	246744529	-	--
1001529	TTS	STRG.12304	1	246744343	246744416	246744416	-	--
1001530	TSS	STRG.12307	1	247173030	247173141	247173030	-	--
1001531	TTS	STRG.12307	1	247145688	247145852	247145852	-	--
1001532	TSS	STRG.1235	1	17613501	17613636	17613636	+	FAM183A
1001533	TTS	STRG.1235	1	17621687	17621797	17621687	+	FAM183A
1001534	TSS	STRG.12355	1	247749808	247749923	247749923	+	ENSOARG00000023628
1001535	TTS	STRG.12355	1	247790746	247791553	247790746	+	ENSOARG00000023628
1001536	TTS	STRG.12355	1	247790777	247791553	247790777	+	ENSOARG00000023628
1001537	XAE	STRG.12355	1	247784054	247786224	247784054-247786224	+	ENSOARG00000023628
1001538	XAE	STRG.12355	1	247784054	247786250	247784054-247786250	+	ENSOARG00000023628
1001539	XAE	STRG.12355	1	247786318	247790697	247786318-247790697	+	ENSOARG00000023628
1001540	XAE	STRG.12355	1	247786318	247790725	247786318-247790725	+	ENSOARG00000023628
1001541	TSS	STRG.12356	1	247798715	247798936	247798715	-	--
1001542	TTS	STRG.12356	1	247785022	247785121	247785121	-	--
1001543	TSS	STRG.1237	1	17633688	17633753	17633688	-	ENSOARG00000020502
1001544	TTS	STRG.1237	1	17629405	17629502	17629502	-	ENSOARG00000020502
1001545	TSS	STRG.12370	1	249019990	249020186	249020186	+	DBR1
1001546	TTS	STRG.12370	1	249031501	249032194	249031501	+	DBR1
1001547	TSS	STRG.12374	1	249088734	249088975	249088975	+	--
1001548	TTS	STRG.12374	1	249146745	249147636	249146745	+	--
1001549	TSS	STRG.12377	1	248870983	248871369	248871369	+	--
1001550	TSS	STRG.12377	1	248870983	248871847	248871847	+	--
1001551	TTS	STRG.12377	1	248895251	248895588	248895251	+	--
1001552	IR_ON	STRG.12377	1	248885427	248888099	248885352-248888181	+	--
1001553	IR_OFF	STRG.12377	1	248885427	248888099	248885352-248885427,248888099-248888181	+	--
1001554	TSS	STRG.12378	1	248897873	248900280	248897873	-	--
1001555	TTS	STRG.12378	1	248895465	248897699	248897699	-	--
1001556	TSS	STRG.12380	1	248979406	248979505	248979406	-	--
1001557	TTS	STRG.12380	1	248900459	248903347	248903347	-	--
1001558	TTS	STRG.12380	1	248925844	248947400	248947400	-	--
1001559	TSS	STRG.12384	1	249295474	249295710	249295474	-	--
1001560	TTS	STRG.12384	1	249294818	249295143	249295143	-	--
1001561	TSS	STRG.1239	1	17727905	17727923	17727905	-	C1orf210
1001562	TTS	STRG.1239	1	17727449	17727765	17727765	-	C1orf210
1001563	TSS	STRG.12395	1	249831498	249831665	249831498	-	--
1001564	TTS	STRG.12395	1	249816169	249816205	249816205	-	--
1001565	TSS	STRG.1240	1	17634035	17634081	17634081	+	--
1001566	TTS	STRG.1240	1	17689659	17690420	17689659	+	--
1001567	TSS	STRG.12401	1	250291717	250292211	250291717	-	--
1001568	TTS	STRG.12401	1	250268285	250268377	250268377	-	--
1001569	TSS	STRG.12408	1	248432253	248432360	248432360	+	--
1001570	TSS	STRG.12408	1	248458479	248459276	248459276	+	--
1001571	TTS	STRG.12408	1	248557660	248558986	248557660	+	--
1001572	TSS	STRG.12420	1	248587430	248588148	248587430	-	--
1001573	TSS	STRG.12420	1	248586401	248587359	248586401	-	--
1001574	TSS	STRG.12420	1	248587429	248588148	248587429	-	--
1001575	TSS	STRG.12420	1	248584758	248587359	248584758	-	--
1001576	TSS	STRG.12420	1	248586926	248587359	248586926	-	--
1001577	TSS	STRG.12420	1	248584778	248587359	248584778	-	--
1001578	TSS	STRG.12420	1	248583655	248583836	248583655	-	--
1001579	TTS	STRG.12420	1	248570690	248572697	248572697	-	--
1001580	XSKIP_ON	STRG.12420	1	248583655	248584717	248582335,248583655-248584717,248584778	-	--
1001581	XSKIP_OFF	STRG.12420	1	248583655	248584717	2.48582e+17	-	--
1001582	XSKIP_ON	STRG.12420	1	248584778	248587259	248584717,248584778-248587259,248587430	-	--
1001583	XSKIP_OFF	STRG.12420	1	248584778	248587259	2.48584e+17	-	--
1001584	XMSKIP_ON	STRG.12420	1	248583655	248587259	248582335,248583655-248584717,248584778-248587259,248587430	-	--
1001585	XMSKIP_OFF	STRG.12420	1	248583655	248587259	2.48582e+17	-	--
1001586	XSKIP_ON	STRG.12420	1	248583655	248583713	248582335,248583655-248583713,248586401	-	--
1001581	XSKIP_OFF	STRG.12420	1	248583655	248583713	2.48582e+17	-	--
1001587	XSKIP_ON	STRG.12420	1	248586926	248587259	248582335,248586926-248587259,248587430	-	--
1001588	XSKIP_OFF	STRG.12420	1	248586926	248587259	2.48582e+17	-	--
1001589	XSKIP_ON	STRG.12420	1	248583655	248583715	248582335,248583655-248583715,248587429	-	--
1001588	XSKIP_OFF	STRG.12420	1	248583655	248583715	2.48582e+17	-	--
1001590	XIR_ON	STRG.12420	1	248582335	248583655	248582203-248584710	-	--
1001591	XIR_OFF	STRG.12420	1	248582335	248583655	248582203-248582335,248583655-248584717	-	--
1001592	IR_ON	STRG.12420	1	248582335	248583655	248582203-248584717	-	--
1001593	IR_OFF	STRG.12420	1	248582335	248583655	248582203-248582335,248583655-248584717	-	--
1001594	XIR_ON	STRG.12420	1	248582335	248583655	248582203-248583713	-	--
1001591	XIR_OFF	STRG.12420	1	248582335	248583655	248582203-248582335,248583655-248584717	-	--
1001590	XIR_ON	STRG.12420	1	248582335	248583655	248582203-248584710	-	--
1001595	XIR_OFF	STRG.12420	1	248582335	248583655	248582203-248582335,248583655-248583713	-	--
1001596	XIR_ON	STRG.12420	1	248582335	248583655	248582203-248584717	-	--
1001595	XIR_OFF	STRG.12420	1	248582335	248583655	248582203-248582335,248583655-248583713	-	--
1001597	IR_ON	STRG.12420	1	248582335	248583655	248582203-248583713	-	--
1001598	IR_OFF	STRG.12420	1	248582335	248583655	248582203-248582335,248583655-248583713	-	--
1001590	XIR_ON	STRG.12420	1	248582335	248583655	248582203-248584710	-	--
1001599	XIR_OFF	STRG.12420	1	248582335	248583655	248582203-248582335,248583655-248583715	-	--
1001596	XIR_ON	STRG.12420	1	248582335	248583655	248582203-248584717	-	--
1001599	XIR_OFF	STRG.12420	1	248582335	248583655	248582203-248582335,248583655-248583715	-	--
1001594	XIR_ON	STRG.12420	1	248582335	248583655	248582203-248583713	-	--
1001599	XIR_OFF	STRG.12420	1	248582335	248583655	248582203-248582335,248583655-248583715	-	--
1001590	XIR_ON	STRG.12420	1	248582335	248583655	248582203-248584710	-	--
1001600	XIR_OFF	STRG.12420	1	248582335	248583655	248582203-248582335,248583655-248583836	-	--
1001596	XIR_ON	STRG.12420	1	248582335	248583655	248582203-248584717	-	--
1001600	XIR_OFF	STRG.12420	1	248582335	248583655	248582203-248582335,248583655-248583836	-	--
1001594	XIR_ON	STRG.12420	1	248582335	248583655	248582203-248583713	-	--
1001600	XIR_OFF	STRG.12420	1	248582335	248583655	248582203-248582335,248583655-248583836	-	--
1001601	XAE	STRG.12420	1	248583655	248584717	248583655-248584717	-	--
1001602	XAE	STRG.12420	1	248583655	248583713	248583655-248583713	-	--
1001603	XAE	STRG.12420	1	248582203	248582335	248582203-248582335	-	--
1001604	XAE	STRG.12420	1	248582203	248584710	248582203-248584710	-	--
1001605	XAE	STRG.12420	1	248582203	248584717	248582203-248584717	-	--
1001606	XAE	STRG.12420	1	248582203	248583713	248582203-248583713	-	--
1001607	TSS	STRG.12422	1	248587556	248588495	248588495	+	CEP70
1001608	TTS	STRG.12422	1	248682899	248685650	248682899	+	CEP70
1001609	TSS	STRG.12430	1	248703274	248703364	248703274	-	ESYT3
1001610	TTS	STRG.12430	1	248688410	248690343	248690343	-	ESYT3
1001611	TTS	STRG.12430	1	248688410	248690720	248690720	-	ESYT3
1001612	TTS	STRG.12430	1	248688410	248691650	248691650	-	ESYT3
1001613	TSS	STRG.12436	1	248744264	248744482	248744264	-	ESYT3
1001614	TTS	STRG.12436	1	248703541	248703579	248703579	-	ESYT3
1001615	TSS	STRG.12439	1	248851006	248851235	248851235	+	--
1001616	TTS	STRG.12439	1	248858708	248860347	248858708	+	--
1001617	TSS	STRG.12440	1	248850881	248851073	248850881	-	--
1001618	TSS	STRG.12440	1	248850888	248851073	248850888	-	--
1001619	TTS	STRG.12440	1	248785884	248787266	248787266	-	--
1001620	XSKIP_ON	STRG.12440	1	248850671	248850762	248823654,248850671-248850762,248850881	-	--
1001621	XSKIP_OFF	STRG.12440	1	248850671	248850762	2.48824e+17	-	--
1001622	SKIP_ON	STRG.12440	1	248850671	248850762	248823654,248850671-248850762,248850888	-	--
1001623	SKIP_OFF	STRG.12440	1	248850671	248850762	2.48824e+17	-	--
1001624	TSS	STRG.12443	1	249447550	249447593	249447593	+	--
1001625	TTS	STRG.12443	1	249447656	249448035	249447656	+	--
1001626	TSS	STRG.1247	1	17705067	17705198	17705198	+	--
1001627	TTS	STRG.1247	1	17716154	17717638	17716154	+	--
1001628	TSS	STRG.12470	1	250371794	250371979	250371794	-	--
1001629	TSS	STRG.12470	1	250371519	250371979	250371519	-	--
1001630	TSS	STRG.12470	1	250415485	250415621	250415485	-	--
1001631	TSS	STRG.12470	1	250415096	250415621	250415096	-	--
1001632	TTS	STRG.12470	1	250302127	250302277	250302277	-	--
1001633	TSS	STRG.12490	1	251538585	251539092	251539092	+	--
1001634	TTS	STRG.12490	1	251551964	251552585	251551964	+	--
1001635	TSS	STRG.12508	1	250900890	250900997	250900890	-	--
1001636	TTS	STRG.12508	1	250892639	250892739	250892739	-	--
1001637	TSS	STRG.12512	1	251069101	251069283	251069101	-	PCCB
1001638	TTS	STRG.12512	1	250933468	250933824	250933824	-	PCCB
1001639	TSS	STRG.12515	1	250501470	250501645	250501645	+	--
1001640	TTS	STRG.12515	1	250968682	250970484	250968682	+	--
1001641	TSS	STRG.12516	1	250434556	250434606	250434606	+	--
1001642	TTS	STRG.12516	1	250508783	250517383	250508783	+	--
1001643	TSS	STRG.12521	1	251124585	251125028	251125028	+	MSL2
1001644	TTS	STRG.12521	1	251152536	251154127	251152536	+	MSL2
1001645	TSS	STRG.12522	1	251155787	251164552	251164552	+	--
1001646	TTS	STRG.12522	1	251166473	251166868	251166473	+	--
1001647	TSS	STRG.12524	1	251171138	251171491	251171491	+	--
1001648	TTS	STRG.12524	1	251171513	251176108	251171513	+	--
1001649	TSS	STRG.12556	1	251348349	251348437	251348349	-	PPP2R3A
1001650	TTS	STRG.12556	1	251159754	251159880	251159880	-	PPP2R3A
1001651	TSS	STRG.12564	1	252763172	252763235	252763235	+	KY
1001652	TTS	STRG.12564	1	252805882	252806777	252805882	+	KY
1001653	TSS	STRG.1257	1	17177298	17178478	17177298	-	--
1001654	TSS	STRG.1257	1	17156297	17156316	17156297	-	--
1001655	TSS	STRG.1257	1	17167151	17176433	17167151	-	--
1001656	TTS	STRG.1257	1	17137565	17138071	17138071	-	--
1001657	TSS	STRG.12588	1	252910398	252910555	252910398	-	CEP63
1001658	TSS	STRG.12588	1	252910841	252911090	252910841	-	CEP63
1001659	TSS	STRG.12588	1	252910693	252911090	252910693	-	CEP63
1001660	TTS	STRG.12588	1	252829470	252829628	252829628	-	CEP63
1001661	SKIP_ON	STRG.12588	1	252831466	252831751	252829628,252831466-252831751,252832527	-	CEP63
1001662	SKIP_OFF	STRG.12588	1	252831466	252831751	2.5283e+17	-	CEP63
1001663	MSKIP_ON	STRG.12588	1	252831466	252832732	252829628,252831466-252831751,252832527-252832732,252838373	-	CEP63
1001664	MSKIP_OFF	STRG.12588	1	252831466	252832732	2.5283e+17	-	CEP63
1001665	SKIP_ON	STRG.12588	1	252832527	252832732	252829628,252832527-252832732,252838373	-	CEP63
1001666	SKIP_OFF	STRG.12588	1	252832527	252832732	2.5283e+17	-	CEP63
1001667	AE	STRG.12588	1	252880600	252880695	252880600-252880695	-	CEP63
1001668	AE	STRG.12588	1	252880600	252880748	252880600-252880748	-	CEP63
1001669	TSS	STRG.12589	1	252859543	252864808	252859543	-	--
1001670	TTS	STRG.12589	1	252859438	252859504	252859504	-	--
1001671	TSS	STRG.12590	1	252910596	252912064	252912064	+	--
1001672	TSS	STRG.12590	1	252910596	252912102	252912102	+	--
1001673	TSS	STRG.12590	1	252910596	252911534	252911534	+	--
1001674	TSS	STRG.12590	1	252910596	252911530	252911530	+	--
1001675	TSS	STRG.12590	1	252910596	252911259	252911259	+	--
1001676	TTS	STRG.12590	1	252916417	252917667	252916417	+	--
1001677	TSS	STRG.12591	1	253018013	253018233	253018233	+	--
1001678	TSS	STRG.12591	1	253018773	253018919	253018919	+	--
1001679	TSS	STRG.12591	1	253020966	253021564	253021564	+	--
1001680	TTS	STRG.12591	1	253034044	253037664	253034044	+	--
1001681	IR_ON	STRG.12591	1	253021564	253024227	253020966-253024512	+	--
1001682	IR_OFF	STRG.12591	1	253021564	253024227	253020966-253021564,253024227-253024512	+	--
1001683	TSS	STRG.12593	1	252467903	252467969	252467903	-	EPHB1
1001684	TTS	STRG.12593	1	252147669	252148388	252148388	-	EPHB1
1001685	TTS	STRG.12593	1	252147669	252149634	252149634	-	EPHB1
1001686	TTS	STRG.12593	1	252147669	252148456	252148456	-	EPHB1
1001687	TSS	STRG.1261	1	17814175	17814625	17814175	-	--
1001688	TTS	STRG.1261	1	17810444	17813847	17813847	-	--
1001689	TSS	STRG.12650	1	252580790	252582432	252580790	-	--
1001690	TTS	STRG.12650	1	252580666	252580767	252580767	-	--
1001691	TSS	STRG.12653	1	252590226	252595953	252590226	-	--
1001692	TTS	STRG.12653	1	252587170	252590205	252590205	-	--
1001693	TSS	STRG.12655	1	252601928	252601986	252601986	+	--
1001694	TTS	STRG.12655	1	252602264	252602572	252602264	+	--
1001695	TSS	STRG.12674	1	253166354	253166805	253166805	+	--
1001696	TSS	STRG.12674	1	253171140	253172213	253172213	+	--
1001697	TTS	STRG.12674	1	253257959	253259284	253257959	+	--
1001698	TSS	STRG.12675	1	253435492	253435761	253435761	+	SLCO2A1
1001699	TTS	STRG.12675	1	253482289	253482409	253482289	+	SLCO2A1
1001700	TSS	STRG.12676	1	253444360	253444463	253444463	+	--
1001701	TTS	STRG.12676	1	253498766	253498972	253498766	+	--
1001702	TSS	STRG.12681	1	253524914	253525126	253524914	-	--
1001703	TTS	STRG.12681	1	253421772	253421868	253421868	-	--
1001704	TSS	STRG.12683	1	253524156	253524402	253524402	+	--
1001705	TTS	STRG.12683	1	253581879	253586359	253581879	+	--
1001706	TSS	STRG.12697	1	253672891	253672933	253672891	-	SRPRB
1001707	TTS	STRG.12697	1	253587607	253591873	253591873	-	SRPRB
1001708	TTS	STRG.12697	1	253628948	253631956	253631956	-	SRPRB
1001709	SKIP_ON	STRG.12697	1	253621373	253621455	253608850,253621373-253621455,253625483	-	SRPRB
1001710	SKIP_OFF	STRG.12697	1	253621373	253621455	2.53609e+17	-	SRPRB
1001711	XIR_ON	STRG.12697	1	253631956	253633387	253631878-253633769	-	SRPRB
1001712	XIR_OFF	STRG.12697	1	253631956	253633387	253628948-253631956,253633387-253633769	-	SRPRB
1001713	TSS	STRG.1271	1	17760495	17760676	17760676	+	--
1001714	TTS	STRG.1271	1	17776485	17776938	17776485	+	--
1001715	IR_ON	STRG.1271	1	17762493	17762649	17762338-17762780	+	--
1001716	IR_OFF	STRG.1271	1	17762493	17762649	17762338-17762493,17762649-17762780	+	--
1001717	TSS	STRG.12712	1	253744353	253744590	253744353	-	ENSOARG00000008517
1001718	TTS	STRG.12712	1	253699876	253699910	253699910	-	ENSOARG00000008517
1001719	TTS	STRG.12712	1	253699876	253700921	253700921	-	ENSOARG00000008517
1001720	TSS	STRG.12715	1	253791050	253791137	253791137	+	--
1001721	TSS	STRG.12715	1	253791050	253791867	253791867	+	--
1001722	TTS	STRG.12715	1	253861195	253861909	253861195	+	--
1001723	SKIP_ON	STRG.12715	1	253794671	253794834	253793976,253794671-253794834,253795594	+	--
1001724	SKIP_OFF	STRG.12715	1	253794671	253794834	2.53794e+17	+	--
1001725	MIR_ON	STRG.12715	1	253806521	253809627	253806355-253809877	+	--
1001726	MIR_OFF	STRG.12715	1	253806521	253809627	253806355-253806521,253809316-253809479,253809627-253809877	+	--
1001727	XMIR_ON	STRG.12715	1	253806521	253809627	253806355-253809877	+	--
1001728	XMIR_OFF	STRG.12715	1	253806521	253809627	253806370-253806521,253809316-253809479,253809627-253809877	+	--
1001729	AE	STRG.12715	1	253806355	253806521	253806355-253806521	+	--
1001730	AE	STRG.12715	1	253806370	253806521	253806370-253806521	+	--
1001731	TSS	STRG.12725	1	253976437	253976987	253976987	+	--
1001732	TTS	STRG.12725	1	253977943	253978650	253977943	+	--
1001733	TSS	STRG.12726	1	253924722	253925325	253924722	-	CDV3
1001734	TTS	STRG.12726	1	253912347	253913112	253913112	-	CDV3
1001735	TTS	STRG.12726	1	253912685	253913569	253913569	-	CDV3
1001736	TSS	STRG.12728	1	254027241	254027340	254027241	-	--
1001737	TTS	STRG.12728	1	253998863	253999360	253999360	-	--
1001738	TSS	STRG.12744	1	254069414	254070226	254069414	-	--
1001739	TTS	STRG.12744	1	254069027	254069365	254069365	-	--
1001740	TSS	STRG.12750	1	254547764	254548298	254548298	+	--
1001741	TTS	STRG.12750	1	254590692	254590830	254590692	+	--
1001742	TSS	STRG.12766	1	254255628	254255766	254255766	+	--
1001743	TTS	STRG.12766	1	254257553	254258083	254257553	+	--
1001744	TTS	STRG.12766	1	254257414	254258083	254257414	+	--
1001745	TTS	STRG.12766	1	254257593	254258083	254257593	+	--
1001746	TTS	STRG.12766	1	254256083	254256786	254256083	+	--
1001747	XIR_ON	STRG.12766	1	254256027	254256083	254255841-254256584	+	--
1001748	XIR_OFF	STRG.12766	1	254256027	254256083	254255841-254256027,254256083-254256786	+	--
1001749	XAE	STRG.12766	1	254255841	254256028	254255841-254256028	+	--
1001750	XAE	STRG.12766	1	254255841	254256584	254255841-254256584	+	--
1001751	XAE	STRG.12766	1	254255841	254256068	254255841-254256068	+	--
1001752	TSS	STRG.12769	1	254494986	254495102	254494986	-	--
1001753	TTS	STRG.12769	1	254073417	254075493	254075493	-	--
1001754	TSS	STRG.12770	1	254257043	254257244	254257043	-	--
1001755	TTS	STRG.12770	1	254252735	254255336	254255336	-	--
1001756	XSKIP_ON	STRG.12770	1	254255841	254255948	254255766,254255841-254255948,254256083	-	--
1001757	XSKIP_OFF	STRG.12770	1	254255841	254255948	2.54255e+17	-	--
1001758	TSS	STRG.12771	1	254474502	254480272	254474502	-	--
1001759	TTS	STRG.12771	1	254455325	254474481	254474481	-	--
1001760	TSS	STRG.12772	1	254481639	254490907	254481639	-	--
1001761	TTS	STRG.12772	1	254480403	254481519	254481519	-	--
1001762	TSS	STRG.12773	1	254275653	254275979	254275653	-	--
1001763	TTS	STRG.12773	1	254274151	254275624	254275624	-	--
1001764	TSS	STRG.12774	1	254351552	254353684	254351552	-	--
1001765	TTS	STRG.12774	1	254348858	254351279	254351279	-	--
1001766	TSS	STRG.12775	1	254425279	254425727	254425279	-	--
1001767	TTS	STRG.12775	1	254423649	254424722	254424722	-	--
1001768	TSS	STRG.12776	1	254224067	254226104	254224067	-	--
1001769	TTS	STRG.12776	1	254218286	254223957	254223957	-	--
1001770	TSS	STRG.1278	1	17843614	17845095	17843614	-	ELOVL1
1001771	TTS	STRG.1278	1	17823912	17827284	17827284	-	ELOVL1
1001772	TTS	STRG.1278	1	17836174	17840292	17840292	-	ELOVL1
1001773	TTS	STRG.1278	1	17840364	17841268	17841268	-	ELOVL1
1001774	SKIP_ON	STRG.1278	1	17822766	17822854	17821065,17822766-17822854,17823561	-	ELOVL1
1001775	SKIP_OFF	STRG.1278	1	17822766	17822854	1782106517823560	-	ELOVL1
1001776	TSS	STRG.1280	1	17856888	17857004	17857004	+	SZT2
1001777	TTS	STRG.1280	1	17869921	17871023	17869921	+	SZT2
1001778	TTS	STRG.1280	1	17870521	17871023	17870521	+	SZT2
1001779	IR_ON	STRG.1280	1	17861382	17862149	17861251-17862290	+	SZT2
1001780	IR_OFF	STRG.1280	1	17861382	17862149	17861251-17861382,17862149-17862290	+	SZT2
1001781	IR_ON	STRG.1280	1	17878822	17878923	17878769-17878951	+	SZT2
1001782	IR_OFF	STRG.1280	1	17878822	17878923	17878769-17878822,17878923-17878951	+	SZT2
1001783	IR_ON	STRG.1280	1	17869838	17869921	17869621-17870136	+	SZT2
1001784	IR_OFF	STRG.1280	1	17869838	17869921	17869621-17869838,17869921-17870136	+	SZT2
1001785	XIR_ON	STRG.1280	1	17869838	17869921	17869621-17870136	+	SZT2
1001786	XIR_OFF	STRG.1280	1	17869838	17869921	17869621-17869838,17869921-17871023	+	SZT2
1001787	XAE	STRG.1280	1	17869621	17869838	17869621-17869838	+	SZT2
1001788	XAE	STRG.1280	1	17869621	17870136	17869621-17870136	+	SZT2
1001789	TSS	STRG.12818	1	254936736	254936936	254936936	+	--
1001790	TSS	STRG.12818	1	254950073	254957655	254957655	+	--
1001791	TTS	STRG.12818	1	254990758	254991717	254990758	+	--
1001792	SKIP_ON	STRG.12818	1	254968031	254968113	254967590,254968031-254968113,254969779	+	--
1001793	SKIP_OFF	STRG.12818	1	254968031	254968113	2.54968e+17	+	--
1001794	IR_ON	STRG.12818	1	254981131	254982712	254981009-254982901	+	--
1001795	IR_OFF	STRG.12818	1	254981131	254982712	254981009-254981131,254982712-254982901	+	--
1001796	IR_ON	STRG.12818	1	254983299	254984563	254983058-254984638	+	--
1001797	IR_OFF	STRG.12818	1	254983299	254984563	254983058-254983299,254984563-254984638	+	--
1001798	MIR_ON	STRG.12818	1	254967590	254969779	254967488-254969917	+	--
1001799	MIR_OFF	STRG.12818	1	254967590	254969779	254967488-254967590,254968031-254968113,254969779-254969917	+	--
1001800	IR_ON	STRG.12818	1	254967590	254968031	254967488-254968113	+	--
1001801	IR_OFF	STRG.12818	1	254967590	254968031	254967488-254967590,254968031-254968113	+	--
1001802	XIR_ON	STRG.12818	1	254983299	254984563	254983058-254984638	+	--
1001803	XIR_OFF	STRG.12818	1	254983299	254984563	254983058-254983299,254984563-254984639	+	--
1001804	IR_ON	STRG.12818	1	254967590	254969779	254967488-254969917	+	--
1001805	IR_OFF	STRG.12818	1	254967590	254969779	254967488-254967590,254969779-254969917	+	--
1001804	IR_ON	STRG.12818	1	254968113	254969779	254967488-254969917	+	--
1001806	IR_OFF	STRG.12818	1	254968113	254969779	254967488-254968113,254969779-254969917	+	--
1001807	AE	STRG.12818	1	254967488	254967590	254967488-254967590	+	--
1001808	AE	STRG.12818	1	254967488	254968113	254967488-254968113	+	--
1001809	TSS	STRG.1282	1	17899773	17900012	17899773	-	HYI
1001810	TTS	STRG.1282	1	17897426	17897579	17897579	-	HYI
1001811	TSS	STRG.12820	1	255026460	255026538	255026460	-	UBA5
1001812	TTS	STRG.12820	1	254992772	254995514	254995514	-	UBA5
1001813	TSS	STRG.12827	1	255027458	255027606	255027606	+	ACAD11
1001814	TTS	STRG.12827	1	255141678	255141792	255141678	+	ACAD11
1001815	TSS	STRG.12831	1	255409121	255409324	255409121	-	ACPP
1001816	TTS	STRG.12831	1	255393485	255393637	255393637	-	ACPP
1001817	TSS	STRG.1284	1	18364292	18364923	18364923	+	--
1001818	TSS	STRG.1284	1	18364292	18367396	18367396	+	--
1001819	TSS	STRG.1284	1	18386009	18386261	18386261	+	--
1001820	TSS	STRG.1284	1	18386009	18386431	18386431	+	--
1001821	TTS	STRG.1284	1	18388712	18389628	18388712	+	--
1001822	XAE	STRG.1284	1	18386369	18386431	18386369-18386431	+	--
1001823	XAE	STRG.1284	1	18386333	18386431	18386333-18386431	+	--
1001824	TSS	STRG.12844	1	255329723	255329966	255329723	-	DNAJC13
1001825	TTS	STRG.12844	1	255170657	255172550	255172550	-	DNAJC13
1001826	SKIP_ON	STRG.12844	1	255173455	255173563	255172550,255173455-255173563,255178015	-	DNAJC13
1001827	SKIP_OFF	STRG.12844	1	255173455	255173563	2.55173e+17	-	DNAJC13
1001828	IR_ON	STRG.12844	1	255218585	255220590	255218401-255220725	-	DNAJC13
1001829	IR_OFF	STRG.12844	1	255218585	255220590	255218401-255218585,255220590-255220725	-	DNAJC13
1001830	TSS	STRG.12845	1	255288582	255289244	255288582	-	--
1001831	TTS	STRG.12845	1	255284737	255285246	255285246	-	--
1001832	TSS	STRG.1285	1	17970875	17971059	17971059	+	--
1001833	TTS	STRG.1285	1	17994572	17994704	17994572	+	--
1001834	TSS	STRG.12850	1	255801942	255801962	255801962	+	--
1001835	TSS	STRG.12850	1	255818165	255819330	255819330	+	--
1001836	TTS	STRG.12850	1	256441974	256442566	256441974	+	--
1001837	TSS	STRG.12851	1	255973804	255974330	255974330	+	--
1001838	TTS	STRG.12851	1	255974353	255975146	255974353	+	--
1001839	TSS	STRG.12852	1	255994185	255995071	255995071	+	--
1001840	TTS	STRG.12852	1	255995232	255996243	255995232	+	--
1001841	TSS	STRG.12853	1	255849844	255850415	255850415	+	--
1001842	TTS	STRG.12853	1	255850501	255850661	255850501	+	--
1001843	TSS	STRG.1286	1	17994905	17994956	17994956	+	--
1001844	TTS	STRG.1286	1	18027644	18028405	18027644	+	--
1001845	TTS	STRG.1286	1	18032162	18033161	18032162	+	--
1001846	TSS	STRG.12862	1	256659829	256659912	256659912	+	--
1001847	TTS	STRG.12862	1	256659972	256660326	256659972	+	--
1001848	TSS	STRG.12863	1	256660177	256660358	256660177	-	--
1001849	TSS	STRG.12863	1	256659972	256660358	256659972	-	--
1001850	TTS	STRG.12863	1	256653798	256659040	256659040	-	--
1001851	IR_ON	STRG.12863	1	256659912	256659972	256659754-256660082	-	--
1001852	IR_OFF	STRG.12863	1	256659912	256659972	256659754-256659912,256659972-256660082	-	--
1001853	XIR_ON	STRG.12863	1	256659912	256659972	256659754-256660082	-	--
1001854	XIR_OFF	STRG.12863	1	256659912	256659972	256659754-256659912,256659972-256660358	-	--
1001855	XAE	STRG.12863	1	256659754	256660082	256659754-256660082	-	--
1001856	XAE	STRG.12863	1	256659754	256659912	256659754-256659912	-	--
1001857	TSS	STRG.12864	1	256492368	256492633	256492633	+	--
1001858	TTS	STRG.12864	1	256548620	256554586	256548620	+	--
1001859	TSS	STRG.1287	1	18007244	18007902	18007902	+	--
1001860	TTS	STRG.1287	1	18008112	18008638	18008112	+	--
1001861	TSS	STRG.12875	1	257366367	257366455	257366367	-	PSMG1
1001862	TTS	STRG.12875	1	257353971	257354042	257354042	-	PSMG1
1001863	TSS	STRG.12876	1	256952538	256953324	256952538	-	--
1001864	TTS	STRG.12876	1	256672300	256673555	256673555	-	--
1001865	TTS	STRG.12876	1	256716340	256719961	256719961	-	--
1001866	TTS	STRG.12876	1	256803834	256804435	256804435	-	--
1001867	TTS	STRG.12876	1	256836637	256838452	256838452	-	--
1001868	MSKIP_ON	STRG.12876	1	256872865	256887304	256858887,256872865-256872983,256887139-256887304,256949503	-	--
1001869	MSKIP_OFF	STRG.12876	1	256872865	256887304	2.56859e+17	-	--
1001870	TSS	STRG.12877	1	256845240	256848581	256845240	-	--
1001871	TTS	STRG.12877	1	256845071	256845139	256845139	-	--
1001872	TSS	STRG.12878	1	256816433	256817187	256816433	-	--
1001873	TTS	STRG.12878	1	256814623	256816411	256816411	-	--
1001874	TSS	STRG.12888	1	256973257	256973577	256973257	-	--
1001875	TTS	STRG.12888	1	256969160	256973179	256973179	-	--
1001876	TSS	STRG.12889	1	256952833	256953369	256953369	+	--
1001877	TSS	STRG.12889	1	256952833	256952952	256952952	+	--
1001878	TTS	STRG.12889	1	256974900	256975176	256974900	+	--
1001879	TSS	STRG.12890	1	256960661	256961562	256961562	+	--
1001880	TTS	STRG.12890	1	256961607	256962502	256961607	+	--
1001881	TSS	STRG.129	1	587134	589268	587134	-	--
1001882	TTS	STRG.129	1	587066	587092	587092	-	--
1001883	TSS	STRG.12909	1	257145958	257145998	257145958	-	ATP2C1
1001884	TSS	STRG.12909	1	257146176	257146481	257146176	-	ATP2C1
1001885	TSS	STRG.12909	1	257067976	257068039	257067976	-	ATP2C1
1001886	TSS	STRG.12909	1	257144574	257145393	257144574	-	ATP2C1
1001887	TTS	STRG.12909	1	256985186	256985624	256985624	-	ATP2C1
1001888	SKIP_ON	STRG.12909	1	257114561	257114739	257066775,257114561-257114739,257144574	-	ATP2C1
1001889	SKIP_OFF	STRG.12909	1	257114561	257114739	2.57067e+17	-	ATP2C1
1001890	TSS	STRG.1291	1	18039362	18039409	18039409	+	--
1001891	TTS	STRG.1291	1	18051369	18051490	18051369	+	--
1001892	TTS	STRG.1291	1	18046341	18046661	18046341	+	--
1001893	SKIP_ON	STRG.1291	1	18045797	18045829	18042810,18045797-18045829,18047096	+	--
1001894	SKIP_OFF	STRG.1291	1	18045797	18045829	1804281018047090	+	--
1001895	XIR_ON	STRG.1291	1	18042810	18045797	18042695-18046030	+	--
1001896	XIR_OFF	STRG.1291	1	18042810	18045797	18042695-18042810,18045797-18045829	+	--
1001897	TSS	STRG.12911	1	257580703	257581133	257581133	+	--
1001898	TTS	STRG.12911	1	257589641	257589776	257589641	+	--
1001899	TSS	STRG.12912	1	257561440	257561623	257561623	+	--
1001900	TTS	STRG.12912	1	257579177	257579492	257579177	+	--
1001901	TSS	STRG.12914	1	257617812	257617969	257617812	-	LCA5L
1001902	TTS	STRG.12914	1	257592122	257592852	257592852	-	LCA5L
1001903	TSS	STRG.12923	1	257808869	257808999	257808999	+	B3GALT5
1001904	TSS	STRG.12923	1	257844834	257845539	257845539	+	B3GALT5
1001905	TTS	STRG.12923	1	257862102	257863037	257862102	+	B3GALT5
1001906	MSKIP_ON	STRG.12923	1	257845487	257847511	257808999,257845487-257845598,257847321-257847511,257861079	+	B3GALT5
1001907	MSKIP_OFF	STRG.12923	1	257845487	257847511	2.57809e+17	+	B3GALT5
1001908	MSKIP_ON	STRG.12923	1	257814135	257820477	257808999,257814135-257814279,257820410-257820477,257861079	+	B3GALT5
1001907	MSKIP_OFF	STRG.12923	1	257814135	257820477	2.57809e+17	+	B3GALT5
1001909	TSS	STRG.1293	1	18052150	18052198	18052198	+	--
1001910	TSS	STRG.1293	1	18052150	18052477	18052477	+	--
1001911	TTS	STRG.1293	1	18053368	18053547	18053368	+	--
1001912	TSS	STRG.12933	1	258050764	258050923	258050923	+	--
1001913	TTS	STRG.12933	1	258118573	258118697	258118573	+	--
1001914	TSS	STRG.12937	1	257491093	257492593	257492593	+	--
1001915	TTS	STRG.12937	1	257492626	257492741	257492626	+	--
1001916	TSS	STRG.1294	1	18053604	18053722	18053722	+	PTPRF
1001917	TTS	STRG.1294	1	18054073	18055661	18054073	+	PTPRF
1001918	TSS	STRG.12943	1	257471233	257471320	257471233	-	BRWD1
1001919	TTS	STRG.12943	1	257369779	257370170	257370170	-	BRWD1
1001920	TTS	STRG.12943	1	257366754	257380565	257380565	-	BRWD1
1001921	TSS	STRG.12944	1	257552146	257552236	257552146	-	ENSOARG00000009669,ENSOARG00000015679
1001922	TTS	STRG.12944	1	257520076	257523725	257523725	-	ENSOARG00000009669,ENSOARG00000015679
1001923	TTS	STRG.12944	1	257539796	257540809	257540809	-	ENSOARG00000009669,ENSOARG00000015679
1001924	TSS	STRG.12955	1	259573503	259573607	259573503	-	--
1001925	TTS	STRG.12955	1	259573148	259573311	259573311	-	--
1001926	TSS	STRG.12956	1	259446959	259447085	259447085	+	BACE2
1001927	TTS	STRG.12956	1	259549916	259554275	259549916	+	BACE2
1001928	TSS	STRG.12957	1	259727572	259728054	259728054	+	--
1001929	TTS	STRG.12957	1	259730303	259730749	259730303	+	--
1001930	TSS	STRG.12959	1	259671297	259671384	259671384	+	--
1001931	TTS	STRG.12959	1	259677971	259679519	259677971	+	--
1001932	TSS	STRG.12960	1	259682054	259682283	259682283	+	MX2
1001933	TSS	STRG.12960	1	259687775	259687970	259687970	+	MX2
1001934	TSS	STRG.12960	1	259688071	259688272	259688272	+	MX2
1001935	TTS	STRG.12960	1	259720322	259720689	259720322	+	MX2
1001936	SKIP_ON	STRG.12960	1	259688071	259688272	259682283,259688071-259688272,259688377	+	MX2
1001937	SKIP_OFF	STRG.12960	1	259688071	259688272	2.59682e+17	+	MX2
1001938	SKIP_ON	STRG.12960	1	259688077	259688272	259682283,259688077-259688272,259688377	+	MX2
1001937	SKIP_OFF	STRG.12960	1	259688077	259688272	2.59682e+17	+	MX2
1001939	TSS	STRG.12964	1	259794700	259794765	259794700	-	TMPRSS2
1001940	TTS	STRG.12964	1	259770052	259770633	259770633	-	TMPRSS2
1001941	TSS	STRG.12965	1	259817876	259817958	259817876	-	--
1001942	TTS	STRG.12965	1	259797210	259797315	259797315	-	--
1001943	TSS	STRG.12968	1	259733641	259733804	259733804	+	--
1001944	TTS	STRG.12968	1	259762574	259763169	259762574	+	--
1001945	TSS	STRG.12969	1	260095369	260095689	260095369	-	RIPK4
1001946	TTS	STRG.12969	1	260079956	260081044	260081044	-	RIPK4
1001947	TSS	STRG.12973	1	260164839	260165058	260164839	-	--
1001948	TTS	STRG.12973	1	260135337	260137915	260137915	-	--
1001949	TSS	STRG.12974	1	260169079	260169365	260169079	-	--
1001950	TTS	STRG.12974	1	260165173	260165298	260165298	-	--
1001951	TSS	STRG.12982	1	260197153	260197217	260197153	-	--
1001952	TTS	STRG.12982	1	260179143	260179345	260179345	-	--
1001953	TSS	STRG.12987	1	260265850	260266002	260265850	-	--
1001954	TTS	STRG.12987	1	260203677	260207577	260207577	-	--
1001955	TSS	STRG.12993	1	260307457	260307821	260307457	-	--
1001956	TTS	STRG.12993	1	260306418	260306857	260306857	-	--
[truncated: 93,048 more rows]

## Sheet: PF_H1_summary
gene_id	Ref Gene ID	chrom	numTSS	TSS_list	numTTS	TTS_list	numSKIP_ON	SKIP_ON_list	numSKIP_OFF	SKIP_OFF_list	numMSKIP_ON	MSKIP_ON_list	numMSKIP_OFF	MSKIP_OFF_list	numIR_ON	IR_ON_list	numIR_OFF	IR_OFF_list	numMIR_ON	MIR_ON_list	numMIR_OFF	MIR_OFF_list	numAE	AE_list	events_total
STRG.10	DTYMK	1	1	1000001	1	1000002	0		0		0		0		0		0		0		0		2	10000031000004	4
STRG.10001	--	1	1	1000005	1	1000006	0		0		0		0		0		0		0		0		0		2
STRG.10004	--	1	1	1000007	1	1000008	0		0		0		0		1	1000009	1	1000010	0		0		0		4
STRG.10010	--	1	1	1000011	1	1000012	0		0		0		0		0		0		0		0		2	10000131000014	4
STRG.10019	--	1	1	1000015	4	1.00002e+27	0		0		0		0		0		0		0		0		0		5
STRG.10022	SNORA63	1	1	1000020	1	1000021	1	1000022	1	1000023	0		0		1	1000024	1	1000025	0		0		0		6
STRG.10024	--	1	1	1000026	1	1000027	0		0		0		0		0		0		0		0		0		2
STRG.10025	ENSOARG00000020638	1	3	1.00003e+20	1	1000031	0		0		0		0		1	1000032	1	1000033	0		0		2	10000361000037	8
STRG.10040	YEATS2	1	2	10000401000041	1	1000042	2	10000431000045	2	10000441000046	0		0		0		0		1	1000047	1	1000048	2	10000511000052	11
STRG.10041	--	1	1	1000053	1	1000054	0		0		0		0		0		0		0		0		0		2
STRG.10048	--	1	1	1000055	1	1000056	0		0		0		0		0		0		0		0		0		2
STRG.10054	--	1	2	10000571000058	1	1000059	0		0		0		0		0		0		0		0		0		3
STRG.10055	--	1	1	1000060	1	1000061	0		0		0		0		0		0		0		0		0		2
STRG.10067	--	1	1	1000062	1	1000063	0		0		0		0		0		0		0		0		0		2
STRG.1007	--	1	6	1.00006e+41	1	1000070	3	1.00007e+20	3	1.00007e+20	1	1000079	1	1000080	2	10000811000083	2	10000821000084	0		0		6	1.00009e+41	25
STRG.10073	MCCC1	1	1	1000091	1	1000092	0		0		0		0		0		0		0		0		0		2
STRG.10074	--	1	1	1000093	1	1000094	0		0		0		0		0		0		0		0		0		2
STRG.10090	--	1	1	1000095	1	1000096	0		0		0		0		0		0		0		0		0		2
STRG.10094	ATP11B	1	2	10000971000098	6	1.0001e+41	3	1.00011e+20	3	1.00011e+20	1	1000105	1	1000106	1	1000114	1	1000115	3	1.00011e+20	3	1.00011e+20	6	1.00012e+41	30
STRG.1010	ZMPSTE24	1	1	1000126	1	1000127	0		0		0		0		0		0		0		0		0		2
STRG.10122	TTC14	1	1	1000128	3	1.00013e+20	0		0		0		0		0		0		0		0		2	10001321000133	6
STRG.10123	--	1	2	10001341000135	1	1000136	0		0		0		0		2	10001371000139	2	10001381000140	0		0		0		7
STRG.10126	ENSOARG00000025604,SOX2OT_exon4,SOX2,SOX2OT_exon3,SOX2OT_exon2,SOX2OT_exon1	1	2	10001411000142	4	1.00014e+27	0		0		0		0		0		0		0		0		0		6
STRG.1014	COL9A2	1	1	1000151	1	1000152	0		0		0		0		0		0		0		0		0		2
STRG.10148	--	1	1	1000153	1	1000154	0		0		0		0		0		0		0		0		0		2
STRG.1016	COL9A2	1	1	1000155	1	1000156	0		0		0		0		0		0		0		0		0		2
STRG.10168	--	1	1	1000157	2	10001581000159	0		0		0		0		0		0		0		0		0		3
STRG.102	ENSOARG00000017810	1	1	1000160	1	1000161	0		0		0		0		0		0		0		0		0		2
STRG.10239	--	1	1	1000162	1	1000163	0		0		0		0		0		0		0		0		0		2
STRG.10240	--	1	3	1.00016e+20	1	1000167	0		0		0		0		0		0		0		0		0		4
STRG.10241	--	1	1	1000168	1	1000169	0		0		0		0		0		0		0		0		0		2
STRG.10242	--	1	1	1000170	1	1000171	0		0		0		0		0		0		0		0		0		2
STRG.10243	--	1	1	1000172	1	1000173	0		0		0		0		0		0		0		0		0		2
STRG.10244	--	1	1	1000174	1	1000175	0		0		0		0		0		0		0		0		0		2
STRG.10245	--	1	1	1000176	1	1000177	0		0		0		0		0		0		0		0		0		2
STRG.10246	--	1	1	1000178	1	1000179	0		0		0		0		0		0		0		0		0		2
STRG.10247	--	1	1	1000180	1	1000181	0		0		0		0		0		0		0		0		0		2
STRG.10248	--	1	1	1000182	1	1000183	0		0		0		0		0		0		0		0		0		2
STRG.10249	--	1	1	1000184	1	1000185	0		0		0		0		0		0		0		0		0		2
STRG.10250	--	1	1	1000186	1	1000187	0		0		0		0		0		0		0		0		0		2
STRG.10251	--	1	1	1000188	1	1000189	0		0		0		0		0		0		0		0		0		2
STRG.10252	--	1	1	1000190	1	1000191	0		0		0		0		0		0		0		0		0		2
STRG.10253	--	1	1	1000192	1	1000193	0		0		0		0		0		0		0		0		0		2
STRG.10254	--	1	1	1000194	1	1000195	0		0		0		0		0		0		0		0		0		2
STRG.10255	--	1	1	1000196	1	1000197	0		0		0		0		0		0		0		0		0		2
STRG.10256	--	1	1	1000198	1	1000199	0		0		0		0		0		0		0		0		0		2
STRG.10257	--	1	1	1000200	1	1000201	0		0		0		0		0		0		0		0		0		2
STRG.10258	--	1	1	1000202	1	1000203	0		0		0		0		0		0		0		0		0		2
STRG.10259	--	1	1	1000204	1	1000205	0		0		0		0		0		0		0		0		0		2
STRG.10260	--	1	1	1000206	1	1000207	0		0		0		0		0		0		0		0		0		2
STRG.10261	--	1	1	1000208	1	1000209	0		0		0		0		0		0		0		0		0		2
STRG.1027	--	1	1	1000210	1	1000211	0		0		0		0		0		0		0		0		0		2
STRG.10283	--	1	1	1000212	1	1000213	0		0		0		0		0		0		0		0		0		2
STRG.10285	--	1	1	1000214	1	1000215	0		0		0		0		0		0		0		0		0		2
STRG.10289	--	1	1	1000216	1	1000217	1	1000218	1	1000219	0		0		1	1000220	1	1000221	0		0		0		6
STRG.10292	USP13	1	1	1000222	2	10002231000224	2	10002251000227	2	10002261000226	0		0		0		0		0		0		2	10002301000231	9
STRG.103	--	1	1	1000232	1	1000233	0		0		0		0		0		0		0		0		0		2
STRG.1031	--	1	1	1000234	1	1000235	0		0		0		0		0		0		0		0		0		2
STRG.10311	--	1	3	1.00024e+20	1	1000239	2	10002401000242	2	10002411000243	0		0		0		0		0		0		0		8
STRG.10312	--	1	1	1000244	1	1000245	0		0		0		0		0		0		0		0		0		2
STRG.10313	--	1	1	1000246	1	1000247	0		0		0		0		0		0		0		0		0		2
STRG.10315	NDUFB5	1	1	1000248	1	1000249	0		0		0		0		0		0		0		0		0		2
STRG.10318	MRPL47	1	2	10002501000251	1	1000252	1	1000253	1	1000254	0		0		1	1000255	1	1000256	0		0		2	10002571000258	9
STRG.10320	ACTL6A	1	1	1000259	1	1000260	0		0		0		0		0		0		0		0		0		2
STRG.10321	--	1	1	1000261	1	1000262	0		0		0		0		0		0		0		0		0		2
STRG.10324	--	1	1	1000263	1	1000264	0		0		0		0		0		0		0		0		0		2
STRG.10325	--	1	1	1000265	1	1000266	0		0		0		0		0		0		0		0		0		2
STRG.10334	GNB4	1	1	1000267	1	1000268	0		0		0		0		0		0		0		0		0		2
STRG.10335	--	1	1	1000269	2	10002701000271	0		0		0		0		2	10002741000276	2	10002751000277	0		0		0		7
STRG.10346	KCNMB3	1	3	1.00028e+20	1	1000283	0		0		0		0		0		0		0		0		0		4
STRG.1035	ZFP69	1	5	1.00028e+34	1	1000289	3	1.00029e+20	3	1.00029e+20	1	1000296	1	1000297	0		0		0		0		0		14
STRG.10353	--	1	1	1000298	1	1000299	0		0		0		0		0		0		0		0		0		2
STRG.10363	--	1	1	1000300	2	10003011000302	0		0		0		0		0		0		0		0		0		3
STRG.10381	PIK3CA,U6,SNORA20	1	1	1000303	2	10003041000305	0		0		0		0		1	1000308	1	1000309	0		0		0		5
STRG.10382	--	1	1	1000310	1	1000311	0		0		0		0		0		0		0		0		0		2
STRG.10383	--	1	1	1000312	1	1000313	0		0		0		0		0		0		0		0		0		2
STRG.10384	--	1	1	1000314	1	1000315	0		0		0		0		0		0		0		0		0		2
STRG.10385	--	1	1	1000316	1	1000317	0		0		0		0		0		0		0		0		0		2
STRG.10386	--	1	1	1000318	1	1000319	0		0		0		0		0		0		0		0		0		2
STRG.10387	--	1	1	1000320	1	1000321	0		0		0		0		0		0		0		0		0		2
STRG.10388	--	1	1	1000322	1	1000323	0		0		0		0		0		0		0		0		0		2
STRG.10399	--	1	1	1000324	1	1000325	0		0		0		0		0		0		0		0		0		2
STRG.10407	--	1	1	1000326	1	1000327	0		0		0		0		0		0		0		0		0		2
STRG.1041	ZNF684	1	3	1.00033e+20	1	1000331	0		0		0		0		0		0		0		0		0		4
STRG.10424	--	1	1	1000332	1	1000333	0		0		0		0		0		0		0		0		0		2
STRG.1046	--	1	1	1000334	1	1000335	0		0		0		0		0		0		0		0		0		2
STRG.1047	--	1	1	1000336	1	1000337	0		0		0		0		0		0		0		0		0		2
STRG.10470	--	1	1	1000338	1	1000339	0		0		0		0		0		0		0		0		0		2
STRG.10476	TBL1XR1	1	4	1.00034e+27	1	1000344	1	1000345	1	1000346	0		0		0		0		0		0		0		7
STRG.10497	NLGN1	1	1	1000347	1	1000348	0		0		0		0		0		0		0		0		0		2
STRG.1050	--	1	1	1000349	1	1000350	0		0		0		0		0		0		0		0		0		2
STRG.10502	--	1	1	1000351	1	1000352	0		0		0		0		0		0		0		0		0		2
STRG.10507	--	1	1	1000353	1	1000354	0		0		0		0		0		0		0		0		0		2
STRG.10511	--	1	1	1000355	1	1000356	0		0		0		0		0		0		0		0		0		2
STRG.10512	--	1	1	1000357	1	1000358	0		0		0		0		0		0		0		0		0		2
STRG.10519	--	1	1	1000359	1	1000360	0		0		0		0		0		0		0		0		0		2
STRG.10520	--	1	1	1000361	1	1000362	0		0		0		0		0		0		0		0		0		2
STRG.10522	--	1	1	1000363	1	1000364	0		0		0		0		0		0		0		0		0		2
STRG.10523	--	1	1	1000365	1	1000366	0		0		0		0		0		0		0		0		0		2
STRG.10524	--	1	1	1000367	1	1000368	0		0		0		0		0		0		0		0		0		2
STRG.10534	--	1	1	1000369	1	1000370	0		0		0		0		0		0		0		0		0		2
STRG.10540	--	1	1	1000371	1	1000372	0		0		0		0		0		0		0		0		0		2
STRG.10543	7SK	1	2	10003731000374	1	1000375	2	10003761000378	2	10003771000379	0		0		0		0		0		0		0		7
STRG.10544	--	1	1	1000380	1	1000381	0		0		0		0		0		0		0		0		0		2
STRG.10545	--	1	1	1000382	1	1000383	0		0		0		0		0		0		0		0		0		2
STRG.10546	--	1	1	1000384	1	1000385	0		0		0		0		0		0		0		0		0		2
STRG.10547	--	1	1	1000386	1	1000387	0		0		0		0		0		0		0		0		0		2
STRG.10548	--	1	1	1000388	1	1000389	0		0		0		0		0		0		0		0		0		2
STRG.10549	--	1	1	1000390	1	1000391	0		0		0		0		0		0		0		0		0		2
STRG.10550	--	1	1	1000392	1	1000393	0		0		0		0		0		0		0		0		0		2
STRG.10551	--	1	1	1000394	1	1000395	0		0		0		0		0		0		0		0		0		2
STRG.10552	--	1	1	1000396	1	1000397	0		0		0		0		0		0		0		0		0		2
STRG.10553	--	1	1	1000398	1	1000399	0		0		0		0		0		0		0		0		0		2
STRG.10554	--	1	1	1000400	1	1000401	0		0		0		0		0		0		0		0		0		2
STRG.10555	--	1	1	1000402	1	1000403	0		0		0		0		0		0		0		0		0		2
STRG.10556	--	1	1	1000404	1	1000405	0		0		0		0		0		0		0		0		0		2
STRG.10557	--	1	1	1000406	1	1000407	0		0		0		0		0		0		0		0		0		2
STRG.10558	--	1	1	1000408	1	1000409	0		0		0		0		0		0		0		0		0		2
STRG.10559	--	1	1	1000410	1	1000411	0		0		0		0		0		0		0		0		0		2
STRG.10560	--	1	1	1000412	1	1000413	0		0		0		0		0		0		0		0		0		2
STRG.10561	--	1	1	1000414	1	1000415	0		0		0		0		0		0		0		0		0		2
STRG.10562	--	1	1	1000416	1	1000417	0		0		0		0		0		0		0		0		0		2
STRG.10563	--	1	1	1000418	1	1000419	0		0		0		0		0		0		0		0		0		2
STRG.10564	--	1	1	1000420	1	1000421	0		0		0		0		0		0		0		0		0		2
STRG.10565	--	1	1	1000422	1	1000423	0		0		0		0		0		0		0		0		0		2
STRG.10566	--	1	1	1000424	1	1000425	0		0		0		0		0		0		0		0		0		2
STRG.10567	--	1	1	1000426	1	1000427	0		0		0		0		0		0		0		0		0		2
STRG.10568	--	1	1	1000428	1	1000429	0		0		0		0		0		0		0		0		0		2
STRG.10569	--	1	1	1000430	1	1000431	0		0		0		0		0		0		0		0		0		2
STRG.1057	--	1	1	1000432	2	10004331000434	0		0		0		0		0		0		0		0		0		3
STRG.10570	--	1	1	1000435	1	1000436	0		0		0		0		0		0		0		0		0		2
STRG.10571	--	1	1	1000437	1	1000438	0		0		0		0		0		0		0		0		0		2
STRG.10572	--	1	1	1000439	1	1000440	0		0		0		0		0		0		0		0		0		2
STRG.10573	--	1	1	1000441	1	1000442	0		0		0		0		0		0		0		0		0		2
STRG.10574	--	1	1	1000443	1	1000444	0		0		0		0		0		0		0		0		0		2
STRG.10575	--	1	1	1000445	1	1000446	0		0		0		0		0		0		0		0		0		2
STRG.10576	--	1	1	1000447	1	1000448	0		0		0		0		0		0		0		0		0		2
STRG.10577	--	1	1	1000449	1	1000450	0		0		0		0		0		0		0		0		0		2
STRG.10578	--	1	1	1000451	1	1000452	0		0		0		0		0		0		0		0		0		2
STRG.10579	--	1	1	1000453	1	1000454	0		0		0		0		0		0		0		0		0		2
STRG.1064	--	1	1	1000455	1	1000456	0		0		0		0		0		0		0		0		0		2
STRG.10653	--	1	1	1000457	1	1000458	0		0		0		0		0		0		0		0		0		2
STRG.10660	ECT2	1	1	1000459	1	1000460	0		0		0		0		0		0		0		0		0		2
STRG.10662	--	1	1	1000461	1	1000462	0		0		0		0		0		0		0		0		0		2
STRG.10669	--	1	1	1000463	1	1000464	0		0		0		0		0		0		0		0		0		2
STRG.10670	--	1	1	1000465	1	1000466	0		0		0		0		0		0		0		0		0		2
STRG.10674	--	1	1	1000467	1	1000468	0		0		0		0		0		0		0		0		0		2
STRG.10675	--	1	1	1000469	1	1000470	0		0		0		0		0		0		0		0		0		2
STRG.10695	--	1	1	1000471	1	1000472	0		0		0		0		0		0		0		0		0		2
STRG.10697	FNDC3B	1	1	1000473	3	1.00047e+20	0		0		0		0		0		0		0		0		0		4
STRG.10698	--	1	1	1000479	1	1000480	0		0		0		0		0		0		0		0		0		2
STRG.10705	ENSOARG00000020729,ENSOARG00000020731	1	8	1.00048e+55	1	1000489	4	1.00049e+27	4	1.00049e+27	1	1000494	1	1000495	0		0		0		0		0		19
STRG.1071	--	1	2	10005031000504	2	10005051000506	0		0		0		0		0		0		0		0		0		4
STRG.10712	--	1	1	1000509	1	1000510	0		0		0		0		0		0		0		0		0		2
STRG.10713	--	1	1	1000511	1	1000512	0		0		0		0		0		0		0		0		0		2
STRG.10716	--	1	1	1000513	1	1000514	0		0		0		0		0		0		0		0		0		2
STRG.10719	--	1	2	10005151000516	1	1000517	0		0		0		0		0		0		0		0		0		3
STRG.10721	--	1	1	1000518	2	10005191000520	0		0		0		0		2	10005211000521	2	10005221000523	0		0		0		7
STRG.10731	--	1	1	1000528	1	1000529	0		0		0		0		0		0		0		0		0		2
STRG.10734	--	1	1	1000530	1	1000531	0		0		0		0		0		0		0		0		0		2
STRG.10736	--	1	1	1000532	2	10005331000534	0		0		0		0		0		0		0		0		0		3
STRG.10737	--	1	2	10005351000536	1	1000537	0		0		0		0		0		0		0		0		0		3
STRG.10750	--	1	1	1000540	1	1000541	0		0		0		0		0		0		0		0		0		2
STRG.10751	--	1	1	1000542	1	1000543	0		0		0		0		0		0		0		0		0		2
STRG.10752	--	1	1	1000544	1	1000545	0		0		0		0		0		0		0		0		0		2
STRG.10758	--	1	1	1000546	1	1000547	0		0		0		0		0		0		0		0		0		2
STRG.1076	oar-mir-30c	1	6	1.00055e+41	1	1000554	0		0		0		0		2	10005581000560	2	10005591000561	0		0		0		11
STRG.10764	ENSOARG00000020768	1	1	1000562	1	1000563	0		0		0		0		0		0		0		0		2	10005641000565	4
STRG.10773	--	1	1	1000566	2	10005671000568	1	1000569	1	1000570	0		0		0		0		0		0		0		5
STRG.10779	PLD1	1	4	1.00057e+27	1	1000575	2	10005761000578	2	10005771000579	0		0		0		0		0		0		0		9
STRG.10780	--	1	1	1000580	1	1000581	0		0		0		0		0		0		0		0		0		2
STRG.10781	--	1	1	1000582	1	1000583	0		0		0		0		0		0		0		0		0		2
STRG.10782	--	1	1	1000584	1	1000585	0		0		0		0		0		0		0		0		0		2
STRG.1079	--	1	3	1.00059e+20	1	1000589	0		0		0		0		0		0		1	1000590	1	1000591	0		6
STRG.10790	--	1	1	1000592	2	10005931000594	0		0		0		0		0		0		0		0		0		3
STRG.10794	TNIK	1	1	1000595	2	10005961000597	3	1.0006e+20	3	1.0006e+20	0		0		1	1000608	1	1000609	0		0		0		11
STRG.10795	--	1	1	1000612	1	1000613	0		0		0		0		0		0		0		0		0		2
STRG.10796	--	1	1	1000614	1	1000615	0		0		0		0		0		0		0		0		0		2
STRG.108	--	1	1	1000616	1	1000617	0		0		0		0		0		0		0		0		0		2
STRG.10806	--	1	1	1000618	1	1000619	0		0		0		0		0		0		0		0		2	10006201000621	4
STRG.10814	CLDN11	1	1	1000622	1	1000623	0		0		0		0		0		0		0		0		0		2
STRG.10815	--	1	2	10006241000625	1	1000626	0		0		0		0		0		0		0		0		0		3
STRG.10818	--	1	1	1000627	1	1000628	0		0		0		0		0		0		0		0		0		2
STRG.10819	--	1	1	1000629	1	1000630	0		0		0		0		0		0		0		0		0		2
STRG.10828	GPR160	1	1	1000631	1	1000632	0		0		0		0		0		0		0		0		0		2
STRG.10835	PHC3,U6	1	4	1.00063e+27	1	1000637	2	10006381000640	2	10006391000641	0		0		0		0		0		0		2	10006421000643	11
STRG.10841	SEC62	1	1	1000647	1	1000648	0		0		0		0		0		0		0		0		0		2
STRG.10842	ACTRT3	1	1	1000649	1	1000650	0		0		0		0		0		0		0		0		0		2
STRG.10863	ENSOARG00000014724	1	1	1000651	1	1000652	0		0		1	1000653	1	1000654	0		0		0		0		0		4
STRG.10864	--	1	1	1000655	1	1000656	0		0		0		0		0		0		0		0		0		2
STRG.10869	MYNN	1	1	1000657	2	10006581000659	0		0		0		0		0		0		0		0		0		3
STRG.10871	ENSOARG00000014783	1	1	1000660	1	1000661	0		0		0		0		0		0		0		0		0		2
STRG.10872	--	1	1	1000662	1	1000663	0		0		0		0		0		0		0		0		0		2
STRG.10873	--	1	1	1000664	1	1000665	0		0		0		0		0		0		0		0		0		2
STRG.10875	--	1	1	1000666	1	1000667	0		0		0		0		0		0		0		0		0		2
STRG.10877	--	1	1	1000668	1	1000669	0		0		0		0		0		0		0		0		0		2
STRG.10878	--	1	1	1000670	1	1000671	0		0		0		0		0		0		0		0		0		2
STRG.10882	--	1	1	1000672	1	1000673	0		0		0		0		0		0		0		0		0		2
STRG.10888	--	1	1	1000674	1	1000675	0		0		0		0		0		0		0		0		0		2
STRG.10891	ENSOARG00000001137	1	1	1000676	4	1.00068e+27	4	1.00068e+27	4	1.00068e+27	2	10006871000693	2	10006881000688	0		0		0		0		2	10006941000695	19
STRG.10892	--	1	1	1000696	1	1000697	0		0		0		0		0		0		0		0		0		2
STRG.10893	GOLIM4	1	1	1000698	1	1000699	1	1000700	1	1000701	0		0		0		0		0		0		0		4
STRG.109	HDLBP	1	1	1000702	2	10007031000704	1	1000711	1	1000712	0		0		1	1000713	1	1000714	0		0		2	10007171000718	9
STRG.1090	FOXO6	1	1	1000719	1	1000720	0		0		0		0		0		0		0		0		0		2
STRG.10902	--	1	5	1.00072e+34	6	1.00073e+41	6	1.00073e+41	6	1.00073e+41	3	1.00074e+20	3	1.00074e+20	3	1.00075e+20	3	1.00075e+20	1	1000761	1	1000762	6	1.00077e+41	43
STRG.10903	--	1	1	1000778	1	1000779	0		0		0		0		0		0		0		0		0		2
STRG.10904	--	1	1	1000780	1	1000781	0		0		0		0		0		0		0		0		0		2
STRG.10905	--	1	1	1000782	1	1000783	0		0		0		0		0		0		0		0		0		2
STRG.10906	--	1	1	1000784	1	1000785	0		0		0		0		0		0		0		0		0		2
STRG.10907	--	1	1	1000786	1	1000787	0		0		0		0		0		0		0		0		0		2
STRG.10908	--	1	1	1000788	1	1000789	0		0		0		0		0		0		0		0		0		2
STRG.10909	--	1	1	1000790	1	1000791	0		0		0		0		0		0		0		0		0		2
STRG.10910	--	1	1	1000792	1	1000793	0		0		0		0		0		0		0		0		0		2
STRG.10911	--	1	1	1000794	1	1000795	0		0		0		0		0		0		0		0		0		2
STRG.10912	--	1	1	1000796	1	1000797	0		0		0		0		0		0		0		0		0		2
STRG.10913	--	1	1	1000798	1	1000799	0		0		0		0		0		0		0		0		0		2
STRG.10914	--	1	1	1000800	1	1000801	0		0		0		0		0		0		0		0		0		2
STRG.10915	--	1	1	1000802	1	1000803	0		0		0		0		0		0		0		0		0		2
STRG.10916	--	1	1	1000804	1	1000805	0		0		0		0		0		0		0		0		0		2
STRG.10919	--	1	1	1000806	1	1000807	0		0		0		0		0		0		0		0		0		2
STRG.10920	--	1	1	1000808	1	1000809	0		0		0		0		0		0		0		0		0		2
STRG.10921	--	1	2	10008101000811	1	1000812	0		0		0		0		0		0		0		0		0		3
STRG.10922	--	1	1	1000813	1	1000814	0		0		0		0		0		0		0		0		0		2
STRG.10931	--	1	1	1000815	1	1000816	0		0		0		0		0		0		0		0		0		2
STRG.1094	--	1	3	1.00082e+20	1	1000820	3	1.00082e+20	3	1.00082e+20	2	10008231000825	2	10008241000826	0		0		0		0		0		14
STRG.10942	ZBBX	1	1	1000831	1	1000832	2	10008331000835	2	10008341000836	0		0		0		0		0		0		0		6
STRG.10943	--	1	1	1000837	1	1000838	0		0		0		0		0		0		0		0		0		2
STRG.1095	--	1	1	1000839	1	1000840	0		0		0		0		0		0		0		0		0		2
STRG.10953	ENSOARG00000001367	1	3	1.00084e+20	1	1000844	4	1.00085e+27	4	1.00085e+27	2	10008511000855	2	10008521000856	0		0		0		0		0		16
STRG.10954	--	1	2	10008591000860	1	1000861	0		0		0		0		0		0		0		0		0		3
STRG.10960	--	1	1	1000862	1	1000863	0		0		0		0		0		0		0		0		0		2
STRG.10963	BCHE	1	1	1000864	1	1000865	0		0		0		0		0		0		0		0		0		2
STRG.10993	--	1	1	1000866	1	1000867	0		0		0		0		0		0		0		0		0		2
STRG.11011	SLITRK3	1	1	1000868	1	1000869	0		0		0		0		0		0		0		0		0		2
STRG.11014	ENSOARG00000025613	1	1	1000870	2	10008711000872	0		0		0		0		0		0		0		0		0		3
STRG.11028	--	1	1	1000873	1	1000874	0		0		0		0		0		0		0		0		0		2
STRG.11033	--	1	1	1000875	1	1000876	0		0		0		0		0		0		0		0		0		2
STRG.11035	--	1	1	1000877	1	1000878	0		0		0		0		0		0		0		0		0		2
STRG.1104	--	1	1	1000879	1	1000880	0		0		0		0		0		0		0		0		0		2
STRG.11048	SPTSSB	1	1	1000881	2	10008821000883	0		0		0		0		0		0		0		0		0		3
STRG.11051	--	1	1	1000888	1	1000889	0		0		0		0		0		0		0		0		0		2
STRG.11054	--	1	2	10008901000891	1	1000892	0		0		0		0		0		0		0		0		0		3
STRG.11059	ENSOARG00000001927,ENSOARG00000014958	1	2	10008931000894	2	10008951000896	0		0		0		0		1	1000897	1	1000898	0		0		0		6
STRG.1106	--	1	1	1000899	1	1000900	0		0		0		0		0		0		0		0		0		2
STRG.11067	--	1	1	1000901	1	1000902	0		0		0		0		0		0		0		0		0		2
STRG.11071	B3GALNT1	1	2	10009031000904	1	1000905	0		0		0		0		0		0		0		0		0		3
STRG.11073	--	1	1	1000906	1	1000907	0		0		0		0		0		0		0		0		0		2
STRG.11074	--	1	1	1000908	1	1000909	0		0		0		0		0		0		0		0		0		2
STRG.11075	--	1	1	1000910	1	1000911	0		0		0		0		0		0		0		0		0		2
STRG.11076	--	1	1	1000912	1	1000913	0		0		0		0		0		0		0		0		0		2
STRG.11077	--	1	1	1000914	1	1000915	0		0		0		0		0		0		0		0		0		2
STRG.11080	--	1	1	1000916	1	1000917	0		0		0		0		0		0		0		0		0		2
STRG.11081	--	1	1	1000918	1	1000919	0		0		0		0		0		0		0		0		0		2
STRG.11082	--	1	1	1000920	1	1000921	0		0		0		0		0		0		0		0		0		2
STRG.11087	--	1	1	1000922	1	1000923	0		0		0		0		0		0		0		0		0		2
STRG.11095	--	1	1	1000924	1	1000925	0		0		0		0		0		0		0		0		0		2
STRG.11099	--	1	1	1000926	1	1000927	0		0		0		0		0		0		0		0		0		2
STRG.111	--	1	1	1000932	1	1000933	0		0		0		0		0		0		0		0		0		2
STRG.11106	SMC4,oar-mir-16b,ENSOARG00000021258	1	1	1000934	2	10009351000936	0		0		0		0		0		0		0		0		0		3
STRG.11108	ENSOARG00000015013	1	1	1000937	1	1000938	0		0		0		0		0		0		0		0		0		2
STRG.112	--	1	1	1000939	1	1000940	0		0		0		0		0		0		0		0		0		2
STRG.11214	--	1	1	1000941	1	1000942	0		0		0		0		0		0		0		0		0		2
STRG.11217	--	1	1	1000943	1	1000944	0		0		0		0		0		0		0		0		0		2
STRG.11226	--	1	1	1000945	1	1000946	0		0		0		0		0		0		0		0		0		2
STRG.11227	--	1	1	1000947	1	1000948	0		0		0		0		0		0		0		0		0		2
STRG.11251	--	1	1	1000949	1	1000950	0		0		0		0		0		0		0		0		0		2
STRG.11252	--	1	1	1000951	1	1000952	0		0		0		0		0		0		0		0		0		2
STRG.11258	--	1	1	1000953	1	1000954	0		0		0		0		0		0		0		0		0		2
STRG.1126	--	1	2	10009551000956	1	1000957	0		0		0		0		0		0		0		0		0		3
STRG.11266	--	1	1	1000958	1	1000959	0		0		0		0		0		0		0		0		0		2
STRG.1127	--	1	1	1000960	1	1000961	0		0		0		0		0		0		0		0		0		2
STRG.1128	--	1	1	1000962	1	1000963	0		0		0		0		0		0		0		0		0		2
STRG.1129	--	1	1	1000964	1	1000965	0		0		0		0		0		0		0		0		0		2
STRG.11290	--	1	1	1000966	1	1000967	0		0		0		0		0		0		0		0		0		2
STRG.11294	--	1	1	1000968	1	1000969	0		0		0		0		0		0		0		0		0		2
STRG.11297	--	1	1	1000970	1	1000971	0		0		0		0		0		0		0		0		0		2
STRG.1130	--	1	1	1000972	1	1000973	0		0		0		0		0		0		0		0		0		2
STRG.11300	--	1	1	1000974	1	1000975	0		0		0		0		0		0		0		0		0		2
STRG.1131	--	1	1	1000976	1	1000977	0		0		0		0		0		0		0		0		0		2
STRG.11312	--	1	1	1000978	1	1000979	0		0		0		0		0		0		0		0		0		2
STRG.11314	--	1	1	1000980	1	1000981	0		0		0		0		0		0		0		0		0		2
STRG.11317	--	1	1	1000982	1	1000983	0		0		0		0		0		0		0		0		0		2
STRG.11318	--	1	1	1000984	1	1000985	0		0		0		0		0		0		0		0		0		2
STRG.1132	--	1	1	1000986	1	1000987	0		0		0		0		0		0		0		0		0		2
STRG.11322	--	1	1	1000988	1	1000989	0		0		0		0		0		0		0		0		0		2
STRG.11342	--	1	1	1000990	1	1000991	0		0		0		0		0		0		0		0		0		2
STRG.11343	--	1	1	1000992	1	1000993	0		0		0		0		0		0		0		0		0		2
STRG.11344	--	1	1	1000994	1	1000995	0		0		0		0		0		0		0		0		0		2
STRG.11355	MFSD1	1	1	1000996	1	1000997	2	10009981001000	2	10009991000999	0		0		0		0		0		0		0		6
STRG.11357	--	1	1	1001001	1	1001002	0		0		0		0		0		0		0		0		0		2
STRG.11360	--	1	1	1001003	1	1001004	0		0		0		0		0		0		0		0		0		2
STRG.11363	--	1	1	1001005	1	1001006	0		0		0		0		0		0		0		0		0		2
STRG.11364	--	1	1	1001007	2	10010081001009	0		0		0		0		0		0		0		0		0		3
STRG.11372	MLF1	1	1	1001010	1	1001011	2	10010121001014	2	10010131001015	0		0		0		0		0		0		0		6
STRG.11378	--	1	1	1001016	1	1001017	0		0		0		0		0		0		0		0		0		2
STRG.11382	--	1	1	1001018	1	1001019	0		0		0		0		0		0		0		0		0		2
STRG.11384	--	1	1	1001020	1	1001021	0		0		0		0		0		0		0		0		0		2
STRG.11385	--	1	1	1001022	1	1001023	0		0		0		0		0		0		0		0		0		2
STRG.11386	--	1	1	1001024	1	1001025	0		0		0		0		0		0		0		0		0		2
STRG.11387	--	1	1	1001026	1	1001027	0		0		0		0		0		0		0		0		0		2
STRG.11388	--	1	1	1001028	1	1001029	0		0		0		0		0		0		0		0		0		2
STRG.11391	PTX3	1	1	1001030	1	1001031	0		0		0		0		0		0		0		0		0		2
STRG.11392	VEPH1	1	1	1001032	1	1001033	0		0		0		0		0		0		0		0		0		2
STRG.11411	--	1	1	1001034	1	1001035	1	1001036	1	1001037	0		0		8	1.00104e+55	8	1.00104e+55	5	1.00104e+34	5	1.00105e+34	4	1.00107e+27	34
STRG.11443	--	1	1	1001076	2	10010771001078	0		0		0		0		0		0		0		0		0		3
STRG.11444	SSR3	1	1	1001079	1	1001080	0		0		0		0		0		0		0		0		0		2
STRG.11445	KCNAB1	1	1	1001081	1	1001082	0		0		0		0		0		0		0		0		0		2
STRG.11469	--	1	1	1001083	1	1001084	0		0		0		0		0		0		0		0		0		2
STRG.11470	--	1	1	1001085	1	1001086	0		0		0		0		0		0		0		0		0		2
STRG.11471	--	1	1	1001087	1	1001088	0		0		0		0		0		0		0		0		0		2
STRG.11475	--	1	1	1001089	1	1001090	0		0		0		0		0		0		0		0		0		2
STRG.11478	--	1	1	1001091	1	1001092	0		0		0		0		0		0		0		0		0		2
STRG.11480	SLC33A1	1	1	1001093	1	1001094	0		0		0		0		0		0		0		0		0		2
STRG.11481	--	1	1	1001095	1	1001096	0		0		0		0		0		0		0		0		0		2
STRG.11496	--	1	1	1001097	1	1001098	1	1001099	1	1001100	0		0		0		0		0		0		0		4
STRG.11514	--	1	2	10011011001102	1	1001103	0		0		0		0		0		0		0		0		0		3
STRG.11515	--	1	1	1001104	2	10011051001106	2	10011071001111	2	10011081001112	0		0		1	1001113	1	1001114	0		0		0		9
STRG.11521	--	1	1	1001115	1	1001116	0		0		0		0		0		0		0		0		0		2
STRG.11523	--	1	1	1001117	1	1001118	0		0		0		0		0		0		0		0		0		2
STRG.11528	GPR149,DHX36	1	4	1.00112e+27	1	1001123	0		0		0		0		0		0		0		0		0		5
STRG.11530	--	1	1	1001127	1	1001128	0		0		0		0		0		0		0		0		0		2
STRG.11532	--	1	1	1001129	1	1001130	0		0		0		0		0		0		0		0		0		2
STRG.11533	--	1	1	1001131	1	1001132	0		0		0		0		0		0		0		0		0		2
STRG.11538	--	1	1	1001133	1	1001134	0		0		0		0		0		0		0		0		0		2
STRG.11543	--	1	1	1001135	1	1001136	0		0		0		0		0		0		0		0		0		2
STRG.11552	--	1	1	1001137	1	1001138	0		0		0		0		0		0		0		0		0		2
STRG.11578	--	1	1	1001139	1	1001140	0		0		0		0		0		0		0		0		0		2
STRG.11579	--	1	1	1001141	1	1001142	0		0		0		0		0		0		0		0		2	10011431001144	4
STRG.11580	--	1	1	1001145	1	1001146	0		0		0		0		0		0		0		0		0		2
STRG.11583	--	1	2	10011471001148	1	1001149	0		0		0		0		0		0		0		0		0		3
STRG.11585	SUCNR1	1	1	1001150	1	1001151	0		0		0		0		0		0		0		0		0		2
STRG.11592	AADAC	1	1	1001152	1	1001153	0		0		0		0		0		0		0		0		0		2
STRG.11598	ENSOARG00000015222	1	1	1001154	1	1001155	0		0		0		0		0		0		0		0		0		2
STRG.11599	--	1	1	1001156	2	10011571001158	2	10011591001161	2	10011601001162	0		0		0		0		0		0		0		7
STRG.11600	--	1	1	1001163	1	1001164	0		0		0		0		0		0		0		0		0		2
STRG.11619	SIAH2	1	1	1001165	1	1001166	0		0		0		0		0		0		0		0		0		2
STRG.11647	IGSF10	1	1	1001167	1	1001168	0		0		0		0		0		0		0		0		0		2
STRG.11648	P2RY12	1	1	1001169	2	10011701001171	2	10011721001174	2	10011731001173	0		0		0		0		0		0		2	10011751001176	9
STRG.11651	--	1	1	1001177	1	1001178	0		0		0		0		0		0		0		0		0		2
STRG.11654	P2RY14	1	1	1001179	1	1001180	1	1001181	1	1001182	0		0		0		0		0		0		0		4
STRG.11657	MED12L	1	3	1.00118e+20	3	1.00119e+20	0		0		0		0		1	1001189	1	1001190	0		0		0		8
STRG.11658	--	1	1	1001191	1	1001192	0		0		0		0		0		0		0		0		0		2
STRG.1166	--	1	1	1001193	1	1001194	0		0		0		0		0		0		0		0		0		2
STRG.11660	--	1	1	1001195	1	1001196	0		0		0		0		0		0		0		0		0		2
STRG.11661	EIF2A	1	1	1001197	1	1001198	0		0		0		0		0		0		0		0		0		2
STRG.11663	ENSOARG00000004546	1	1	1001199	1	1001200	0		0		0		0		0		0		0		0		0		2
STRG.11682	TSC22D2	1	1	1001201	2	10012021001203	1	1001204	1	1001205	0		0		0		0		0		0		0		5
STRG.11683	TM4SF4	1	1	1001206	1	1001207	0		0		0		0		0		0		0		0		0		2
STRG.11686	--	1	1	1001208	1	1001209	0		0		0		0		0		0		0		0		0		2
STRG.1169	--	1	1	1001210	3	1.00121e+20	0		0		0		0		0		0		0		0		0		4
STRG.11690	TM4SF1	1	2	10012161001217	1	1001218	0		0		0		0		0		0		0		0		0		3
STRG.11691	--	1	1	1001219	1	1001220	0		0		0		0		0		0		0		0		0		2
STRG.11692	TM4SF18	1	2	10012211001222	1	1001223	1	1001224	1	1001225	0		0		0		0		0		0		0		5
STRG.11695	WWTR1	1	1	1001226	2	10012271001228	0		0		0		0		0		0		0		0		0		3
STRG.1170	--	1	1	1001229	1	1001230	0		0		0		0		0		0		0		0		0		2
STRG.11705	--	1	1	1001231	1	1001232	0		0		0		0		0		0		0		0		0		2
STRG.11708	--	1	2	10012331001234	1	1001235	0		0		0		0		0		0		0		0		0		3
STRG.11709	--	1	1	1001238	1	1001239	0		0		0		0		0		0		0		0		0		2
STRG.11711	--	1	1	1001240	1	1001241	0		0		0		0		0		0		0		0		0		2
STRG.11719	ANKUB1	1	2	10012421001243	1	1001244	0		0		0		0		0		0		0		0		0		3
STRG.1172	FOXJ3	1	1	1001245	1	1001246	1	1001247	1	1001248	0		0		0		0		0		0		0		4
STRG.11721	RNF13	1	1	1001249	1	1001250	1	1001251	1	1001252	0		0		0		0		0		0		2	10012531001254	6
STRG.11729	CP	1	1	1001255	2	10012561001257	0		0		0		0		0		0		0		0		0		3
STRG.11730	HPS3	1	1	1001258	1	1001259	0		0		0		0		0		0		0		0		0		2
STRG.11734	--	1	1	1001260	1	1001261	0		0		0		0		0		0		0		0		0		2
STRG.11736	GYG1	1	1	1001262	1	1001263	1	1001264	1	1001265	0		0		0		0		0		0		0		4
STRG.11741	AGTR1	1	1	1001266	1	1001267	0		0		0		0		0		0		0		0		0		2
STRG.11745	--	1	1	1001268	1	1001269	0		0		0		0		0		0		0		0		0		2
STRG.11747	--	1	1	1001270	2	10012711001272	0		0		0		0		0		0		0		0		0		3
STRG.11765	--	1	1	1001273	1	1001274	0		0		0		0		0		0		0		0		0		2
STRG.11770	--	1	1	1001275	1	1001276	0		0		0		0		0		0		0		0		0		2
STRG.118	--	1	1	1001277	1	1001278	0		0		0		0		0		0		0		0		0		2
STRG.1182	--	1	1	1001279	1	1001280	0		0		0		0		0		0		0		0		0		2
STRG.11826	--	1	1	1001281	1	1001282	0		0		0		0		0		0		0		0		0		2
STRG.1183	--	1	1	1001283	1	1001284	0		0		0		0		0		0		0		0		0		2
STRG.1184	PPCS	1	5	1.00129e+34	1	1001290	1	1001291	1	1001292	0		0		0		0		0		0		2	10012931001294	10
STRG.1185	--	1	1	1001295	1	1001296	0		0		0		0		0		0		0		0		0		2
STRG.119	--	1	1	1001297	1	1001298	0		0		0		0		0		0		0		0		0		2
STRG.11934	MAPRE1	1	1	1001299	1	1001300	0		0		0		0		0		0		0		0		0		2
STRG.11940	--	1	1	1001301	1	1001302	0		0		0		0		0		0		0		0		0		2
STRG.11944	--	1	2	10013031001304	1	1001305	0		0		0		0		0		0		0		0		0		3
STRG.11957	--	1	1	1001306	1	1001307	0		0		0		0		0		0		0		0		0		2
STRG.1197	--	1	1	1001308	1	1001309	0		0		0		0		0		0		0		0		0		2
STRG.11971	PLSCR5	1	1	1001310	1	1001311	0		0		0		0		0		0		0		0		0		2
STRG.11978	ENSOARG00000005557	1	1	1001312	1	1001313	0		0		0		0		0		0		0		0		0		2
STRG.11979	--	1	1	1001314	1	1001315	0		0		0		0		0		0		0		0		0		2
STRG.1198	--	1	1	1001316	2	10013171001318	0		0		0		0		1	1001319	1	1001320	0		0		0		5
STRG.11994	--	1	3	1.00132e+20	1	1001324	0		0		0		0		0		0		0		0		0		4
STRG.11996	ENSOARG00000025623	1	1	1001325	1	1001326	0		0		0		0		0		0		0		0		0		2
STRG.1201	PPIH	1	1	1001327	1	1001328	1	1001329	1	1001330	0		0		0		0		0		0		2	10013311001332	6
STRG.12017	--	1	1	1001333	1	1001334	0		0		0		0		0		0		0		0		0		2
STRG.12024	--	1	2	10013351001336	1	1001337	0		0		0		0		0		0		0		0		0		3
STRG.12028	--	1	1	1001338	1	1001339	0		0		0		0		0		0		0		0		0		2
STRG.1203	C1orf50	1	2	10013401001341	1	1001342	0		0		0		0		0		0		0		0		2	10013431001344	5
STRG.12048	PLOD2	1	5	1.00135e+34	1	1001350	1	1001351	1	1001352	0		0		0		0		0		0		0		8
STRG.12049	--	1	1	1001355	1	1001356	0		0		0		0		0		0		0		0		0		2
STRG.12050	--	1	1	1001357	1	1001358	0		0		0		0		0		0		0		0		0		2
STRG.12088	--	1	1	1001359	1	1001360	0		0		0		0		0		0		0		0		0		2
STRG.12109	--	1	1	1001361	1	1001362	0		0		0		0		0		0		0		0		0		2
STRG.12130	--	1	1	1001363	1	1001364	0		0		0		0		0		0		0		0		0		2
STRG.12141	--	1	2	10013651001366	2	10013671001368	0		0		0		0		0		0		0		0		0		4
STRG.12142	ENSOARG00000005732	1	1	1001369	1	1001370	0		0		0		0		0		0		0		0		0		2
STRG.12143	--	1	1	1001371	1	1001372	0		0		0		0		0		0		0		0		0		2
STRG.12147	--	1	1	1001373	1	1001374	0		0		0		0		0		0		0		0		0		2
STRG.12148	--	1	1	1001375	1	1001376	0		0		0		0		0		0		0		0		0		2
STRG.12154	PCOLCE2	1	1	1001377	1	1001378	0		0		0		0		0		0		0		0		0		2
STRG.12156	--	1	1	1001379	1	1001380	0		0		0		0		2	10013811001387	2	10013821001388	2	10013831001385	2	10013841001386	0		10
STRG.12160	TRPC1	1	2	10013891001390	1	1001391	4	1.00139e+27	4	1.00139e+27	0		0		0		0		0		0		2	10014001001401	13
STRG.12161	--	1	1	1001402	3	1.0014e+20	0		0		0		0		0		0		0		0		0		4
STRG.12162	--	1	1	1001406	1	1001407	0		0		0		0		0		0		0		0		0		2
STRG.12174	--	1	1	1001408	1	1001409	0		0		0		0		0		0		0		0		0		2
STRG.12182	--	1	1	1001410	1	1001411	0		0		0		0		0		0		0		0		0		2
STRG.12185	--	1	2	10014121001413	1	1001414	0		0		0		0		0		0		0		0		0		3
STRG.12186	--	1	1	1001415	1	1001416	0		0		0		0		0		0		0		0		0		2
STRG.12187	XRN1	1	3	1.00142e+20	1	1001420	1	1001421	1	1001422	0		0		1	1001423	1	1001424	0		0		0		8
STRG.12198	ATP1B3	1	2	10014251001426	1	1001427	0		0		0		0		0		0		0		0		0		3
STRG.122	--	1	2	10014301001431	1	1001432	0		0		0		0		0		0		0		0		0		3
STRG.12203	GK5	1	4	1.00143e+27	1	1001437	0		0		0		0		0		0		1	1001438	1	1001439	0		7
STRG.12206	RNF7	1	1	1001440	1	1001441	0		0		0		0		0		0		0		0		0		2
STRG.1221	ERMAP	1	1	1001442	1	1001443	0		0		0		0		0		0		0		0		0		2
STRG.12212	ENSOARG00000025625	1	1	1001444	2	10014451001446	0		0		0		0		0		0		0		0		0		3
STRG.1222	--	1	1	1001447	1	1001448	0		0		0		0		0		0		0		0		0		2
STRG.12232	PXYLP1	1	3	1.00145e+20	1	1001452	0		0		0		0		0		0		0		0		0		4
STRG.12233	--	1	1	1001453	1	1001454	0		0		0		0		0		0		0		0		0		2
STRG.12234	--	1	1	1001455	1	1001456	0		0		0		0		0		0		0		0		0		2
STRG.12236	RASA2,ZBTB38	1	1	1001457	5	1.00146e+34	3	1.00146e+20	3	1.00146e+20	0		0		1	1001472	1	1001473	0		0		4	1.00147e+27	18
STRG.12237	--	1	1	1001478	1	1001479	0		0		0		0		0		0		0		0		0		2
STRG.12241	--	1	1	1001480	1	1001481	0		0		0		0		0		0		0		0		0		2
STRG.12257	SLC25A36	1	1	1001482	1	1001483	1	1001484	1	1001485	0		0		1	1001486	1	1001487	0		0		2	10014881001489	8
STRG.12265	RBP2	1	1	1001490	1	1001491	0		0		0		0		0		0		0		0		0		2
STRG.12266	RBP1	1	1	1001492	1	1001493	0		0		0		0		0		0		0		0		0		2
STRG.12269	--	1	1	1001494	1	1001495	0		0		0		0		0		0		0		0		0		2
STRG.12270	--	1	1	1001496	1	1001497	0		0		0		0		0		0		0		0		0		2
STRG.12271	--	1	1	1001498	1	1001499	0		0		0		0		0		0		0		0		0		2
STRG.12272	--	1	1	1001500	1	1001501	0		0		0		0		0		0		0		0		0		2
STRG.12291	--	1	1	1001502	1	1001503	0		0		0		0		0		0		0		0		0		2
STRG.12296	--	1	1	1001504	3	1.00151e+20	0		0		0		0		0		0		0		0		0		4
STRG.12297	--	1	1	1001514	1	1001515	0		0		0		0		0		0		0		0		0		2
STRG.12298	--	1	1	1001516	1	1001517	0		0		0		0		0		0		0		0		0		2
STRG.12299	--	1	1	1001518	1	1001519	0		0		0		0		0		0		0		0		0		2
STRG.12300	--	1	1	1001520	1	1001521	0		0		0		0		0		0		0		0		0		2
STRG.12301	--	1	1	1001522	1	1001523	0		0		0		0		0		0		0		0		0		2
STRG.12302	--	1	1	1001524	1	1001525	0		0		0		0		0		0		0		0		0		2
STRG.12303	--	1	1	1001526	1	1001527	0		0		0		0		0		0		0		0		0		2
STRG.12304	--	1	1	1001528	1	1001529	0		0		0		0		0		0		0		0		0		2
STRG.12307	--	1	1	1001530	1	1001531	0		0		0		0		0		0		0		0		0		2
STRG.1235	FAM183A	1	1	1001532	1	1001533	0		0		0		0		0		0		0		0		0		2
STRG.12355	ENSOARG00000023628	1	1	1001534	2	10015351001536	0		0		0		0		0		0		0		0		0		3
STRG.12356	--	1	1	1001541	1	1001542	0		0		0		0		0		0		0		0		0		2
STRG.1237	ENSOARG00000020502	1	1	1001543	1	1001544	0		0		0		0		0		0		0		0		0		2
STRG.12370	DBR1	1	1	1001545	1	1001546	0		0		0		0		0		0		0		0		0		2
STRG.12374	--	1	1	1001547	1	1001548	0		0		0		0		0		0		0		0		0		2
STRG.12377	--	1	2	10015491001550	1	1001551	0		0		0		0		1	1001552	1	1001553	0		0		0		5
STRG.12378	--	1	1	1001554	1	1001555	0		0		0		0		0		0		0		0		0		2
STRG.12380	--	1	1	1001556	2	10015571001558	0		0		0		0		0		0		0		0		0		3
STRG.12384	--	1	1	1001559	1	1001560	0		0		0		0		0		0		0		0		0		2
STRG.1239	C1orf210	1	1	1001561	1	1001562	0		0		0		0		0		0		0		0		0		2
STRG.12395	--	1	1	1001563	1	1001564	0		0		0		0		0		0		0		0		0		2
STRG.1240	--	1	1	1001565	1	1001566	0		0		0		0		0		0		0		0		0		2
STRG.12401	--	1	1	1001567	1	1001568	0		0		0		0		0		0		0		0		0		2
STRG.12408	--	1	2	10015691001570	1	1001571	0		0		0		0		0		0		0		0		0		3
STRG.12420	--	1	7	1.00157e+48	1	1001579	0		0		0		0		2	10015921001597	2	10015931001598	0		0		0		12
STRG.12422	CEP70	1	1	1001607	1	1001608	0		0		0		0		0		0		0		0		0		2
STRG.12430	ESYT3	1	1	1001609	3	1.00161e+20	0		0		0		0		0		0		0		0		0		4
STRG.12436	ESYT3	1	1	1001613	1	1001614	0		0		0		0		0		0		0		0		0		2
STRG.12439	--	1	1	1001615	1	1001616	0		0		0		0		0		0		0		0		0		2
STRG.12440	--	1	2	10016171001618	1	1001619	1	1001622	1	1001623	0		0		0		0		0		0		0		5
STRG.12443	--	1	1	1001624	1	1001625	0		0		0		0		0		0		0		0		0		2
STRG.1247	--	1	1	1001626	1	1001627	0		0		0		0		0		0		0		0		0		2
STRG.12470	--	1	4	1.00163e+27	1	1001632	0		0		0		0		0		0		0		0		0		5
STRG.12490	--	1	1	1001633	1	1001634	0		0		0		0		0		0		0		0		0		2
STRG.12508	--	1	1	1001635	1	1001636	0		0		0		0		0		0		0		0		0		2
STRG.12512	PCCB	1	1	1001637	1	1001638	0		0		0		0		0		0		0		0		0		2
STRG.12515	--	1	1	1001639	1	1001640	0		0		0		0		0		0		0		0		0		2
STRG.12516	--	1	1	1001641	1	1001642	0		0		0		0		0		0		0		0		0		2
STRG.12521	MSL2	1	1	1001643	1	1001644	0		0		0		0		0		0		0		0		0		2
STRG.12522	--	1	1	1001645	1	1001646	0		0		0		0		0		0		0		0		0		2
STRG.12524	--	1	1	1001647	1	1001648	0		0		0		0		0		0		0		0		0		2
STRG.12556	PPP2R3A	1	1	1001649	1	1001650	0		0		0		0		0		0		0		0		0		2
STRG.12564	KY	1	1	1001651	1	1001652	0		0		0		0		0		0		0		0		0		2
STRG.1257	--	1	3	1.00165e+20	1	1001656	0		0		0		0		0		0		0		0		0		4
STRG.12588	CEP63	1	3	1.00166e+20	1	1001660	2	10016611001665	2	10016621001666	1	1001663	1	1001664	0		0		0		0		2	10016671001668	12
STRG.12589	--	1	1	1001669	1	1001670	0		0		0		0		0		0		0		0		0		2
STRG.12590	--	1	5	1.00167e+34	1	1001676	0		0		0		0		0		0		0		0		0		6
STRG.12591	--	1	3	1.00168e+20	1	1001680	0		0		0		0		1	1001681	1	1001682	0		0		0		6
STRG.12593	EPHB1	1	1	1001683	3	1.00168e+20	0		0		0		0		0		0		0		0		0		4
STRG.1261	--	1	1	1001687	1	1001688	0		0		0		0		0		0		0		0		0		2
STRG.12650	--	1	1	1001689	1	1001690	0		0		0		0		0		0		0		0		0		2
STRG.12653	--	1	1	1001691	1	1001692	0		0		0		0		0		0		0		0		0		2
STRG.12655	--	1	1	1001693	1	1001694	0		0		0		0		0		0		0		0		0		2
STRG.12674	--	1	2	10016951001696	1	1001697	0		0		0		0		0		0		0		0		0		3
STRG.12675	SLCO2A1	1	1	1001698	1	1001699	0		0		0		0		0		0		0		0		0		2
STRG.12676	--	1	1	1001700	1	1001701	0		0		0		0		0		0		0		0		0		2
STRG.12681	--	1	1	1001702	1	1001703	0		0		0		0		0		0		0		0		0		2
STRG.12683	--	1	1	1001704	1	1001705	0		0		0		0		0		0		0		0		0		2
STRG.12697	SRPRB	1	1	1001706	2	10017071001708	1	1001709	1	1001710	0		0		0		0		0		0		0		5
STRG.1271	--	1	1	1001713	1	1001714	0		0		0		0		1	1001715	1	1001716	0		0		0		4
STRG.12712	ENSOARG00000008517	1	1	1001717	2	10017181001719	0		0		0		0		0		0		0		0		0		3
STRG.12715	--	1	2	10017201001721	1	1001722	1	1001723	1	1001724	0		0		0		0		1	1001725	1	1001726	2	10017291001730	9
STRG.12725	--	1	1	1001731	1	1001732	0		0		0		0		0		0		0		0		0		2
STRG.12726	CDV3	1	1	1001733	2	10017341001735	0		0		0		0		0		0		0		0		0		3
STRG.12728	--	1	1	1001736	1	1001737	0		0		0		0		0		0		0		0		0		2
STRG.12744	--	1	1	1001738	1	1001739	0		0		0		0		0		0		0		0		0		2
STRG.12750	--	1	1	1001740	1	1001741	0		0		0		0		0		0		0		0		0		2
STRG.12766	--	1	1	1001742	4	1.00174e+27	0		0		0		0		0		0		0		0		0		5
STRG.12769	--	1	1	1001752	1	1001753	0		0		0		0		0		0		0		0		0		2
STRG.12770	--	1	1	1001754	1	1001755	0		0		0		0		0		0		0		0		0		2
STRG.12771	--	1	1	1001758	1	1001759	0		0		0		0		0		0		0		0		0		2
STRG.12772	--	1	1	1001760	1	1001761	0		0		0		0		0		0		0		0		0		2
STRG.12773	--	1	1	1001762	1	1001763	0		0		0		0		0		0		0		0		0		2
STRG.12774	--	1	1	1001764	1	1001765	0		0		0		0		0		0		0		0		0		2
STRG.12775	--	1	1	1001766	1	1001767	0		0		0		0		0		0		0		0		0		2
STRG.12776	--	1	1	1001768	1	1001769	0		0		0		0		0		0		0		0		0		2
STRG.1278	ELOVL1	1	1	1001770	3	1.00177e+20	1	1001774	1	1001775	0		0		0		0		0		0		0		6
STRG.1280	SZT2	1	1	1001776	2	10017771001778	0		0		0		0		3	1.00178e+20	3	1.00178e+20	0		0		0		9
STRG.12818	--	1	2	10017891001790	1	1001791	1	1001792	1	1001793	0		0		5	1.00179e+34	5	1.0018e+34	1	1001798	1	1001799	2	10018071001808	19
STRG.1282	HYI	1	1	1001809	1	1001810	0		0		0		0		0		0		0		0		0		2
STRG.12820	UBA5	1	1	1001811	1	1001812	0		0		0		0		0		0		0		0		0		2
STRG.12827	ACAD11	1	1	1001813	1	1001814	0		0		0		0		0		0		0		0		0		2
STRG.12831	ACPP	1	1	1001815	1	1001816	0		0		0		0		0		0		0		0		0		2
STRG.1284	--	1	4	1.00182e+27	1	1001821	0		0		0		0		0		0		0		0		0		5
STRG.12844	DNAJC13	1	1	1001824	1	1001825	1	1001826	1	1001827	0		0		1	1001828	1	1001829	0		0		0		6
STRG.12845	--	1	1	1001830	1	1001831	0		0		0		0		0		0		0		0		0		2
STRG.1285	--	1	1	1001832	1	1001833	0		0		0		0		0		0		0		0		0		2
STRG.12850	--	1	2	10018341001835	1	1001836	0		0		0		0		0		0		0		0		0		3
STRG.12851	--	1	1	1001837	1	1001838	0		0		0		0		0		0		0		0		0		2
STRG.12852	--	1	1	1001839	1	1001840	0		0		0		0		0		0		0		0		0		2
STRG.12853	--	1	1	1001841	1	1001842	0		0		0		0		0		0		0		0		0		2
STRG.1286	--	1	1	1001843	2	10018441001845	0		0		0		0		0		0		0		0		0		3
STRG.12862	--	1	1	1001846	1	1001847	0		0		0		0		0		0		0		0		0		2
STRG.12863	--	1	2	10018481001849	1	1001850	0		0		0		0		1	1001851	1	1001852	0		0		0		5
STRG.12864	--	1	1	1001857	1	1001858	0		0		0		0		0		0		0		0		0		2
STRG.1287	--	1	1	1001859	1	1001860	0		0		0		0		0		0		0		0		0		2
STRG.12875	PSMG1	1	1	1001861	1	1001862	0		0		0		0		0		0		0		0		0		2
STRG.12876	--	1	1	1001863	4	1.00186e+27	0		0		1	1001868	1	1001869	0		0		0		0		0		7
STRG.12877	--	1	1	1001870	1	1001871	0		0		0		0		0		0		0		0		0		2
STRG.12878	--	1	1	1001872	1	1001873	0		0		0		0		0		0		0		0		0		2
STRG.12888	--	1	1	1001874	1	1001875	0		0		0		0		0		0		0		0		0		2
STRG.12889	--	1	2	10018761001877	1	1001878	0		0		0		0		0		0		0		0		0		3
STRG.12890	--	1	1	1001879	1	1001880	0		0		0		0		0		0		0		0		0		2
STRG.129	--	1	1	1001881	1	1001882	0		0		0		0		0		0		0		0		0		2
STRG.12909	ATP2C1	1	4	1.00188e+27	1	1001887	1	1001888	1	1001889	0		0		0		0		0		0		0		7
STRG.1291	--	1	1	1001890	2	10018911001892	1	1001893	1	1001894	0		0		0		0		0		0		0		5
STRG.12911	--	1	1	1001897	1	1001898	0		0		0		0		0		0		0		0		0		2
STRG.12912	--	1	1	1001899	1	1001900	0		0		0		0		0		0		0		0		0		2
STRG.12914	LCA5L	1	1	1001901	1	1001902	0		0		0		0		0		0		0		0		0		2
STRG.12923	B3GALT5	1	2	10019031001904	1	1001905	0		0		2	10019061001908	2	10019071001907	0		0		0		0		0		7
STRG.1293	--	1	2	10019091001910	1	1001911	0		0		0		0		0		0		0		0		0		3
STRG.12933	--	1	1	1001912	1	1001913	0		0		0		0		0		0		0		0		0		2
STRG.12937	--	1	1	1001914	1	1001915	0		0		0		0		0		0		0		0		0		2
STRG.1294	PTPRF	1	1	1001916	1	1001917	0		0		0		0		0		0		0		0		0		2
STRG.12943	BRWD1	1	1	1001918	2	10019191001920	0		0		0		0		0		0		0		0		0		3
STRG.12944	ENSOARG00000009669,ENSOARG00000015679	1	1	1001921	2	10019221001923	0		0		0		0		0		0		0		0		0		3
STRG.12955	--	1	1	1001924	1	1001925	0		0		0		0		0		0		0		0		0		2
STRG.12956	BACE2	1	1	1001926	1	1001927	0		0		0		0		0		0		0		0		0		2
STRG.12957	--	1	1	1001928	1	1001929	0		0		0		0		0		0		0		0		0		2
STRG.12959	--	1	1	1001930	1	1001931	0		0		0		0		0		0		0		0		0		2
STRG.12960	MX2	1	3	1.00193e+20	1	1001935	2	10019361001938	2	10019371001937	0		0		0		0		0		0		0		8
STRG.12964	TMPRSS2	1	1	1001939	1	1001940	0		0		0		0		0		0		0		0		0		2
STRG.12965	--	1	1	1001941	1	1001942	0		0		0		0		0		0		0		0		0		2
STRG.12968	--	1	1	1001943	1	1001944	0		0		0		0		0		0		0		0		0		2
STRG.12969	RIPK4	1	1	1001945	1	1001946	0		0		0		0		0		0		0		0		0		2
STRG.12973	--	1	1	1001947	1	1001948	0		0		0		0		0		0		0		0		0		2
STRG.12974	--	1	1	1001949	1	1001950	0		0		0		0		0		0		0		0		0		2
STRG.12982	--	1	1	1001951	1	1001952	0		0		0		0		0		0		0		0		0		2
STRG.12987	--	1	1	1001953	1	1001954	0		0		0		0		0		0		0		0		0		2
STRG.12993	--	1	1	1001955	1	1001956	0		0		0		0		0		0		0		0		0		2
STRG.130	MTERF4	1	3	1.00196e+20	1	1001960	1	1001961	1	1001962	0		0		0		0		0		0		0		6
STRG.13000	TFF2	1	1	1001963	1	1001964	0		0		0		0		0		0		0		0		0		2
STRG.13004	--	1	1	1001965	1	1001966	0		0		0		0		0		0		0		0		0		2
STRG.13008	--	1	3	1.00197e+20	1	1001970	0		0		0		0		1	1001971	1	1001972	2	10019731001973	2	10019741001979	2	10019801001981	12
STRG.13012	RSPH1	1	1	1001984	1	1001985	0		0		0		0		0		0		0		0		0		2
STRG.13013	SLC37A1	1	3	1.00199e+20	1	1001989	0		0		0		0		0		0		0		0		0		4
STRG.13014	--	1	1	1001990	1	1001991	0		0		0		0		0		0		0		0		0		2
STRG.13021	ENSOARG00000010055	1	1	1001992	2	10019931001994	0		0		0		0		0		0		0		0		0		3
STRG.13022	--	1	1	1001995	1	1001996	0		0		0		0		0		0		0		0		0		2
STRG.13023	--	1	1	1001997	1	1001998	0		0		0		0		0		0		0		0		0		2
STRG.13024	--	1	1	1001999	1	1002000	0		0		0		0		0		0		0		0		0		2
STRG.13025	--	1	1	1002001	1	1002002	0		0		0		0		0		0		0		0		0		2
STRG.13026	--	1	1	1002003	1	1002004	0		0		0		0		0		0		0		0		0		2
STRG.13027	--	1	1	1002005	1	1002006	0		0		0		0		0		0		0		0		0		2
STRG.13028	--	1	1	1002007	1	1002008	0		0		0		0		0		0		0		0		0		2
STRG.13029	--	1	1	1002009	1	1002010	0		0		0		0		0		0		0		0		0		2
STRG.13030	--	1	1	1002011	1	1002012	0		0		0		0		0		0		0		0		0		2
STRG.1305	--	1	6	1.00201e+41	1	1002019	0		0		0		0		1	1002020	1	1002021	0		0		0		9
STRG.13051	--	1	4	1.00202e+27	1	1002026	0		0		0		0		0		0		0		0		0		5
STRG.13054	WDR4	1	1	1002029	1	1002030	0		0		0		0		0		0		0		0		2	10020311002032	4
STRG.13055	NDUFV3	1	1	1002033	1	1002034	1	1002035	1	1002036	0		0		0		0		0		0		0		4
STRG.13058	--	1	1	1002037	1	1002038	0		0		0		0		0		0		0		0		0		2
STRG.1306	Metazoa_SRP	1	1	1002039	1	1002040	0		0		0		0		0		0		0		0		0		2
STRG.13061	--	1	1	1002041	1	1002042	0		0		0		0		0		0		0		0		0		2
STRG.13063	--	1	1	1002043	1	1002044	0		0		0		0		0		0		0		0		0		2
STRG.13064	ENSOARG00000011128	1	1	1002045	1	1002046	0		0		0		0		0		0		0		0		0		2
STRG.13068	ENSOARG00000011162	1	1	1002047	1	1002048	0		0		0		0		0		0		0		0		0		2
STRG.13069	--	1	2	10020491002050	1	1002051	0		0		0		0		1	1002052	1	1002053	0		0		0		5
STRG.1307	--	1	1	1002054	1	1002055	0		0		0		0		0		0		0		0		0		2
STRG.13079	--	1	1	1002056	1	1002057	0		0		0		0		0		0		0		0		0		2
STRG.1308	--	1	1	1002058	1	1002059	0		0		0		0		0		0		0		0		0		2
STRG.13080	ENSOARG00000011235	1	1	1002060	1	1002061	0		0		0		0		0		0		0		0		0		2
STRG.13083	--	1	1	1002062	1	1002063	0		0		0		0		0		0		0		0		0		2
STRG.13085	--	1	2	10020641002065	1	1002066	0		0		0		0		0		0		0		0		0		3
STRG.1309	--	1	1	1002069	1	1002070	0		0		0		0		0		0		0		0		0		2
STRG.13092	ENSOARG00000011405	1	1	1002071	2	10020721002073	0		0		0		0		0		0		0		0		0		3
STRG.13096	--	1	2	10020741002075	1	1002076	0		0		0		0		0		0		0		0		2	10020771002078	5
STRG.13097	HSF2BP	1	3	1.00208e+20	1	1002082	0		0		0		0		0		0		0		0		0		4
STRG.1310	--	1	1	1002083	1	1002084	0		0		0		0		0		0		0		0		0		2
STRG.13100	ENSOARG00000011345	1	2	10020851002086	1	1002087	0		0		0		0		0		0		0		0		0		3
STRG.13103	--	1	3	1.00209e+20	1	1002091	0		0		1	1002092	1	1002093	0		0		0		0		0		6
STRG.13105	ENSOARG00000011672	1	2	10020981002099	1	1002100	0		0		0		0		2	10021011002101	2	10021021002103	0		0		2	10021041002105	9
STRG.13106	ENSOARG00000011590	1	2	10021061002107	1	1002108	0		0		0		0		0		0		0		0		0		3
STRG.13108	ENSOARG00000011711	1	1	1002109	1	1002110	0		0		0		0		0		0		0		0		0		2
STRG.13115	ENSOARG00000011738	1	1	1002111	1	1002112	0		0		0		0		0		0		0		0		0		2
STRG.13116	--	1	1	1002113	2	10021141002115	0		0		0		0		0		0		0		0		0		3
STRG.13118	C21orf2	1	1	1002116	1	1002117	0		0		0		0		0		0		0		0		0		2
STRG.13120	--	1	2	10021181002119	1	1002120	1	1002121	1	1002122	0		0		0		0		0		0		0		5
STRG.13122	--	1	6	1.00212e+41	1	1002129	0		0		0		0		1	1002130	1	1002131	0		0		2	10021321002133	11
STRG.13124	TRPM2	1	1	1002134	1	1002135	0		0		0		0		0		0		0		0		0		2
STRG.13126	--	1	1	1002136	1	1002137	0		0		0		0		0		0		0		0		0		2
STRG.1313	ATP6V0B	1	3	1.00214e+20	1	1002141	0		0		0		0		1	1002142	1	1002143	0		0		0		6
STRG.13132	--	1	1	1002144	1	1002145	0		0		0		0		0		0		0		0		0		2
STRG.13133	--	1	1	1002146	1	1002147	0		0		0		0		0		0		0		0		0		2
STRG.13137	FAM207A	1	1	1002148	1	1002149	0		0		0		0		0		0		0		0		0		2
STRG.13154	TSPEAR	1	1	1002150	1	1002151	0		0		0		0		0		0		0		0		0		2
STRG.13156	--	1	1	1002152	1	1002153	0		0		0		0		0		0		0		0		0		2
STRG.13159	UBE2G2,ENSOARG00000012283	1	1	1002154	1	1002155	0		0		0		0		0		0		0		0		0		2
STRG.13168	--	1	1	1002156	1	1002157	0		0		0		0		0		0		0		0		0		2
STRG.1317	--	1	2	10021581002159	1	1002160	0		0		0		0		0		0		0		0		0		3
STRG.13173	--	1	2	10021611002162	1	1002163	0		0		0		0		0		0		0		0		2	10021661002167	5
STRG.13180	POFUT2	1	1	1002168	2	10021691002170	0		0		0		0		0		0		0		0		2	10021711002172	5
STRG.13184	--	1	1	1002173	1	1002174	0		0		0		0		0		0		0		0		0		2
STRG.13187	--	1	1	1002175	1	1002176	0		0		0		0		0		0		0		0		0		2
STRG.13188	--	1	1	1002177	1	1002178	0		0		0		0		1	1002179	1	1002180	0		0		0		4
STRG.13189	--	1	1	1002181	1	1002182	0		0		0		0		0		0		0		0		0		2
STRG.1319	B4GALT2	1	5	1.00218e+34	1	1002188	0		0		0		0		1	1002193	1	1002194	1	1002189	1	1002190	0		10
STRG.1320	ENSOARG00000000739	1	1	1002200	1	1002201	0		0		0		0		0		0		0		0		0		2
STRG.13200	--	1	1	1002202	1	1002203	0		0		0		0		0		0		0		0		0		2
STRG.13216	--	1	1	1002204	1	1002205	0		0		0		0		0		0		0		0		0		2
STRG.13217	--	1	1	1002206	1	1002207	0		0		0		0		0		0		0		0		0		2
STRG.13219	--	1	1	1002208	1	1002209	0		0		1	1002210	1	1002211	1	1002212	1	1002213	0		0		0		6
STRG.13239	--	1	1	1002214	1	1002215	0		0		0		0		0		0		0		0		0		2
STRG.1324	DMAP1	1	1	1002216	1	1002217	0		0		0		0		0		0		0		0		0		2
STRG.13241	--	1	1	1002218	1	1002219	0		0		0		0		0		0		0		0		0		2
STRG.13245	LSS	1	1	1002220	2	10022211002222	0		0		0		0		3	1.00222e+20	3	1.00222e+20	0		0		2	10022291002230	11
STRG.1325	ERI3,ENSOARG00000021628	1	1	1002231	1	1002232	0		0		0		0		0		0		0		0		0		2
STRG.13267	--	1	1	1002233	1	1002234	0		0		0		0		0		0		0		0		0		2
STRG.13268	--	1	1	1002235	1	1002236	0		0		0		0		0		0		0		0		0		2
STRG.1327	--	1	3	1.00224e+20	1	1002240	0		0		0		0		0		0		0		0		0		4
STRG.13272	--	1	1	1002241	1	1002242	1	1002245	1	1002246	0		0		0		0		0		0		0		4
STRG.13278	MCM3AP	1	1	1002247	1	1002248	0		0		0		0		0		0		0		0		0		2
STRG.1328	--	1	1	1002249	1	1002250	0		0		0		0		0		0		0		0		0		2
STRG.13281	--	1	1	1002251	3	1.00225e+20	0		0		0		0		0		0		0		0		2	10022571002258	6
STRG.13282	--	1	1	1002260	1	1002261	0		0		0		0		0		0		0		0		0		2
STRG.13283	--	1	1	1002262	1	1002263	0		0		0		0		0		0		0		0		2	10022641002265	4
STRG.13284	--	1	1	1002266	1	1002267	0		0		0		0		0		0		0		0		0		2
STRG.13289	--	1	5	1.00227e+34	1	1002273	0		0		0		0		0		0		0		0		2	10022741002275	8
STRG.1329	--	1	1	1002276	1	1002277	0		0		0		0		0		0		0		0		0		2
STRG.13290	--	1	1	1002278	1	1002279	0		0		0		0		1	1002280	1	1002281	0		0		0		4
STRG.13292	--	1	2	10022821002283	1	1002284	0		0		0		0		0		0		0		0		0		3
STRG.1330	C1orf228	1	1	1002285	1	1002286	0		0		0		0		0		0		0		0		0		2
STRG.13302	--	1	1	1002287	1	1002288	0		0		0		0		0		0		0		0		0		2
STRG.13307	--	1	1	1002289	1	1002290	0		0		0		0		0		0		0		0		0		2
STRG.13317	--	1	2	10022911002292	1	1002293	0		0		0		0		0		0		0		0		0		3
STRG.13318	TDRP	1	1	1002294	1	1002295	0		0		0		0		0		0		0		0		0		2
STRG.13343	FBXO25	1	1	1002296	1	1002297	1	1002298	1	1002299	0		0		1	1002300	1	1002301	0		0		2	10023021002303	8
STRG.1336	KIF2C	1	1	1002304	1	1002305	0		0		0		0		0		0		0		0		0		2
STRG.1338	--	1	1	1002306	1	1002307	0		0		0		0		0		0		0		0		0		2
STRG.13383	--	1	1	1002308	1	1002309	0		0		0		0		0		0		0		0		0		2
STRG.1339	--	1	1	1002310	1	1002311	0		0		0		0		0		0		0		0		0		2
STRG.13419	SETD4	1	2	10023121002313	2	10023141002315	1	1002318	1	1002319	0		0		0		0		0		0		2	10023201002321	8
STRG.1343	--	1	1	1002322	1	1002323	0		0		0		0		0		0		0		0		0		2
STRG.13439	CBR3	1	2	10023241002325	1	1002326	0		0		0		0		0		0		0		0		0		3
STRG.1344	--	1	1	1002327	1	1002328	0		0		0		0		0		0		0		0		0		2
STRG.13441	ENSOARG00000013700	1	1	1002329	2	10023301002331	0		0		0		0		0		0		0		0		0		3
STRG.13442	--	1	1	1002332	1	1002333	0		0		0		0		0		0		0		0		0		2
STRG.13443	--	1	1	1002334	1	1002335	0		0		0		0		0		0		0		0		0		2
STRG.13448	--	1	2	10023361002337	1	1002338	0		0		0		0		0		0		0		0		4	1.00234e+27	7
STRG.13449	--	1	1	1002343	1	1002344	0		0		0		0		0		0		0		0		0		2
STRG.13453	--	1	1	1002345	1	1002346	0		0		0		0		0		0		0		0		0		2
STRG.13456	--	1	1	1002347	2	10023481002349	0		0		0		0		0		0		0		0		0		3
STRG.13459	--	1	1	1002350	1	1002351	0		0		0		0		0		0		0		0		0		2
STRG.13460	--	1	1	1002352	1	1002353	0		0		0		0		0		0		0		0		2	10023541002355	4
STRG.13462	--	1	1	1002356	1	1002357	0		0		0		0		0		0		0		0		0		2
STRG.13476	--	1	1	1002358	1	1002359	1	1002360	1	1002361	0		0		0		0		0		0		0		4
STRG.13486	--	1	1	1002362	1	1002363	0		0		0		0		0		0		0		0		0		2
STRG.1349	ENSOARG00000009807,ENSOARG00000000941	1	1	1002364	1	1002365	0		0		0		0		0		0		0		0		2	10023661002367	4
STRG.13494	--	1	1	1002368	1	1002369	0		0		0		0		0		0		0		0		0		2
STRG.13495	--	1	1	1002370	1	1002371	0		0		0		0		0		0		0		0		0		2
STRG.13496	--	1	1	1002372	1	1002373	0		0		0		0		0		0		0		0		0		2
STRG.13498	--	1	5	1.00237e+34	1	1002379	1	1002380	1	1002381	0		0		0		0		0		0		0		8
STRG.13499	--	1	1	1002384	1	1002385	0		0		0		0		0		0		0		0		0		2
STRG.1350	--	1	1	1002386	1	1002387	0		0		0		0		0		0		0		0		0		2
STRG.13504	COL6A5	1	1	1002388	1	1002389	0		0		0		0		0		0		0		0		0		2
STRG.13505	COL6A5	1	1	1002390	1	1002391	0		0		0		0		0		0		0		0		0		2
STRG.13506	COL6A5	1	1	1002392	1	1002393	0		0		0		0		0		0		0		0		0		2
STRG.13507	ENSOARG00000014605,ENSOARG00000014642	1	5	1.00239e+34	1	1002399	0		0		0		0		0		0		0		0		0		6
STRG.13522	CAPN7	1	1	1002400	1	1002401	0		0		0		0		0		0		0		0		0		2
STRG.13524	SH3BP5	1	1	1002402	1	1002403	0		0		0		0		0		0		0		0		0		2
STRG.13530	--	1	3	1.0024e+20	1	1002407	0		0		0		0		0		0		0		0		0		4
STRG.13531	--	1	1	1002412	1	1002413	0		0		0		0		0		0		0		0		0		2
STRG.13532	--	1	1	1002414	1	1002415	0		0		0		0		0		0		0		0		0		2
STRG.13533	--	1	1	1002416	1	1002417	0		0		0		0		0		0		0		0		0		2
STRG.13534	--	1	1	1002418	1	1002419	0		0		0		0		0		0		0		0		0		2
STRG.1354	--	1	1	1002420	2	10024211002422	0		0		0		0		0		0		0		0		0		3
STRG.13541	--	1	1	1002423	1	1002424	0		0		0		0		0		0		0		0		0		2
STRG.13543	--	1	1	1002425	5	1.00243e+34	1	1002431	1	1002432	1	1002433	1	1002434	0		0		0		0		0		10
STRG.13544	--	1	1	1002435	1	1002436	0		0		0		0		0		0		0		0		0		2
STRG.13546	SIM2	1	1	1002437	1	1002438	0		0		0		0		0		0		0		0		0		2
STRG.13547	--	1	1	1002439	1	1002440	0		0		0		0		0		0		0		0		0		2
STRG.13549	--	1	1	1002441	1	1002442	0		0		0		0		0		0		0		0		0		2
STRG.13551	--	1	1	1002443	1	1002444	0		0		0		0		0		0		0		0		0		2
STRG.13553	--	1	2	10024451002446	1	1002447	0		0		0		0		0		0		0		0		0		3
STRG.13558	HLCS	1	3	1.00245e+20	1	1002451	1	1002452	1	1002453	0		0		0		0		0		0		0		6
STRG.13559	--	1	1	1002454	1	1002455	0		0		0		0		0		0		0		0		0		2
STRG.13565	RIPPLY3	1	1	1002456	1	1002457	0		0		0		0		0		0		0		0		0		2
STRG.13570	TTC3	1	2	10024581002459	1	1002460	0		0		0		0		0		0		0		0		0		3
STRG.13578	PIGP	1	2	10024611002462	1	1002463	1	1002464	1	1002465	0		0		0		0		0		0		0		5
STRG.13585	--	1	1	1002466	1	1002467	0		0		0		0		0		0		0		0		0		2
STRG.1359	--	1	1	1002468	1	1002469	0		0		0		0		0		0		0		0		0		2
STRG.13594	--	1	1	1002470	1	1002471	1	1002472	1	1002473	0		0		0		0		0		0		0		4
STRG.13596	--	1	4	1.00247e+27	1	1002478	0		0		0		0		0		0		0		0		2	10024791002480	7
STRG.13597	--	1	1	1002481	1	1002482	0		0		0		0		0		0		0		0		0		2
STRG.1360	PLK3	1	1	1002483	1	1002484	0		0		0		0		2	10024851002487	2	10024861002488	0		0		0		6
STRG.13602	--	1	1	1002489	1	1002490	0		0		0		0		0		0		0		0		0		2
STRG.13608	--	1	1	1002491	1	1002492	0		0		0		0		0		0		0		0		0		2
STRG.13610	--	1	1	1002493	1	1002494	0		0		0		0		0		0		0		0		0		2
STRG.13612	--	1	1	1002495	1	1002496	0		0		0		0		0		0		0		0		0		2
STRG.13630	--	1	1	1002497	1	1002498	0		0		0		0		0		0		0		0		0		2
STRG.13649	ENSOARG00000021535	1	1	1002499	2	10025001002501	1	1002502	1	1002503	0		0		0		0		0		0		0		5
STRG.13650	--	1	1	1002504	1	1002505	0		0		0		0		0		0		0		0		0		2
STRG.13651	--	1	1	1002506	1	1002507	0		0		0		0		0		0		0		0		0		2
STRG.13652	--	1	1	1002508	1	1002509	0		0		0		0		0		0		0		0		0		2
STRG.13668	--	1	1	1002510	1	1002511	0		0		0		0		0		0		0		0		0		2
STRG.13669	--	1	1	1002512	1	1002513	0		0		0		0		0		0		0		0		0		2
STRG.13674	--	1	1	1002514	1	1002515	0		0		0		0		0		0		0		0		0		2
STRG.13675	DPH3	1	1	1002516	1	1002517	0		0		0		0		0		0		0		0		0		2
STRG.1368	--	1	1	1002518	1	1002519	0		0		0		0		0		0		0		0		0		2
STRG.13682	--	1	3	1.00252e+20	1	1002523	2	10025241002526	2	10025251002527	0		0		0		0		0		0		0		8
STRG.1369	--	1	2	10025281002529	1	1002530	0		0		0		0		0		0		0		0		0		3
STRG.13702	--	1	1	1002531	1	1002532	0		0		0		0		0		0		0		0		0		2
STRG.13705	RFTN1	1	1	1002533	1	1002534	0		0		0		0		0		0		0		0		0		2
STRG.13710	--	1	1	1002535	1	1002536	0		0		0		0		0		0		0		0		0		2
STRG.13722	BTD	1	1	1002537	1	1002538	0		0		0		0		0		0		0		0		0		2
STRG.13724	--	1	1	1002539	3	1.00254e+20	1	1002543	1	1002544	0		0		0		0		0		0		0		6
STRG.13729	--	1	2	10025451002546	1	1002547	0		0		0		0		1	1002548	1	1002549	0		0		0		5
STRG.1374	EIF2B3	1	3	1.00255e+20	1	1002553	0		0		0		0		0		0		0		0		0		4
STRG.13740	--	1	1	1002554	1	1002555	0		0		0		0		0		0		0		0		0		2
STRG.1375	HECTD3	1	1	1002556	1	1002557	0		0		0		0		5	1.00256e+34	5	1.00256e+34	2	10025601002566	2	10025611002567	2	10025731002574	18
STRG.13751	--	1	1	1002577	1	1002578	0		0		0		0		0		0		0		0		0		2
STRG.13754	--	1	1	1002579	1	1002580	0		0		0		0		0		0		0		0		0		2
STRG.13761	--	1	1	1002581	2	10025821002583	1	1002584	1	1002585	0		0		0		0		0		0		2	10025881002589	7
STRG.13764	--	1	1	1002590	2	10025911002592	0		0		0		0		0		0		0		0		0		3
STRG.13765	--	1	1	1002593	2	10025941002595	0		0		0		0		0		0		0		0		0		3
STRG.13766	--	1	1	1002596	1	1002597	0		0		0		0		0		0		0		0		0		2
STRG.1377	RPS8,SNORD46,SNORD38	1	1	1002598	1	1002599	0		0		0		0		0		0		0		0		0		2
STRG.13778	KCNH8	1	1	1002600	1	1002601	0		0		0		0		0		0		0		0		0		2
STRG.13780	KCNH8	1	1	1002602	1	1002603	0		0		0		0		0		0		0		0		0		2
STRG.13783	--	1	1	1002604	1	1002605	0		0		0		0		0		0		0		0		0		2
STRG.13789	--	1	3	1.00261e+20	1	1002609	0		0		0		0		0		0		0		0		0		4
STRG.13790	--	1	1	1002610	1	1002611	0		0		0		0		0		0		0		0		0		2
STRG.13796	--	1	2	10026121002613	1	1002614	0		0		0		0		0		0		0		0		0		3
STRG.13798	--	1	1	1002615	1	1002616	0		0		0		0		0		0		0		0		0		2
STRG.13799	RAB5A	1	1	1002617	1	1002618	0		0		0		0		0		0		0		0		0		2
STRG.138	--	1	1	1002619	1	1002620	0		0		0		0		0		0		0		0		0		2
STRG.13808	--	1	1	1002621	1	1002622	0		0		0		0		0		0		0		0		0		2
STRG.13810	--	1	1	1002623	1	1002624	0		0		0		0		0		0		0		0		0		2
STRG.13819	--	1	1	1002625	1	1002626	0		0		0		0		0		0		0		0		0		2
STRG.13823	ENSOARG00000015824	1	1	1002627	1	1002628	0		0		0		0		0		0		0		0		0		2
STRG.13827	--	1	2	10026291002630	2	10026311002632	2	10026331002637	2	10026341002638	1	1002635	1	1002636	3	1.00264e+20	3	1.00264e+20	0		0		2	10026501002651	18
STRG.13854	--	1	1	1002654	1	1002655	0		0		0		0		0		0		0		0		0		2
STRG.13855	--	1	1	1002656	1	1002657	0		0		0		0		0		0		0		0		0		2
STRG.13859	--	1	1	1002658	1	1002659	0		0		0		0		0		0		0		0		0		2
STRG.13868	--	1	1	1002660	1	1002661	0		0		0		0		0		0		0		0		0		2
STRG.1398	UROD	1	1	1002666	1	1002667	0		0		0		0		1	1002674	1	1002675	3	1.00267e+20	3	1.00267e+20	0		10
STRG.1417	--	1	1	1002676	3	1.00268e+20	0		0		0		0		1	1002680	1	1002681	0		0		0		6
STRG.1418	--	1	1	1002682	1	1002683	0		0		0		0		0		0		0		0		0		2
STRG.1419	--	1	1	1002684	1	1002685	0		0		0		0		0		0		0		0		0		2
STRG.142	--	1	1	1002686	2	10026871002688	0		0		0		0		0		0		0		0		2	10026891002690	5
STRG.1420	--	1	1	1002691	1	1002692	0		0		0		0		0		0		0		0		0		2
STRG.1421	--	1	1	1002693	1	1002694	0		0		0		0		0		0		0		0		0		2
STRG.1424	--	1	1	1002695	1	1002696	0		0		0		0		0		0		0		0		0		2
STRG.1427	MUTYH,TESK2	1	1	1002697	1	1002698	0		0		0		0		4	1.0027e+27	4	1.0027e+27	3	1.0027e+20	3	1.0027e+20	0		16
STRG.1429	TOE1	1	1	1002719	1	1002720	0		0		0		0		1	1002721	1	1002722	0		0		0		4
STRG.1433	ENSOARG00000001661,PRDX1	1	3	1.00272e+20	1	1002726	0		0		1	1002727	1	1002728	0		0		0		0		2	10027291002730	8
STRG.1434	MMACHC	1	1	1002731	1	1002732	0		0		0		0		0		0		0		0		0		2
STRG.1442	--	1	1	1002733	1	1002734	0		0		0		0		0		0		0		0		0		2
STRG.1443	--	1	1	1002735	1	1002736	0		0		0		0		0		0		0		0		0		2
STRG.1444	IPP	1	1	1002737	2	10027381002739	0		0		0		0		0		0		0		0		0		3
STRG.1450	--	1	2	10027401002741	1	1002742	0		0		0		0		0		0		0		0		0		3
STRG.1451	--	1	1	1002745	1	1002746	0		0		1	1002747	1	1002748	0		0		0		0		0		4
STRG.1453	--	1	2	10027491002750	1	1002751	0		0		0		0		0		0		0		0		0		3
STRG.1457	--	1	1	1002752	1	1002753	0		0		0		0		0		0		0		0		0		2
STRG.1458	--	1	1	1002754	1	1002755	0		0		0		0		1	1002756	1	1002757	0		0		0		4
STRG.1460	ENSOARG00000002180	1	1	1002758	1	1002759	0		0		0		0		0		0		0		0		0		2
STRG.1461	--	1	1	1002760	1	1002761	0		0		0		0		0		0		0		0		0		2
STRG.1464	LURAP1	1	1	1002762	1	1002763	0		0		0		0		0		0		0		0		0		2
STRG.1465	--	1	1	1002764	1	1002765	0		0		0		0		0		0		0		0		0		2
STRG.1466	POMGNT1	1	1	1002766	1	1002767	0		0		0		0		0		0		0		0		0		2
STRG.1474	MOB3C	1	1	1002768	1	1002769	0		0		0		0		0		0		0		0		0		2
STRG.1476	--	1	1	1002770	1	1002771	0		0		0		0		0		0		0		0		0		2
STRG.1479	--	1	1	1002772	1	1002773	0		0		0		0		0		0		0		0		0		2
STRG.148	SNED1	1	1	1002774	1	1002775	0		0		0		0		0		0		0		0		0		2
STRG.1481	MKNK1	1	1	1002776	3	1.00278e+20	1	1002780	1	1002781	0		0		0		0		0		0		0		6
STRG.1482	--	1	1	1002782	1	1002783	0		0		0		0		0		0		0		0		0		2
STRG.1485	--	1	1	1002784	1	1002785	0		0		0		0		0		0		0		0		0		2
STRG.1487	ENSOARG00000002284	1	3	1.00279e+20	1	1002789	0		0		0		0		0		0		0		0		0		4
STRG.1488	--	1	1	1002792	1	1002793	0		0		0		0		0		0		0		0		0		2
STRG.1490	NSUN4	1	1	1002794	1	1002795	0		0		0		0		0		0		0		0		0		2
STRG.1492	FAAH	1	1	1002796	1	1002797	0		0		0		0		0		0		0		0		0		2
STRG.1495	--	1	1	1002798	1	1002799	0		0		0		0		0		0		0		0		0		2
STRG.1497	--	1	1	1002800	1	1002801	0		0		0		0		0		0		0		0		0		2
STRG.1498	ENSOARG00000002323	1	1	1002802	1	1002803	0		0		0		0		0		0		0		0		0		2
STRG.1499	--	1	1	1002804	1	1002805	0		0		0		0		0		0		0		0		0		2
STRG.1500	CYP4B1	1	1	1002806	1	1002807	0		0		0		0		0		0		0		0		0		2
STRG.1507	PDZK1IP1	1	1	1002808	1	1002809	0		0		0		0		0		0		0		0		0		2
STRG.1509	--	1	1	1002810	1	1002811	0		0		0		0		0		0		0		0		0		2
STRG.1510	--	1	2	10028121002813	1	1002814	0		0		0		0		0		0		0		0		0		3
STRG.1516	CYP4X1	1	1	1002815	1	1002816	0		0		0		0		0		0		0		0		0		2
STRG.1517	--	1	1	1002817	1	1002818	0		0		0		0		0		0		0		0		0		2
STRG.1518	--	1	1	1002819	1	1002820	0		0		0		0		0		0		0		0		0		2
STRG.1520	ENSOARG00000002745	1	1	1002821	1	1002822	0		0		0		0		0		0		0		0		0		2
STRG.1522	--	1	1	1002823	1	1002824	0		0		0		0		0		0		0		0		0		2
STRG.1540	CMPK1	1	1	1002825	1	1002826	0		0		0		0		0		0		0		0		0		2
STRG.1567	--	1	1	1002827	1	1002828	0		0		0		0		0		0		0		0		0		2
STRG.1568	--	1	1	1002829	1	1002830	0		0		0		0		0		0		0		0		0		2
STRG.1569	--	1	1	1002831	1	1002832	0		0		0		0		0		0		0		0		0		2
STRG.1570	--	1	1	1002833	1	1002834	0		0		0		0		0		0		0		0		0		2
STRG.1571	--	1	1	1002835	1	1002836	0		0		0		0		0		0		0		0		0		2
STRG.1579	SPATA6	1	2	10028371002838	1	1002839	0		0		0		0		0		0		0		0		2	10028401002841	5
STRG.1580	--	1	1	1002842	1	1002843	0		0		0		0		0		0		0		0		0		2
STRG.1581	--	1	1	1002844	1	1002845	0		0		0		0		0		0		0		0		0		2
STRG.1582	--	1	1	1002846	1	1002847	0		0		0		0		0		0		0		0		0		2
STRG.1591	ELAVL4	1	2	10028481002849	1	1002850	0		0		0		0		0		0		0		0		0		3
STRG.1593	CDKN2C	1	1	1002851	1	1002852	0		0		0		0		0		0		0		0		0		2
STRG.1596	--	1	1	1002853	1	1002854	0		0		0		0		0		0		0		0		0		2
STRG.1599	--	1	1	1002855	1	1002856	0		0		0		0		0		0		0		0		0		2
STRG.160	ENSOARG00000025488	1	3	1.00286e+20	1	1002860	1	1002863	1	1002864	0		0		0		0		0		0		0		6
STRG.1620	ENSOARG00000003993,BEND5,ENSOARG00000025513	1	1	1002867	4	1.00287e+27	1	1002872	1	1002873	0		0		0		0		0		0		4	1.00287e+27	11
STRG.1621	--	1	1	1002878	1	1002879	0		0		0		0		0		0		0		0		0		2
STRG.1622	--	1	1	1002880	1	1002881	0		0		0		0		0		0		0		0		0		2
STRG.1623	--	1	1	1002882	1	1002883	0		0		0		0		0		0		0		0		0		2
STRG.1624	--	1	1	1002884	1	1002885	0		0		0		0		0		0		0		0		0		2
STRG.1625	--	1	1	1002886	1	1002887	0		0		0		0		0		0		0		0		0		2
STRG.1626	--	1	1	1002888	1	1002889	0		0		0		0		0		0		0		0		0		2
STRG.1627	--	1	1	1002890	1	1002891	0		0		0		0		0		0		0		0		0		2
STRG.1628	--	1	1	1002892	1	1002893	0		0		0		0		0		0		0		0		0		2
STRG.1629	--	1	1	1002894	1	1002895	0		0		0		0		0		0		0		0		0		2
STRG.163	--	1	1	1002896	1	1002897	0		0		0		0		0		0		0		0		0		2
STRG.1630	--	1	1	1002898	1	1002899	0		0		0		0		0		0		0		0		0		2
STRG.1631	--	1	1	1002900	1	1002901	0		0		0		0		0		0		0		0		0		2
STRG.1632	--	1	1	1002902	1	1002903	0		0		0		0		0		0		0		0		0		2
STRG.1638	FAF1	1	2	10029041002905	1	1002906	0		0		0		0		0		0		0		0		0		3
STRG.164	--	1	1	1002907	1	1002908	0		0		0		0		0		0		0		0		0		2
STRG.1644	--	1	1	1002909	1	1002910	0		0		0		0		0		0		0		0		0		2
STRG.1650	RNF11	1	1	1002911	1	1002912	0		0		0		0		0		0		0		0		0		2
STRG.1653	--	1	1	1002913	1	1002914	0		0		0		0		0		0		0		0		2	10029151002916	4
STRG.1654	--	1	1	1002917	1	1002918	0		0		0		0		0		0		0		0		0		2
STRG.1657	ENSOARG00000004769	1	2	10029191002920	1	1002921	2	10029221002924	2	10029231002925	0		0		0		0		0		0		0		7
STRG.166	--	1	1	1002926	1	1002927	0		0		0		0		0		0		0		0		0		2
STRG.1661	NRDC,ENSOARG00000022458	1	1	1002928	1	1002929	0		0		0		0		0		0		0		0		0		2
STRG.1667	--	1	1	1002930	1	1002931	0		0		0		0		0		0		0		0		0		2
STRG.1668	--	1	1	1002932	1	1002933	0		0		0		0		0		0		0		0		0		2
STRG.1672	RAB3B	1	4	1.00293e+27	1	1002938	0		0		0		0		0		0		0		0		0		5
STRG.1674	--	1	1	1002939	3	1.00294e+20	1	1002943	1	1002944	0		0		0		0		0		0		0		6
STRG.1677	--	1	1	1002945	1	1002946	0		0		0		0		0		0		0		0		0		2
STRG.1678	--	1	1	1002947	1	1002948	0		0		0		0		0		0		0		0		0		2
STRG.1682	PRPF38A	1	1	1002949	1	1002950	0		0		0		0		0		0		0		0		0		2
STRG.1692	--	1	1	1002951	1	1002952	1	1002953	1	1002954	0		0		0		0		0		0		0		4
STRG.1698	--	1	1	1002955	1	1002956	0		0		0		0		1	1002957	1	1002958	0		0		0		4
STRG.170	--	1	1	1002959	1	1002960	0		0		0		0		0		0		0		0		0		2
STRG.1702	GPX7	1	1	1002961	1	1002962	0		0		0		0		0		0		0		0		0		2
STRG.1711	--	1	1	1002963	1	1002964	0		0		0		0		0		0		0		0		0		2
STRG.1716	COA7	1	1	1002965	1	1002966	0		0		0		0		0		0		0		0		0		2
STRG.1728	--	1	2	10029671002968	1	1002969	2	10029701002972	2	10029711002973	0		0		0		0		0		0		4	1.00297e+27	11
STRG.173	--	1	2	10029781002979	1	1002980	0		0		0		0		0		0		0		0		0		3
STRG.1734	ZYG11B	1	1	1002981	1	1002982	0		0		0		0		0		0		0		0		0		2
STRG.1737	--	1	3	1.00298e+20	2	10029861002987	0		0		0		0		0		0		0		0		0		5
STRG.1739	--	1	1	1002988	1	1002989	0		0		0		0		0		0		0		0		0		2
STRG.1745	--	1	1	1002990	1	1002991	0		0		0		0		0		0		0		0		0		2
STRG.1753	--	1	1	1002992	1	1002993	0		0		0		0		0		0		0		0		0		2
STRG.1755	SCP2	1	1	1002994	1	1002995	0		0		0		0		0		0		0		0		0		2
STRG.1756	--	1	1	1002996	1	1002997	0		0		0		0		0		0		0		0		0		2
STRG.176	--	1	1	1002998	1	1002999	0		0		0		0		0		0		0		0		0		2
STRG.1760	CPT2	1	1	1003000	1	1003001	0		0		0		0		0		0		0		0		0		2
STRG.1768	C1orf123	1	1	1003002	1	1003003	0		0		0		0		0		0		0		0		0		2
STRG.1771	MAGOH,LRP8	1	4	1.003e+27	1	1003008	3	1.00301e+20	3	1.00301e+20	0		0		1	1003014	1	1003015	0		0		2	10030181003019	15
STRG.18	PDCD1	1	1	1003020	1	1003021	0		0		0		0		0		0		0		0		0		2
STRG.1863	--	1	1	1003022	1	1003023	0		0		0		0		0		0		0		0		0		2
STRG.1873	--	1	2	10030241003025	1	1003026	0		0		0		0		0		0		0		0		0		3
STRG.1877	LRRC42	1	1	1003027	1	1003028	0		0		0		0		0		0		0		0		0		2
STRG.1878	--	1	1	1003029	1	1003030	0		0		0		0		0		0		0		0		0		2
STRG.1880	--	1	1	1003031	1	1003032	1	1003033	1	1003034	0		0		0		0		0		0		0		4
STRG.1881	--	1	1	1003035	1	1003036	0		0		0		0		0		0		0		0		0		2
STRG.1889	--	1	1	1003037	1	1003038	0		0		0		0		0		0		0		0		0		2
STRG.189	--	1	1	1003039	1	1003040	0		0		0		0		0		0		0		0		0		2
STRG.1890	--	1	1	1003041	1	1003042	0		0		0		0		0		0		0		0		0		2
STRG.1892	--	1	1	1003043	1	1003044	0		0		0		0		0		0		0		0		0		2
STRG.1895	TCEANC2,SNORA42	1	1	1003045	2	10030461003047	0		0		0		0		0		0		0		0		0		3
STRG.1896	TMEM59	1	1	1003048	1	1003049	1	1003050	1	1003051	0		0		0		0		0		0		0		4
STRG.1898	ENSOARG00000007142	1	1	1003052	1	1003053	0		0		0		0		0		0		0		0		0		2
STRG.1900	--	1	1	1003054	1	1003055	0		0		0		0		0		0		0		0		0		2
STRG.1901	--	1	1	1003056	1	1003057	0		0		0		0		0		0		0		0		0		2
STRG.1906	--	1	1	1003058	1	1003059	0		0		0		0		0		0		0		0		0		2
STRG.1908	ACOT11	1	2	10030601003061	1	1003062	0		0		0		0		0		0		0		0		0		3
STRG.1912	--	1	1	1003063	1	1003064	0		0		0		0		0		0		0		0		0		2
STRG.1913	--	1	1	1003065	1	1003066	0		0		0		0		0		0		0		0		0		2
STRG.1918	--	1	1	1003067	1	1003068	0		0		0		0		0		0		0		0		0		2
STRG.1922	TTC4	1	2	10030691003070	1	1003071	0		0		0		0		0		0		0		0		0		3
STRG.1927	--	1	2	10030721003073	1	1003074	0		0		0		0		0		0		0		0		0		3
STRG.1928	--	1	1	1003077	1	1003078	0		0		0		0		0		0		0		0		0		2
STRG.1932	--	1	1	1003079	1	1003080	0		0		0		0		0		0		0		0		0		2
STRG.1935	DHCR24	1	1	1003081	1	1003082	0		0		0		0		0		0		0		0		0		2
STRG.1939	--	1	1	1003083	1	1003084	0		0		0		0		0		0		0		0		0		2
STRG.1942	--	1	1	1003085	1	1003086	0		0		0		0		0		0		0		0		0		2
STRG.1945	--	1	1	1003087	1	1003088	0		0		0		0		0		0		0		0		0		2
STRG.1954	USP24	1	2	10030891003090	1	1003091	2	10030921003094	2	10030931003093	0		0		0		0		0		0		0		7
STRG.1955	--	1	1	1003095	1	1003096	0		0		0		0		0		0		0		0		0		2
STRG.1961	--	1	1	1003097	1	1003098	0		0		0		0		0		0		0		0		0		2
STRG.1962	--	1	1	1003099	1	1003100	0		0		0		0		0		0		0		0		0		2
STRG.197	CAPN10	1	1	1003101	1	1003102	0		0		0		0		0		0		0		0		0		2
STRG.1976	--	1	3	1.0031e+20	1	1003106	2	10031071003109	2	10031081003108	0		0		0		0		0		0		0		8
STRG.1983	--	1	1	1003110	1	1003111	1	1003112	1	1003113	0		0		0		0		0		0		0		4
STRG.1987	--	1	1	1003114	2	10031151003116	3	1.00312e+20	3	1.00312e+20	1	1003119	1	1003120	2	10031291003131	2	10031301003132	2	10031251003127	2	10031261003128	2	10031331003134	21
STRG.199	CAPN10	1	1	1003135	2	10031361003137	0		0		0		0		0		0		0		0		0		3
STRG.1999	--	1	1	1003138	1	1003139	0		0		0		0		0		0		0		0		0		2
STRG.20	--	1	1	1003140	2	10031411003142	0		0		0		0		0		0		0		0		0		3
STRG.200	--	1	1	1003143	1	1003144	0		0		0		0		0		0		0		0		0		2
STRG.201	--	1	1	1003145	1	1003146	0		0		0		0		0		0		0		0		0		2
STRG.202	--	1	1	1003147	1	1003148	0		0		0		0		0		0		0		0		0		2
STRG.2020	--	1	1	1003149	1	1003150	0		0		0		0		0		0		0		0		0		2
STRG.2021	--	1	1	1003151	1	1003152	0		0		0		0		0		0		0		0		0		2
STRG.2058	--	1	1	1003153	1	1003154	0		0		0		0		0		0		0		0		0		2
STRG.2059	--	1	1	1003155	3	1.00316e+20	0		0		0		0		0		0		0		0		0		4
STRG.206	--	1	1	1003159	1	1003160	0		0		0		0		0		0		0		0		0		2
STRG.2060	--	1	1	1003161	1	1003162	0		0		0		0		0		0		0		0		0		2
STRG.2071	--	1	2	10031631003164	1	1003165	0		0		0		0		1	1003166	1	1003167	0		0		0		5
STRG.2072	--	1	1	1003168	1	1003169	0		0		0		0		0		0		0		0		0		2
STRG.2073	--	1	2	10031701003171	1	1003172	0		0		0		0		0		0		0		0		0		3
STRG.2074	--	1	1	1003175	1	1003176	0		0		0		0		0		0		0		0		0		2
STRG.2075	--	1	1	1003177	1	1003178	0		0		0		0		0		0		0		0		0		2
STRG.2076	--	1	1	1003179	1	1003180	0		0		0		0		0		0		0		0		0		2
STRG.2077	--	1	1	1003181	1	1003182	0		0		0		0		0		0		0		0		0		2
STRG.2078	--	1	1	1003183	1	1003184	0		0		0		0		0		0		0		0		0		2
STRG.2079	--	1	1	1003185	1	1003186	0		0		0		0		0		0		0		0		0		2
STRG.2080	--	1	1	1003187	1	1003188	0		0		0		0		0		0		0		0		0		2
STRG.2081	--	1	1	1003189	1	1003190	0		0		0		0		0		0		0		0		0		2
STRG.2082	--	1	1	1003191	1	1003192	0		0		0		0		0		0		0		0		0		2
STRG.2083	--	1	1	1003193	1	1003194	0		0		0		0		0		0		0		0		0		2
STRG.2084	--	1	1	1003195	1	1003196	0		0		0		0		0		0		0		0		0		2
STRG.2085	--	1	1	1003197	1	1003198	0		0		0		0		0		0		0		0		0		2
STRG.2086	--	1	1	1003199	1	1003200	0		0		0		0		0		0		0		0		0		2
STRG.2087	--	1	1	1003201	1	1003202	0		0		0		0		0		0		0		0		0		2
STRG.2088	--	1	1	1003203	1	1003204	0		0		0		0		0		0		0		0		0		2
STRG.2089	--	1	1	1003205	1	1003206	0		0		0		0		0		0		0		0		0		2
STRG.2090	--	1	1	1003207	1	1003208	0		0		0		0		0		0		0		0		0		2
STRG.2091	--	1	1	1003209	1	1003210	0		0		0		0		0		0		0		0		0		2
STRG.2092	--	1	1	1003211	1	1003212	0		0		0		0		0		0		0		0		0		2
STRG.2093	--	1	1	1003213	1	1003214	0		0		0		0		0		0		0		0		0		2
STRG.2094	--	1	1	1003215	1	1003216	0		0		0		0		0		0		0		0		0		2
STRG.2095	--	1	1	1003217	1	1003218	0		0		0		0		0		0		0		0		0		2
STRG.2096	--	1	1	1003219	1	1003220	0		0		0		0		0		0		0		0		0		2
STRG.2097	--	1	1	1003221	1	1003222	0		0		0		0		0		0		0		0		0		2
STRG.2098	--	1	1	1003223	1	1003224	0		0		0		0		0		0		0		0		0		2
STRG.2099	--	1	1	1003225	1	1003226	0		0		0		0		0		0		0		0		0		2
STRG.2109	FGGY	1	1	1003227	4	1.00323e+27	2	10032321003234	2	10032331003235	0		0		0		0		0		0		0		9
STRG.2110	--	1	1	1003236	1	1003237	0		0		0		0		0		0		0		0		0		2
STRG.2113	--	1	3	1.00324e+20	1	1003241	1	1003242	1	1003243	0		0		0		0		0		0		0		6
STRG.2114	--	1	1	1003244	1	1003245	0		0		0		0		0		0		0		0		0		2
STRG.2115	--	1	1	1003246	1	1003247	0		0		0		0		0		0		0		0		0		2
STRG.2117	ENSOARG00000008610,ENSOARG00000008702,ENSOARG00000008735	1	8	1.00325e+55	1	1003256	3	1.00326e+20	3	1.00326e+20	0		0		0		0		0		0		0		15
STRG.2118	--	1	1	1003270	1	1003271	0		0		0		0		0		0		0		0		0		2
STRG.2119	--	1	1	1003272	1	1003273	0		0		0		0		0		0		0		0		0		2
STRG.2120	--	1	1	1003274	1	1003275	0		0		0		0		0		0		0		0		0		2
STRG.2128	--	1	1	1003276	1	1003277	0		0		0		0		0		0		0		0		0		2
STRG.2134	--	1	1	1003278	1	1003279	0		0		0		0		0		0		0		0		0		2
STRG.2147	--	1	2	10032801003281	1	1003282	1	1003283	1	1003284	0		0		0		0		0		0		0		5
STRG.2182	--	1	1	1003287	1	1003288	0		0		0		0		0		0		0		0		0		2
STRG.219	--	1	1	1003289	1	1003290	0		0		0		0		0		0		0		0		0		2
STRG.2192	--	1	2	10032911003292	2	10032931003294	2	10032951003297	2	10032961003298	0		0		0		0		0		0		0		8
STRG.220	ANKMY1	1	1	1003299	1	1003300	0		0		0		0		0		0		0		0		0		2
STRG.2207	--	1	1	1003301	1	1003302	0		0		0		0		0		0		0		0		0		2
STRG.2215	--	1	1	1003303	1	1003304	0		0		0		0		0		0		0		0		0		2
STRG.2216	--	1	1	1003305	1	1003306	0		0		0		0		0		0		0		0		0		2
STRG.2217	--	1	1	1003307	1	1003308	0		0		0		0		0		0		0		0		0		2
STRG.2218	--	1	1	1003309	1	1003310	0		0		0		0		0		0		0		0		0		2
STRG.2219	--	1	1	1003311	1	1003312	0		0		0		0		0		0		0		0		0		2
STRG.2220	--	1	1	1003313	1	1003314	0		0		0		0		0		0		0		0		0		2
STRG.2262	--	1	1	1003315	1	1003316	0		0		0		0		0		0		0		0		0		2
STRG.2293	NFIA	1	1	1003317	1	1003318	0		0		0		0		0		0		0		0		0		2
STRG.2309	--	1	1	1003319	1	1003320	0		0		0		0		0		0		0		0		0		2
STRG.2313	--	1	1	1003321	1	1003322	0		0		0		0		0		0		0		0		0		2
STRG.2327	--	1	1	1003323	1	1003324	0		0		0		0		0		0		0		0		0		2
STRG.233	--	1	1	1003325	1	1003326	0		0		0		0		0		0		0		0		0		2
STRG.2334	PATJ	1	1	1003327	1	1003328	0		0		0		0		0		0		0		0		0		2
STRG.2341	--	1	1	1003329	1	1003330	0		0		0		0		0		0		0		0		0		2
STRG.235	--	1	3	1.00333e+20	1	1003334	0		0		0		0		0		0		0		0		0		4
STRG.2351	KANK4	1	1	1003335	1	1003336	0		0		0		0		0		0		0		0		0		2
STRG.2370	--	1	1	1003337	1	1003338	0		0		0		0		0		0		0		0		0		2
STRG.2381	USP1	1	1	1003339	1	1003340	0		0		0		0		1	1003341	1	1003342	0		0		0		4
STRG.2384	--	1	1	1003343	1	1003344	4	1.00335e+27	4	1.00335e+27	0		0		0		0		0		0		0		10
STRG.2390	--	1	1	1003355	1	1003356	1	1003357	1	1003358	0		0		1	1003359	1	1003360	0		0		0		6
STRG.2391	--	1	1	1003361	1	1003362	0		0		0		0		0		0		0		0		0		2
STRG.2398	--	1	1	1003363	2	10033641003365	5	1.00337e+34	5	1.00337e+34	0		0		0		0		0		0		0		13
STRG.24	D2HGDH	1	2	10033741003375	1	1003376	0		0		0		0		0		0		0		0		0		3
STRG.242	--	1	1	1003377	1	1003378	0		0		0		0		0		0		0		0		0		2
STRG.2476	ROR1	1	1	1003379	1	1003380	0		0		0		0		0		0		0		0		0		2
STRG.248	--	1	1	1003381	1	1003382	0		0		0		0		0		0		0		0		0		2
STRG.2481	ITGB3BP	1	1	1003383	3	1.00338e+20	2	10033871003389	2	10033881003390	0		0		0		0		0		0		0		8
STRG.2487	ALG6	1	1	1003391	1	1003392	0		0		0		0		2	10033951003397	2	10033961003398	1	1003393	1	1003394	0		8
STRG.2499	--	1	1	1003403	1	1003404	0		0		0		0		0		0		0		0		0		2
STRG.250	--	1	1	1003405	1	1003406	0		0		0		0		0		0		0		0		0		2
STRG.2512	CACHD1	1	3	1.00341e+20	1	1003410	0		0		0		0		0		0		0		0		0		4
STRG.2526	--	1	1	1003411	1	1003412	0		0		0		0		0		0		0		0		0		2
STRG.2527	--	1	1	1003413	1	1003414	0		0		0		0		0		0		0		0		0		2
STRG.2532	RAVER2	1	1	1003415	3	1.00342e+20	0		0		0		0		0		0		0		0		2	10034191003420	6
STRG.2533	--	1	1	1003421	1	1003422	0		0		0		0		0		0		0		0		0		2
STRG.2537	--	1	4	1.00342e+27	1	1003427	0		0		0		0		0		0		0		0		0		5
STRG.2538	ENSOARG00000022863	1	1	1003430	1	1003431	0		0		0		0		0		0		0		0		0		2
STRG.2547	LEPR	1	5	1.00343e+34	1	1003437	0		0		0		0		0		0		0		0		2	10034381003439	8
STRG.2549	--	1	1	1003440	1	1003441	0		0		0		0		0		0		0		0		0		2
STRG.2550	--	1	4	1.00344e+27	1	1003446	0		0		0		0		0		0		0		0		0		5
STRG.2556	ENSOARG00000010058	1	2	10034491003450	1	1003451	0		0		0		0		0		0		0		0		0		3
STRG.2557	--	1	1	1003452	1	1003453	0		0		0		0		0		0		0		0		0		2
STRG.2558	--	1	1	1003454	1	1003455	0		0		0		0		0		0		0		0		0		2
STRG.2559	--	1	1	1003456	1	1003457	0		0		0		0		0		0		0		0		0		2
STRG.2560	--	1	1	1003458	1	1003459	0		0		0		0		0		0		0		0		0		2
STRG.2563	--	1	3	1.00346e+20	1	1003463	1	1003464	1	1003465	0		0		1	1003468	1	1003469	0		0		0		8
STRG.2564	--	1	1	1003472	1	1003473	0		0		0		0		0		0		0		0		0		2
STRG.257	--	1	1	1003474	1	1003475	0		0		0		0		0		0		0		0		0		2
STRG.2576	--	1	1	1003476	1	1003477	0		0		0		0		0		0		0		0		0		2
STRG.2577	--	1	1	1003478	1	1003479	0		0		0		0		0		0		0		0		0		2
STRG.2578	--	1	1	1003480	2	10034811003482	1	1003483	1	1003484	0		0		0		0		0		0		0		5
STRG.2584	--	1	3	1.00349e+20	1	1003488	0		0		0		0		2	10034891003493	2	10034901003494	1	1003491	1	1003492	0		10
STRG.2588	TCTEX1D1	1	1	1003504	1	1003505	0		0		0		0		0		0		0		0		0		2
STRG.2594	WDR78	1	1	1003506	1	1003507	0		0		0		0		0		0		0		0		0		2
STRG.2595	MIER1	1	5	1.00351e+34	1	1003513	2	10035141003516	2	10035151003515	0		0		0		0		0		0		2	10035171003518	12
STRG.2601	GADD45A	1	1	1003519	1	1003520	0		0		0		0		0		0		0		0		0		2
STRG.2602	--	1	1	1003521	1	1003522	0		0		0		0		0		0		0		0		0		2
STRG.2603	SERBP1	1	1	1003523	1	1003524	0		0		0		0		0		0		0		0		4	1.00353e+27	6
STRG.2604	--	1	1	1003529	1	1003530	0		0		0		0		0		0		0		0		0		2
STRG.2608	ENSOARG00000025522	1	1	1003531	1	1003532	0		0		0		0		0		0		0		0		0		2
STRG.262	--	1	1	1003533	1	1003534	0		0		0		0		0		0		0		0		0		2
STRG.2638	RPE65	1	1	1003535	2	10035361003537	1	1003538	1	1003539	0		0		2	10035421003544	2	10035431003545	0		0		0		9
STRG.2651	DIRAS3	1	1	1003547	1	1003548	0		0		0		0		0		0		0		0		0		2
STRG.2653	--	1	1	1003549	1	1003550	0		0		0		0		0		0		0		0		0		2
STRG.2665	CTH	1	1	1003551	1	1003552	0		0		0		0		0		0		0		0		0		2
STRG.2671	ENSOARG00000012024	1	1	1003553	3	1.00355e+20	0		0		0		0		0		0		0		0		0		4
STRG.2675	--	1	5	1.00356e+34	2	10035621003563	5	1.00356e+34	5	1.00357e+34	1	1003570	1	1003571	5	1.00358e+34	5	1.00358e+34	2	10035851003585	2	10035861003601	9	1.00361e+62	42
STRG.2676	--	1	1	1003622	1	1003623	0		0		0		0		0		0		0		0		0		2
STRG.2677	--	1	1	1003624	1	1003625	0		0		0		0		0		0		0		0		0		2
STRG.2678	--	1	1	1003626	1	1003627	0		0		0		0		0		0		0		0		0		2
STRG.2679	--	1	1	1003628	1	1003629	0		0		0		0		0		0		0		0		0		2
STRG.2680	--	1	1	1003630	1	1003631	0		0		0		0		0		0		0		0		0		2
STRG.2681	--	1	1	1003632	1	1003633	0		0		0		0		0		0		0		0		0		2
STRG.2682	--	1	1	1003634	1	1003635	0		0		0		0		0		0		0		0		0		2
STRG.2697	--	1	1	1003636	1	1003637	0		0		0		0		0		0		0		0		0		2
STRG.27	--	1	1	1003638	1	1003639	0		0		0		0		0		0		0		0		0		2
STRG.2700	--	1	1	1003640	1	1003641	0		0		0		0		2	10036451003651	2	10036461003652	0		0		4	1.00366e+27	10
STRG.2703	--	1	1	1003665	1	1003666	0		0		0		0		0		0		0		0		0		2
STRG.2717	--	1	1	1003667	1	1003668	0		0		0		0		0		0		0		0		0		2
STRG.2752	--	1	1	1003669	1	1003670	0		0		0		0		0		0		0		0		0		2
STRG.277	NDUFA10	1	1	1003671	1	1003672	0		0		0		0		0		0		0		0		0		2
STRG.2771	--	1	1	1003673	1	1003674	0		0		0		0		0		0		0		0		0		2
STRG.2772	--	1	1	1003675	2	10036761003677	0		0		0		0		0		0		0		0		0		3
STRG.2773	--	1	1	1003678	1	1003679	0		0		0		0		0		0		0		0		0		2
STRG.2774	FPGT	1	2	10036801003681	1	1003682	0		0		0		0		0		0		0		0		0		3
STRG.2788	--	1	1	1003683	1	1003684	0		0		0		0		0		0		0		0		0		2
STRG.2799	--	1	1	1003685	3	1.00369e+20	1	1003689	1	1003690	0		0		0		0		0		0		0		6
STRG.28	--	1	1	1003691	4	1.00369e+27	0		0		0		0		0		0		0		0		0		5
STRG.2806	ENSOARG00000023432	1	1	1003696	3	1.0037e+20	1	1003700	1	1003701	0		0		0		0		0		0		0		6
STRG.2808	--	1	3	1.0037e+20	1	1003707	1	1003708	1	1003709	0		0		0		0		0		0		0		6
STRG.2809	--	1	1	1003710	1	1003711	0		0		0		0		0		0		0		0		0		2
STRG.2881	--	1	1	1003712	1	1003713	0		0		0		0		0		0		0		0		0		2
STRG.2882	--	1	1	1003714	1	1003715	0		0		0		0		0		0		0		0		0		2
STRG.2883	--	1	1	1003716	1	1003717	0		0		0		0		0		0		0		0		0		2
STRG.2884	--	1	1	1003718	1	1003719	0		0		0		0		0		0		0		0		0		2
STRG.2885	--	1	1	1003720	1	1003721	0		0		0		0		0		0		0		0		0		2
STRG.2886	--	1	1	1003722	1	1003723	0		0		0		0		0		0		0		0		0		2
STRG.2887	--	1	1	1003724	1	1003725	0		0		0		0		0		0		0		0		0		2
STRG.2888	--	1	1	1003726	1	1003727	0		0		0		0		0		0		0		0		0		2
STRG.2892	TYW3	1	1	1003728	1	1003729	0		0		0		0		0		0		0		0		0		2
STRG.2893	--	1	1	1003730	1	1003731	0		0		0		0		0		0		0		0		0		2
STRG.2921	--	1	1	1003732	1	1003733	0		0		0		0		0		0		0		0		0		2
STRG.2952	--	1	1	1003734	1	1003735	0		0		0		0		0		0		0		0		0		2
STRG.2964	--	1	1	1003736	1	1003737	0		0		0		0		0		0		0		0		0		2
STRG.2969	SLC44A5	1	1	1003738	4	1.00374e+27	1	1003743	1	1003744	0		0		0		0		1	1003745	1	1003746	2	10037471003748	11
STRG.2970	--	1	1	1003751	1	1003752	0		0		0		0		0		0		0		0		0		2
STRG.2977	--	1	1	1003753	1	1003754	0		0		0		0		0		0		0		0		0		2
STRG.2978	--	1	1	1003755	1	1003756	0		0		0		0		0		0		0		0		0		2
STRG.2984	SNORD45	1	4	1.00376e+27	1	1003761	0		0		1	1003762	1	1003763	0		0		0		0		2	10037641003765	9
STRG.299	--	1	1	1003766	1	1003767	0		0		0		0		0		0		0		0		0		2
STRG.2990	--	1	1	1003768	1	1003769	0		0		0		0		0		0		0		0		0		2
STRG.3	--	1	1	1003770	1	1003771	0		0		0		0		0		0		0		0		0		2
STRG.30	--	1	1	1003772	1	1003773	0		0		0		0		0		0		0		0		0		2
STRG.300	--	1	1	1003774	2	10037751003776	0		0		0		0		0		0		0		0		0		3
STRG.3000	--	1	1	1003777	1	1003778	0		0		0		0		0		0		0		0		0		2
STRG.3017	--	1	1	1003779	1	1003780	0		0		0		0		0		0		0		0		0		2
STRG.304	--	1	1	1003781	1	1003782	0		0		0		0		0		0		0		0		0		2
STRG.3065	--	1	1	1003783	1	1003784	0		0		0		0		0		0		0		0		0		2
STRG.3071	ENSOARG00000012837	1	1	1003785	1	1003786	0		0		0		0		0		0		0		0		0		2
STRG.3074	ENSOARG00000012823	1	1	1003787	2	10037881003789	0		0		0		0		0		0		0		0		0		3
STRG.3075	--	1	1	1003790	1	1003791	0		0		0		0		0		0		0		0		0		2
STRG.3076	--	1	1	1003792	1	1003793	0		0		0		0		0		0		0		0		0		2
STRG.3077	--	1	1	1003794	1	1003795	0		0		0		0		0		0		0		0		0		2
STRG.3078	--	1	1	1003796	1	1003797	0		0		0		0		0		0		0		0		0		2
STRG.3079	--	1	1	1003798	1	1003799	0		0		0		0		0		0		0		0		0		2
STRG.3080	--	1	1	1003800	1	1003801	0		0		0		0		0		0		0		0		0		2
STRG.3081	--	1	1	1003802	1	1003803	0		0		0		0		0		0		0		0		0		2
STRG.3082	--	1	1	1003804	1	1003805	0		0		0		0		0		0		0		0		0		2
STRG.3083	--	1	1	1003806	1	1003807	0		0		0		0		0		0		0		0		0		2
STRG.3084	--	1	1	1003808	1	1003809	0		0		0		0		0		0		0		0		0		2
STRG.3085	--	1	1	1003810	1	1003811	0		0		0		0		0		0		0		0		0		2
STRG.3086	--	1	1	1003812	1	1003813	0		0		0		0		0		0		0		0		0		2
STRG.3087	--	1	1	1003814	1	1003815	0		0		0		0		0		0		0		0		0		2
STRG.3088	--	1	1	1003816	1	1003817	0		0		0		0		0		0		0		0		0		2
STRG.3089	--	1	1	1003818	1	1003819	0		0		0		0		0		0		0		0		0		2
STRG.3090	--	1	1	1003820	1	1003821	0		0		0		0		0		0		0		0		0		2
STRG.3091	--	1	1	1003822	1	1003823	0		0		0		0		0		0		0		0		0		2
STRG.3092	--	1	1	1003824	1	1003825	0		0		0		0		0		0		0		0		0		2
STRG.3093	--	1	1	1003826	1	1003827	0		0		0		0		0		0		0		0		0		2
STRG.3094	--	1	1	1003828	1	1003829	0		0		0		0		0		0		0		0		0		2
STRG.3095	--	1	1	1003830	1	1003831	0		0		0		0		0		0		0		0		0		2
STRG.3096	--	1	1	1003832	1	1003833	0		0		0		0		0		0		0		0		0		2
STRG.3097	--	1	1	1003834	1	1003835	0		0		0		0		0		0		0		0		0		2
STRG.3098	--	1	1	1003836	1	1003837	0		0		0		0		0		0		0		0		0		2
STRG.3099	--	1	1	1003838	1	1003839	0		0		0		0		0		0		0		0		0		2
STRG.3100	--	1	1	1003840	1	1003841	0		0		0		0		0		0		0		0		0		2
STRG.3101	--	1	1	1003842	1	1003843	0		0		0		0		0		0		0		0		0		2
STRG.3102	--	1	1	1003844	1	1003845	0		0		0		0		0		0		0		0		0		2
STRG.3103	--	1	1	1003846	1	1003847	0		0		0		0		0		0		0		0		0		2
STRG.3106	--	1	1	1003848	1	1003849	0		0		0		0		0		0		0		0		0		2
STRG.3111	--	1	1	1003850	1	1003851	0		0		0		0		0		0		0		0		0		2
STRG.3118	--	1	1	1003852	1	1003853	0		0		0		0		0		0		0		0		0		2
STRG.312	HDAC4	1	1	1003854	1	1003855	0		0		0		0		0		0		0		0		0		2
STRG.3123	PIGK	1	1	1003856	1	1003857	0		0		0		0		0		0		0		0		0		2
STRG.3129	--	1	1	1003858	1	1003859	0		0		0		0		0		0		0		0		2	10038601003861	4
STRG.313	--	1	1	1003862	1	1003863	0		0		0		0		0		0		0		0		0		2
STRG.3131	ZZZ3	1	2	10038641003865	2	10038661003867	0		0		0		0		0		0		0		0		0		4
STRG.3132	MIGA1,U6	1	1	1003868	2	10038691003870	0		0		0		0		0		0		0		0		0		3
STRG.314	--	1	1	1003871	1	1003872	0		0		0		0		0		0		0		0		0		2
STRG.3140	GIPC2	1	1	1003873	1	1003874	0		0		0		0		0		0		0		0		0		2
STRG.3141	DNAJB4	1	4	1.00388e+27	1	1003879	2	10038821003886	2	10038831003887	0		0		1	1003891	1	1003892	0		0		0		11
STRG.3152	IFI44L	1	1	1003893	1	1003894	0		0		0		0		0		0		0		0		0		2
STRG.3157	--	1	1	1003895	1	1003896	0		0		0		0		0		0		0		0		0		2
STRG.3160	IFI44	1	1	1003897	2	10038981003899	0		0		0		0		0		0		0		0		0		3
STRG.3170	--	1	1	1003900	1	1003901	0		0		0		0		0		0		0		0		0		2
STRG.3172	--	1	1	1003902	1	1003903	0		0		0		0		0		0		0		0		0		2
STRG.3176	ADGRL4	1	1	1003904	1	1003905	0		0		0		0		0		0		0		0		0		2
STRG.3178	--	1	1	1003906	1	1003907	0		0		0		0		0		0		0		0		0		2
STRG.3179	--	1	1	1003908	1	1003909	0		0		0		0		0		0		0		0		0		2
STRG.3190	--	1	1	1003910	1	1003911	1	1003912	1	1003913	0		0		1	1003914	1	1003915	0		0		4	1.00392e+27	10
STRG.3193	FUBP1	1	1	1003920	3	1.00392e+20	2	10039241003926	2	10039251003927	0		0		4	1.00393e+27	4	1.00393e+27	0		0		0		16
STRG.32	--	1	1	1003938	1	1003939	0		0		0		0		0		0		0		0		0		2
STRG.320	--	1	1	1003940	1	1003941	0		0		0		0		0		0		0		0		0		2
STRG.323	--	1	1	1003942	1	1003943	0		0		0		0		0		0		0		0		0		2
STRG.3231	ENSOARG00000025528	1	1	1003944	1	1003945	0		0		0		0		0		0		0		0		0		2
STRG.324	--	1	1	1003946	1	1003947	0		0		0		0		0		0		0		0		0		2
STRG.3244	--	1	1	1003948	1	1003949	0		0		0		0		0		0		0		0		0		2
STRG.3245	--	1	7	1.00395e+48	1	1003957	9	1.00396e+62	9	1.00396e+62	0		0		0		0		0		0		2	10039791003980	28
STRG.3246	--	1	1	1003981	1	1003982	0		0		0		0		0		0		0		0		0		2
STRG.3251	--	1	1	1003983	1	1003984	0		0		0		0		0		0		0		0		0		2
STRG.3262	--	1	1	1003985	1	1003986	0		0		0		0		0		0		0		0		0		2
STRG.3265	--	1	1	1003987	1	1003988	0		0		0		0		0		0		0		0		0		2
STRG.3276	--	1	1	1003989	1	1003990	0		0		0		0		0		0		0		0		0		2
STRG.3280	--	1	2	10039911003992	1	1003993	0		0		0		0		0		0		0		0		0		3
STRG.3281	--	1	1	1003994	1	1003995	0		0		0		0		0		0		0		0		0		2
STRG.3284	--	1	2	10039961003997	1	1003998	0		0		0		0		0		0		0		0		0		3
STRG.3294	SPATA1	1	1	1003999	1	1004000	0		0		0		0		0		0		0		0		0		2
STRG.3306	RPF1	1	1	1004001	1	1004002	0		0		0		0		0		0		0		0		0		2
STRG.3307	--	1	1	1004003	1	1004004	0		0		0		0		0		0		0		0		0		2
STRG.3308	SSX2IP	1	2	10040051004006	1	1004007	0		0		0		0		0		0		0		0		2	10040081004009	5
STRG.3309	--	1	1	1004010	1	1004011	0		0		0		0		0		0		0		0		0		2
STRG.3310	--	1	1	1004012	1	1004013	0		0		0		0		0		0		0		0		0		2
STRG.3311	--	1	1	1004014	1	1004015	0		0		0		0		0		0		0		0		0		2
STRG.332	--	1	1	1004016	1	1004017	0		0		0		0		0		0		0		0		0		2
STRG.3324	--	1	1	1004018	1	1004019	0		0		0		0		0		0		0		0		0		2
STRG.3329	MCOLN2	1	1	1004020	1	1004021	0		0		0		0		0		0		0		0		0		2
STRG.333	--	1	1	1004022	1	1004023	0		0		0		0		0		0		0		0		0		2
STRG.3335	PRKACB	1	3	1.00402e+20	1	1004027	1	1004028	1	1004029	0		0		0		0		0		0		0		6
STRG.3337	MCOLN3	1	1	1004030	1	1004031	0		0		0		0		0		0		0		0		0		2
STRG.3339	--	1	1	1004032	1	1004033	0		0		0		0		0		0		0		0		0		2
STRG.3341	--	1	1	1004034	1	1004035	0		0		0		0		0		0		0		0		0		2
STRG.3343	MCOLN3	1	1	1004036	1	1004037	0		0		0		0		0		0		0		0		0		2
STRG.3349	--	1	2	10040381004039	1	1004040	0		0		0		0		0		0		0		0		0		3
STRG.3357	--	1	1	1004045	1	1004046	2	10040471004049	2	10040481004050	0		0		0		0		0		0		0		6
STRG.3360	BCL10	1	2	10040511004052	1	1004053	0		0		0		0		0		0		0		0		0		3
STRG.3361	--	1	1	1004054	1	1004055	0		0		0		0		0		0		0		0		0		2
STRG.3366	CYR61	1	3	1.00406e+20	1	1004059	0		0		0		0		0		0		0		0		0		4
STRG.3370	--	1	2	10040601004061	1	1004062	0		0		0		0		0		0		0		0		0		3
STRG.3384	ZNHIT6	1	1	1004065	1	1004066	0		0		0		0		0		0		0		0		0		2
STRG.3388	DDAH1,ENSOARG00000024189	1	1	1004067	1	1004068	0		0		0		0		0		0		0		0		0		2
STRG.339	--	1	3	1.00407e+20	1	1004072	0		0		0		0		0		0		0		0		0		4
STRG.3396	--	1	1	1004073	1	1004074	0		0		0		0		0		0		0		0		0		2
STRG.3397	--	1	1	1004075	1	1004076	0		0		0		0		0		0		0		0		0		2
STRG.3401	--	1	2	10040771004078	1	1004079	1	1004080	1	1004081	0		0		0		0		0		0		0		5
STRG.3404	--	1	2	10040821004083	1	1004084	1	1004085	1	1004086	0		0		0		0		0		0		0		5
STRG.3406	ODF2L	1	2	10040871004088	3	1.00409e+20	1	1004092	1	1004093	0		0		0		0		0		0		0		7
STRG.341	--	1	1	1004096	1	1004097	0		0		0		0		0		0		0		0		0		2
STRG.342	--	1	1	1004098	1	1004099	0		0		0		0		0		0		0		0		0		2
STRG.3420	--	1	1	1004100	1	1004101	0		0		0		0		0		0		0		0		0		2
STRG.3430	--	1	1	1004102	1	1004103	0		0		0		0		0		0		0		0		0		2
STRG.3437	ENSOARG00000014843	1	1	1004104	1	1004105	0		0		0		0		0		0		0		0		0		2
STRG.3438	--	1	1	1004106	1	1004107	0		0		0		0		0		0		0		0		0		2
STRG.3451	SH3GLB1	1	1	1004108	1	1004109	0		0		3	1.00411e+20	3	1.00411e+20	0		0		0		0		2	10041151004116	10
STRG.3456	--	1	1	1004117	1	1004118	0		0		0		0		0		0		0		0		0		2
STRG.3469	ENSOARG00000014907	1	1	1004119	1	1004120	0		0		0		0		0		0		0		0		0		2
STRG.347	--	1	1	1004121	2	10041221004123	1	1004124	1	1004125	0		0		0		0		0		0		0		5
STRG.3470	--	1	1	1004126	1	1004127	0		0		0		0		0		0		0		0		0		2
STRG.3471	--	1	1	1004128	1	1004129	0		0		0		0		0		0		0		0		0		2
STRG.3472	--	1	1	1004130	1	1004131	0		0		0		0		0		0		0		0		0		2
STRG.3473	--	1	1	1004132	1	1004133	0		0		0		0		0		0		0		0		0		2
STRG.3479	--	1	1	1004134	1	1004135	0		0		0		0		0		0		0		0		0		2
STRG.348	--	1	1	1004136	1	1004137	0		0		0		0		0		0		0		0		0		2
STRG.3481	--	1	1	1004138	1	1004139	0		0		0		0		0		0		0		0		0		2
STRG.3483	LMO4	1	2	10041401004141	1	1004142	0		0		0		0		0		0		0		0		0		3
STRG.3497	PKN2	1	1	1004143	1	1004144	0		0		0		0		0		0		0		0		0		2
STRG.3498	--	1	1	1004145	1	1004146	0		0		0		0		0		0		0		0		0		2
STRG.35	--	1	1	1004147	1	1004148	0		0		0		0		0		0		0		0		0		2
STRG.3504	--	1	1	1004149	2	10041501004151	0		0		0		0		0		0		0		0		0		3
STRG.3510	--	1	1	1004154	1	1004155	0		0		0		0		0		0		0		0		0		2
STRG.3511	--	1	1	1004156	1	1004157	0		0		0		0		0		0		0		0		0		2
STRG.3512	--	1	2	10041581004159	3	1.00416e+20	2	10041631004165	2	10041641004164	0		0		0		0		0		0		2	10041691004170	11
STRG.3518	--	1	1	1004171	1	1004172	0		0		0		0		0		0		0		0		0		2
STRG.3520	ENSOARG00000015072	1	1	1004173	1	1004174	0		0		0		0		0		0		0		0		0		2
STRG.3521	--	1	1	1004175	2	10041761004177	0		0		0		0		0		0		0		0		0		3
STRG.3522	--	1	1	1004178	1	1004179	0		0		0		0		0		0		0		0		0		2
STRG.354	--	1	1	1004180	1	1004181	0		0		0		0		0		0		0		0		0		2
STRG.3544	--	1	1	1004182	1	1004183	0		0		0		0		0		0		0		0		0		2
STRG.3545	--	1	1	1004184	1	1004185	0		0		0		0		0		0		0		0		0		2
STRG.3546	ENSOARG00000015226	1	1	1004186	2	10041871004188	0		0		0		0		0		0		0		0		0		3
STRG.3547	--	1	1	1004189	1	1004190	0		0		0		0		0		0		0		0		0		2
STRG.3551	ENSOARG00000015432	1	1	1004191	1	1004192	0		0		0		0		0		0		0		0		0		2
STRG.3559	--	1	3	1.00419e+20	1	1004196	0		0		0		0		0		0		0		0		0		4
STRG.356	--	1	1	1004197	1	1004198	0		0		0		0		0		0		0		0		0		2
STRG.3560	--	1	1	1004199	1	1004200	0		0		0		0		0		0		0		0		0		2
STRG.3570	--	1	1	1004201	1	1004202	1	1004203	1	1004204	0		0		0		0		0		0		0		4
STRG.3572	LRRC8C	1	1	1004205	1	1004206	0		0		0		0		0		0		0		0		0		2
STRG.3578	--	1	1	1004207	1	1004208	0		0		0		0		0		0		0		0		0		2
STRG.3586	BARHL2	1	1	1004209	1	1004210	0		0		0		0		0		0		0		0		0		2
STRG.359	--	1	3	1.00421e+20	1	1004214	0		0		0		0		5	1.00422e+34	5	1.00422e+34	0		0		3	1.00423e+20	17
STRG.3592	LRRC8D,ZNF326	1	2	10042301004231	1	1004232	0		0		0		0		2	10042371004244	2	10042381004245	2	10042391004239	2	10042401004241	0		11
STRG.3593	--	1	1	1004248	1	1004249	0		0		0		0		0		0		0		0		0		2
STRG.3594	--	1	1	1004250	1	1004251	0		0		0		0		0		0		0		0		0		2
STRG.3595	--	1	1	1004252	1	1004253	0		0		0		0		0		0		0		0		0		2
STRG.3596	--	1	1	1004254	1	1004255	0		0		0		0		0		0		0		0		0		2
STRG.3620	--	1	2	10042561004257	1	1004258	0		0		0		0		0		0		0		0		2	10042611004262	5
STRG.3636	ZNF644	1	6	1.00426e+41	1	1004269	2	10042701004275	2	10042711004276	0		0		1	1004280	1	1004281	1	1004278	1	1004279	0		15
STRG.3646	--	1	1	1004282	1	1004283	0		0		0		0		0		0		0		0		0		2
STRG.3647	--	1	1	1004284	1	1004285	1	1004286	1	1004287	0		0		0		0		0		0		0		4
STRG.3651	--	1	2	10042881004289	1	1004290	0		0		0		0		0		0		0		0		0		3
STRG.3659	--	1	1	1004291	1	1004292	0		0		0		0		0		0		0		0		0		2
STRG.366	--	1	1	1004293	2	10042941004295	0		0		0		0		0		0		0		0		0		3
STRG.3665	EPHX4	1	1	1004296	1	1004297	0		0		0		0		0		0		0		0		0		2
STRG.367	SCLY	1	1	1004298	1	1004299	0		0		0		0		0		0		0		0		0		2
STRG.3674	--	1	2	10043001004301	1	1004302	1	1004305	1	1004306	0		0		0		0		0		0		0		5
STRG.3707	--	1	1	1004307	1	1004308	0		0		0		0		0		0		0		0		0		2
STRG.3717	--	1	2	10043091004310	1	1004311	4	1.00431e+27	4	1.00431e+27	1	1004314	1	1004315	2	10043211004323	2	10043221004324	0		0		2	10043251004326	19
STRG.3718	--	1	1	1004327	1	1004328	0		0		0		0		0		0		0		0		0		2
STRG.3719	--	1	1	1004329	1	1004330	0		0		0		0		0		0		0		0		0		2
STRG.3720	--	1	1	1004331	2	10043321004333	0		0		0		0		0		0		0		0		2	10043341004335	5
STRG.3722	--	1	1	1004336	1	1004337	1	1004338	1	1004339	0		0		0		0		0		0		0		4
STRG.3724	SNORD21,SNORA66	1	2	10043401004341	1	1004342	0		0		0		0		1	1004343	1	1004344	0		0		0		5
STRG.3729	FAM69A	1	2	10043451004346	1	1004347	0		0		0		0		0		0		0		0		0		3
STRG.3761	DR1	1	1	1004348	1	1004349	0		0		0		0		0		0		0		0		0		2
STRG.3762	ENSOARG00000016781	1	1	1004350	1	1004351	0		0		0		0		0		0		0		0		0		2
STRG.377	--	1	1	1004352	1	1004353	0		0		0		0		0		0		0		0		0		2
STRG.378	--	1	3	1.00435e+20	1	1004357	0		0		0		0		0		0		0		0		0		4
STRG.3781	MTF2,U6	1	1	1004360	1	1004361	0		0		0		0		0		0		0		0		0		2
STRG.3791	--	1	1	1004362	1	1004363	0		0		0		0		0		0		0		0		0		2
STRG.3792	--	1	3	1.00436e+20	1	1004367	3	1.00437e+20	3	1.00437e+20	0		0		2	10043731004375	2	10043741004376	0		0		0		14
STRG.3793	--	1	1	1004377	1	1004378	0		0		0		0		0		0		0		0		0		2
STRG.3796	TMED5	1	1	1004379	1	1004380	0		0		0		0		0		0		0		0		0		2
STRG.3801	FNBP1L	1	1	1004381	2	10043821004383	1	1004384	1	1004385	0		0		0		0		0		0		0		5
STRG.3802	--	1	1	1004386	1	1004387	0		0		0		0		0		0		0		0		0		2
STRG.3812	--	1	2	10043881004389	1	1004390	0		0		0		0		0		0		0		0		0		3
STRG.3813	--	1	1	1004391	1	1004392	0		0		0		0		0		0		0		0		0		2
STRG.3814	--	1	1	1004393	1	1004394	0		0		0		0		0		0		0		0		0		2
STRG.3815	--	1	1	1004395	1	1004396	0		0		0		0		0		0		0		0		0		2
STRG.3816	--	1	1	1004397	1	1004398	0		0		0		0		0		0		0		0		0		2
STRG.3817	--	1	1	1004399	1	1004400	0		0		0		0		0		0		0		0		0		2
STRG.3818	--	1	1	1004401	1	1004402	0		0		0		0		0		0		0		0		0		2
STRG.3820	--	1	1	1004403	1	1004404	0		0		0		0		0		0		0		0		0		2
STRG.3821	--	1	1	1004405	1	1004406	0		0		0		0		0		0		0		0		0		2
STRG.3822	--	1	1	1004407	1	1004408	0		0		0		0		0		0		0		0		0		2
STRG.3823	--	1	1	1004409	1	1004410	0		0		0		0		0		0		0		0		0		2
STRG.3826	--	1	1	1004411	1	1004412	0		0		0		0		0		0		0		0		0		2
STRG.3828	--	1	1	1004413	1	1004414	0		0		0		0		0		0		0		0		0		2
STRG.383	--	1	1	1004415	1	1004416	0		0		0		0		0		0		0		0		0		2
STRG.3834	--	1	2	10044171004418	1	1004419	0		0		0		0		0		0		0		0		0		3
STRG.3835	--	1	1	1004422	1	1004423	0		0		0		0		0		0		0		0		0		2
STRG.3839	--	1	1	1004424	1	1004425	0		0		0		0		0		0		0		0		0		2
STRG.3840	--	1	1	1004426	1	1004427	0		0		0		0		0		0		0		0		0		2
STRG.3848	--	1	1	1004428	1	1004429	0		0		0		0		0		0		0		0		0		2
STRG.385	--	1	2	10044301004431	1	1004432	0		0		0		0		0		0		0		0		2	10044351004436	5
STRG.3856	--	1	1	1004439	1	1004440	0		0		0		0		0		0		0		0		0		2
STRG.3857	--	1	4	1.00444e+27	1	1004445	0		0		0		0		0		0		0		0		0		5
STRG.3858	--	1	1	1004446	1	1004447	0		0		0		0		0		0		0		0		0		2
STRG.386	--	1	1	1004448	1	1004449	0		0		0		0		0		0		0		0		0		2
STRG.3869	--	1	3	1.00445e+20	1	1004453	0		0		0		0		0		0		0		0		0		4
STRG.3883	--	1	1	1004456	1	1004457	0		0		0		0		0		0		0		0		0		2
STRG.3889	SLC44A3	1	1	1004458	1	1004459	0		0		0		0		0		0		0		0		0		2
STRG.3900	ENSOARG00000017424	1	2	10044601004461	1	1004462	0		0		0		0		1	1004463	1	1004464	0		0		0		5
STRG.3907	ENSOARG00000017506	1	1	1004467	1	1004468	0		0		0		0		0		0		0		0		0		2
STRG.3912	RWDD3	1	2	10044691004470	1	1004471	1	1004472	1	1004473	0		0		0		0		0		0		0		5
STRG.3933	--	1	3	1.00447e+20	1	1004477	0		0		0		0		0		0		0		0		0		4
STRG.3934	--	1	1	1004478	1	1004479	0		0		0		0		0		0		0		0		0		2
STRG.3935	--	1	1	1004480	1	1004481	0		0		0		0		0		0		0		0		0		2
STRG.3937	--	1	1	1004482	1	1004483	0		0		0		0		0		0		0		0		0		2
STRG.3940	ENSOARG00000025538	1	3	1.00448e+20	1	1004487	2	10044911004495	2	10044921004496	0		0		0		0		0		0		0		8
STRG.3944	--	1	2	10044971004498	1	1004499	0		0		0		0		0		0		0		0		2	10045001004501	5
STRG.3945	--	1	1	1004502	1	1004503	0		0		0		0		0		0		0		0		0		2
STRG.3946	--	1	1	1004504	1	1004505	0		0		0		0		0		0		0		0		0		2
STRG.3953	PLPPR4	1	1	1004506	1	1004507	0		0		0		0		0		0		0		0		0		2
STRG.3957	FRRS1	1	1	1004508	1	1004509	0		0		0		0		0		0		0		0		0		2
STRG.3958	PALMD	1	1	1004510	1	1004511	0		0		0		0		0		0		0		0		0		2
STRG.3959	--	1	1	1004512	1	1004513	0		0		0		0		0		0		0		0		0		2
STRG.3961	--	1	1	1004514	1	1004515	0		0		0		0		0		0		0		0		0		2
STRG.3967	--	1	1	1004516	1	1004517	0		0		0		0		0		0		0		0		0		2
STRG.3983	DPYD,ENSOARG00000022212,ENSOARG00000023853	1	2	10045181004519	3	1.00452e+20	1	1004523	1	1004524	0		0		0		0		0		0		0		7
STRG.3984	--	1	1	1004527	1	1004528	0		0		0		0		0		0		0		0		0		2
STRG.3985	--	1	1	1004529	1	1004530	0		0		0		0		0		0		0		0		0		2
STRG.3986	--	1	1	1004531	1	1004532	0		0		0		0		0		0		0		0		0		2
STRG.3987	--	1	1	1004533	1	1004534	0		0		0		0		0		0		0		0		0		2
STRG.3988	--	1	1	1004535	1	1004536	0		0		0		0		0		0		0		0		0		2
STRG.4004	--	1	1	1004537	1	1004538	0		0		0		0		0		0		0		0		0		2
STRG.4017	--	1	1	1004539	3	1.00454e+20	0		0		0		0		0		0		0		0		0		4
STRG.4033	--	1	1	1004543	1	1004544	0		0		0		0		0		0		0		0		0		2
STRG.4034	--	1	1	1004545	1	1004546	0		0		0		0		0		0		0		0		0		2
STRG.404	PRLH	1	1	1004547	1	1004548	0		0		0		0		0		0		0		0		0		2
STRG.4043	--	1	1	1004549	1	1004550	0		0		0		0		0		0		0		0		0		2
STRG.406	--	1	1	1004551	1	1004552	0		0		0		0		0		0		0		0		0		2
STRG.407	ENSOARG00000019048	1	1	1004553	1	1004554	0		0		0		0		0		0		0		0		0		2
STRG.4071	--	1	1	1004555	1	1004556	0		0		0		0		0		0		0		0		0		2
STRG.4110	--	1	1	1004557	1	1004558	0		0		0		0		0		0		0		0		0		2
STRG.419	LRRFIP1	1	1	1004559	1	1004560	0		0		2	10045611004563	2	10045621004564	0		0		0		0		0		6
STRG.4191	--	1	1	1004565	1	1004566	0		0		0		0		0		0		0		0		0		2
STRG.4203	--	1	1	1004567	1	1004568	0		0		0		0		0		0		0		0		0		2
STRG.4227	--	1	3	1.00457e+20	1	1004572	0		0		0		0		0		0		1	1004577	1	1004578	0		6
STRG.4228	--	1	1	1004579	1	1004580	0		0		0		0		0		0		0		0		0		2
STRG.4240	ENSOARG00000017862	1	1	1004581	1	1004582	0		0		0		0		0		0		0		0		0		2
STRG.4241	SASS6	1	1	1004583	1	1004584	1	1004585	1	1004586	0		0		1	1004587	1	1004588	0		0		0		6
STRG.4242	TRMT13	1	4	1.00459e+27	1	1004593	0		0		0		0		0		0		0		0		2	10045941004595	7
STRG.4246	DBT	1	1	1004596	1	1004597	0		0		0		0		0		0		0		0		0		2
STRG.4252	RTCA	1	1	1004598	1	1004599	0		0		0		0		0		0		0		0		0		2
STRG.4260	--	1	1	1004600	1	1004601	0		0		0		0		0		0		0		0		0		2
STRG.4264	--	1	2	10046021004603	1	1004604	1	1004605	1	1004606	0		0		0		0		0		0		0		5
STRG.4265	ENSOARG00000018242	1	1	1004607	1	1004608	0		0		0		0		0		0		0		0		0		2
STRG.4267	--	1	2	10046091004610	1	1004611	0		0		0		0		0		0		0		0		0		3
STRG.4268	--	1	1	1004612	1	1004613	0		0		0		0		0		0		0		0		0		2
STRG.4269	--	1	1	1004614	1	1004615	0		0		0		0		0		0		0		0		0		2
STRG.427	--	1	1	1004616	1	1004617	0		0		0		0		0		0		0		0		0		2
STRG.4274	SLC30A7	1	1	1004618	1	1004619	0		0		0		0		0		0		0		0		0		2
STRG.4275	--	1	1	1004620	1	1004621	0		0		0		0		0		0		0		0		0		2
STRG.4276	EXTL2	1	1	1004622	1	1004623	0		0		0		0		0		0		0		0		0		2
STRG.4280	--	1	2	10046241004625	1	1004626	0		0		0		0		0		0		0		0		2	10046301004631	5
STRG.4282	--	1	1	1004632	8	1.00463e+55	4	1.00464e+27	4	1.00464e+27	2	10046451004651	2	10046461004652	0		0		0		0		2	10046571004658	23
STRG.4283	--	1	1	1004659	1	1004660	0		0		0		0		0		0		0		0		0		2
STRG.4284	--	1	1	1004661	1	1004662	0		0		0		0		0		0		0		0		0		2
STRG.4285	--	1	1	1004663	1	1004664	0		0		0		0		0		0		0		0		0		2
STRG.4289	S1PR1	1	2	10046651004666	1	1004667	0		0		0		0		0		0		0		0		0		3
STRG.43	--	1	1	1004668	2	10046691004670	0		0		0		0		0		0		0		0		0		3
STRG.4305	--	1	1	1004671	1	1004672	0		0		0		0		0		0		0		0		0		2
STRG.4306	--	1	1	1004673	1	1004674	0		0		0		0		0		0		0		0		0		2
STRG.4308	--	1	1	1004675	1	1004676	0		0		0		0		0		0		0		0		0		2
STRG.432	--	1	1	1004677	1	1004678	0		0		0		0		0		0		0		0		0		2
STRG.4321	--	1	2	10046791004680	2	10046811004682	2	10046951004698	2	10046961004699	3	1.00469e+20	3	1.00469e+20	0		0		0		0		0		14
STRG.4322	--	1	1	1004700	1	1004701	0		0		0		0		0		0		0		0		0		2
STRG.4323	--	1	1	1004702	1	1004703	0		0		0		0		0		0		0		0		0		2
STRG.4324	--	1	1	1004704	1	1004705	0		0		0		0		0		0		0		0		0		2
STRG.4325	--	1	1	1004706	1	1004707	0		0		0		0		0		0		0		0		0		2
STRG.4326	--	1	1	1004708	1	1004709	0		0		0		0		0		0		0		0		0		2
STRG.4327	--	1	1	1004710	1	1004711	0		0		0		0		0		0		0		0		0		2
STRG.435	--	1	1	1004712	1	1004713	0		0		0		0		0		0		0		0		0		2
STRG.4357	--	1	1	1004714	1	1004715	0		0		0		0		0		0		0		0		0		2
STRG.4359	OLFM3	1	2	10047161004717	1	1004718	0		0		0		0		0		0		0		0		0		3
STRG.4364	--	1	2	10047191004720	1	1004721	0		0		0		0		0		0		0		0		0		3
STRG.437	--	1	1	1004722	1	1004723	0		0		0		0		0		0		0		0		0		2
STRG.4371	--	1	1	1004724	1	1004725	0		0		0		0		0		0		0		0		0		2
STRG.4387	--	1	1	1004726	1	1004727	0		0		0		0		0		0		0		0		0		2
STRG.439	--	1	3	1.00473e+20	1	1004731	1	1004732	1	1004733	2	10047341004738	2	10047351004735	0		0		0		0		0		10
STRG.440	--	1	1	1004739	1	1004740	0		0		0		0		0		0		0		0		0		2
STRG.4404	--	1	2	10047411004742	1	1004743	0		0		0		0		1	1004746	1	1004747	0		0		0		5
STRG.4405	--	1	1	1004748	1	1004749	0		0		0		0		0		0		0		0		0		2
STRG.4420	--	1	1	1004750	1	1004751	0		0		0		0		0		0		0		0		0		2
STRG.4448	--	1	1	1004752	1	1004753	0		0		0		0		0		0		0		0		0		2
STRG.4449	ENSOARG00000018802	1	1	1004754	1	1004755	0		0		0		0		0		0		0		0		0		2
STRG.4450	--	1	1	1004756	1	1004757	0		0		0		0		0		0		0		0		0		2
STRG.4451	--	1	1	1004758	1	1004759	0		0		0		0		0		0		0		0		0		2
STRG.4452	--	1	2	10047601004761	1	1004762	0		0		0		0		0		0		0		0		0		3
STRG.4453	--	1	1	1004763	1	1004764	0		0		0		0		0		0		0		0		0		2
STRG.4454	--	1	1	1004765	1	1004766	0		0		0		0		0		0		0		0		0		2
STRG.4455	--	1	1	1004767	1	1004768	0		0		0		0		0		0		0		0		0		2
STRG.4465	SLC25A24	1	1	1004769	1	1004770	0		0		0		0		0		0		0		0		0		2
STRG.447	--	1	1	1004771	1	1004772	0		0		0		0		0		0		0		0		0		2
STRG.4484	--	1	1	1004773	1	1004774	0		0		0		0		0		0		0		0		0		2
STRG.4485	FAM102B	1	1	1004775	2	10047761004777	0		0		0		0		0		0		0		0		0		3
STRG.4488	--	1	1	1004778	1	1004779	0		0		0		0		0		0		0		0		0		2
STRG.4492	PRPF38B	1	2	10047801004781	1	1004782	1	1004783	1	1004784	0		0		0		0		0		0		2	10047871004788	7
STRG.4493	--	1	2	10047891004790	1	1004791	0		0		0		0		0		0		0		0		0		3
STRG.4495	--	1	1	1004792	2	10047931004794	1	1004795	1	1004796	0		0		0		0		0		0		0		5
STRG.4496	--	1	1	1004797	1	1004798	0		0		0		0		0		0		0		0		0		2
STRG.4497	--	1	1	1004799	1	1004800	0		0		0		0		0		0		0		0		0		2
STRG.4503	STXBP3	1	1	1004801	1	1004802	0		0		0		0		0		0		0		0		2	10048031004804	4
STRG.4514	--	1	1	1004805	1	1004806	1	1004807	1	1004808	0		0		0		0		0		0		0		4
STRG.4516	TAF13	1	1	1004809	2	10048101004811	0		0		0		0		0		0		0		0		0		3
STRG.4518	TMEM167B	1	1	1004812	1	1004813	0		0		0		0		0		0		0		0		0		2
STRG.4524	SNORA70,RNaseP_nuc	1	3	1.00481e+20	1	1004817	0		0		0		0		0		0		0		0		0		4
STRG.453	GBX2	1	1	1004820	1	1004821	0		0		0		0		0		0		0		0		0		2
STRG.4531	WDR47	1	1	1004822	1	1004823	0		0		0		0		0		0		0		0		0		2
STRG.454	ASB18	1	1	1004824	1	1004825	0		0		0		0		0		0		0		0		0		2
STRG.4543	KIAA1324	1	1	1004826	1	1004827	0		0		0		0		0		0		0		0		0		2
STRG.4544	--	1	1	1004828	1	1004829	0		0		0		0		0		0		0		0		0		2
STRG.4548	SARS	1	1	1004830	1	1004831	0		0		0		0		0		0		0		0		0		2
STRG.4550	--	1	1	1004832	1	1004833	0		0		0		0		0		0		0		0		0		2
STRG.4555	--	1	1	1004834	1	1004835	0		0		0		0		0		0		0		0		0		2
STRG.4556	CELSR2	1	1	1004836	1	1004837	0		0		0		0		1	1004838	1	1004839	0		0		0		4
STRG.4557	CELSR2	1	1	1004840	1	1004841	0		0		0		0		0		0		0		0		0		2
STRG.4558	--	1	1	1004842	1	1004843	0		0		0		0		0		0		0		0		0		2
STRG.456	IQCA1	1	1	1004844	1	1004845	1	1004846	1	1004847	0		0		0		0		0		0		0		4
STRG.4561	--	1	1	1004848	1	1004849	0		0		0		0		0		0		0		0		0		2
STRG.4563	--	1	2	10048501004851	2	10048521004853	0		0		0		0		0		0		0		0		0		4
STRG.457	--	1	1	1004854	1	1004855	0		0		0		0		0		0		0		0		0		2
STRG.4572	--	1	1	1004856	1	1004857	0		0		0		0		0		0		0		0		0		2
STRG.4574	SORT1,PSMA5	1	1	1004858	1	1004859	1	1004860	1	1004861	0		0		0		0		0		0		0		4
STRG.4579	GNAI3,ENSOARG00000023242	1	1	1004862	1	1004863	0		0		0		0		0		0		0		0		0		2
STRG.458	COPS8	1	4	1.00486e+27	1	1004868	1	1004869	1	1004870	0		0		0		0		0		0		0		7
STRG.4587	--	1	3	1.00488e+20	1	1004879	2	10048801004884	2	10048811004881	0		0		1	1004885	1	1004886	0		0		2	10048871004888	12
STRG.4589	ENSOARG00000019281	1	3	1.00489e+20	2	10048921004893	0		0		0		0		0		0		0		0		0		5
STRG.4594	--	1	1	1004894	1	1004895	0		0		0		0		0		0		0		0		0		2
STRG.4595	--	1	1	1004896	1	1004897	0		0		0		0		0		0		0		0		0		2
STRG.4607	--	1	3	1.0049e+20	1	1004901	0		0		0		0		0		0		0		0		2	10049021004903	6
STRG.4609	GSTM3	1	1	1004904	1	1004905	1	1004906	1	1004907	0		0		2	10049081004912	2	10049091004913	1	1004910	1	1004911	0		10
STRG.4620	--	1	1	1004914	1	1004915	0		0		0		0		0		0		0		0		0		2
STRG.4621	AHCYL1	1	2	10049161004917	1	1004918	0		0		0		0		0		0		0		0		0		3
STRG.4623	--	1	1	1004919	1	1004920	0		0		0		0		0		0		0		0		0		2
STRG.4629	--	1	2	10049211004922	1	1004923	0		0		0		0		0		0		0		0		0		3
STRG.4632	--	1	1	1004924	1	1004925	0		0		0		0		0		0		0		0		0		2
STRG.4633	--	1	1	1004926	1	1004927	0		0		0		0		0		0		0		0		0		2
STRG.4636	--	1	1	1004928	1	1004929	0		0		0		0		0		0		0		0		0		2
STRG.464	ENSOARG00000025502	1	1	1004930	1	1004931	0		0		0		0		0		0		0		0		0		2
STRG.4648	PROK1	1	1	1004932	1	1004933	0		0		0		0		0		0		0		0		0		2
STRG.4651	--	1	1	1004934	1	1004935	0		0		0		0		0		0		0		0		0		2
STRG.4660	CD53	1	1	1004936	1	1004937	0		0		0		0		0		0		0		0		0		2
STRG.4677	--	1	1	1004938	1	1004939	0		0		0		0		0		0		0		0		0		2
STRG.4678	--	1	1	1004940	1	1004941	0		0		0		0		0		0		0		0		0		2
STRG.4681	LRIF1	1	2	10049421004943	1	1004944	2	10049451004947	2	10049461004946	0		0		0		0		0		0		0		7
STRG.4683	KCNA10	1	1	1004948	1	1004949	0		0		0		0		0		0		0		0		0		2
STRG.4685	KCNA2	1	2	10049501004951	1	1004952	0		0		0		0		0		0		0		0		0		3
STRG.4688	--	1	1	1004953	1	1004954	0		0		0		0		0		0		0		0		0		2
STRG.4693	--	1	1	1004955	1	1004956	0		0		0		0		0		0		0		0		0		2
STRG.4694	--	1	1	1004957	1	1004958	0		0		0		0		0		0		0		0		0		2
STRG.4696	CEPT1	1	2	10049591004960	1	1004961	0		0		0		0		0		0		0		0		0		3
STRG.4699	--	1	1	1004962	1	1004963	0		0		0		0		0		0		0		0		0		2
STRG.47	--	1	1	1004964	1	1004965	0		0		0		0		1	1004966	1	1004967	0		0		0		4
STRG.4702	--	1	1	1004968	1	1004969	0		0		0		0		0		0		0		0		0		2
STRG.4708	--	1	1	1004970	1	1004971	0		0		0		0		0		0		0		0		0		2
STRG.4710	ADORA3	1	1	1004972	1	1004973	0		0		0		0		0		0		0		0		0		2
STRG.4712	ENSOARG00000019599	1	1	1004974	4	1.00498e+27	0		0		0		0		0		0		0		0		0		5
STRG.4713	--	1	1	1004979	1	1004980	0		0		0		0		0		0		0		0		0		2
STRG.4716	ENSOARG00000019607	1	2	10049811004982	1	1004983	0		0		0		0		0		0		0		0		0		3
STRG.4720	FAM212B	1	1	1004984	2	10049851004986	0		0		0		0		0		0		0		0		0		3
STRG.4722	--	1	3	1.00499e+20	1	1004990	4	1.00499e+27	4	1.00499e+27	1	1004995	1	1004996	0		0		0		0		0		14
STRG.4727	--	1	1	1005000	1	1005001	0		0		0		0		0		0		0		0		0		2
STRG.4730	--	1	1	1005002	1	1005003	0		0		0		0		0		0		0		0		0		2
STRG.4734	--	1	1	1005004	1	1005005	0		0		0		0		0		0		0		0		0		2
STRG.4739	KCND3	1	1	1005006	1	1005007	1	1005008	1	1005009	0		0		0		0		0		0		0		4
STRG.4759	--	1	1	1005010	1	1005011	0		0		0		0		0		0		0		0		0		2
STRG.4760	--	1	1	1005012	1	1005013	0		0		0		0		0		0		0		0		0		2
STRG.4763	--	1	1	1005014	1	1005015	0		0		0		0		0		0		0		0		0		2
STRG.4766	--	1	1	1005016	1	1005017	0		0		0		0		0		0		0		0		0		2
STRG.4779	WNT2B	1	1	1005018	1	1005019	0		0		0		0		0		0		0		0		0		2
STRG.4786	7SK	1	4	1.00502e+27	1	1005024	2	10050251005027	2	10050261005028	1	1005031	1	1005032	0		0		0		0		0		11
STRG.4792	MOV10	1	1	1005035	1	1005036	0		0		0		0		0		0		0		0		0		2
STRG.4796	--	1	3	1.00504e+20	1	1005040	0		0		0		0		0		0		0		0		0		4
STRG.4803	--	1	1	1005041	1	1005042	0		0		0		0		0		0		0		0		0		2
STRG.4813	--	1	1	1005043	1	1005044	1	1005045	1	1005046	0		0		1	1005047	1	1005048	0		0		0		6
STRG.4818	MAGI3	1	1	1005049	1	1005050	2	10050511005053	2	10050521005052	0		0		4	1.00505e+27	4	1.00506e+27	2	10050601005060	2	10050611005062	4	1.00506e+27	22
STRG.482	--	1	1	1005068	1	1005069	0		0		0		0		0		0		0		0		0		2
STRG.4820	--	1	2	10050701005071	1	1005072	0		0		0		0		0		0		0		0		0		3
STRG.4822	--	1	1	1005073	4	1.00507e+27	0		0		0		0		0		0		0		0		0		5
STRG.4823	PTPN22	1	1	1005078	1	1005079	0		0		0		0		0		0		0		0		0		2
STRG.4824	--	1	1	1005080	1	1005081	0		0		0		0		0		0		0		0		0		2
STRG.4825	BCL2L15	1	1	1005082	1	1005083	0		0		0		0		1	1005084	1	1005085	0		0		0		4
STRG.4827	--	1	1	1005086	2	10050871005088	0		0		0		0		0		0		0		0		0		3
STRG.4828	ENSOARG00000019921	1	1	1005089	1	1005090	0		0		0		0		0		0		0		0		0		2
STRG.484	--	1	1	1005091	1	1005092	0		0		0		0		0		0		0		0		0		2
STRG.4843	DCLRE1B	1	1	1005093	1	1005094	0		0		0		0		0		0		0		0		0		2
STRG.485	SH3BP4	1	1	1005095	1	1005096	0		0		0		0		0		0		0		0		0		2
STRG.4857	OLFML3	1	1	1005097	1	1005098	0		0		0		0		0		0		0		0		0		2
STRG.486	--	1	1	1005099	1	1005100	0		0		0		0		0		0		0		0		0		2
STRG.4860	--	1	2	10051011005102	1	1005103	1	1005104	1	1005105	0		0		0		0		0		0		4	1.00511e+27	9
STRG.4865	--	1	1	1005112	2	10051131005114	0		0		0		0		0		0		0		0		0		3
STRG.4869	--	1	1	1005115	1	1005116	0		0		0		0		0		0		0		0		0		2
STRG.4871	--	1	1	1005117	1	1005118	0		0		0		0		0		0		0		0		0		2
STRG.4875	--	1	1	1005119	1	1005120	1	1005121	1	1005122	0		0		0		0		0		0		0		4
STRG.4878	TRIM33	1	1	1005123	2	10051241005125	1	1005126	1	1005127	0		0		2	10051281005130	2	10051291005131	0		0		0		9
STRG.4879	--	1	1	1005132	1	1005133	0		0		0		0		0		0		0		0		0		2
STRG.4880	--	1	1	1005134	1	1005135	0		0		0		0		0		0		0		0		0		2
STRG.4891	SIKE1	1	1	1005136	1	1005137	0		0		0		0		0		0		0		0		0		2
STRG.4894	--	1	1	1005138	1	1005139	0		0		0		0		0		0		0		0		0		2
STRG.4897	ENSOARG00000020138	1	1	1005140	1	1005141	0		0		0		0		0		0		0		0		0		2
STRG.4901	TSPAN2	1	1	1005142	1	1005143	0		0		0		0		0		0		0		0		0		2
STRG.4909	--	1	2	10051441005145	1	1005146	1	1005147	1	1005148	0		0		0		0		0		0		0		5
STRG.4912	--	1	1	1005149	1	1005150	0		0		0		0		0		0		0		0		0		2
STRG.4914	--	1	1	1005151	1	1005152	0		0		0		0		0		0		0		0		0		2
STRG.4925	SLC22A15	1	2	10051531005154	1	1005155	2	10051561005158	2	10051571005159	0		0		0		0		0		0		0		7
STRG.4936	--	1	1	1005164	2	10051651005166	2	10051671005169	2	10051681005170	0		0		0		0		0		0		0		7
STRG.4939	--	1	1	1005171	3	1.00517e+20	0		0		0		0		0		0		0		0		2	10051751005176	6
STRG.4940	--	1	1	1005177	1	1005178	0		0		0		0		0		0		0		0		0		2
STRG.4943	CD2	1	1	1005179	1	1005180	0		0		0		0		0		0		0		0		0		2
STRG.4946	--	1	1	1005181	1	1005182	0		0		0		0		0		0		0		0		0		2
STRG.4951	ATP1A1	1	1	1005183	1	1005184	0		0		0		0		0		0		0		0		0		2
STRG.4959	--	1	1	1005185	1	1005186	0		0		0		0		0		0		0		0		0		2
STRG.4960	ENSOARG00000020241	1	1	1005187	1	1005188	0		0		0		0		0		0		0		0		0		2
STRG.4961	--	1	1	1005189	2	10051901005191	0		0		0		0		1	1005192	1	1005193	0		0		0		5
STRG.4963	--	1	1	1005194	1	1005195	0		0		0		0		0		0		0		0		0		2
STRG.4967	--	1	2	10051961005197	1	1005198	1	1005199	1	1005200	0		0		2	10052011005205	2	10052021005206	1	1005203	1	1005204	0		11
STRG.4982	TRIM45	1	3	1.00521e+20	1	1005210	0		0		0		0		0		0		0		0		0		4
STRG.4995	--	1	1	1005211	1	1005212	0		0		0		0		0		0		0		0		0		2
STRG.4997	--	1	1	1005213	1	1005214	0		0		0		0		0		0		0		0		0		2
STRG.5007	--	1	1	1005215	1	1005216	0		0		0		0		0		0		0		0		0		2
STRG.5022	--	1	1	1005217	1	1005218	0		0		0		0		0		0		0		0		0		2
STRG.5029	--	1	2	10052191005220	1	1005221	0		0		0		0		0		0		0		0		0		3
STRG.5039	ENSOARG00000020408	1	1	1005222	2	10052231005224	0		0		0		0		0		0		0		0		0		3
STRG.5046	--	1	2	10052251005226	1	1005227	0		0		0		0		0		0		0		0		0		3
STRG.5048	--	1	1	1005228	1	1005229	0		0		0		0		0		0		0		0		0		2
STRG.5050	SPAG17	1	1	1005230	1	1005231	0		0		0		0		0		0		0		0		0		2
STRG.5053	--	1	1	1005232	1	1005233	0		0		0		0		0		0		0		0		0		2
STRG.5061	NOTCH2	1	1	1005234	1	1005235	0		0		0		0		0		0		0		0		0		2
STRG.5068	--	1	1	1005236	1	1005237	0		0		0		0		0		0		0		0		0		2
STRG.5070	--	1	1	1005238	1	1005239	0		0		0		0		0		0		0		0		0		2
STRG.5072	PRKAB2	1	3	1.00524e+20	1	1005243	2	10052441005246	2	10052451005247	0		0		1	1005248	1	1005249	0		0		0		10
STRG.5089	--	1	1	1005250	1	1005251	0		0		0		0		0		0		2	10052521005254	2	10052531005255	0		6
STRG.509	--	1	1	1005256	1	1005257	0		0		0		0		0		0		0		0		0		2
STRG.5094	--	1	1	1005258	1	1005259	0		0		0		0		0		0		0		0		0		2
STRG.5102	--	1	1	1005260	1	1005261	0		0		0		0		0		0		0		0		0		2
STRG.5109	7SK	1	1	1005262	1	1005263	0		0		0		0		1	1005264	1	1005265	0		0		0		4
STRG.5119	SEC22B	1	1	1005268	1	1005269	0		0		0		0		0		0		0		0		0		2
STRG.5126	--	1	3	1.00527e+20	1	1005273	2	10052741005278	2	10052751005279	1	1005276	1	1005277	0		0		0		0		0		10
STRG.5130	--	1	1	1005280	1	1005281	0		0		0		0		0		0		0		0		2	10052821005283	4
STRG.5131	--	1	1	1005284	1	1005285	0		0		0		0		0		0		0		0		0		2
STRG.5137	--	1	1	1005286	1	1005287	0		0		0		0		0		0		0		0		0		2
STRG.5139	RNF115	1	1	1005288	1	1005289	0		0		0		0		0		0		0		0		0		2
STRG.5140	--	1	1	1005290	1	1005291	0		0		0		0		0		0		0		0		0		2
STRG.5142	--	1	4	1.00529e+27	1	1005296	0		0		0		0		4	1.0053e+27	4	1.0053e+27	0		0		0		13
STRG.5143	--	1	1	1005314	1	1005315	0		0		0		0		0		0		0		0		0		2
STRG.5144	--	1	1	1005316	2	10053171005318	0		0		0		0		1	1005319	1	1005320	0		0		0		5
STRG.5146	ANKRD35	1	1	1005321	1	1005322	0		0		0		0		2	10053231005325	2	10053241005326	0		0		0		6
STRG.5147	ITGA10	1	1	1005327	1	1005328	0		0		0		0		0		0		0		0		0		2
STRG.5148	PEX11B	1	1	1005329	2	10053301005331	0		0		0		0		0		0		0		0		0		3
STRG.5152	--	1	1	1005332	2	10053331005334	0		0		0		0		0		0		0		0		0		3
STRG.5153	ENSOARG00000020644	1	3	1.00534e+20	1	1005338	1	1005339	1	1005340	0		0		4	1.00534e+27	4	1.00534e+27	3	1.00534e+20	3	1.00534e+20	0		20
STRG.5157	--	1	3	1.00536e+20	1	1005367	0		0		0		0		2	10053741005374	2	10053751005380	0		0		2	10053851005386	10
STRG.5159	U1	1	1	1005389	1	1005390	0		0		0		0		0		0		0		0		0		2
STRG.5169	--	1	1	1005391	1	1005392	0		0		0		0		0		0		0		0		0		2
STRG.5181	--	1	2	10053931005394	1	1005395	0		0		0		0		0		0		0		0		0		3
STRG.5184	--	1	1	1005396	1	1005397	0		0		0		0		0		0		0		0		0		2
STRG.5186	--	1	1	1005398	2	10053991005400	0		0		0		0		0		0		0		0		0		3
STRG.5190	TXNIP	1	1	1005401	1	1005402	0		0		0		0		0		0		0		0		0		2
STRG.5198	--	1	1	1005403	1	1005404	0		0		0		0		0		0		0		0		0		2
STRG.5199	--	1	1	1005405	1	1005406	0		0		0		0		0		0		0		0		0		2
STRG.52	THAP4	1	4	1.00541e+27	1	1005411	0		0		0		0		0		0		0		0		0		5
STRG.5202	--	1	1	1005412	1	1005413	0		0		0		0		0		0		0		0		0		2
STRG.5220	ENSOARG00000020694	1	1	1005414	1	1005415	0		0		0		0		0		0		0		0		0		2
STRG.5222	--	1	2	10054161005417	1	1005418	0		0		0		0		0		0		0		0		0		3
STRG.5225	--	1	1	1005419	1	1005420	0		0		0		0		0		0		0		0		0		2
STRG.5226	ENSOARG00000020718	1	1	1005421	1	1005422	0		0		0		0		0		0		0		0		0		2
STRG.5227	--	1	1	1005423	1	1005424	0		0		0		0		0		0		0		0		0		2
STRG.5228	--	1	1	1005425	1	1005426	0		0		0		0		0		0		0		0		0		2
STRG.5231	--	1	1	1005427	1	1005428	0		0		0		0		0		0		0		0		0		2
STRG.5234	C1orf54	1	1	1005429	2	10054301005431	0		0		0		0		0		0		0		0		0		3
STRG.5235	--	1	1	1005432	1	1005433	0		0		0		0		0		0		0		0		0		2
STRG.5238	--	1	1	1005434	1	1005435	0		0		0		0		0		0		0		0		0		2
STRG.5240	CA14	1	2	10054361005437	1	1005438	0		0		0		0		1	1005439	1	1005440	0		0		0		5
STRG.5241	APH1A	1	1	1005441	2	10054421005443	0		0		0		0		0		0		0		0		0		3
STRG.5243	--	1	2	10054441005445	1	1005446	0		0		0		0		0		0		0		0		0		3
STRG.5244	--	1	3	1.00545e+20	1	1005450	2	10054511005453	2	10054521005454	0		0		3	1.00546e+20	3	1.00546e+20	0		0		2	10054601005461	16
STRG.5247	--	1	1	1005462	1	1005463	0		0		0		0		0		0		0		0		0		2
STRG.5248	ADAMTSL4	1	1	1005464	1	1005465	0		0		0		0		0		0		0		0		0		2
STRG.5249	ADAMTSL4	1	1	1005466	1	1005467	0		0		0		0		0		0		0		0		0		2
STRG.5250	--	1	2	10054681005469	1	1005470	0		0		0		0		1	1005471	1	1005472	0		0		0		5
STRG.5251	--	1	1	1005473	1	1005474	0		0		0		0		0		0		0		0		0		2
STRG.5252	--	1	1	1005475	1	1005476	0		0		0		0		0		0		0		0		0		2
STRG.5254	--	1	1	1005477	1	1005478	0		0		0		0		0		0		0		0		0		2
STRG.5256	MCL1	1	1	1005479	1	1005480	0		0		0		0		0		0		0		0		0		2
STRG.5268	ENSA	1	1	1005481	1	1005482	0		0		0		0		0		0		0		0		0		2
STRG.5270	--	1	1	1005483	2	10054841005485	0		0		0		0		0		0		0		0		0		3
STRG.5274	ARNT	1	1	1005486	3	1.00549e+20	0		0		0		0		0		0		0		0		0		4
STRG.5282	--	1	1	1005492	1	1005493	0		0		0		0		0		0		0		0		0		2
STRG.5284	--	1	1	1005494	1	1005495	0		0		0		0		0		0		0		0		0		2
STRG.5287	ANXA9	1	1	1005496	1	1005497	0		0		0		0		0		0		0		0		0		2
STRG.5289	MINDY1	1	1	1005498	1	1005499	0		0		0		0		0		0		0		0		0		2
STRG.5293	--	1	4	1.0055e+27	1	1005504	0		0		0		0		0		0		0		0		0		5
STRG.5298	--	1	1	1005505	1	1005506	1	1005507	1	1005508	0		0		0		0		0		0		0		4
STRG.5299	--	1	1	1005509	1	1005510	0		0		0		0		0		0		0		0		0		2
STRG.53	--	1	1	1005511	1	1005512	0		0		0		0		0		0		0		0		0		2
STRG.5300	--	1	1	1005513	1	1005514	0		0		0		0		0		0		0		0		0		2
STRG.5301	--	1	1	1005515	1	1005516	0		0		0		0		0		0		0		0		0		2
STRG.5304	--	1	1	1005517	1	1005518	0		0		0		0		0		0		0		0		2	10055191005520	4
STRG.5305	--	1	1	1005521	1	1005522	0		0		0		0		0		0		0		0		0		2
STRG.5307	MLLT11	1	1	1005523	1	1005524	0		0		0		0		0		0		0		0		0		2
STRG.5308	--	1	1	1005525	1	1005526	0		0		0		0		0		0		0		0		0		2
STRG.5312	LYSMD1	1	1	1005527	1	1005528	0		0		0		0		0		0		0		0		0		2
STRG.5313	SCNM1	1	3	1.00553e+20	1	1005532	0		0		0		0		0		0		0		0		2	10055331005534	6
STRG.5316	TMOD4	1	1	1005535	1	1005536	0		0		0		0		0		0		0		0		0		2
STRG.5317	--	1	1	1005537	1	1005538	0		0		0		0		0		0		0		0		0		2
STRG.5319	PIP5K1A,PSMD4	1	2	10055391005540	1	1005541	0		0		0		0		0		0		0		0		0		3
STRG.5322	RFX5	1	1	1005542	1	1005543	0		0		0		0		0		0		0		0		0		2
STRG.5324	--	1	3	1.00554e+20	1	1005547	0		0		0		0		1	1005548	1	1005549	0		0		0		6
STRG.5325	--	1	1	1005550	1	1005551	0		0		0		0		0		0		0		0		0		2
STRG.5326	--	1	1	1005552	1	1005553	1	1005554	1	1005555	0		0		0		0		0		0		0		4
STRG.5333	SELENBP1	1	1	1005556	1	1005557	0		0		0		0		0		0		0		0		0		2
STRG.5336	PSMB4	1	1	1005558	1	1005559	0		0		0		0		1	1005560	1	1005561	0		0		0		4
STRG.5346	--	1	1	1005562	1	1005563	0		0		0		0		0		0		0		0		0		2
STRG.5349	POGZ	1	1	1005564	2	10055651005566	0		0		0		0		2	10055671005569	2	10055681005570	0		0		0		7
STRG.5351	CGN	1	1	1005571	1	1005572	0		0		0		0		0		0		0		0		0		2
STRG.5360	--	1	1	1005573	1	1005574	0		0		0		0		0		0		0		0		0		2
STRG.5367	--	1	1	1005575	1	1005576	0		0		0		0		0		0		0		0		0		2
STRG.5369	--	1	1	1005577	1	1005578	0		0		0		0		0		0		0		0		0		2
STRG.5370	--	1	2	10055791005580	1	1005581	2	10055821005584	2	10055831005585	0		0		0		0		0		0		0		7
STRG.5374	--	1	1	1005586	1	1005587	0		0		0		0		0		0		0		0		0		2
STRG.5377	SNX27	1	1	1005588	1	1005589	0		0		0		0		0		0		0		0		0		2
STRG.5378	--	1	1	1005590	1	1005591	0		0		0		0		0		0		0		0		0		2
STRG.5379	MRPL9	1	1	1005592	1	1005593	0		0		0		0		1	1005594	1	1005595	0		0		0		4
STRG.538	--	1	1	1005596	1	1005597	0		0		0		0		0		0		0		0		0		2
STRG.5380	OAZ3	1	1	1005598	1	1005599	0		0		0		0		0		0		0		0		0		2
STRG.5383	--	1	1	1005600	2	10056011005602	0		0		0		0		0		0		0		0		0		3
STRG.5392	--	1	1	1005603	1	1005604	0		0		0		0		0		0		0		0		0		2
STRG.5393	S100A12	1	1	1005605	1	1005606	0		0		0		0		0		0		0		0		0		2
STRG.5406	S100A5	1	1	1005607	2	10056081005609	0		0		0		0		0		0		0		0		0		3
STRG.5407	S100A3	1	1	1005610	1	1005611	0		0		0		0		0		0		0		0		0		2
STRG.5408	--	1	1	1005612	1	1005613	0		0		0		0		0		0		0		0		0		2
STRG.5409	--	1	1	1005614	1	1005615	0		0		0		0		0		0		0		0		0		2
STRG.5415	--	1	1	1005616	1	1005617	0		0		0		0		0		0		0		0		0		2
STRG.5420	ENSOARG00000021056	1	2	10056181005619	1	1005620	1	1005621	1	1005622	0		0		2	10056251005627	2	10056261005628	0		0		2	10056311005632	11
STRG.5421	--	1	1	1005635	1	1005636	0		0		0		0		0		0		0		0		0		2
STRG.543	--	1	1	1005637	1	1005638	0		0		0		0		0		0		0		0		0		2
STRG.5432	--	1	1	1005639	1	1005640	0		0		0		0		0		0		0		0		0		2
STRG.5445	THEM4	1	1	1005641	1	1005642	0		0		0		0		0		0		0		0		0		2
STRG.5448	--	1	1	1005643	1	1005644	0		0		0		0		0		0		0		0		0		2
STRG.5463	S100A10	1	1	1005645	1	1005646	0		0		0		0		0		0		0		0		0		2
STRG.5468	--	1	3	1.00565e+20	1	1005650	0		0		0		0		0		0		0		0		0		4
STRG.5469	--	1	1	1005651	1	1005652	0		0		0		0		0		0		0		0		0		2
STRG.547	--	1	1	1005653	1	1005654	0		0		0		0		0		0		0		0		0		2
STRG.5475	--	1	1	1005655	1	1005656	0		0		0		0		0		0		0		0		0		2
STRG.5476	--	1	1	1005657	1	1005658	0		0		0		0		0		0		0		0		0		2
STRG.5477	--	1	1	1005659	1	1005660	0		0		0		0		0		0		0		0		0		2
STRG.5479	SNAPIN	1	1	1005661	1	1005662	1	1005663	1	1005664	0		0		0		0		0		0		0		4
STRG.5481	--	1	1	1005665	1	1005666	0		0		0		0		0		0		0		0		0		2
STRG.5482	NPR1	1	1	1005667	1	1005668	0		0		0		0		0		0		0		0		0		2
STRG.5483	--	1	1	1005669	1	1005670	0		0		0		0		0		0		0		0		0		2
STRG.5488	INTS3,SLC27A3	1	1	1005671	1	1005672	0		0		0		0		0		0		0		0		0		2
STRG.5495	--	1	1	1005673	2	10056741005675	0		0		0		0		2	10056761005676	2	10056771005678	0		0		0		7
STRG.5499	--	1	1	1005681	1	1005682	0		0		0		0		0		0		0		0		0		2
STRG.5500	--	1	2	10056831005684	1	1005685	0		0		0		0		1	1005686	1	1005687	0		0		0		5
STRG.5504	--	1	1	1005688	1	1005689	0		0		0		0		0		0		0		0		0		2
STRG.5510	--	1	1	1005690	1	1005691	0		0		0		0		2	10056921005694	2	10056931005695	1	1005696	1	1005697	0		8
STRG.5511	--	1	1	1005698	1	1005699	0		0		0		0		1	1005700	1	1005701	0		0		0		4
STRG.5513	--	1	2	10057021005703	1	1005704	0		0		0		0		0		0		0		0		0		3
STRG.5514	CREB3L4	1	1	1005705	1	1005706	0		0		0		0		0		0		0		0		0		2
STRG.5515	--	1	2	10057071005708	1	1005709	0		0		0		0		0		0		0		0		0		3
STRG.5519	--	1	1	1005710	1	1005711	0		0		0		0		0		0		0		0		0		2
STRG.552	--	1	2	10057121005713	1	1005714	3	1.00572e+20	3	1.00572e+20	0		0		0		0		0		0		0		9
STRG.5520	--	1	1	1005721	1	1005722	0		0		0		0		0		0		0		0		0		2
STRG.5522	--	1	1	1005723	1	1005724	0		0		0		0		0		0		0		0		0		2
STRG.553	--	1	1	1005725	1	1005726	0		0		0		0		0		0		0		0		0		2
STRG.5530	--	1	4	1.00573e+27	1	1005731	0		0		0		0		0		0		0		0		0		5
STRG.5533	--	1	1	1005732	1	1005733	0		0		0		0		0		0		0		0		0		2
STRG.5535	TPM3	1	2	10057341005735	1	1005736	0		0		0		0		0		0		0		0		0		3
STRG.5536	C1orf189	1	1	1005739	1	1005740	1	1005741	1	1005742	0		0		0		0		0		0		0		4
STRG.5537	--	1	1	1005743	1	1005744	0		0		0		0		0		0		0		0		0		2
STRG.5538	SNORA58	1	1	1005745	1	1005746	0		0		0		0		0		0		0		0		0		2
STRG.5539	--	1	1	1005747	1	1005748	0		0		0		0		0		0		0		0		0		2
STRG.554	--	1	1	1005749	1	1005750	0		0		0		0		0		0		0		0		0		2
STRG.5547	SHE	1	1	1005751	1	1005752	0		0		0		0		0		0		0		0		0		2
STRG.5548	IL6R	1	1	1005753	1	1005754	0		0		0		0		1	1005755	1	1005756	0		0		0		4
STRG.555	--	1	1	1005757	1	1005758	0		0		0		0		0		0		0		0		0		2
STRG.5552	--	1	1	1005759	1	1005760	0		0		0		0		0		0		0		0		0		2
STRG.5553	UBE2Q1	1	1	1005761	1	1005762	0		0		0		0		0		0		0		0		0		2
STRG.5554	CHRNB2	1	1	1005763	1	1005764	0		0		0		0		0		0		0		0		0		2
STRG.5555	CHRNB2	1	1	1005765	1	1005766	0		0		0		0		0		0		0		0		0		2
STRG.5556	--	1	1	1005767	1	1005768	0		0		0		0		0		0		0		0		0		2
STRG.556	--	1	1	1005769	1	1005770	0		0		0		0		0		0		0		0		0		2
STRG.5564	ADAR	1	5	1.00577e+34	1	1005776	0		0		1	1005777	1	1005778	3	1.00578e+20	3	1.00578e+20	0		0		4	1.00579e+27	18
STRG.5572	KCNN3	1	2	10057931005794	1	1005795	0		0		0		0		0		0		0		0		0		3
STRG.5573	--	1	1	1005796	1	1005797	0		0		0		0		0		0		0		0		0		2
STRG.5586	PMVK	1	1	1005798	1	1005799	0		0		0		0		0		0		0		0		0		2
STRG.5588	--	1	1	1005800	1	1005801	0		0		0		0		0		0		0		0		0		2
STRG.5590	CKS1B	1	2	10058021005803	1	1005804	0		0		0		0		0		0		0		0		0		3
STRG.5593	PBXIP1	1	3	1.00581e+20	1	1005808	0		0		0		0		0		0		0		0		0		4
STRG.5594	LENEP	1	2	10058091005810	1	1005811	1	1005812	1	1005813	0		0		2	10058141005823	2	10058151005824	3	1.00582e+20	3	1.00582e+20	2	10058251005826	17
STRG.5598	--	1	1	1005827	1	1005828	0		0		0		0		0		0		0		0		0		2
STRG.5599	--	1	1	1005829	1	1005830	0		0		0		0		0		0		0		0		0		2
STRG.5604	--	1	1	1005831	1	1005832	0		0		0		0		0		0		0		0		0		2
STRG.5611	ENSOARG00000003579	1	1	1005833	1	1005834	1	1005835	1	1005836	0		0		0		0		0		0		0		4
STRG.5617	--	1	2	10058371005838	1	1005839	1	1005840	1	1005841	3	1.00584e+20	3	1.00584e+20	2	10058491005849	2	10058501005851	0		0		0		15
STRG.5624	EFNA1	1	2	10058541005855	1	1005856	0		0		0		0		1	1005857	1	1005858	0		0		0		5
STRG.5625	SLC50A1	1	2	10058591005860	1	1005861	0		0		0		0		0		0		0		0		0		3
STRG.5626	DPM3	1	1	1005862	1	1005863	0		0		0		0		0		0		0		0		0		2
STRG.5627	MUC1	1	1	1005864	1	1005865	0		0		0		0		0		0		0		0		0		2
STRG.5628	--	1	2	10058661005867	1	1005868	0		0		0		0		0		0		0		0		0		3
STRG.5629	KRTCAP2	1	1	1005869	1	1005870	0		0		0		0		0		0		0		0		2	10058711005872	4
STRG.5632	--	1	1	1005873	1	1005874	0		0		0		0		0		0		0		0		0		2
STRG.5634	THBS3	1	1	1005875	1	1005876	0		0		0		0		1	1005877	1	1005878	0		0		0		4
STRG.5637	--	1	1	1005879	1	1005880	0		0		0		0		0		0		0		0		0		2
STRG.5638	--	1	1	1005881	1	1005882	0		0		0		0		1	1005883	1	1005884	0		0		0		4
STRG.5642	--	1	3	1.00589e+20	1	1005888	0		0		0		0		0		0		0		0		0		4
STRG.5643	--	1	4	1.00589e+27	1	1005895	0		0		0		0		7	1.0059e+48	7	1.0059e+48	3	1.0059e+20	3	1.0059e+20	0		25
STRG.5644	--	1	1	1005921	1	1005922	0		0		0		0		0		0		1	1005923	1	1005924	0		4
STRG.5648	--	1	1	1005925	1	1005926	0		0		0		0		0		0		0		0		0		2
STRG.5649	--	1	1	1005927	1	1005928	0		0		0		0		0		0		0		0		0		2
STRG.5650	--	1	1	1005929	1	1005930	0		0		0		0		0		0		0		0		0		2
STRG.5651	--	1	2	10059311005932	1	1005933	0		0		0		0		0		0		0		0		2	10059341005935	5
STRG.5655	--	1	1	1005938	1	1005939	0		0		0		0		0		0		0		0		0		2
STRG.5657	--	1	1	1005940	1	1005941	0		0		0		0		0		0		0		0		0		2
STRG.566	--	1	1	1005942	1	1005943	0		0		0		0		0		0		0		0		0		2
STRG.5660	--	1	1	1005944	1	1005945	0		0		0		0		0		0		0		0		0		2
STRG.5662	ASH1L	1	5	1.00595e+34	1	1005951	4	1.00595e+27	4	1.00595e+27	0		0		0		0		0		0		0		14
STRG.5663	--	1	1	1005966	1	1005967	0		0		0		0		0		0		0		0		0		2
STRG.5668	--	1	1	1005968	1	1005969	0		0		0		0		0		0		0		0		0		2
STRG.5671	MSTO1	1	1	1005970	1	1005971	0		0		0		0		0		0		0		0		0		2
STRG.5672	SYT11	1	1	1005972	1	1005973	0		0		0		0		0		0		0		0		0		2
STRG.5673	ENSOARG00000004747	1	6	1.00597e+41	1	1005980	0		0		0		0		1	1005981	1	1005982	0		0		0		9
STRG.5676	ENSOARG00000005300	1	1	1005983	1	1005984	0		0		0		0		0		0		0		0		0		2
STRG.5677	MEX3A	1	1	1005985	1	1005986	0		0		0		0		0		0		0		0		0		2
STRG.5678	--	1	1	1005987	1	1005988	0		0		0		0		0		0		0		0		0		2
STRG.5684	LMNA	1	1	1005989	2	10059901005991	0		0		0		0		0		0		0		0		0		3
STRG.5686	LMNA	1	1	1005992	1	1005993	0		0		0		0		0		0		0		0		0		2
STRG.5689	--	1	2	10059941005995	1	1005996	1	1005997	1	1005998	0		0		0		0		0		0		0		5
STRG.5692	--	1	1	1006001	1	1006002	0		0		0		0		0		0		0		0		0		2
STRG.5693	SNORA42,SCARNA15	1	1	1006003	5	1.006e+34	0		0		0		0		4	1.00601e+27	4	1.00601e+27	0		0		5	1.00602e+34	19
STRG.5698	SSR2	1	1	1006021	1	1006022	0		0		0		0		0		0		0		0		0		2
STRG.5715	UBQLN4	1	1	1006023	2	10060241006025	0		0		0		0		1	1006026	1	1006027	0		0		0		5
STRG.5718	PMF1	1	1	1006028	1	1006029	0		0		0		0		0		0		0		0		0		2
STRG.572	--	1	1	1006030	1	1006031	0		0		0		0		0		0		0		0		0		2
STRG.5722	SMG5	1	2	10060321006033	2	10060341006035	2	10060361006040	2	10060371006041	3	1.00604e+20	3	1.00604e+20	2	10060441006046	2	10060451006047	0		0		2	10060481006049	20
STRG.5726	--	1	2	10060501006051	1	1006052	0		0		0		0		0		0		0		0		0		3
STRG.5728	--	1	1	1006053	1	1006054	0		0		0		0		0		0		0		0		0		2
STRG.5729	--	1	1	1006055	1	1006056	0		0		0		0		0		0		0		0		0		2
STRG.573	--	1	1	1006057	1	1006058	0		0		0		0		0		0		0		0		0		2
STRG.5732	--	1	1	1006059	1	1006060	0		0		0		0		0		0		0		0		0		2
STRG.5748	--	1	1	1006061	1	1006062	0		0		0		0		0		0		0		0		0		2
STRG.5749	--	1	1	1006063	3	1.00606e+20	1	1006067	1	1006068	0		0		0		0		0		0		0		6
STRG.575	--	1	1	1006069	1	1006070	0		0		0		0		0		0		0		0		0		2
STRG.5750	--	1	2	10060711006072	1	1006073	0		0		0		0		0		0		0		0		0		3
STRG.5751	--	1	1	1006074	1	1006075	0		0		0		0		0		0		0		0		0		2
STRG.5752	--	1	1	1006076	2	10060771006078	0		0		0		0		0		0		0		0		0		3
STRG.5753	--	1	1	1006079	1	1006080	0		0		0		0		0		0		0		0		0		2
STRG.5762	--	1	1	1006081	3	1.00608e+20	0		0		0		0		2	10060871006091	2	10060881006092	1	1006089	1	1006090	0		10
STRG.5768	--	1	3	1.00609e+20	2	10060961006097	0		0		1	1006098	1	1006099	7	1.0061e+48	7	1.0061e+48	7	1.0061e+48	7	1.00611e+48	7	1.00613e+48	42
STRG.577	--	1	1	1006146	1	1006147	0		0		0		0		0		0		0		0		0		2
STRG.5771	CRABP2	1	1	1006148	1	1006149	0		0		0		0		0		0		0		0		0		2
STRG.5772	--	1	1	1006150	4	1.00615e+27	0		0		0		0		0		0		0		0		2	10061571006158	7
STRG.5773	--	1	1	1006163	1	1006164	0		0		0		0		0		0		0		0		0		2
STRG.5774	--	1	1	1006165	1	1006166	0		0		0		0		0		0		0		0		0		2
STRG.5777	--	1	1	1006167	1	1006168	0		0		0		0		0		0		0		0		0		2
STRG.5778	RRNAD1	1	1	1006169	1	1006170	1	1006171	1	1006172	0		0		0		0		0		0		0		4
STRG.5779	RRNAD1	1	1	1006173	1	1006174	0		0		0		0		0		0		0		0		0		2
STRG.5780	--	1	1	1006175	1	1006176	0		0		0		0		0		0		0		0		0		2
STRG.5784	HDGF	1	3	1.00618e+20	1	1006180	0		0		0		0		0		0		0		0		0		4
STRG.579	--	1	1	1006181	2	10061821006183	0		0		0		0		0		0		0		0		0		3
STRG.5790	--	1	1	1006184	1	1006185	0		0		0		0		0		0		0		0		0		2
STRG.5792	--	1	2	10061861006187	1	1006188	0		0		0		0		0		0		0		0		0		3
STRG.5794	--	1	2	10061891006190	1	1006191	0		0		0		0		1	1006192	1	1006193	0		0		0		5
STRG.5795	PRCC	1	1	1006194	1	1006195	0		0		0		0		0		0		0		0		0		2
STRG.5804	--	1	1	1006196	2	10061971006198	0		0		0		0		0		0		0		0		0		3
STRG.5826	--	1	1	1006199	1	1006200	0		0		0		0		0		0		0		0		0		2
STRG.5835	ENSOARG00000006809	1	1	1006201	1	1006202	0		0		0		0		0		0		0		0		0		2
STRG.5839	--	1	2	10062031006204	1	1006205	0		0		0		0		0		0		0		0		2	10062061006207	5
STRG.5840	--	1	1	1006208	1	1006209	0		0		0		0		0		0		0		0		0		2
STRG.5843	--	1	3	1.00621e+20	1	1006213	1	1006214	1	1006215	0		0		0		0		1	1006216	1	1006217	0		8
STRG.5844	LRRC71	1	1	1006218	2	10062191006220	1	1006221	1	1006222	0		0		5	1.00622e+34	5	1.00622e+34	2	10062271006229	2	10062281006230	2	10062431006244	21
STRG.5850	ENSOARG00000007976	1	1	1006248	1	1006249	0		0		0		0		0		0		0		0		0		2
STRG.5851	FCRL1	1	1	1006250	1	1006251	0		0		0		0		0		0		0		0		0		2
STRG.5890	--	1	1	1006252	1	1006253	0		0		0		0		0		0		0		0		0		2
STRG.5891	--	1	1	1006254	1	1006255	0		0		0		0		0		0		0		0		2	10062561006257	4
STRG.5896	ENSOARG00000006853	1	1	1006258	1	1006259	0		0		0		0		0		0		0		0		0		2
STRG.5901	CD1D	1	2	10062601006261	1	1006262	0		0		0		0		0		0		0		0		0		3
STRG.5903	--	1	1	1006263	1	1006264	0		0		0		0		0		0		0		0		0		2
STRG.5923	--	1	1	1006265	1	1006266	0		0		0		0		0		0		0		0		0		2
STRG.5924	ACKR1	1	1	1006267	1	1006268	0		0		0		0		0		0		0		0		0		2
STRG.5946	--	1	1	1006269	1	1006270	0		0		0		0		0		0		0		0		0		2
STRG.5947	--	1	1	1006271	2	10062721006273	1	1006276	1	1006277	0		0		0		0		0		0		0		5
STRG.5956	--	1	1	1006280	1	1006281	0		0		0		0		0		0		0		0		0		2
STRG.596	DGKD	1	1	1006282	1	1006283	0		0		0		0		0		0		0		0		0		2
STRG.597	--	1	1	1006284	1	1006285	0		0		0		0		0		0		0		0		0		2
STRG.5975	CADM3	1	1	1006286	1	1006287	0		0		0		0		0		0		0		0		0		2
STRG.5979	--	1	1	1006288	1	1006289	0		0		0		0		0		0		0		0		0		2
STRG.5980	--	1	1	1006290	1	1006291	0		0		0		0		0		0		0		0		0		2
STRG.5985	--	1	1	1006292	1	1006293	0		0		0		0		0		0		0		0		0		2
STRG.5987	--	1	1	1006294	1	1006295	1	1006296	1	1006297	0		0		0		0		0		0		0		4
STRG.599	--	1	1	1006298	1	1006299	0		0		0		0		0		0		0		0		0		2
STRG.5990	TAGLN2	1	2	10063001006301	1	1006302	0		0		0		0		0		0		0		0		0		3
STRG.5996	--	1	2	10063031006304	1	1006305	0		0		0		0		0		0		0		0		0		3
STRG.6002	--	1	1	1006306	1	1006307	0		0		0		0		0		0		0		0		0		2
STRG.6003	KCNJ10	1	1	1006308	2	10063091006310	0		0		0		0		0		0		0		0		0		3
STRG.6008	--	1	1	1006311	1	1006312	0		0		0		0		0		0		0		0		0		2
STRG.6009	--	1	1	1006313	1	1006314	0		0		0		0		1	1006315	1	1006316	0		0		0		4
STRG.6010	--	1	1	1006317	1	1006318	0		0		0		0		0		0		0		0		0		2
STRG.6024	ATP1A2	1	1	1006319	1	1006320	0		0		0		0		0		0		0		0		0		2
STRG.6029	--	1	1	1006321	1	1006322	0		0		0		0		0		0		0		0		0		2
STRG.6031	CASQ1,PEA15	1	3	1.00632e+20	1	1006326	0		0		0		0		0		0		0		0		0		4
STRG.6033	ENSOARG00000008569,PEX19	1	1	1006327	2	10063281006329	1	1006330	1	1006331	0		0		0		0		0		0		0		5
STRG.6036	--	1	1	1006332	1	1006333	0		0		0		0		0		0		0		0		0		2
STRG.6045	--	1	1	1006334	1	1006335	0		0		0		0		0		0		0		0		0		2
STRG.6046	--	1	1	1006336	1	1006337	0		0		0		0		0		0		0		0		0		2
STRG.6048	--	1	1	1006340	1	1006341	0		0		0		0		0		0		0		0		0		2
STRG.6054	--	1	1	1006342	1	1006343	0		0		0		0		0		0		0		0		0		2
STRG.6055	SLAMF1	1	1	1006344	1	1006345	0		0		0		0		0		0		0		0		0		2
STRG.6058	--	1	1	1006346	1	1006347	1	1006348	1	1006349	0		0		1	1006350	1	1006351	0		0		0		6
STRG.6068	--	1	1	1006352	1	1006353	0		0		0		0		0		0		0		0		0		2
STRG.6069	NCSTN	1	1	1006354	1	1006355	0		0		0		0		0		0		0		0		0		2
STRG.6070	COPA	1	1	1006356	1	1006357	0		0		0		0		0		0		0		0		0		2
STRG.6071	F11R,ENSOARG00000009299	1	2	10063581006359	1	1006360	0		0		0		0		1	1006361	1	1006362	0		0		0		5
STRG.6074	KLHDC9	1	2	10063631006364	1	1006365	0		0		1	1006366	1	1006367	1	1006370	1	1006371	0		0		0		7
STRG.6075	--	1	1	1006376	1	1006377	0		0		0		0		0		0		0		0		0		2
STRG.6076	ENSOARG00000009504	1	3	1.00638e+20	1	1006381	0		0		0		0		0		0		0		0		0		4
STRG.6078	--	1	1	1006382	1	1006383	0		0		0		0		0		0		0		0		0		2
STRG.6079	--	1	1	1006384	1	1006385	0		0		0		0		0		0		0		0		0		2
STRG.6082	USP21	1	4	1.00639e+27	1	1006390	0		0		0		0		3	1.00639e+20	3	1.00639e+20	0		0		0		11
STRG.6084	--	1	2	10064081006409	1	1006410	1	1006411	1	1006412	0		0		7	1.00641e+48	7	1.00641e+48	1	1006423	1	1006424	4	1.00644e+27	25
STRG.6087	--	1	2	10064411006442	1	1006443	0		0		0		0		1	1006444	1	1006445	0		0		0		5
STRG.6088	--	1	1	1006446	1	1006447	0		0		0		0		0		0		0		0		0		2
STRG.6092	--	1	2	10064481006449	1	1006450	0		0		0		0		1	1006451	1	1006452	0		0		0		5
STRG.6094	ADAMTS4	1	1	1006455	3	1.00646e+20	0		0		0		0		3	1.00646e+20	3	1.00646e+20	2	10064651006465	2	10064661006467	0		14
STRG.6095	PCP4L1	1	1	1006470	1	1006471	0		0		0		0		0		0		0		0		0		2
STRG.6120	--	1	1	1006472	1	1006473	0		0		0		0		0		0		0		0		0		2
STRG.6124	ENSOARG00000023089	1	1	1006474	1	1006475	0		0		0		0		0		0		0		0		0		2
STRG.6127	ENSOARG00000010070	1	1	1006476	1	1006477	0		0		0		0		0		0		0		0		0		2
STRG.6129	FCRLA	1	1	1006478	2	10064791006480	0		0		0		0		0		0		0		0		0		3
STRG.6134	SDHC	1	1	1006481	1	1006482	0		0		0		0		0		0		0		0		0		2
STRG.6139	CFAP126	1	5	1.00648e+34	3	1.00649e+20	2	10064911006493	2	10064921006494	0		0		0		0		0		0		0		12
STRG.6142	--	1	2	10064951006496	1	1006497	0		0		0		0		0		0		0		0		0		3
STRG.6151	--	1	2	10064981006499	1	1006500	0		0		0		0		0		0		0		0		0		3
STRG.6156	OLFML2B	1	1	1006501	1	1006502	0		0		0		0		0		0		0		0		0		2
STRG.6162	ENSOARG00000010597	1	3	1.0065e+20	1	1006506	0		0		0		0		0		0		0		0		4	1.00651e+27	8
STRG.6163	--	1	1	1006513	1	1006514	0		0		0		0		0		0		0		0		0		2
STRG.6164	--	1	1	1006515	1	1006516	0		0		0		0		0		0		0		0		0		2
STRG.6165	--	1	1	1006517	1	1006518	0		0		0		0		0		0		0		0		0		2
STRG.6179	UAP1	1	1	1006519	1	1006520	1	1006521	1	1006522	0		0		0		0		0		0		0		4
STRG.618	--	1	2	10065231006524	1	1006525	1	1006526	1	1006527	0		0		1	1006528	1	1006529	0		0		4	1.00653e+27	11
STRG.6180	7SK	1	1	1006534	1	1006535	0		0		0		0		0		0		0		0		0		2
STRG.6190	HSD17B7	1	1	1006536	1	1006537	0		0		0		0		0		0		0		0		0		2
STRG.6192	--	1	1	1006538	1	1006539	0		0		0		0		0		0		0		0		0		2
STRG.6194	--	1	1	1006540	2	10065411006542	1	1006543	1	1006544	0		0		0		0		0		0		0		5
STRG.62	C2orf54	1	1	1006545	1	1006546	0		0		0		0		0		0		0		0		0		2
STRG.6202	--	1	2	10065471006548	1	1006549	0		0		0		0		0		0		0		0		0		3
STRG.6210	RGS4	1	1	1006550	1	1006551	0		0		0		0		0		0		0		0		0		2
STRG.6218	--	1	1	1006552	1	1006553	0		0		0		0		0		0		0		0		0		2
STRG.622	ATG16L1,SCARNA6	1	1	1006554	2	10065551006556	1	1006557	1	1006558	0		0		0		0		0		0		0		5
STRG.6222	--	1	1	1006559	1	1006560	0		0		0		0		0		0		0		0		0		2
STRG.6224	--	1	1	1006561	1	1006562	0		0		0		0		0		0		0		0		0		2
STRG.6225	--	1	3	1.00656e+20	1	1006566	0		0		0		0		0		0		0		0		0		4
STRG.6228	--	1	1	1006567	1	1006568	0		0		0		0		0		0		0		0		0		2
STRG.6233	--	1	1	1006569	1	1006570	0		0		0		0		0		0		0		0		0		2
STRG.6250	LRRC52	1	1	1006571	1	1006572	0		0		0		0		0		0		0		0		0		2
STRG.6254	LMX1A	1	1	1006573	2	10065741006575	0		0		0		0		0		0		0		0		0		3
STRG.626	--	1	1	1006576	1	1006577	0		0		0		0		0		0		0		0		0		2
STRG.6263	RXRG	1	1	1006578	1	1006579	0		0		0		0		0		0		0		0		0		2
STRG.6273	--	1	2	10065801006581	1	1006582	0		0		0		0		0		0		0		0		0		3
STRG.6278	--	1	1	1006583	1	1006584	0		0		0		0		0		0		0		0		0		2
STRG.6281	--	1	2	10065851006586	1	1006587	0		0		0		0		0		0		0		0		0		3
STRG.6285	--	1	1	1006588	1	1006589	0		0		0		0		0		0		0		0		0		2
STRG.6294	--	1	1	1006590	1	1006591	0		0		0		0		0		0		0		0		0		2
STRG.6295	--	1	1	1006592	1	1006593	1	1006594	1	1006595	0		0		0		0		0		0		0		4
STRG.6298	MGST3	1	1	1006596	1	1006597	0		0		0		0		0		0		0		0		0		2
STRG.6315	--	1	1	1006598	1	1006599	0		0		0		0		0		0		0		0		0		2
STRG.6327	FAM78B	1	2	10066001006601	1	1006602	0		0		0		0		0		0		0		0		0		3
STRG.6328	--	1	1	1006603	1	1006604	0		0		0		0		0		0		0		0		0		2
STRG.6331	ALDH9A1	1	2	10066051006606	1	1006607	0		0		0		0		0		0		0		0		0		3
STRG.6332	TMCO1	1	2	10066081006609	1	1006610	0		0		0		0		0		0		0		0		0		3
STRG.6333	--	1	1	1006613	1	1006614	0		0		0		0		0		0		0		0		0		2
STRG.6334	--	1	1	1006615	1	1006616	0		0		0		0		0		0		0		0		0		2
STRG.6336	UCK2	1	6	1.00662e+41	1	1006623	0		0		0		0		0		0		0		0		0		7
STRG.6337	--	1	1	1006624	1	1006625	0		0		0		0		0		0		0		0		0		2
STRG.6339	--	1	1	1006626	1	1006627	0		0		0		0		0		0		0		0		0		2
STRG.634	--	1	1	1006628	1	1006629	0		0		0		0		0		0		0		0		0		2
STRG.6342	--	1	1	1006630	1	1006631	0		0		0		0		0		0		0		0		0		2
STRG.6343	TADA1	1	1	1006632	1	1006633	0		0		0		0		0		0		0		0		0		2
STRG.6360	--	1	1	1006634	1	1006635	0		0		0		0		0		0		0		0		0		2
STRG.6362	--	1	1	1006636	2	10066371006638	0		0		0		0		0		0		0		0		0		3
STRG.637	--	1	1	1006639	1	1006640	0		0		0		0		0		0		0		0		0		2
STRG.6379	--	1	2	10066411006642	1	1006643	1	1006644	1	1006645	0		0		0		0		0		0		2	10066481006649	7
STRG.638	--	1	1	1006654	1	1006655	0		0		0		0		0		0		0		0		0		2
STRG.6380	--	1	1	1006656	1	1006657	0		0		0		0		0		0		0		0		0		2
STRG.6381	--	1	1	1006658	1	1006659	0		0		0		0		0		0		0		0		0		2
STRG.6387	--	1	1	1006660	1	1006661	0		0		0		0		0		0		0		0		0		2
STRG.6388	--	1	1	1006662	1	1006663	0		0		0		0		0		0		0		0		0		2
STRG.6392	--	1	1	1006664	1	1006665	0		0		0		0		0		0		0		0		0		2
STRG.6411	CD247	1	1	1006666	1	1006667	0		0		0		0		0		0		0		0		0		2
STRG.6412	--	1	1	1006668	1	1006669	0		0		0		0		0		0		0		0		0		2
STRG.6413	--	1	1	1006670	1	1006671	0		0		0		0		0		0		0		0		0		2
STRG.6422	TIPRL	1	4	1.00667e+27	1	1006676	1	1006677	1	1006678	0		0		1	1006679	1	1006680	0		0		0		9
STRG.6437	RCSD1	1	1	1006681	1	1006682	0		0		0		0		0		0		0		0		0		2
STRG.6439	MPZL1	1	1	1006683	1	1006684	2	10066851006687	2	10066861006688	5	1.00669e+34	5	1.00669e+34	2	10066981006698	2	10066991006700	0		0		3	1.0067e+20	23
STRG.6445	--	1	2	10067041006705	1	1006706	0		0		0		0		0		0		0		0		0		3
STRG.6446	--	1	1	1006707	2	10067081006709	0		0		0		0		0		0		0		0		0		3
STRG.6447	--	1	1	1006710	1	1006711	0		0		0		0		0		0		0		0		0		2
STRG.6448	--	1	1	1006712	1	1006713	0		0		0		0		0		0		0		0		0		2
STRG.6455	DCAF6	1	2	10067141006715	1	1006716	0		0		1	1006717	1	1006718	0		0		0		0		0		5
STRG.6461	--	1	3	1.00672e+20	1	1006722	1	1006723	1	1006724	0		0		0		0		0		0		0		6
STRG.6462	--	1	1	1006725	1	1006726	0		0		0		0		0		0		0		0		0		2
STRG.6465	ENSOARG00000012660	1	1	1006727	1	1006728	0		0		0		0		0		0		0		0		0		2
STRG.6477	--	1	1	1006729	1	1006730	0		0		0		0		0		0		0		0		0		2
STRG.65	--	1	1	1006731	1	1006732	0		0		0		0		0		0		0		0		0		2
STRG.651	ENSOARG00000019362	1	2	10067331006734	1	1006735	0		0		0		0		0		0		0		0		0		3
STRG.6527	RCAN1	1	3	1.00674e+20	1	1006739	0		0		0		0		0		0		0		0		0		4
STRG.6528	--	1	1	1006740	1	1006741	0		0		0		0		0		0		0		0		0		2
STRG.6529	--	1	1	1006742	1	1006743	0		0		0		0		0		0		0		0		0		2
STRG.6547	ENSOARG00000007650	1	1	1006744	1	1006745	0		0		0		0		0		0		0		0		0		2
STRG.6548	ENSOARG00000007621	1	1	1006746	1	1006747	0		0		0		0		0		0		0		0		0		2
STRG.6558	MRPS6,SLC5A3	1	1	1006748	1	1006749	0		0		0		0		0		0		0		0		0		2
STRG.6560	ENSOARG00000012773	1	1	1006750	1	1006751	0		0		0		0		0		0		0		0		0		2
STRG.6565	--	1	1	1006752	1	1006753	0		0		0		0		0		0		0		0		0		2
STRG.6568	--	1	1	1006754	1	1006755	0		0		0		0		0		0		0		0		0		2
STRG.6573	TMEM50B	1	2	10067561006757	1	1006758	0		0		0		0		0		0		0		0		0		3
STRG.6578	IFNGR2	1	1	1006759	1	1006760	0		0		0		0		0		0		0		0		0		2
STRG.6582	ENSOARG00000013246	1	1	1006761	1	1006762	0		0		0		0		0		0		0		0		0		2
STRG.6583	--	1	1	1006763	1	1006764	0		0		0		0		0		0		0		0		0		2
STRG.6584	--	1	1	1006765	1	1006766	0		0		0		0		0		0		0		0		0		2
STRG.6586	IFNAR1	1	1	1006767	1	1006768	0		0		0		0		0		0		0		0		0		2
STRG.6591	--	1	1	1006769	1	1006770	0		0		0		0		0		0		0		0		0		2
STRG.6593	IFNAR2	1	1	1006771	1	1006772	0		0		0		0		0		0		0		0		0		2
STRG.6596	ENSOARG00000007773	1	1	1006773	1	1006774	0		0		0		0		0		0		0		0		0		2
STRG.6600	--	1	1	1006775	1	1006776	0		0		0		0		0		0		0		0		0		2
STRG.6601	--	1	1	1006777	1	1006778	0		0		0		0		0		0		0		0		0		2
STRG.661	ZSCAN20	1	4	1.00678e+27	1	1006783	0		0		0		0		0		0		0		0		0		5
STRG.6616	--	1	1	1006784	2	10067851006786	0		0		0		0		0		0		0		0		0		3
STRG.662	--	1	1	1006787	1	1006788	0		0		0		0		0		0		0		0		0		2
STRG.6621	--	1	1	1006789	2	10067901006791	0		0		0		0		0		0		0		0		0		3
STRG.6623	--	1	1	1006792	1	1006793	0		0		0		0		0		0		0		0		0		2
STRG.6624	DONSON	1	2	10067941006795	1	1006796	0		0		0		0		2	10067971006799	2	10067981006800	0		0		0		7
STRG.6631	SON,ENSOARG00000022775	1	1	1006805	3	1.00681e+20	0		0		0		0		0		0		0		0		0		4
STRG.6635	GART	1	1	1006811	1	1006812	0		0		0		0		0		0		0		0		0		2
STRG.6649	C21orf62	1	1	1006813	1	1006814	0		0		0		0		0		0		0		0		0		2
STRG.665	--	1	1	1006815	1	1006816	0		0		0		0		0		0		0		0		0		2
STRG.6663	--	1	2	10068171006818	1	1006819	0		0		0		0		1	1006820	1	1006821	0		0		0		5
STRG.6664	--	1	1	1006822	1	1006823	0		0		0		0		0		0		0		0		0		2
STRG.6665	--	1	1	1006824	1	1006825	0		0		0		0		0		0		0		0		0		2
STRG.6666	--	1	1	1006826	1	1006827	0		0		0		0		0		0		0		0		0		2
STRG.6668	ENSOARG00000013554	1	1	1006828	1	1006829	0		0		0		0		0		0		0		0		0		2
STRG.667	--	1	1	1006830	1	1006831	1	1006832	1	1006833	0		0		0		0		0		0		2	10068341006835	6
STRG.6687	--	1	1	1006836	1	1006837	0		0		0		0		0		0		0		0		0		2
STRG.6691	--	1	2	10068381006839	2	10068401006841	1	1006842	1	1006843	0		0		0		0		0		0		0		6
STRG.6692	--	1	1	1006844	1	1006845	0		0		0		0		0		0		0		0		0		2
STRG.6693	--	1	1	1006846	1	1006847	0		0		0		0		0		0		0		0		0		2
STRG.6694	--	1	1	1006848	1	1006849	0		0		0		0		0		0		0		0		0		2
STRG.6698	--	1	1	1006850	1	1006851	0		0		0		0		0		0		0		0		0		2
STRG.67	--	1	1	1006852	1	1006853	0		0		0		0		0		0		0		0		0		2
STRG.6701	HUNK	1	1	1006854	1	1006855	1	1006856	1	1006857	0		0		1	1006858	1	1006859	0		0		0		6
STRG.6707	--	1	2	10068601006861	1	1006862	0		0		0		0		0		0		0		0		2	10068631006864	5
STRG.6708	--	1	2	10068651006866	1	1006867	0		0		0		0		1	1006873	1	1006874	1	1006878	1	1006879	2	10068851006886	9
STRG.6710	--	1	3	1.00689e+20	1	1006896	2	10068971006899	2	10068981006900	2	10069011006903	2	10069021006902	0		0		0		0		0		12
STRG.6711	--	1	1	1006904	1	1006905	0		0		0		0		0		0		0		0		0		2
STRG.6712	--	1	1	1006906	1	1006907	0		0		0		0		0		0		0		0		0		2
STRG.6713	--	1	1	1006908	1	1006909	0		0		0		0		0		0		0		0		0		2
STRG.6726	ENSOARG00000007880	1	3	1.00691e+20	1	1006913	0		0		0		0		0		0		0		0		0		4
STRG.6746	TIAM1	1	2	10069171006918	1	1006919	0		0		0		0		0		0		0		0		0		3
STRG.6747	--	1	1	1006920	1	1006921	0		0		0		0		0		0		0		0		0		2
STRG.6782	--	1	1	1006922	1	1006923	0		0		0		0		0		0		0		0		0		2
STRG.6796	MAP3K7CL	1	2	10069241006925	1	1006926	0		0		0		0		0		0		0		0		0		3
STRG.6797	--	1	1	1006927	1	1006928	0		0		0		0		0		0		0		0		0		2
STRG.6802	GRIK1	1	1	1006929	1	1006930	2	10069311006933	2	10069321006934	0		0		0		0		0		0		0		6
STRG.6803	--	1	1	1006935	1	1006936	0		0		0		0		0		0		0		0		0		2
STRG.6804	--	1	1	1006937	1	1006938	0		0		0		0		0		0		0		0		0		2
STRG.6805	--	1	1	1006939	1	1006940	0		0		0		0		0		0		0		0		0		2
STRG.6806	--	1	1	1006941	1	1006942	0		0		0		0		0		0		0		0		0		2
STRG.6807	--	1	1	1006943	1	1006944	0		0		0		0		0		0		0		0		0		2
STRG.6813	N6AMT1	1	1	1006945	1	1006946	0		0		0		0		0		0		0		0		0		2
STRG.6818	--	1	1	1006947	1	1006948	0		0		0		0		0		0		0		0		0		2
STRG.6821	--	1	1	1006949	1	1006950	0		0		0		0		0		0		0		0		0		2
STRG.6829	LTN1	1	1	1006951	1	1006952	0		0		0		0		0		0		0		0		0		2
STRG.6834	--	1	1	1006953	1	1006954	0		0		0		0		0		0		0		0		0		2
STRG.6839	--	1	1	1006955	1	1006956	0		0		0		0		0		0		0		0		0		2
STRG.6849	--	1	1	1006957	1	1006958	0		0		0		0		0		0		0		0		0		2
STRG.6850	ADAMTS5	1	1	1006959	1	1006960	0		0		0		0		0		0		0		0		0		2
STRG.6851	--	1	1	1006961	1	1006962	0		0		0		0		0		0		0		0		0		2
STRG.6852	ADAMTS1	1	1	1006963	1	1006964	0		0		0		0		0		0		1	1006965	1	1006966	0		4
STRG.6854	--	1	1	1006967	1	1006968	0		0		0		0		0		0		0		0		0		2
STRG.6855	--	1	1	1006969	1	1006970	0		0		0		0		0		0		0		0		0		2
STRG.6856	CCT8	1	2	10069711006972	1	1006973	0		0		0		0		1	1006974	1	1006975	0		0		0		5
STRG.6858	--	1	2	10069761006977	1	1006978	1	1006979	1	1006980	0		0		1	1006981	1	1006982	0		0		2	10069871006988	9
STRG.6860	--	1	1	1006989	1	1006990	0		0		0		0		0		0		0		0		0		2
STRG.6861	RWDD2B	1	1	1006991	1	1006992	0		0		0		0		0		0		0		0		0		2
STRG.6865	CYYR1	1	1	1006993	1	1006994	0		0		0		0		0		0		0		0		0		2
STRG.6891	MRPL39	1	1	1006995	1	1006996	0		0		0		0		0		0		0		0		0		2
STRG.6892	--	1	1	1006997	1	1006998	0		0		0		0		0		0		0		0		0		2
STRG.6915	--	1	1	1006999	1	1007000	0		0		0		0		0		0		0		0		0		2
STRG.6920	--	1	1	1007001	1	1007002	0		0		0		0		0		0		0		0		0		2
STRG.6924	--	1	1	1007003	1	1007004	0		0		0		0		0		0		0		0		0		2
STRG.6925	--	1	1	1007005	1	1007006	0		0		0		0		0		0		0		0		0		2
STRG.6926	--	1	1	1007007	1	1007008	0		0		0		0		0		0		0		0		0		2
STRG.6948	APP	1	1	1007009	1	1007010	0		0		1	1007011	1	1007012	0		0		0		0		0		4
STRG.6950	--	1	1	1007013	1	1007014	0		0		0		0		0		0		0		0		0		2
STRG.6958	--	1	2	10070151007016	1	1007017	0		0		0		0		0		0		0		0		0		3
STRG.6962	ATP5J	1	1	1007018	1	1007019	0		0		0		0		0		0		0		0		0		2
STRG.6963	--	1	1	1007020	1	1007021	0		0		0		0		0		0		0		0		0		2
STRG.6974	--	1	2	10070221007023	1	1007024	1	1007025	1	1007026	0		0		1	1007027	1	1007028	0		0		0		7
STRG.6975	--	1	1	1007029	1	1007030	0		0		0		0		0		0		0		0		0		2
STRG.7006	--	1	1	1007031	1	1007032	0		0		0		0		0		0		0		0		0		2
[truncated: 26,080 more rows]

## Sheet: PF_H2
Event ID	Event Type	Gene ID	Chrom	Event Start	Event End	Event Pattern	Strand	Ref Gene ID
1000001	TSS	STRG.10028	1	161489634	161490145	161490145	+	--
1000002	TSS	STRG.10028	1	161389606	161389740	161389740	+	--
1000003	TSS	STRG.10028	1	161453460	161453736	161453736	+	--
1000004	TSS	STRG.10028	1	161484673	161484807	161484807	+	--
1000005	TSS	STRG.10028	1	161561743	161568209	161568209	+	--
1000006	TTS	STRG.10028	1	161581450	161582006	161581450	+	--
1000007	IR_ON	STRG.10028	1	161568457	161572276	161568320-161572428	+	--
1000008	IR_OFF	STRG.10028	1	161568457	161572276	161568320-161568457,161572276-161572428	+	--
1000009	TSS	STRG.10035	1	161658847	161659181	161658847	-	DCBLD2
1000010	TTS	STRG.10035	1	161576324	161579097	161579097	-	DCBLD2
1000011	IR_ON	STRG.10035	1	161595436	161597856	161595286-161597980	-	DCBLD2
1000012	IR_OFF	STRG.10035	1	161595436	161597856	161595286-161595436,161597856-161597980	-	DCBLD2
1000013	TSS	STRG.10036	1	161615642	161617360	161615642	-	--
1000014	TTS	STRG.10036	1	161613855	161614886	161614886	-	--
1000015	TSS	STRG.10044	1	163093011	163093038	163093038	+	NIT2
1000016	TSS	STRG.10044	1	163094267	163096995	163096995	+	NIT2
1000017	TTS	STRG.10044	1	163112531	163112622	163112531	+	NIT2
1000018	TSS	STRG.10056	1	163031361	163031413	163031413	+	TBC1D23
1000019	TSS	STRG.10056	1	163047491	163048781	163048781	+	TBC1D23
1000020	TTS	STRG.10056	1	163084875	163089076	163084875	+	TBC1D23
1000021	SKIP_ON	STRG.10056	1	163048670	163048781	163031413,163048670-163048781,163050613	+	TBC1D23
1000022	SKIP_OFF	STRG.10056	1	163048670	163048781	1.63031e+17	+	TBC1D23
1000023	AE	STRG.10056	1	163056679	163056802	163056679-163056802	+	TBC1D23
1000024	AE	STRG.10056	1	163056679	163056816	163056679-163056816	+	TBC1D23
1000025	TSS	STRG.1010	1	9839915	9840340	9839915	-	ENSOARG00000019432
1000026	TSS	STRG.1010	1	9839725	9839846	9839725	-	ENSOARG00000019432
1000027	TSS	STRG.1010	1	9836448	9836779	9836448	-	ENSOARG00000019432
1000028	TSS	STRG.1010	1	9839631	9839846	9839631	-	ENSOARG00000019432
1000029	TSS	STRG.1010	1	9838655	9839846	9838655	-	ENSOARG00000019432
1000030	TTS	STRG.1010	1	9896255	9898985	9898985	-	ENSOARG00000019432
1000031	TTS	STRG.1010	1	9916099	9927030	9927030	-	ENSOARG00000019432
1000032	TTS	STRG.1010	1	9869396	9869436	9869436	-	ENSOARG00000019432
1000033	IR_ON	STRG.1010	1	9817394	9822588	9817244-9822779	-	ENSOARG00000019432
1000034	IR_OFF	STRG.1010	1	9817394	9822588	9817244-9817394,9822588-9822779	-	ENSOARG00000019432
1000035	IR_ON	STRG.1010	1	9826879	9827696	9826630-9827780	-	ENSOARG00000019432
1000036	IR_OFF	STRG.1010	1	9826879	9827696	9826630-9826879,9827696-9827780	-	ENSOARG00000019432
1000037	MIR_ON	STRG.1010	1	9823052	9827696	9822878-9827780	-	ENSOARG00000019432
1000038	MIR_OFF	STRG.1010	1	9823052	9827696	9822878-9823052,9826630-9826879,9827696-9827780	-	ENSOARG00000019432
1000039	IR_ON	STRG.1010	1	9823052	9826630	9822878-9827780	-	ENSOARG00000019432
1000040	IR_OFF	STRG.1010	1	9823052	9826630	9822878-9823052,9826630-9827780	-	ENSOARG00000019432
1000041	IR_ON	STRG.1010	1	9929372	9938032	9929324-9938153	-	ENSOARG00000019432
1000042	IR_OFF	STRG.1010	1	9929372	9938032	9929324-9929372,9938032-9938153	-	ENSOARG00000019432
1000043	IR_ON	STRG.1010	1	9938801	9939228	9938684-9939312	-	ENSOARG00000019432
1000044	IR_OFF	STRG.1010	1	9938801	9939228	9938684-9938801,9939228-9939312	-	ENSOARG00000019432
1000041	IR_ON	STRG.1010	1	9935618	9938032	9929324-9938153	-	ENSOARG00000019432
1000045	IR_OFF	STRG.1010	1	9935618	9938032	9929324-9935618,9938032-9938153	-	ENSOARG00000019432
1000046	XIR_ON	STRG.1010	1	9927030	9928390	9923904-9928473	-	ENSOARG00000019432
1000047	XIR_OFF	STRG.1010	1	9927030	9928390	9916099-9927030,9928390-9928473	-	ENSOARG00000019432
1000048	AE	STRG.1010	1	9929324	9929372	9929324-9929372	-	ENSOARG00000019432
1000049	AE	STRG.1010	1	9929324	9935618	9929324-9935618	-	ENSOARG00000019432
1000050	TSS	STRG.1011	1	9863555	9863798	9863798	+	--
1000051	TSS	STRG.1011	1	9863555	9863631	9863631	+	--
1000052	TSS	STRG.1011	1	9876416	9876579	9876579	+	--
1000053	TTS	STRG.1011	1	9888420	9890693	9888420	+	--
1000054	SKIP_ON	STRG.1011	1	9879883	9880001	9878478,9879883-9880001,9883997	+	--
1000055	SKIP_OFF	STRG.1011	1	9879883	9880001	98784789883997	+	--
1000056	XSKIP_ON	STRG.1011	1	9873610	9876579	9863798,9873610-9876579,9877136	+	--
1000057	XSKIP_OFF	STRG.1011	1	9873610	9876579	98636319877951	+	--
1000058	XSKIP_ON	STRG.1011	1	9876416	9876579	9863798,9876416-9876579,9877951	+	--
1000057	XSKIP_OFF	STRG.1011	1	9876416	9876579	98636319877951	+	--
1000059	SKIP_ON	STRG.1011	1	9879820	9880001	9878478,9879820-9880001,9883997	+	--
1000055	SKIP_OFF	STRG.1011	1	9879820	9880001	98784789883997	+	--
1000060	XSKIP_ON	STRG.1011	1	9876416	9877363	9863798,9876416-9877363,9877951	+	--
1000057	XSKIP_OFF	STRG.1011	1	9876416	9877363	98636319877951	+	--
1000061	SKIP_ON	STRG.1011	1	9876416	9876579	9863631,9876416-9876579,9877951	+	--
1000062	SKIP_OFF	STRG.1011	1	9876416	9876579	98636319877951	+	--
1000063	XIR_ON	STRG.1011	1	9876579	9877136	9876416-9877363	+	--
1000064	XIR_OFF	STRG.1011	1	9876579	9877136	9873610-9876579,9877136-9878020	+	--
1000065	IR_ON	STRG.1011	1	9878478	9879883	9878229-9880001	+	--
1000066	IR_OFF	STRG.1011	1	9878478	9879883	9878229-9878478,9879883-9880001	+	--
1000065	IR_ON	STRG.1011	1	9878478	9879820	9878229-9880001	+	--
1000067	IR_OFF	STRG.1011	1	9878478	9879820	9878229-9878478,9879820-9880001	+	--
1000068	AE	STRG.1011	1	9873610	9876579	9873610-9876579	+	--
1000069	AE	STRG.1011	1	9876416	9876579	9876416-9876579	+	--
1000070	AE	STRG.1011	1	9877136	9878020	9877136-9878020	+	--
1000071	AE	STRG.1011	1	9877951	9878020	9877951-9878020	+	--
1000072	AE	STRG.1011	1	9879883	9880001	9879883-9880001	+	--
1000073	AE	STRG.1011	1	9879820	9880001	9879820-9880001	+	--
1000074	XAE	STRG.1011	1	9873610	9876579	9873610-9876579	+	--
1000075	XAE	STRG.1011	1	9876416	9876579	9876416-9876579	+	--
1000076	AE	STRG.1011	1	9876416	9877363	9876416-9877363	+	--
1000077	AE	STRG.1011	1	9878229	9878478	9878229-9878478	+	--
1000078	AE	STRG.1011	1	9878229	9880001	9878229-9880001	+	--
1000079	TSS	STRG.10148	1	162372152	162372469	162372152	-	--
1000080	TTS	STRG.10148	1	162329870	162329947	162329947	-	--
1000081	TSS	STRG.10157	1	162383978	162384142	162384142	+	--
1000082	TTS	STRG.10157	1	162545375	162547131	162545375	+	--
1000083	TSS	STRG.10166	1	162619040	162619087	162619040	-	--
1000084	TSS	STRG.10166	1	162612796	162614013	162612796	-	--
1000085	TTS	STRG.10166	1	162589307	162592508	162592508	-	--
1000086	SKIP_ON	STRG.10166	1	162613040	162613270	162592508,162613040-162613270,162619040	-	--
1000087	SKIP_OFF	STRG.10166	1	162613040	162613270	1.62593e+17	-	--
1000088	TSS	STRG.10170	1	162561239	162561432	162561432	+	--
1000089	TTS	STRG.10170	1	162955057	162956187	162955057	+	--
1000090	TTS	STRG.10170	1	162771094	162771419	162771094	+	--
1000091	SKIP_ON	STRG.10170	1	162912771	162912859	162561432,162912771-162912859,162929887	+	--
1000092	SKIP_OFF	STRG.10170	1	162912771	162912859	1.62561e+17	+	--
1000093	TSS	STRG.10171	1	162561516	162565715	162565715	+	--
1000094	TTS	STRG.10171	1	162570317	162570352	162570317	+	--
1000095	TSS	STRG.10172	1	162578840	162580398	162580398	+	--
1000096	TTS	STRG.10172	1	162580489	162582151	162580489	+	--
1000097	TSS	STRG.10177	1	163448249	163448462	163448462	+	ENSOARG00000018044
1000098	TTS	STRG.10177	1	163476120	163476508	163476120	+	ENSOARG00000018044
1000099	TSS	STRG.1018	1	9976327	9976665	9976665	+	--
1000100	TTS	STRG.1018	1	9977135	9977251	9977135	+	--
1000101	TSS	STRG.10180	1	163162557	163163266	163163266	+	--
1000102	TSS	STRG.10180	1	163162557	163162742	163162742	+	--
1000103	TSS	STRG.10180	1	163186019	163188723	163188723	+	--
1000104	TTS	STRG.10180	1	163205941	163206808	163205941	+	--
1000105	XSKIP_ON	STRG.10180	1	163182439	163182487	163163266,163182439-163182487,163188523	+	--
1000106	XSKIP_OFF	STRG.10180	1	163182439	163182487	1.63163e+17	+	--
1000107	MSKIP_ON	STRG.10180	1	163182439	163188723	163163266,163182439-163182487,163188523-163188723,163199145	+	--
1000108	MSKIP_OFF	STRG.10180	1	163182439	163188723	1.63163e+17	+	--
1000109	XSKIP_ON	STRG.10180	1	163188523	163188723	163162742,163188523-163188723,163199145	+	--
1000110	XSKIP_OFF	STRG.10180	1	163188523	163188723	1.63163e+17	+	--
1000111	TSS	STRG.10190	1	163161944	163162315	163161944	-	TOMM70
1000112	TTS	STRG.10190	1	163125802	163126731	163126731	-	TOMM70
1000113	TSS	STRG.10193	1	164077003	164077248	164077003	-	--
1000114	TTS	STRG.10193	1	164076321	164076635	164076635	-	--
1000115	TSS	STRG.10194	1	164080083	164080269	164080083	-	--
1000116	TTS	STRG.10194	1	164077924	164078078	164078078	-	--
1000117	TSS	STRG.10201	1	163600458	163600552	163600458	-	--
1000118	TTS	STRG.10201	1	163575659	163575786	163575786	-	--
1000119	TSS	STRG.10204	1	163583311	163583609	163583609	+	ENSOARG00000018109
1000120	TTS	STRG.10204	1	163613917	163614296	163613917	+	ENSOARG00000018109
1000121	TTS	STRG.10204	1	163613914	163614296	163613914	+	ENSOARG00000018109
1000122	AE	STRG.10204	1	163604318	163604446	163604318-163604446	+	ENSOARG00000018109
1000123	AE	STRG.10204	1	163604318	163604458	163604318-163604458	+	ENSOARG00000018109
1000124	TSS	STRG.10211	1	163656164	163656282	163656164	-	ENSOARG00000018194
1000125	TTS	STRG.10211	1	163615064	163616276	163616276	-	ENSOARG00000018194
1000126	TSS	STRG.1022	1	10006093	10006130	10006130	+	ZMYM4
1000127	TTS	STRG.1022	1	10173178	10173385	10173178	+	ZMYM4
1000128	TSS	STRG.10225	1	163715895	163716117	163715895	-	--
1000129	TTS	STRG.10225	1	163715547	163715826	163715826	-	--
1000130	TSS	STRG.10229	1	163909335	163909501	163909335	-	--
1000131	TTS	STRG.10229	1	163731546	163731857	163731857	-	--
1000132	TSS	STRG.10236	1	164414583	164416256	164414583	-	--
1000133	TTS	STRG.10236	1	164413660	164414512	164414512	-	--
1000134	TSS	STRG.10238	1	164379589	164380007	164380007	+	--
1000135	TSS	STRG.10238	1	164379589	164379610	164379610	+	--
1000136	TSS	STRG.10238	1	164378718	164378793	164378793	+	--
1000137	TSS	STRG.10238	1	164380058	164380808	164380808	+	--
1000138	TTS	STRG.10238	1	164385161	164386252	164385161	+	--
1000139	XAE	STRG.10238	1	164380058	164380808	164380058-164380808	+	--
1000140	XAE	STRG.10238	1	164380744	164380808	164380744-164380808	+	--
1000141	TSS	STRG.10240	1	164403080	164403192	164403080	-	IMPG2
1000142	TSS	STRG.10240	1	164381880	164394254	164381880	-	IMPG2
1000143	TSS	STRG.10240	1	164317565	164318073	164317565	-	IMPG2
1000144	TSS	STRG.10240	1	164386956	164394254	164386956	-	IMPG2
1000145	TSS	STRG.10240	1	164237840	164237882	164237840	-	IMPG2
1000146	TSS	STRG.10240	1	164254797	164254895	164254797	-	IMPG2
1000147	TSS	STRG.10240	1	164221185	164223172	164221185	-	IMPG2
1000148	TSS	STRG.10240	1	164380058	164394254	164380058	-	IMPG2
1000149	TSS	STRG.10240	1	164283325	164283739	164283325	-	IMPG2
1000150	TTS	STRG.10240	1	164244019	164244199	164244199	-	IMPG2
1000151	TTS	STRG.10240	1	164089962	164090140	164090140	-	IMPG2
1000152	SKIP_ON	STRG.10240	1	164326066	164326263	164297125,164326066-164326263,164343159	-	IMPG2
1000153	SKIP_OFF	STRG.10240	1	164326066	164326263	1.64297e+17	-	IMPG2
1000154	XMSKIP_ON	STRG.10240	1	164353925	164359451	164343256,164353925-164354023,164359399-164359451,164378862	-	IMPG2
1000155	XMSKIP_OFF	STRG.10240	1	164353925	164359451	1.64343e+17	-	IMPG2
1000156	SKIP_ON	STRG.10240	1	164278732	164278806	164276634,164278732-164278806,164279437	-	IMPG2
1000157	SKIP_OFF	STRG.10240	1	164278732	164278806	1.64277e+17	-	IMPG2
1000158	XSKIP_ON	STRG.10240	1	164326066	164326263	164297122,164326066-164326263,164343159	-	IMPG2
1000159	XSKIP_OFF	STRG.10240	1	164326066	164326263	1.64297e+17	-	IMPG2
1000160	XSKIP_ON	STRG.10240	1	164381880	164382034	164379884,164381880-164382034,164391904	-	IMPG2
1000161	XSKIP_OFF	STRG.10240	1	164381880	164382034	1.6438e+17	-	IMPG2
1000162	IR_ON	STRG.10240	1	164165900	164167531	164158410-164167610	-	IMPG2
1000163	IR_OFF	STRG.10240	1	164165900	164167531	164158410-164165900,164167531-164167610	-	IMPG2
1000164	XIR_ON	STRG.10240	1	164379459	164379826	164379374-164379884	-	IMPG2
1000165	XIR_OFF	STRG.10240	1	164379459	164379826	164379374-164379459,164379826-164380007	-	IMPG2
1000166	IR_ON	STRG.10240	1	164237724	164237840	164237473-164241293	-	IMPG2
1000167	IR_OFF	STRG.10240	1	164237724	164237840	164237473-164237724,164237840-164241293	-	IMPG2
1000168	IR_ON	STRG.10240	1	164379459	164379826	164379374-164380007	-	IMPG2
1000169	IR_OFF	STRG.10240	1	164379459	164379826	164379374-164379459,164379826-164380007	-	IMPG2
1000170	XIR_ON	STRG.10240	1	164382034	164391904	164380058-164392083	-	IMPG2
1000171	XIR_OFF	STRG.10240	1	164382034	164391904	164381880-164382034,164391904-164392083	-	IMPG2
1000172	XIR_ON	STRG.10240	1	164165900	164167531	164158410-164167610	-	IMPG2
1000173	XIR_OFF	STRG.10240	1	164165900	164167531	164165885-164165900,164167531-164167610	-	IMPG2
1000174	XIR_ON	STRG.10240	1	164237724	164237840	164237473-164241293	-	IMPG2
1000175	XIR_OFF	STRG.10240	1	164237724	164237840	164237473-164237724,164237840-164237882	-	IMPG2
1000176	MIR_ON	STRG.10240	1	164167610	164170248	164158410-164170436	-	IMPG2
1000177	MIR_OFF	STRG.10240	1	164167610	164170248	164158410-164167610,164168098-164168293,164170248-164170436	-	IMPG2
1000178	IR_ON	STRG.10240	1	164379459	164379826	164379374-164379884	-	IMPG2
1000179	IR_OFF	STRG.10240	1	164379459	164379826	164379374-164379459,164379826-164379884	-	IMPG2
1000180	XIR_ON	STRG.10240	1	164379459	164379826	164379374-164380007	-	IMPG2
1000181	XIR_OFF	STRG.10240	1	164379459	164379826	164379374-164379459,164379826-164379884	-	IMPG2
1000176	MIR_ON	STRG.10240	1	164165900	164170248	164158410-164170436	-	IMPG2
1000182	MIR_OFF	STRG.10240	1	164165900	164170248	164158410-164165900,164167531-164167610,164168098-164168296,164170248-164170436	-	IMPG2
1000183	XMIR_ON	STRG.10240	1	164165900	164170248	164158410-164170436	-	IMPG2
1000184	XMIR_OFF	STRG.10240	1	164165900	164170248	164165885-164165900,164167531-164167610,164168098-164168293,164170248-164170436	-	IMPG2
1000185	XAE	STRG.10240	1	164379826	164380007	164379826-164380007	-	IMPG2
1000186	XAE	STRG.10240	1	164379826	164379884	164379826-164379884	-	IMPG2
1000187	XAE	STRG.10240	1	164379374	164379884	164379374-164379884	-	IMPG2
1000188	XAE	STRG.10240	1	164379374	164380007	164379374-164380007	-	IMPG2
1000189	TSS	STRG.10241	1	164156324	164157998	164156324	-	--
1000190	TTS	STRG.10241	1	164154963	164155804	164155804	-	--
1000191	TSS	STRG.10242	1	164362733	164362870	164362733	-	--
1000192	TTS	STRG.10242	1	164361878	164362616	164362616	-	--
1000193	TSS	STRG.10243	1	164352454	164353193	164352454	-	--
1000194	TTS	STRG.10243	1	164350738	164352402	164352402	-	--
1000195	TSS	STRG.10244	1	164316221	164316513	164316221	-	--
1000196	TTS	STRG.10244	1	164315760	164316182	164316182	-	--
1000197	TSS	STRG.10245	1	164348422	164350569	164348422	-	--
1000198	TTS	STRG.10245	1	164347753	164348382	164348382	-	--
1000199	TSS	STRG.10246	1	164347418	164347675	164347418	-	--
1000200	TTS	STRG.10246	1	164346517	164347338	164347338	-	--
1000201	TSS	STRG.10247	1	164116790	164119460	164116790	-	--
1000202	TTS	STRG.10247	1	164116447	164116568	164116568	-	--
1000203	TSS	STRG.10248	1	164127452	164129454	164127452	-	--
1000204	TTS	STRG.10248	1	164110446	164110542	164110542	-	--
1000205	TSS	STRG.10253	1	164403221	164403539	164403539	+	TRMT10C
1000206	TTS	STRG.10253	1	164405999	164407287	164405999	+	TRMT10C
1000207	TSS	STRG.10257	1	164417609	164420106	164420106	+	--
1000208	TTS	STRG.10257	1	164433112	164443204	164433112	+	--
1000209	TSS	STRG.1026	1	10372745	10372949	10372745	-	--
1000210	TTS	STRG.1026	1	10338479	10338635	10338635	-	--
1000211	TSS	STRG.10264	1	164470871	164471326	164470871	-	--
1000212	TTS	STRG.10264	1	164422341	164422596	164422596	-	--
1000213	TTS	STRG.10264	1	164441692	164445063	164445063	-	--
1000214	IR_ON	STRG.10264	1	164449408	164450931	164449264-164451176	-	--
1000215	IR_OFF	STRG.10264	1	164449408	164450931	164449264-164449408,164450931-164451176	-	--
1000216	XIR_ON	STRG.10264	1	164462720	164463539	164459549-164463774	-	--
1000217	XIR_OFF	STRG.10264	1	164462720	164463539	164462489-164462720,164463539-164463774	-	--
1000218	XAE	STRG.10264	1	164454281	164455116	164454281-164455116	-	--
1000219	XAE	STRG.10264	1	164454281	164459490	164454281-164459490	-	--
1000220	TSS	STRG.10265	1	164470636	164471927	164471927	+	ENSOARG00000001708
1000221	TTS	STRG.10265	1	164471990	164473051	164471990	+	ENSOARG00000001708
1000222	TSS	STRG.10268	1	164479611	164479768	164479611	-	ENSOARG00000018519
1000223	TTS	STRG.10268	1	164474247	164474327	164474327	-	ENSOARG00000018519
1000224	TSS	STRG.10282	1	165594892	165595097	165594892	-	--
1000225	TTS	STRG.10282	1	165541778	165542412	165542412	-	--
1000226	TSS	STRG.103	1	412607	412709	412607	-	ENSOARG00000017810
1000227	TTS	STRG.103	1	405307	407034	407034	-	ENSOARG00000017810
1000228	TSS	STRG.10305	1	167178010	167178355	167178355	+	--
1000229	TTS	STRG.10305	1	167181690	167181793	167181690	+	--
1000230	TSS	STRG.10311	1	167303791	167303890	167303791	-	--
1000231	TTS	STRG.10311	1	167303531	167303758	167303758	-	--
1000232	TSS	STRG.10316	1	167530191	167530228	167530228	+	--
1000233	TTS	STRG.10316	1	167535447	167535647	167535447	+	--
1000234	TSS	STRG.1032	1	10464964	10465144	10464964	-	CLSPN
1000235	TTS	STRG.1032	1	10453489	10454702	10454702	-	CLSPN
1000236	TSS	STRG.10321	1	167861634	167862192	167862192	+	--
1000237	TTS	STRG.10321	1	167893020	167893067	167893020	+	--
1000238	TSS	STRG.10322	1	167893020	167893086	167893020	-	--
1000239	TTS	STRG.10322	1	167861995	167862192	167862192	-	--
1000240	TSS	STRG.1033	1	10473913	10474071	10473913	-	--
1000241	TTS	STRG.1033	1	10466024	10466299	10466299	-	--
1000242	TSS	STRG.1034	1	10480882	10481021	10480882	-	CLSPN
1000243	TTS	STRG.1034	1	10477136	10477581	10477581	-	CLSPN
1000244	TSS	STRG.10354	1	164492934	164492976	164492976	+	CEP97,NFKBIZ
1000245	TSS	STRG.10354	1	164492934	164495439	164495439	+	CEP97,NFKBIZ
1000246	TSS	STRG.10354	1	164534479	164534649	164534649	+	CEP97,NFKBIZ
1000247	TSS	STRG.10354	1	164608612	164611317	164611317	+	CEP97,NFKBIZ
1000248	TSS	STRG.10354	1	164610653	164610796	164610796	+	CEP97,NFKBIZ
1000249	TSS	STRG.10354	1	164525570	164533797	164533797	+	CEP97,NFKBIZ
1000250	TSS	STRG.10354	1	164525570	164525680	164525680	+	CEP97,NFKBIZ
1000251	TTS	STRG.10354	1	164617877	164618267	164617877	+	CEP97,NFKBIZ
1000252	IR_ON	STRG.10354	1	164496317	164497236	164496159-164497337	+	CEP97,NFKBIZ
1000253	IR_OFF	STRG.10354	1	164496317	164497236	164496159-164496317,164497236-164497337	+	CEP97,NFKBIZ
1000254	IR_ON	STRG.10354	1	164612415	164613227	164611640-164613332	+	CEP97,NFKBIZ
1000255	IR_OFF	STRG.10354	1	164612415	164613227	164611640-164612415,164613227-164613332	+	CEP97,NFKBIZ
1000256	TSS	STRG.10360	1	164597203	164602082	164602082	+	--
1000257	TTS	STRG.10360	1	164602138	164605303	164602138	+	--
1000258	TSS	STRG.10361	1	164534654	164537508	164537508	+	--
1000259	TTS	STRG.10361	1	164537546	164538763	164537546	+	--
1000260	TSS	STRG.10366	1	164585584	164585934	164585584	-	--
1000261	TTS	STRG.10366	1	164580407	164581834	164581834	-	--
1000262	TSS	STRG.1037	1	10300707	10300877	10300877	+	NCDN
1000263	TSS	STRG.1037	1	10300707	10301201	10301201	+	NCDN
1000264	TTS	STRG.1037	1	10308091	10309478	10308091	+	NCDN
1000265	AE	STRG.1037	1	10302085	10302225	10302085-10302225	+	NCDN
1000266	AE	STRG.1037	1	10302055	10302225	10302055-10302225	+	NCDN
1000267	XAE	STRG.1037	1	10302085	10302225	10302085-10302225	+	NCDN
1000268	XAE	STRG.1037	1	10302055	10302225	10302055-10302225	+	NCDN
1000269	TSS	STRG.10376	1	168935218	168935320	168935218	-	CBLB
1000270	TTS	STRG.10376	1	168715510	168715769	168715769	-	CBLB
1000271	TTS	STRG.10376	1	168733909	168734441	168734441	-	CBLB
1000272	TTS	STRG.10376	1	168783523	168788084	168788084	-	CBLB
1000273	TTS	STRG.10376	1	168835770	168836135	168836135	-	CBLB
1000274	TTS	STRG.10376	1	168809636	168819679	168819679	-	CBLB
1000275	TTS	STRG.10376	1	168919485	168920938	168920938	-	CBLB
1000276	TTS	STRG.10376	1	168733909	168736651	168736651	-	CBLB
1000277	TTS	STRG.10376	1	168887516	168887596	168887596	-	CBLB
1000278	SKIP_ON	STRG.10376	1	168741353	168741499	168737598,168741353-168741499,168756041	-	CBLB
1000279	SKIP_OFF	STRG.10376	1	168741353	168741499	1.68738e+17	-	CBLB
1000280	IR_ON	STRG.10376	1	168737387	168737501	168737256-168737598	-	CBLB
1000281	IR_OFF	STRG.10376	1	168737387	168737501	168737256-168737387,168737501-168737598	-	CBLB
1000282	XIR_ON	STRG.10376	1	168737387	168737501	168737256-168737598	-	CBLB
1000283	XIR_OFF	STRG.10376	1	168737387	168737501	168736705-168737387,168737501-168738057	-	CBLB
1000284	TSS	STRG.10377	1	168904892	168908140	168904892	-	--
1000285	TTS	STRG.10377	1	168903711	168904786	168904786	-	--
1000286	TSS	STRG.10378	1	168748535	168750034	168748535	-	--
1000287	TTS	STRG.10378	1	168746741	168747245	168747245	-	--
1000288	TSS	STRG.10379	1	168851204	168851733	168851204	-	--
1000289	TTS	STRG.10379	1	168850154	168851152	168851152	-	--
1000290	TSS	STRG.1038	1	10300470	10300837	10300470	-	KIAA0319L
1000291	TTS	STRG.1038	1	10197552	10197868	10197868	-	KIAA0319L
1000292	TSS	STRG.10380	1	168881803	168886833	168881803	-	--
1000293	TTS	STRG.10380	1	168879569	168881745	168881745	-	--
1000294	TSS	STRG.1039	1	10277894	10279994	10277894	-	--
1000295	TTS	STRG.1039	1	10274804	10277690	10277690	-	--
1000296	TSS	STRG.10397	1	168392691	168393467	168393467	+	--
1000297	TSS	STRG.10397	1	168392691	168392864	168392864	+	--
1000298	TTS	STRG.10397	1	168622739	168625736	168622739	+	--
1000299	SKIP_ON	STRG.10397	1	168605112	168605150	168603249,168605112-168605150,168605440	+	--
1000300	SKIP_OFF	STRG.10397	1	168605112	168605150	1.68603e+17	+	--
1000301	TSS	STRG.104	1	427241	427962	427241	-	--
1000302	TTS	STRG.104	1	415055	415189	415189	-	--
1000303	TSS	STRG.10405	1	169307983	169308157	169307983	-	--
1000304	TTS	STRG.10405	1	169253379	169253466	169253466	-	--
1000305	TSS	STRG.10414	1	169679141	169679330	169679330	+	--
1000306	TTS	STRG.10414	1	169679919	169679964	169679919	+	--
1000307	TSS	STRG.10417	1	170172077	170174252	170172077	-	--
1000308	TTS	STRG.10417	1	169634531	169634748	169634748	-	--
1000309	TSS	STRG.10418	1	169679919	169679955	169679919	-	--
1000310	TTS	STRG.10418	1	169679165	169679330	169679330	-	--
1000311	TSS	STRG.10419	1	169819030	169819119	169819030	-	--
1000312	TTS	STRG.10419	1	169813302	169813434	169813434	-	--
1000313	TSS	STRG.1042	1	10762831	10762979	10762979	+	--
1000314	TSS	STRG.1042	1	10763849	10764646	10764646	+	--
1000315	TTS	STRG.1042	1	10766940	10767232	10766940	+	--
1000316	IR_ON	STRG.1042	1	10766523	10766689	10766380-10766768	+	--
1000317	IR_OFF	STRG.1042	1	10766523	10766689	10766380-10766523,10766689-10766768	+	--
1000318	TSS	STRG.10420	1	169987150	169987269	169987150	-	--
1000319	TTS	STRG.10420	1	169986977	169987106	169987106	-	--
1000320	TSS	STRG.10421	1	170041836	170044390	170041836	-	--
1000321	TTS	STRG.10421	1	170041586	170041607	170041607	-	--
1000322	TSS	STRG.10422	1	169793086	169793649	169793086	-	--
1000323	TTS	STRG.10422	1	169706937	169707124	169707124	-	--
1000324	TSS	STRG.1044	1	10768540	10770732	10770732	+	--
1000325	TSS	STRG.1044	1	10768540	10771201	10771201	+	--
1000326	TSS	STRG.1044	1	10768540	10771485	10771485	+	--
1000327	TTS	STRG.1044	1	10772959	10773758	10772959	+	--
1000328	TSS	STRG.1048	1	10823158	10823781	10823158	-	--
1000329	TTS	STRG.1048	1	10822920	10823131	10823131	-	--
1000330	TSS	STRG.1049	1	10818364	10818762	10818364	-	TRAPPC3
1000331	TTS	STRG.1049	1	10808597	10808716	10808716	-	TRAPPC3
1000332	TSS	STRG.10497	1	170268925	170269037	170268925	-	--
1000333	TTS	STRG.10497	1	170261413	170261619	170261619	-	--
1000334	TSS	STRG.105	1	433276	433424	433424	+	HDLBP
1000335	TTS	STRG.105	1	491957	492217	491957	+	HDLBP
1000336	TTS	STRG.105	1	492005	492217	492005	+	HDLBP
1000337	XSKIP_ON	STRG.105	1	491665	491712	491575,491665-491712,492005	+	HDLBP
1000338	XSKIP_OFF	STRG.105	1	491665	491712	491575491957	+	HDLBP
1000339	SKIP_ON	STRG.105	1	491665	491867	491575,491665-491867,491957	+	HDLBP
1000340	SKIP_OFF	STRG.105	1	491665	491867	491575491957	+	HDLBP
1000341	XSKIP_ON	STRG.105	1	491447	491575	491345,491447-491575,491665	+	HDLBP
1000342	XSKIP_OFF	STRG.105	1	491447	491575	491345491739	+	HDLBP
1000343	XAE	STRG.105	1	491665	491712	491665-491712	+	HDLBP
1000344	XAE	STRG.105	1	491665	491867	491665-491867	+	HDLBP
1000345	TSS	STRG.10507	1	170281621	170282060	170282060	+	--
1000346	TTS	STRG.10507	1	170286034	170288759	170286034	+	--
1000347	TSS	STRG.1051	1	10836347	10836697	10836697	+	--
1000348	TTS	STRG.1051	1	10845055	10845644	10845055	+	--
1000349	IR_ON	STRG.1051	1	10842980	10843360	10842670-10843462	+	--
1000350	IR_OFF	STRG.1051	1	10842980	10843360	10842670-10842980,10843360-10843462	+	--
1000351	IR_ON	STRG.1051	1	10841344	10841441	10841222-10841604	+	--
1000352	IR_OFF	STRG.1051	1	10841344	10841441	10841222-10841344,10841441-10841604	+	--
1000353	TSS	STRG.1052	1	10844117	10844170	10844117	-	--
1000354	TTS	STRG.1052	1	10843371	10843462	10843462	-	--
1000355	TSS	STRG.1053	1	10516171	10518545	10518545	+	AGO1,AGO3
1000356	TSS	STRG.1053	1	10523551	10527981	10527981	+	AGO1,AGO3
1000357	TSS	STRG.1053	1	10521948	10522174	10522174	+	AGO1,AGO3
1000358	TTS	STRG.1053	1	10740959	10741067	10740959	+	AGO1,AGO3
1000359	TTS	STRG.1053	1	10656626	10661339	10656626	+	AGO1,AGO3
1000360	IR_ON	STRG.1053	1	10539734	10540025	10539431-10540159	+	AGO1,AGO3
1000361	IR_OFF	STRG.1053	1	10539734	10540025	10539431-10539734,10540025-10540159	+	AGO1,AGO3
1000362	IR_ON	STRG.1053	1	10703596	10707535	10703462-10707622	+	AGO1,AGO3
1000363	IR_OFF	STRG.1053	1	10703596	10707535	10703462-10703596,10707535-10707622	+	AGO1,AGO3
1000364	AE	STRG.1053	1	10532080	10532167	10532080-10532167	+	AGO1,AGO3
1000365	AE	STRG.1053	1	10532080	10532922	10532080-10532922	+	AGO1,AGO3
1000366	TSS	STRG.1054	1	10547980	10548049	10548049	+	--
1000367	TTS	STRG.1054	1	10566614	10566798	10566614	+	--
1000368	TSS	STRG.1055	1	10566614	10566788	10566614	-	--
1000369	TTS	STRG.1055	1	10547980	10548049	10548049	-	--
1000370	TSS	STRG.10558	1	171038470	171038537	171038537	+	--
1000371	TTS	STRG.10558	1	171076373	171077646	171076373	+	--
1000372	TSS	STRG.10565	1	171077994	171078436	171078436	+	--
1000373	TTS	STRG.10565	1	171078483	171079887	171078483	+	--
1000374	TSS	STRG.10567	1	170634029	170634100	170634100	+	BBX
1000375	TTS	STRG.10567	1	170912531	170912618	170912531	+	BBX
1000376	SKIP_ON	STRG.10567	1	170775727	170775844	170757314,170775727-170775844,170824172	+	BBX
1000377	SKIP_OFF	STRG.10567	1	170775727	170775844	1.70757e+17	+	BBX
1000378	SKIP_ON	STRG.10567	1	170895906	170895995	170887612,170895906-170895995,170897334	+	BBX
1000379	SKIP_OFF	STRG.10567	1	170895906	170895995	1.70888e+17	+	BBX
1000380	TSS	STRG.10568	1	170688158	170689874	170689874	+	--
1000381	TTS	STRG.10568	1	170690018	170698732	170690018	+	--
1000382	TSS	STRG.10569	1	170918400	170918649	170918649	+	--
1000383	TTS	STRG.10569	1	170918726	170919112	170918726	+	--
1000384	TSS	STRG.1057	1	10587312	10587436	10587312	-	--
1000385	TTS	STRG.1057	1	10586518	10586993	10586993	-	--
1000386	TSS	STRG.10576	1	171258523	171258555	171258523	-	CD47
1000387	TSS	STRG.10576	1	171259084	171259093	171259084	-	CD47
1000388	TTS	STRG.10576	1	171199054	171199581	171199581	-	CD47
1000389	MSKIP_ON	STRG.10576	1	171201501	171202148	171199581,171201501-171201533,171202124-171202148,171203716	-	CD47
1000390	MSKIP_OFF	STRG.10576	1	171201501	171202148	1.712e+17	-	CD47
1000391	TSS	STRG.10578	1	171425828	171426036	171425828	-	IFT57
1000392	TTS	STRG.10578	1	171357240	171357418	171357418	-	IFT57
1000393	TSS	STRG.1058	1	10692370	10695269	10695269	+	--
1000394	TTS	STRG.1058	1	10695293	10697141	10695293	+	--
1000395	TSS	STRG.10587	1	171426312	171426476	171426476	+	--
1000396	TTS	STRG.10587	1	171574935	171576351	171574935	+	--
1000397	TTS	STRG.10587	1	171471395	171473322	171471395	+	--
1000398	TTS	STRG.10587	1	171488088	171488461	171488088	+	--
1000399	SKIP_ON	STRG.10587	1	171427548	171427596	171426476,171427548-171427596,171462954	+	--
1000400	SKIP_OFF	STRG.10587	1	171427548	171427596	1.71426e+17	+	--
1000401	SKIP_ON	STRG.10587	1	171467581	171467678	171464111,171467581-171467678,171470649	+	--
1000402	SKIP_OFF	STRG.10587	1	171467581	171467678	1.71464e+17	+	--
1000403	TSS	STRG.10588	1	171556548	171557466	171557466	+	--
1000404	TTS	STRG.10588	1	171557573	171557939	171557573	+	--
1000405	TSS	STRG.10630	1	172749249	172749341	172749249	-	--
1000406	TTS	STRG.10630	1	172742803	172742978	172742978	-	--
1000407	TSS	STRG.10636	1	173240379	173240652	173240379	-	--
1000408	TTS	STRG.10636	1	173223148	173223185	173223185	-	--
1000409	TSS	STRG.10644	1	174810082	174810236	174810082	-	--
1000410	TTS	STRG.10644	1	174809969	174810053	174810053	-	--
1000411	TSS	STRG.10648	1	174765286	174765679	174765286	-	ZBED2
1000412	TTS	STRG.10648	1	174728719	174730205	174730205	-	ZBED2
1000413	TSS	STRG.10649	1	174734122	174734210	174734210	+	CD96
1000414	TTS	STRG.10649	1	174736652	174736841	174736652	+	CD96
1000415	TSS	STRG.10653	1	174810412	174811129	174811129	+	--
1000416	TTS	STRG.10653	1	174864349	174868556	174864349	+	--
1000417	TSS	STRG.10655	1	174332418	174332799	174332799	+	--
1000418	TSS	STRG.10655	1	174256455	174256488	174256488	+	--
1000419	TSS	STRG.10655	1	174377082	174388904	174388904	+	--
1000420	TTS	STRG.10655	1	174436388	174441977	174436388	+	--
1000421	SKIP_ON	STRG.10655	1	174377475	174378045	174371022,174377475-174378045,174388766	+	--
1000422	SKIP_OFF	STRG.10655	1	174377475	174378045	1.74371e+17	+	--
1000423	TSS	STRG.10657	1	175000852	175000908	175000908	+	--
1000424	TSS	STRG.10657	1	175081430	175084323	175084323	+	--
1000425	TTS	STRG.10657	1	175114080	175116627	175114080	+	--
1000426	SKIP_ON	STRG.10657	1	175055770	175055852	175055074,175055770-175055852,175056107	+	--
1000427	SKIP_OFF	STRG.10657	1	175055770	175055852	1.75055e+17	+	--
1000428	SKIP_ON	STRG.10657	1	175069113	175069241	175056244,175069113-175069241,175075362	+	--
1000429	SKIP_OFF	STRG.10657	1	175069113	175069241	1.75056e+17	+	--
1000430	SKIP_ON	STRG.10657	1	175084138	175084323	175083527,175084138-175084323,175086453	+	--
1000431	SKIP_OFF	STRG.10657	1	175084138	175084323	1.75084e+17	+	--
1000432	XSKIP_ON	STRG.10657	1	175107619	175108351	175107557,175107619-175108351,175108608	+	--
1000433	XSKIP_OFF	STRG.10657	1	175107619	175108351	1.75106e+17	+	--
1000434	SKIP_ON	STRG.10657	1	175083384	175083527	175079568,175083384-175083527,175084138	+	--
1000435	SKIP_OFF	STRG.10657	1	175083384	175083527	1.7508e+17	+	--
1000436	TSS	STRG.10658	1	175040849	175041701	175041701	+	--
1000437	TTS	STRG.10658	1	175041725	175042028	175041725	+	--
1000438	TSS	STRG.10659	1	171794187	171794557	171794187	-	--
1000439	TTS	STRG.10659	1	171768107	171769289	171769289	-	--
1000440	TTS	STRG.10659	1	171789438	171792424	171792424	-	--
1000441	IR_ON	STRG.10659	1	171780005	171781329	171779906-171781470	-	--
1000442	IR_OFF	STRG.10659	1	171780005	171781329	171779906-171780005,171781329-171781470	-	--
1000443	IR_ON	STRG.10659	1	171791451	171792277	171791339-171792424	-	--
1000444	IR_OFF	STRG.10659	1	171791451	171792277	171791339-171791451,171792277-171792424	-	--
1000445	IR_ON	STRG.10659	1	171790494	171791339	171790400-171791451	-	--
1000446	IR_OFF	STRG.10659	1	171790494	171791339	171790400-171790494,171791339-171791451	-	--
1000447	XIR_ON	STRG.10659	1	171790494	171791339	171790400-171791451	-	--
1000448	XIR_OFF	STRG.10659	1	171790494	171791339	171790400-171790494,171791339-171792424	-	--
1000449	AE	STRG.10659	1	171784291	171784509	171784291-171784509	-	--
1000450	AE	STRG.10659	1	171784291	171784478	171784291-171784478	-	--
1000451	XAE	STRG.10659	1	171784291	171784509	171784291-171784509	-	--
1000452	XAE	STRG.10659	1	171784291	171785058	171784291-171785058	-	--
1000453	XAE	STRG.10659	1	171784291	171785027	171784291-171785027	-	--
1000454	XAE	STRG.10659	1	171784291	171784478	171784291-171784478	-	--
1000455	XAE	STRG.10659	1	171785096	171787382	171785096-171787382	-	--
1000456	XAE	STRG.10659	1	171785062	171787382	171785062-171787382	-	--
1000457	XAE	STRG.10659	1	171787307	171787382	171787307-171787382	-	--
1000458	XAE	STRG.10659	1	171790400	171790494	171790400-171790494	-	--
1000459	XAE	STRG.10659	1	171790400	171791451	171790400-171791451	-	--
1000460	TSS	STRG.10661	1	171794439	171794776	171794776	+	ENSOARG00000019010
1000461	TTS	STRG.10661	1	171912706	171914420	171912706	+	ENSOARG00000019010
1000462	TTS	STRG.10661	1	171854668	171858872	171854668	+	ENSOARG00000019010
1000463	IR_ON	STRG.10661	1	171869359	171870166	171869199-171870213	+	ENSOARG00000019010
1000464	IR_OFF	STRG.10661	1	171869359	171870166	171869199-171869359,171870166-171870213	+	ENSOARG00000019010
1000463	IR_ON	STRG.10661	1	171869365	171870169	171869199-171870213	+	ENSOARG00000019010
1000465	IR_OFF	STRG.10661	1	171869365	171870169	171869199-171869365,171870169-171870213	+	ENSOARG00000019010
1000466	AE	STRG.10661	1	171866089	171866250	171866089-171866250	+	ENSOARG00000019010
1000467	AE	STRG.10661	1	171865633	171866250	171865633-171866250	+	ENSOARG00000019010
1000468	AE	STRG.10661	1	171888323	171888442	171888323-171888442	+	ENSOARG00000019010
1000469	AE	STRG.10661	1	171888323	171888415	171888323-171888415	+	ENSOARG00000019010
1000470	AE	STRG.10661	1	171908931	171909074	171908931-171909074	+	ENSOARG00000019010
1000471	AE	STRG.10661	1	171908991	171909074	171908991-171909074	+	ENSOARG00000019010
1000472	TSS	STRG.10665	1	171918331	171918395	171918331	-	--
1000473	TTS	STRG.10665	1	171894720	171895000	171895000	-	--
1000474	TSS	STRG.1068	1	11000643	11000936	11000643	-	STK40
1000475	TTS	STRG.1068	1	10966541	10966677	10966677	-	STK40
1000476	TSS	STRG.10686	1	175419305	175420532	175419305	-	--
1000477	TTS	STRG.10686	1	175410837	175411004	175411004	-	--
1000478	TSS	STRG.10689	1	175121810	175121967	175121967	+	ABHD10
1000479	TSS	STRG.10689	1	175144403	175145343	175145343	+	ABHD10
1000480	TTS	STRG.10689	1	175135260	175135604	175135260	+	ABHD10
1000481	TSS	STRG.1069	1	10992542	10997702	10992542	-	--
1000482	TTS	STRG.1069	1	10992455	10992495	10992495	-	--
1000483	TSS	STRG.10696	1	175479210	175479888	175479888	+	CD200
1000484	TSS	STRG.10696	1	175486380	175488001	175488001	+	CD200
1000485	TTS	STRG.10696	1	175498487	175499644	175498487	+	CD200
1000486	SKIP_ON	STRG.10696	1	175487341	175487539	175484429,175487341-175487539,175487681	+	CD200
1000487	SKIP_OFF	STRG.10696	1	175487341	175487539	1.75484e+17	+	CD200
1000488	TSS	STRG.10704	1	175761017	175762809	175761017	-	ATG3,CCDC80
1000489	TTS	STRG.10704	1	175728467	175728888	175728888	-	ATG3,CCDC80
1000490	TTS	STRG.10704	1	175729203	175729304	175729304	-	ATG3,CCDC80
1000491	TTS	STRG.10704	1	175729335	175729681	175729681	-	ATG3,CCDC80
1000492	TSS	STRG.10706	1	175696783	175696900	175696900	+	SLC35A5
1000493	TTS	STRG.10706	1	175715749	175715817	175715749	+	SLC35A5
1000494	TSS	STRG.1071	1	11010109	11010208	11010208	+	--
1000495	TTS	STRG.1071	1	11016991	11017205	11016991	+	--
1000496	TSS	STRG.10719	1	175956673	175956895	175956673	-	ENSOARG00000019343
1000497	TTS	STRG.10719	1	175802832	175803078	175803078	-	ENSOARG00000019343
1000498	TTS	STRG.10719	1	175911574	175915828	175915828	-	ENSOARG00000019343
1000499	TTS	STRG.10719	1	175803646	175803805	175803805	-	ENSOARG00000019343
1000500	TSS	STRG.1073	1	11048206	11048317	11048206	-	OSCP1
1000501	TTS	STRG.1073	1	11016522	11017612	11017612	-	OSCP1
1000502	TTS	STRG.1073	1	11013171	11013250	11013250	-	OSCP1
1000503	SKIP_ON	STRG.1073	1	11043007	11043036	11038111,11043007-11043036,11048206	-	OSCP1
1000504	SKIP_OFF	STRG.1073	1	11043007	11043036	1103811111048200	-	OSCP1
1000505	TSS	STRG.10733	1	176571703	176572421	176571703	-	--
1000506	TTS	STRG.10733	1	176510929	176512878	176512878	-	--
1000507	SKIP_ON	STRG.10733	1	176563344	176563450	176562858,176563344-176563450,176572326	-	--
1000508	SKIP_OFF	STRG.10733	1	176563344	176563450	1.76563e+17	-	--
1000509	SKIP_ON	STRG.10733	1	176562763	176562858	176558795,176562763-176562858,176572326	-	--
1000510	SKIP_OFF	STRG.10733	1	176562763	176562858	1.76559e+17	-	--
1000511	MSKIP_ON	STRG.10733	1	176562763	176563450	176558795,176562763-176562858,176563344-176563450,176572326	-	--
1000512	MSKIP_OFF	STRG.10733	1	176562763	176563450	1.76559e+17	-	--
1000513	IR_ON	STRG.10733	1	176549022	176554944	176548920-176555087	-	--
1000514	IR_OFF	STRG.10733	1	176549022	176554944	176548920-176549022,176554944-176555087	-	--
1000515	TSS	STRG.10737	1	176596934	176597238	176597238	+	U6
1000516	TSS	STRG.10737	1	176619539	176621236	176621236	+	U6
1000517	TTS	STRG.10737	1	176679067	176679504	176679067	+	U6
1000518	TSS	STRG.10738	1	176605588	176606647	176606647	+	--
1000519	TTS	STRG.10738	1	176607477	176607713	176607477	+	--
1000520	TSS	STRG.10739	1	176612245	176614595	176614595	+	--
1000521	TTS	STRG.10739	1	176614677	176614898	176614677	+	--
1000522	TSS	STRG.10745	1	176680144	176680210	176680210	+	SIDT1
1000523	TTS	STRG.10745	1	176691926	176695738	176691926	+	SIDT1
1000524	TSS	STRG.10752	1	176077645	176077778	176077778	+	--
1000525	TTS	STRG.10752	1	176088035	176104577	176088035	+	--
1000526	TTS	STRG.10752	1	176118931	176122981	176118931	+	--
1000527	TSS	STRG.10767	1	176180942	176181426	176181426	+	--
1000528	TTS	STRG.10767	1	176182269	176182559	176182269	+	--
1000529	TSS	STRG.10795	1	176107856	176108327	176107856	-	NEPRO
1000530	TTS	STRG.10795	1	176092045	176092504	176092504	-	NEPRO
1000531	TSS	STRG.10807	1	176309577	176311779	176311779	+	--
1000532	TSS	STRG.10807	1	176370776	176374718	176374718	+	--
1000533	TSS	STRG.10807	1	176309577	176311463	176311463	+	--
1000534	TSS	STRG.10807	1	176345234	176345892	176345892	+	--
1000535	TTS	STRG.10807	1	176381416	176382125	176381416	+	--
1000536	TSS	STRG.10808	1	176341190	176344863	176344863	+	--
1000537	TTS	STRG.10808	1	176344925	176345096	176344925	+	--
1000538	TSS	STRG.10813	1	176506974	176507194	176506974	-	--
1000539	TTS	STRG.10813	1	176381700	176386136	176386136	-	--
1000540	TTS	STRG.10813	1	176494409	176497135	176497135	-	--
1000541	AE	STRG.10813	1	176439238	176439508	176439238-176439508	-	--
1000542	AE	STRG.10813	1	176439447	176439508	176439447-176439508	-	--
1000543	TSS	STRG.10816	1	176695915	176695942	176695942	+	--
1000544	TTS	STRG.10816	1	176696001	176700695	176696001	+	--
1000545	TSS	STRG.10820	1	176733423	176733538	176733423	-	--
1000546	TSS	STRG.10820	1	176733414	176733538	176733414	-	--
1000547	TTS	STRG.10820	1	176701573	176701615	176701615	-	--
1000548	IR_ON	STRG.10820	1	176702534	176702583	176701662-176716248	-	--
1000549	IR_OFF	STRG.10820	1	176702534	176702583	176701662-176702534,176702583-176716248	-	--
1000550	TSS	STRG.10828	1	176983259	176983372	176983372	+	ZDHHC23
1000551	TTS	STRG.10828	1	176994103	176995422	176994103	+	ZDHHC23
1000552	AE	STRG.10828	1	176983986	176984161	176983986-176984161	+	ZDHHC23
1000553	AE	STRG.10828	1	176983967	176984161	176983967-176984161	+	ZDHHC23
1000554	TSS	STRG.10830	1	176883794	176883838	176883838	+	--
1000555	TSS	STRG.10830	1	176939528	176939847	176939847	+	--
1000556	TTS	STRG.10830	1	176980798	176982522	176980798	+	--
1000557	IR_ON	STRG.10830	1	176948240	176952191	176948108-176952350	+	--
1000558	IR_OFF	STRG.10830	1	176948240	176952191	176948108-176948240,176952191-176952350	+	--
1000559	TSS	STRG.10838	1	176743137	176746484	176743137	-	--
1000560	TTS	STRG.10838	1	176736325	176736566	176736566	-	--
1000561	TSS	STRG.10845	1	176774984	176777616	176774984	-	NAA50
1000562	TTS	STRG.10845	1	176760648	176762115	176762115	-	NAA50
1000563	TSS	STRG.10847	1	176799291	176799722	176799722	+	ATP6V1A
1000564	TSS	STRG.10847	1	176799291	176799487	176799487	+	ATP6V1A
1000565	TTS	STRG.10847	1	176860501	176860593	176860501	+	ATP6V1A
1000566	XSKIP_ON	STRG.10847	1	176800134	176800370	176799722,176800134-176800370,176829136	+	ATP6V1A
1000567	XSKIP_OFF	STRG.10847	1	176800134	176800370	1.76799e+17	+	ATP6V1A
1000568	TSS	STRG.10848	1	176789807	176798175	176789807	-	--
1000569	TTS	STRG.10848	1	176777734	176789767	176789767	-	--
1000570	TSS	STRG.10853	1	177098590	177098690	177098690	+	QTRT2
1000571	TTS	STRG.10853	1	177125563	177125983	177125563	+	QTRT2
1000572	TTS	STRG.10853	1	177107775	177108178	177107775	+	QTRT2
1000573	TTS	STRG.10853	1	177123848	177125983	177123848	+	QTRT2
1000574	TSS	STRG.10854	1	177098197	177098289	177098197	-	CCDC191
1000575	TSS	STRG.10854	1	177044008	177046036	177044008	-	CCDC191
1000576	TTS	STRG.10854	1	177017190	177017736	177017736	-	CCDC191
1000577	TSS	STRG.10855	1	177067527	177068860	177067527	-	--
1000578	TTS	STRG.10855	1	177067411	177067476	177067476	-	--
1000579	TSS	STRG.10856	1	177011705	177012969	177011705	-	--
1000580	TTS	STRG.10856	1	177008590	177011607	177011607	-	--
1000581	TSS	STRG.1087	1	10872113	10872565	10872565	+	THRAP3
1000582	TSS	STRG.1087	1	10895870	10897267	10897267	+	THRAP3
1000583	TTS	STRG.1087	1	10939034	10940226	10939034	+	THRAP3
1000584	IR_ON	STRG.1087	1	10920954	10925233	10920787-10926138	+	THRAP3
1000585	IR_OFF	STRG.1087	1	10920954	10925233	10920787-10920954,10925233-10926138	+	THRAP3
1000586	TSS	STRG.1088	1	10877554	10880677	10880677	+	--
1000587	TSS	STRG.1088	1	10877554	10880686	10880686	+	--
1000588	TTS	STRG.1088	1	10880714	10881758	10880714	+	--
1000589	TSS	STRG.10885	1	178234172	178234895	178234895	+	--
1000590	TTS	STRG.10885	1	178235023	178235046	178235023	+	--
1000591	TSS	STRG.10897	1	178604095	178605082	178604095	-	--
1000592	TTS	STRG.10897	1	178603093	178603953	178603953	-	--
1000593	TSS	STRG.10898	1	178638767	178638941	178638941	+	GAP43
1000594	TTS	STRG.10898	1	178743556	178744239	178743556	+	GAP43
1000595	SKIP_ON	STRG.10898	1	178704478	178706498	178638941,178704478-178706498,178743556	+	GAP43
1000596	SKIP_OFF	STRG.10898	1	178704478	178706498	1.78639e+17	+	GAP43
1000597	TSS	STRG.10899	1	178704478	178704894	178704478	-	--
1000598	TTS	STRG.10899	1	178638893	178638941	178638941	-	--
1000599	TSS	STRG.109	1	492767	493289	493289	+	--
1000600	TTS	STRG.109	1	493563	494118	493563	+	--
1000601	TSS	STRG.10903	1	178135340	178135401	178135340	-	ENSOARG00000024537,ZBTB20
1000602	TSS	STRG.10903	1	178136259	178137473	178136259	-	ENSOARG00000024537,ZBTB20
1000603	TSS	STRG.10903	1	178181653	178181800	178181653	-	ENSOARG00000024537,ZBTB20
1000604	TSS	STRG.10903	1	177659845	177659965	177659845	-	ENSOARG00000024537,ZBTB20
1000605	TSS	STRG.10903	1	177793186	177799041	177793186	-	ENSOARG00000024537,ZBTB20
1000606	TSS	STRG.10903	1	177471848	177472252	177471848	-	ENSOARG00000024537,ZBTB20
1000607	TSS	STRG.10903	1	178101027	178106219	178101027	-	ENSOARG00000024537,ZBTB20
1000608	TSS	STRG.10903	1	177386883	177387569	177386883	-	ENSOARG00000024537,ZBTB20
1000609	TTS	STRG.10903	1	177319320	177322788	177322788	-	ENSOARG00000024537,ZBTB20
1000610	TTS	STRG.10903	1	177319320	177345063	177345063	-	ENSOARG00000024537,ZBTB20
1000611	TTS	STRG.10903	1	177319320	177345073	177345073	-	ENSOARG00000024537,ZBTB20
1000612	TTS	STRG.10903	1	177634383	177642036	177642036	-	ENSOARG00000024537,ZBTB20
1000613	TTS	STRG.10903	1	177634383	177647201	177647201	-	ENSOARG00000024537,ZBTB20
1000614	TTS	STRG.10903	1	177817065	177827926	177827926	-	ENSOARG00000024537,ZBTB20
1000615	TTS	STRG.10903	1	177817065	177828667	177828667	-	ENSOARG00000024537,ZBTB20
1000616	XSKIP_ON	STRG.10903	1	177345106	177348348	177345063,177345106-177348348,177348396	-	ENSOARG00000024537,ZBTB20
1000617	XSKIP_OFF	STRG.10903	1	177345106	177348348	1.77335e+17	-	ENSOARG00000024537,ZBTB20
1000618	XSKIP_ON	STRG.10903	1	177345112	177348348	177345073,177345112-177348348,177348396	-	ENSOARG00000024537,ZBTB20
1000617	XSKIP_OFF	STRG.10903	1	177345112	177348348	1.77335e+17	-	ENSOARG00000024537,ZBTB20
1000619	SKIP_ON	STRG.10903	1	177386883	177387045	177386497,177386883-177387045,177395287	-	ENSOARG00000024537,ZBTB20
1000620	SKIP_OFF	STRG.10903	1	177386883	177387045	1.77386e+17	-	ENSOARG00000024537,ZBTB20
1000621	SKIP_ON	STRG.10903	1	177594432	177594531	177515527,177594432-177594531,177720063	-	ENSOARG00000024537,ZBTB20
1000622	SKIP_OFF	STRG.10903	1	177594432	177594531	1.77516e+17	-	ENSOARG00000024537,ZBTB20
1000623	XIR_ON	STRG.10903	1	177642036	177642661	177641604-177647201	-	ENSOARG00000024537,ZBTB20
1000624	XIR_OFF	STRG.10903	1	177642036	177642661	177634383-177642036,177642661-177647201	-	ENSOARG00000024537,ZBTB20
1000625	TSS	STRG.10905	1	177354892	177356117	177354892	-	--
1000626	TTS	STRG.10905	1	177353498	177354840	177354840	-	--
1000627	TSS	STRG.10907	1	177891669	177891692	177891692	+	--
1000628	TTS	STRG.10907	1	177895088	177895275	177895088	+	--
1000629	TSS	STRG.1091	1	10952312	10952421	10952421	+	--
1000630	TSS	STRG.1091	1	10952672	10953659	10953659	+	--
1000631	TTS	STRG.1091	1	10955177	10955242	10955177	+	--
1000632	AE	STRG.1091	1	10954586	10955087	10954586-10955087	+	--
1000633	AE	STRG.1091	1	10954150	10955087	10954150-10955087	+	--
1000634	TSS	STRG.10910	1	177490055	177492938	177490055	-	--
1000635	TSS	STRG.10910	1	177483418	177488863	177483418	-	--
1000636	TTS	STRG.10910	1	177472324	177478759	177478759	-	--
1000637	XAE	STRG.10910	1	177479452	177482960	177479452-177482960	-	--
1000638	XAE	STRG.10910	1	177479452	177482971	177479452-177482971	-	--
1000639	TSS	STRG.10911	1	177533927	177535168	177533927	-	--
1000640	TTS	STRG.10911	1	177529722	177530388	177530388	-	--
1000641	TSS	STRG.10912	1	177368738	177377309	177368738	-	--
1000642	TTS	STRG.10912	1	177364620	177367519	177367519	-	--
1000643	TSS	STRG.10913	1	177432760	177433531	177432760	-	--
1000644	TTS	STRG.10913	1	177429313	177432710	177432710	-	--
1000645	TSS	STRG.10914	1	177933181	177935517	177933181	-	--
1000646	TTS	STRG.10914	1	177932741	177933132	177933132	-	--
1000647	TSS	STRG.10915	1	177912757	177917205	177912757	-	--
1000648	TTS	STRG.10915	1	177908727	177912716	177912716	-	--
1000649	TSS	STRG.10916	1	177759119	177759242	177759119	-	--
1000650	TTS	STRG.10916	1	177754740	177759077	177759077	-	--
1000651	TSS	STRG.10917	1	177734516	177743043	177734516	-	--
1000652	TTS	STRG.10917	1	177733965	177734475	177734475	-	--
1000653	TSS	STRG.10922	1	179777107	179781614	179777107	-	--
1000654	TTS	STRG.10922	1	179774785	179777018	179777018	-	--
1000655	TSS	STRG.10926	1	179803354	179804161	179803354	-	--
1000656	TTS	STRG.10926	1	179803033	179803319	179803319	-	--
1000657	TSS	STRG.10929	1	179798297	179802230	179798297	-	--
1000658	TTS	STRG.10929	1	179791294	179791487	179791487	-	--
1000659	TTS	STRG.10929	1	179791294	179798229	179798229	-	--
1000660	TSS	STRG.10934	1	179824957	179829006	179824957	-	--
1000661	TTS	STRG.10934	1	179820011	179824904	179824904	-	--
1000662	TSS	STRG.10935	1	179833985	179835161	179833985	-	--
1000663	TTS	STRG.10935	1	179829079	179831993	179831993	-	--
1000664	TSS	STRG.10944	1	179921029	179921377	179921029	-	--
1000665	TTS	STRG.10944	1	179916393	179920970	179920970	-	--
1000666	TSS	STRG.10945	1	179934304	179934809	179934304	-	--
1000667	TTS	STRG.10945	1	179930299	179934261	179934261	-	--
1000668	TSS	STRG.10950	1	179951182	179951386	179951182	-	--
1000669	TTS	STRG.10950	1	179948881	179951132	179951132	-	--
1000670	TSS	STRG.10952	1	179957712	179958065	179957712	-	--
1000671	TTS	STRG.10952	1	179954703	179957691	179957691	-	--
1000672	TSS	STRG.10955	1	179839116	179850425	179839116	-	--
1000673	TTS	STRG.10955	1	179835535	179837768	179837768	-	--
1000674	TSS	STRG.10956	1	179851254	179851670	179851254	-	--
1000675	TTS	STRG.10956	1	179850747	179851077	179851077	-	--
1000676	TSS	STRG.10958	1	179867035	179884012	179867035	-	--
1000677	TSS	STRG.10958	1	179867061	179884012	179867061	-	--
1000678	TTS	STRG.10958	1	179857319	179866960	179866960	-	--
1000679	XAE	STRG.10958	1	179858937	179866960	179858937-179866960	-	--
1000680	XAE	STRG.10958	1	179858937	179866983	179858937-179866983	-	--
1000681	TSS	STRG.10960	1	179892831	179895366	179892831	-	--
1000682	TTS	STRG.10960	1	179886494	179889515	179889515	-	--
1000683	TSS	STRG.10964	1	179974744	179974813	179974744	-	--
1000684	TTS	STRG.10964	1	179961276	179964039	179964039	-	--
1000685	TSS	STRG.10965	1	179979406	179979848	179979406	-	--
1000686	TTS	STRG.10965	1	179976992	179978524	179978524	-	--
1000687	TSS	STRG.10982	1	179998764	180008771	179998764	-	--
1000688	TTS	STRG.10982	1	179998001	179998696	179998696	-	--
1000689	TSS	STRG.10989	1	180054496	180056105	180054496	-	--
1000690	TTS	STRG.10989	1	180046512	180048554	180048554	-	--
1000691	TSS	STRG.10993	1	180066776	180067506	180066776	-	--
1000692	TTS	STRG.10993	1	180065948	180066698	180066698	-	--
1000693	TSS	STRG.10994	1	180071706	180077009	180071706	-	--
1000694	TTS	STRG.10994	1	180067586	180068100	180068100	-	--
1000695	TTS	STRG.10994	1	180068276	180071643	180071643	-	--
1000696	TSS	STRG.110	1	497382	497692	497382	-	--
1000697	TTS	STRG.110	1	496357	496400	496400	-	--
1000698	TSS	STRG.11003	1	180108681	180115335	180108681	-	--
1000699	TTS	STRG.11003	1	180101413	180108579	180108579	-	--
1000700	TSS	STRG.11009	1	179771738	179773243	179771738	-	LSAMP
1000701	TTS	STRG.11009	1	178815551	178823922	178823922	-	LSAMP
1000702	TTS	STRG.11009	1	178815551	178824126	178824126	-	LSAMP
1000703	TTS	STRG.11009	1	178815551	178824033	178824033	-	LSAMP
1000704	TTS	STRG.11009	1	178815551	178823900	178823900	-	LSAMP
1000705	TTS	STRG.11009	1	178824354	178825396	178825396	-	LSAMP
1000706	TTS	STRG.11009	1	179500608	179506451	179506451	-	LSAMP
1000707	TTS	STRG.11009	1	179466687	179476068	179476068	-	LSAMP
1000708	TTS	STRG.11009	1	179466687	179479134	179479134	-	LSAMP
1000709	MSKIP_ON	STRG.11009	1	178830361	178849296	178825396,178830361-178830393,178849261-178849296,178859947	-	LSAMP
1000710	MSKIP_OFF	STRG.11009	1	178830361	178849296	1.78825e+17	-	LSAMP
1000711	SKIP_ON	STRG.11009	1	178830361	178830393	178825396,178830361-178830393,178849261	-	LSAMP
1000712	SKIP_OFF	STRG.11009	1	178830361	178830393	1.78825e+17	-	LSAMP
1000713	SKIP_ON	STRG.11009	1	178849261	178849296	178825396,178849261-178849296,178859947	-	LSAMP
1000714	SKIP_OFF	STRG.11009	1	178849261	178849296	1.78825e+17	-	LSAMP
1000715	XAE	STRG.11009	1	178824423	178825396	178824423-178825396	-	LSAMP
1000716	XAE	STRG.11009	1	178824401	178825396	178824401-178825396	-	LSAMP
1000717	XAE	STRG.11009	1	178824625	178825396	178824625-178825396	-	LSAMP
1000718	XAE	STRG.11009	1	178824538	178825396	178824538-178825396	-	LSAMP
1000719	TSS	STRG.11010	1	179365279	179372303	179365279	-	--
1000720	TTS	STRG.11010	1	179353711	179355141	179355141	-	--
1000721	TTS	STRG.11010	1	179353711	179355193	179355193	-	--
1000722	TSS	STRG.11011	1	179567399	179567530	179567399	-	--
1000723	TTS	STRG.11011	1	179373678	179374295	179374295	-	--
1000724	TTS	STRG.11011	1	179373678	179376425	179376425	-	--
1000725	TSS	STRG.11012	1	179031814	179034773	179031814	-	--
1000726	TTS	STRG.11012	1	179018133	179019943	179019943	-	--
1000727	TSS	STRG.11013	1	179439933	179442377	179439933	-	--
1000728	TTS	STRG.11013	1	179385432	179399982	179399982	-	--
1000729	TSS	STRG.11014	1	179196861	179197702	179196861	-	--
1000730	TTS	STRG.11014	1	179191851	179196807	179196807	-	--
1000731	TSS	STRG.11015	1	179417368	179422121	179417368	-	--
1000732	TTS	STRG.11015	1	179409263	179411476	179411476	-	--
1000733	TSS	STRG.11016	1	179610745	179616183	179610745	-	--
1000734	TTS	STRG.11016	1	179610014	179610705	179610705	-	--
1000735	TSS	STRG.11017	1	179599637	179601878	179599637	-	--
1000736	TTS	STRG.11017	1	179598530	179599572	179599572	-	--
1000737	TSS	STRG.11018	1	179584425	179586432	179584425	-	--
1000738	TTS	STRG.11018	1	179581719	179584310	179584310	-	--
1000739	TSS	STRG.1102	1	11060597	11060732	11060597	-	MRPS15
1000740	TTS	STRG.1102	1	11055081	11055218	11055218	-	MRPS15
1000741	TSS	STRG.11041	1	179669131	179676469	179669131	-	--
1000742	TTS	STRG.11041	1	179661008	179661135	179661135	-	--
1000743	TSS	STRG.11046	1	179697628	179701524	179697628	-	--
1000744	TTS	STRG.11046	1	179688917	179693955	179693955	-	--
1000745	TSS	STRG.11047	1	179702937	179704037	179702937	-	--
1000746	TTS	STRG.11047	1	179701614	179702910	179702910	-	--
1000747	TSS	STRG.11051	1	179729186	179732318	179729186	-	--
1000748	TTS	STRG.11051	1	179726570	179729114	179729114	-	--
1000749	TSS	STRG.11058	1	179743639	179747068	179743639	-	--
1000750	TTS	STRG.11058	1	179742116	179743447	179743447	-	--
1000751	TSS	STRG.11061	1	179766936	179768396	179766936	-	--
1000752	TTS	STRG.11061	1	179749259	179750947	179750947	-	--
1000753	TSS	STRG.11062	1	179762556	179764761	179762556	-	--
1000754	TTS	STRG.11062	1	179754327	179762063	179762063	-	--
1000755	TSS	STRG.11065	1	180120831	180121443	180120831	-	--
1000756	TTS	STRG.11065	1	180119842	180120741	180120741	-	--
1000757	TSS	STRG.11068	1	180473658	180486044	180473658	-	--
1000758	TSS	STRG.11068	1	180473663	180486044	180473663	-	--
1000759	TTS	STRG.11068	1	180157963	180159830	180159830	-	--
1000760	IR_ON	STRG.11068	1	180403329	180403679	180397002-180408841	-	--
1000761	IR_OFF	STRG.11068	1	180403329	180403679	180397002-180403329,180403679-180408841	-	--
1000762	TSS	STRG.11070	1	180150067	180157902	180150067	-	--
1000763	TTS	STRG.11070	1	180145242	180149823	180149823	-	--
1000764	TSS	STRG.1108	1	11304875	11305103	11304875	-	--
1000765	TTS	STRG.1108	1	11302879	11303092	11303092	-	--
1000766	TSS	STRG.11082	1	180185973	180189661	180185973	-	--
1000767	TTS	STRG.11082	1	180183640	180185917	180185917	-	--
1000768	TSS	STRG.11088	1	180220780	180221078	180220780	-	--
1000769	TTS	STRG.11088	1	180208657	180220722	180220722	-	--
1000770	TSS	STRG.11089	1	180225074	180226322	180225074	-	--
1000771	TTS	STRG.11089	1	180222432	180225019	180225019	-	--
1000772	TSS	STRG.11090	1	180228026	180229065	180228026	-	--
1000773	TTS	STRG.11090	1	180226610	180227969	180227969	-	--
1000774	TSS	STRG.11091	1	180230885	180232972	180230885	-	--
1000775	TTS	STRG.11091	1	180229127	180230143	180230143	-	--
1000776	TSS	STRG.11093	1	180236270	180238669	180236270	-	--
1000777	TTS	STRG.11093	1	180235110	180236218	180236218	-	--
1000778	TSS	STRG.11095	1	180241661	180242039	180241661	-	--
1000779	TTS	STRG.11095	1	180239926	180241566	180241566	-	--
1000780	TSS	STRG.11096	1	180244701	180245895	180244701	-	--
1000781	TTS	STRG.11096	1	180242129	180243953	180243953	-	--
1000782	TSS	STRG.11102	1	180291535	180291712	180291535	-	--
1000783	TTS	STRG.11102	1	180282885	180291481	180291481	-	--
1000784	TSS	STRG.11103	1	180296052	180296329	180296052	-	--
1000785	TTS	STRG.11103	1	180291971	180295964	180295964	-	--
1000786	TSS	STRG.11105	1	180309888	180317529	180309888	-	--
1000787	TTS	STRG.11105	1	180302154	180307582	180307582	-	--
1000788	TSS	STRG.11106	1	180324755	180325420	180324755	-	--
1000789	TTS	STRG.11106	1	180318298	180319100	180319100	-	--
1000790	TTS	STRG.11106	1	180318298	180319092	180319092	-	--
1000791	XAE	STRG.11106	1	180322764	180322844	180322764-180322844	-	--
1000792	XAE	STRG.11106	1	180322764	180322788	180322764-180322788	-	--
1000793	XAE	STRG.11106	1	180322904	180324656	180322904-180324656	-	--
1000794	XAE	STRG.11106	1	180322850	180324656	180322850-180324656	-	--
1000795	TSS	STRG.11109	1	180331306	180333809	180331306	-	--
1000796	TTS	STRG.11109	1	180330997	180331261	180331261	-	--
1000797	TSS	STRG.11110	1	180334205	180335392	180334205	-	--
1000798	TTS	STRG.11110	1	180333884	180334122	180334122	-	--
1000799	TSS	STRG.11115	1	180358419	180358680	180358419	-	--
1000800	TTS	STRG.11115	1	180353260	180358361	180358361	-	--
1000801	TSS	STRG.11116	1	180365644	180369756	180365644	-	--
1000802	TTS	STRG.11116	1	180358805	180360915	180360915	-	--
1000803	TTS	STRG.11116	1	180358805	180365510	180365510	-	--
1000804	TSS	STRG.11117	1	180377526	180386123	180377526	-	--
1000805	TTS	STRG.11117	1	180371058	180372153	180372153	-	--
1000806	TSS	STRG.11118	1	180374408	180376633	180374408	-	--
1000807	TTS	STRG.11118	1	180373740	180374357	180374357	-	--
1000808	TSS	STRG.11121	1	180428351	180431105	180428351	-	--
1000809	TTS	STRG.11121	1	180415452	180422620	180422620	-	--
1000810	TTS	STRG.11121	1	180415452	180428313	180428313	-	--
1000811	TSS	STRG.11122	1	180463847	180465021	180463847	-	--
1000812	TTS	STRG.11122	1	180462367	180463239	180463239	-	--
1000813	TSS	STRG.11123	1	180443621	180451679	180443621	-	--
1000814	TTS	STRG.11123	1	180439700	180443520	180443520	-	--
1000815	TSS	STRG.11124	1	180460779	180462089	180460779	-	--
1000816	TTS	STRG.11124	1	180460289	180460578	180460578	-	--
1000817	TSS	STRG.11134	1	181398774	181399658	181399658	+	ENSOARG00000025592
1000818	TTS	STRG.11134	1	181399823	181400786	181399823	+	ENSOARG00000025592
1000819	TSS	STRG.11136	1	181752513	181752580	181752513	-	--
1000820	TTS	STRG.11136	1	181648842	181649100	181649100	-	--
1000821	TSS	STRG.11153	1	182359919	182360155	182359919	-	--
1000822	TTS	STRG.11153	1	182332661	182333573	182333573	-	--
1000823	AE	STRG.11153	1	182337488	182337610	182337488-182337610	-	--
1000824	AE	STRG.11153	1	182337550	182337610	182337550-182337610	-	--
1000825	TSS	STRG.11158	1	182060613	182061604	182060613	-	--
1000826	TTS	STRG.11158	1	182059015	182059981	182059981	-	--
1000827	TSS	STRG.11162	1	182197110	182201187	182197110	-	--
1000828	TSS	STRG.11162	1	182205099	182205176	182205099	-	--
1000829	TSS	STRG.11162	1	182096417	182099990	182096417	-	--
1000830	TSS	STRG.11162	1	182203271	182205176	182203271	-	--
1000831	TSS	STRG.11162	1	182203257	182205176	182203257	-	--
1000832	TSS	STRG.11162	1	182203259	182205176	182203259	-	--
1000833	TTS	STRG.11162	1	182063900	182069790	182069790	-	--
1000834	AE	STRG.11162	1	182071252	182071318	182071252-182071318	-	--
1000835	AE	STRG.11162	1	182071252	182071402	182071252-182071402	-	--
1000836	TSS	STRG.11163	1	182117007	182118478	182117007	-	--
1000837	TTS	STRG.11163	1	182106389	182109490	182109490	-	--
1000838	TSS	STRG.11164	1	182163880	182166283	182163880	-	--
1000839	TTS	STRG.11164	1	182155726	182156440	182156440	-	--
1000840	TSS	STRG.11165	1	182140930	182154028	182140930	-	--
1000841	TTS	STRG.11165	1	182137469	182140604	182140604	-	--
1000842	TSS	STRG.11167	1	181215721	181216144	181215721	-	--
1000843	TSS	STRG.11167	1	180862804	180875612	180862804	-	--
1000844	TSS	STRG.11167	1	180879766	180881312	180879766	-	--
1000845	TSS	STRG.11167	1	180862876	180875612	180862876	-	--
1000846	TSS	STRG.11167	1	180744691	180757019	180744691	-	--
1000847	TSS	STRG.11167	1	180744660	180757019	180744660	-	--
1000848	TTS	STRG.11167	1	180486136	180493948	180493948	-	--
1000849	TTS	STRG.11167	1	180882512	180892659	180892659	-	--
1000850	TTS	STRG.11167	1	180685303	180687644	180687644	-	--
1000851	TTS	STRG.11167	1	180685303	180687601	180687601	-	--
1000852	XIR_ON	STRG.11167	1	180908594	180909017	180892696-180910978	-	--
1000853	XIR_OFF	STRG.11167	1	180908594	180909017	180892696-180908594,180909017-180911004	-	--
1000854	XAE	STRG.11167	1	180851580	180862777	180851580-180862777	-	--
1000855	XAE	STRG.11167	1	180851580	180862735	180851580-180862735	-	--
1000856	XAE	STRG.11167	1	180911059	180919335	180911059-180919335	-	--
1000857	XAE	STRG.11167	1	180911033	180919335	180911033-180919335	-	--
1000858	XAE	STRG.11167	1	180687695	180691244	180687695-180691244	-	--
1000859	XAE	STRG.11167	1	180687646	180691244	180687646-180691244	-	--
1000860	XAE	STRG.11167	1	180740661	180744650	180740661-180744650	-	--
1000861	XAE	STRG.11167	1	180740661	180744623	180740661-180744623	-	--
1000862	TSS	STRG.11168	1	180676687	180676781	180676687	-	--
1000863	TSS	STRG.11168	1	180668157	180676781	180668157	-	--
1000864	TSS	STRG.11168	1	180672487	180676781	180672487	-	--
1000865	TTS	STRG.11168	1	180654199	180654584	180654584	-	--
1000866	XAE	STRG.11168	1	180658087	180668105	180658087-180668105	-	--
1000867	XAE	STRG.11168	1	180658087	180668089	180658087-180668089	-	--
1000868	XAE	STRG.11168	1	180668150	180672431	180668150-180672431	-	--
1000869	XAE	STRG.11168	1	180668139	180672431	180668139-180672431	-	--
1000870	XAE	STRG.11168	1	180658087	180668110	180658087-180668110	-	--
1000871	TSS	STRG.11169	1	181119019	181119780	181119019	-	--
1000872	TTS	STRG.11169	1	181014452	181020950	181020950	-	--
1000873	XAE	STRG.11169	1	181092681	181093555	181092681-181093555	-	--
1000874	XAE	STRG.11169	1	181092681	181093532	181092681-181093532	-	--
1000875	XAE	STRG.11169	1	181093606	181096068	181093606-181096068	-	--
1000876	XAE	STRG.11169	1	181093581	181096068	181093581-181096068	-	--
1000877	TSS	STRG.11170	1	180547359	180555048	180547359	-	--
1000878	TSS	STRG.11170	1	180547289	180555048	180547289	-	--
1000879	TTS	STRG.11170	1	180541806	180546871	180546871	-	--
1000880	XAE	STRG.11170	1	180547170	180547288	180547170-180547288	-	--
1000881	XAE	STRG.11170	1	180547170	180547214	180547170-180547214	-	--
1000882	TSS	STRG.11171	1	180541474	180541726	180541474	-	--
1000883	TSS	STRG.11171	1	180541433	180541726	180541433	-	--
1000884	TTS	STRG.11171	1	180533305	180533780	180533780	-	--
1000885	XAE	STRG.11171	1	180536745	180541402	180536745-180541402	-	--
1000886	XAE	STRG.11171	1	180536745	180541367	180536745-180541367	-	--
1000887	TSS	STRG.11172	1	181160076	181165434	181160076	-	--
1000888	TTS	STRG.11172	1	181138478	181146698	181146698	-	--
1000889	TTS	STRG.11172	1	181138478	181158750	181158750	-	--
1000890	TSS	STRG.11173	1	181212034	181215188	181212034	-	--
1000891	TSS	STRG.11173	1	181205509	181215188	181205509	-	--
1000892	TSS	STRG.11173	1	181205526	181215188	181205526	-	--
1000893	TTS	STRG.11173	1	181201124	181201636	181201636	-	--
1000894	XAE	STRG.11173	1	181201703	181205417	181201703-181205417	-	--
1000895	XAE	STRG.11173	1	181201703	181205400	181201703-181205400	-	--
1000896	TSS	STRG.11174	1	180641274	180648285	180641274	-	--
1000897	TTS	STRG.11174	1	180634881	180640009	180640009	-	--
1000898	TTS	STRG.11174	1	180634881	180641206	180641206	-	--
1000899	TSS	STRG.11175	1	181191832	181201062	181191832	-	--
1000900	TSS	STRG.11175	1	181191862	181201062	181191862	-	--
1000901	TTS	STRG.11175	1	181183916	181187227	181187227	-	--
1000902	XAE	STRG.11175	1	181187312	181191793	181187312-181191793	-	--
1000903	XAE	STRG.11175	1	181187312	181191819	181187312-181191819	-	--
1000904	TSS	STRG.11176	1	181170124	181182825	181170124	-	--
1000905	TTS	STRG.11176	1	181165490	181170066	181170066	-	--
1000906	TSS	STRG.11177	1	180816102	180826331	180816102	-	--
1000907	TTS	STRG.11177	1	180813434	180814626	180814626	-	--
1000908	TSS	STRG.11178	1	180727685	180728400	180727685	-	--
1000909	TTS	STRG.11178	1	180726627	180727580	180727580	-	--
1000910	TSS	STRG.11179	1	181046479	181049506	181046479	-	--
1000911	TTS	STRG.11179	1	181033894	181046403	181046403	-	--
1000912	TSS	STRG.1118	1	12074254	12074310	12074310	+	--
1000913	TTS	STRG.1118	1	12080797	12081696	12080797	+	--
1000914	TSS	STRG.11180	1	180802400	180805935	180802400	-	--
1000915	TTS	STRG.11180	1	180795738	180797578	180797578	-	--
1000916	TSS	STRG.11181	1	180602697	180603291	180602697	-	--
1000917	TTS	STRG.11181	1	180602545	180602654	180602654	-	--
1000918	TSS	STRG.11182	1	181081513	181084137	181081513	-	--
1000919	TTS	STRG.11182	1	181065766	181074027	181074027	-	--
1000920	TSS	STRG.11183	1	181031207	181032602	181031207	-	--
1000921	TTS	STRG.11183	1	181030668	181030976	181030976	-	--
1000922	TSS	STRG.11184	1	180927842	180933710	180927842	-	--
1000923	TTS	STRG.11184	1	180925852	180927712	180927712	-	--
1000924	TSS	STRG.11185	1	180965551	180965882	180965551	-	--
1000925	TTS	STRG.11185	1	180948187	180950577	180950577	-	--
1000926	TSS	STRG.11186	1	180720150	180723901	180720150	-	--
1000927	TTS	STRG.11186	1	180719379	180720106	180720106	-	--
1000928	TSS	STRG.11187	1	180625094	180625437	180625094	-	--
1000929	TTS	STRG.11187	1	180623991	180625034	180625034	-	--
1000930	TSS	STRG.11188	1	180577497	180578263	180577497	-	--
1000931	TTS	STRG.11188	1	180563885	180574432	180574432	-	--
1000932	TSS	STRG.1119	1	12081844	12082093	12082093	+	--
1000933	TTS	STRG.1119	1	12083105	12083457	12083105	+	--
1000934	TSS	STRG.112	1	503192	503306	503306	+	--
1000935	TTS	STRG.112	1	504265	504769	504265	+	--
1000936	TSS	STRG.1123	1	12117795	12117873	12117795	-	MEAF6,SNIP1
1000937	TSS	STRG.1123	1	12146614	12146817	12146614	-	MEAF6,SNIP1
1000938	TSS	STRG.1123	1	12116949	12117321	12116949	-	MEAF6,SNIP1
1000939	TTS	STRG.1123	1	12131300	12131564	12131564	-	MEAF6,SNIP1
1000940	TTS	STRG.1123	1	12131300	12133441	12133441	-	MEAF6,SNIP1
1000941	SKIP_ON	STRG.1123	1	12096067	12096096	12095279,12096067-12096096,12099714	-	MEAF6,SNIP1
1000942	SKIP_OFF	STRG.1123	1	12096067	12096096	1209527912099710	-	MEAF6,SNIP1
1000943	TSS	STRG.11239	1	182392792	182392891	182392891	+	ARHGAP31
1000944	TTS	STRG.11239	1	182508337	182510763	182508337	+	ARHGAP31
1000945	TSS	STRG.11240	1	182494055	182494175	182494175	+	--
1000946	TTS	STRG.11240	1	182494232	182494778	182494232	+	--
1000947	TSS	STRG.11242	1	182550269	182550572	182550269	-	TMEM39A
1000948	TTS	STRG.11242	1	182521406	182521639	182521639	-	TMEM39A
1000949	TTS	STRG.11242	1	182516944	182526365	182526365	-	TMEM39A
1000950	TTS	STRG.11242	1	182530938	182536347	182536347	-	TMEM39A
1000951	IR_ON	STRG.11242	1	182524221	182526178	182524101-182526365	-	TMEM39A
1000952	IR_OFF	STRG.11242	1	182524221	182526178	182524101-182524221,182526178-182526365	-	TMEM39A
1000953	TSS	STRG.11246	1	182643455	182643511	182643511	+	--
1000954	TSS	STRG.11246	1	182651239	182651892	182651892	+	--
1000955	TTS	STRG.11246	1	182656649	182658680	182656649	+	--
1000956	AE	STRG.11246	1	182653211	182653571	182653211-182653571	+	--
1000957	AE	STRG.11246	1	182653211	182653371	182653211-182653371	+	--
1000958	TSS	STRG.11250	1	182553874	182554286	182554286	+	--
1000959	TTS	STRG.11250	1	182580641	182583166	182580641	+	--
1000960	IR_ON	STRG.11250	1	182576267	182577976	182576168-182578034	+	--
1000961	IR_OFF	STRG.11250	1	182576267	182577976	182576168-182576267,182577976-182578034	+	--
1000962	TSS	STRG.11252	1	182586838	182586997	182586838	-	--
1000963	TTS	STRG.11252	1	182584514	182586730	182586730	-	--
1000964	TSS	STRG.11253	1	182587152	182587695	182587152	-	--
1000965	TTS	STRG.11253	1	182583394	182584465	182584465	-	--
1000966	TSS	STRG.11255	1	182587571	182587764	182587764	+	TIMMDC1
1000967	TSS	STRG.11255	1	182587571	182588721	182588721	+	TIMMDC1
1000968	TTS	STRG.11255	1	182607497	182607647	182607497	+	TIMMDC1
1000969	TSS	STRG.11257	1	182612171	182612332	182612332	+	--
1000970	TTS	STRG.11257	1	182613190	182614813	182613190	+	--
1000971	TSS	STRG.11260	1	182638782	182638938	182638782	-	--
1000972	TTS	STRG.11260	1	182615788	182615816	182615816	-	--
1000973	TSS	STRG.11262	1	182662813	182662885	182662885	+	PLA1A
1000974	TSS	STRG.11262	1	182663621	182663759	182663759	+	PLA1A
1000975	TTS	STRG.11262	1	182689721	182689805	182689721	+	PLA1A
1000976	IR_ON	STRG.11262	1	182671929	182673702	182671728-182673879	+	PLA1A
1000977	IR_OFF	STRG.11262	1	182671929	182673702	182671728-182671929,182673702-182673879	+	PLA1A
1000978	AE	STRG.11262	1	182685676	182685784	182685676-182685784	+	PLA1A
1000979	AE	STRG.11262	1	182683843	182685784	182683843-182685784	+	PLA1A
1000980	TSS	STRG.11265	1	182745304	182745410	182745304	-	ENSOARG00000001909
1000981	TTS	STRG.11265	1	182733320	182735239	182735239	-	ENSOARG00000001909
1000982	TSS	STRG.11285	1	182905092	182905214	182905214	+	--
1000983	TTS	STRG.11285	1	182905350	182905487	182905350	+	--
1000984	TSS	STRG.11287	1	182762630	182762753	182762753	+	MAATS1,SNORA31
1000985	TSS	STRG.11287	1	182772321	182773854	182773854	+	MAATS1,SNORA31
1000986	TTS	STRG.11287	1	182861233	182863391	182861233	+	MAATS1,SNORA31
1000987	AE	STRG.11287	1	182801375	182801557	182801375-182801557	+	MAATS1,SNORA31
1000988	AE	STRG.11287	1	182801467	182801557	182801467-182801557	+	MAATS1,SNORA31
1000989	TSS	STRG.11288	1	182832628	182833076	182833076	+	--
1000990	TTS	STRG.11288	1	182834586	182834688	182834586	+	--
1000991	TSS	STRG.11289	1	182846019	182847320	182847320	+	--
1000992	TTS	STRG.11289	1	182847378	182851236	182847378	+	--
1000993	TSS	STRG.11300	1	183393918	183394622	183393918	-	LRRC58
1000994	TTS	STRG.11300	1	183373956	183376756	183376756	-	LRRC58
1000995	TSS	STRG.11316	1	183476838	183477665	183476838	-	--
1000996	TTS	STRG.11316	1	183474440	183476795	183476795	-	--
1000997	TSS	STRG.11317	1	183480613	183481997	183480613	-	--
1000998	TTS	STRG.11317	1	183477871	183478272	183478272	-	--
1000999	TSS	STRG.1132	1	11651588	11651721	11651588	-	GRIK3
1001000	TSS	STRG.1132	1	11533624	11539363	11533624	-	GRIK3
1001001	TTS	STRG.1132	1	11406517	11406873	11406873	-	GRIK3
1001002	TSS	STRG.11325	1	183448897	183449385	183448897	-	FSTL1
1001003	TTS	STRG.11325	1	183430322	183431409	183431409	-	FSTL1
1001004	MIR_ON	STRG.11325	1	183444459	183446600	183444329-183446729	-	FSTL1
1001005	MIR_OFF	STRG.11325	1	183444459	183446600	183444329-183444459,183445738-183445770,183446600-183446729	-	FSTL1
1001006	TSS	STRG.11329	1	183154864	183155509	183154864	-	GSK3B
1001007	TSS	STRG.11329	1	182975104	182981682	182975104	-	GSK3B
1001008	TTS	STRG.11329	1	182940427	182943031	182943031	-	GSK3B
1001009	SKIP_ON	STRG.11329	1	182975104	182975142	182972449,182975104-182975142,182984266	-	GSK3B
1001010	SKIP_OFF	STRG.11329	1	182975104	182975142	1.82972e+17	-	GSK3B
1001011	SKIP_ON	STRG.11329	1	182953687	182953736	182943031,182953687-182953736,182958744	-	GSK3B
1001012	SKIP_OFF	STRG.11329	1	182953687	182953736	1.82943e+17	-	GSK3B
1001013	IR_ON	STRG.11329	1	182941219	182941476	182938426-182943031	-	GSK3B
1001014	IR_OFF	STRG.11329	1	182941219	182941476	182938426-182941219,182941476-182943031	-	GSK3B
1001015	TSS	STRG.11330	1	183075580	183079356	183075580	-	--
1001016	TTS	STRG.11330	1	183073912	183075550	183075550	-	--
1001017	TSS	STRG.11331	1	182997939	182999161	182997939	-	--
1001018	TTS	STRG.11331	1	182997556	182997875	182997875	-	--
1001019	TSS	STRG.11336	1	183163200	183163297	183163297	+	--
1001020	TTS	STRG.11336	1	183163380	183164800	183163380	+	--
1001021	TSS	STRG.11337	1	183164863	183166947	183166947	+	--
1001022	TTS	STRG.11337	1	183168197	183170125	183168197	+	--
1001023	TSS	STRG.1135	1	12152757	12152950	12152950	+	--
1001024	TTS	STRG.1135	1	12154838	12157568	12154838	+	--
1001025	TSS	STRG.11365	1	183341577	183341690	183341577	-	--
1001026	TTS	STRG.11365	1	183234752	183235797	183235797	-	--
1001027	TTS	STRG.11365	1	183260628	183261944	183261944	-	--
1001028	SKIP_ON	STRG.11365	1	183316912	183316995	183315747,183316912-183316995,183341577	-	--
1001029	SKIP_OFF	STRG.11365	1	183316912	183316995	1.83316e+17	-	--
1001030	TSS	STRG.1137	1	12180697	12180760	12180697	-	GNL2
1001031	TTS	STRG.1137	1	12154771	12156767	12156767	-	GNL2
1001032	TTS	STRG.1137	1	12158307	12158715	12158715	-	GNL2
1001033	TSS	STRG.11374	1	183715103	183715259	183715259	+	--
1001034	TSS	STRG.11374	1	183715103	183716025	183716025	+	--
1001035	TTS	STRG.11374	1	183618722	183621177	183618722	+	--
1001036	TTS	STRG.11374	1	183663895	183664088	183663895	+	--
1001037	TTS	STRG.11374	1	183613849	183613911	183613849	+	--
1001038	SKIP_ON	STRG.11374	1	183722282	183722364	183720292,183722282-183722364,183737552	+	--
1001039	SKIP_OFF	STRG.11374	1	183722282	183722364	1.8372e+17	+	--
1001040	IR_ON	STRG.11374	1	183614950	183614980	183613849-183618617	+	--
1001041	IR_OFF	STRG.11374	1	183614950	183614980	183613849-183614950,183614980-183618617	+	--
1001042	TSS	STRG.1138	1	12275587	12275681	12275681	+	CDCA8
1001043	TTS	STRG.1138	1	12284927	12284993	12284927	+	CDCA8
1001044	TSS	STRG.11383	1	183714929	183714974	183714929	-	RABL3
1001045	TTS	STRG.11383	1	183678497	183678562	183678562	-	RABL3
1001046	SKIP_ON	STRG.11383	1	183693901	183694030	183689451,183693901-183694030,183708644	-	RABL3
1001047	SKIP_OFF	STRG.11383	1	183693901	183694030	1.83689e+17	-	RABL3
1001048	TSS	STRG.11389	1	184428348	184428511	184428348	-	--
1001049	TTS	STRG.11389	1	184392691	184396011	184396011	-	--
1001050	TSS	STRG.1139	1	12274191	12274465	12274191	-	C1orf109
1001051	TTS	STRG.1139	1	12269318	12269352	12269352	-	C1orf109
1001052	TSS	STRG.11390	1	183897100	183897157	183897157	+	STXBP5L
1001053	TSS	STRG.11390	1	184143060	184144815	184144815	+	STXBP5L
1001054	TSS	STRG.11390	1	183897100	183897235	183897235	+	STXBP5L
1001055	TSS	STRG.11390	1	183898068	183898264	183898264	+	STXBP5L
1001056	TTS	STRG.11390	1	184218153	184225294	184218153	+	STXBP5L
1001057	SKIP_ON	STRG.11390	1	184078988	184079127	184078904,184078988-184079127,184083552	+	STXBP5L
1001058	SKIP_OFF	STRG.11390	1	184078988	184079127	1.84079e+17	+	STXBP5L
1001059	SKIP_ON	STRG.11390	1	184117160	184117231	184115210,184117160-184117231,184137136	+	STXBP5L
1001060	SKIP_OFF	STRG.11390	1	184117160	184117231	1.84115e+17	+	STXBP5L
1001061	SKIP_ON	STRG.11390	1	184145215	184145307	184137201,184145215-184145307,184194491	+	STXBP5L
1001062	SKIP_OFF	STRG.11390	1	184145215	184145307	1.84137e+17	+	STXBP5L
1001063	SKIP_ON	STRG.11390	1	184031489	184031647	184028022,184031489-184031647,184034667	+	STXBP5L
1001064	SKIP_OFF	STRG.11390	1	184031489	184031647	1.84028e+17	+	STXBP5L
1001065	IR_ON	STRG.11390	1	184078904	184078988	184078750-184079127	+	STXBP5L
1001066	IR_OFF	STRG.11390	1	184078904	184078988	184078750-184078904,184078988-184079127	+	STXBP5L
1001067	AE	STRG.11390	1	184078750	184078904	184078750-184078904	+	STXBP5L
1001068	AE	STRG.11390	1	184078750	184079127	184078750-184079127	+	STXBP5L
1001069	TSS	STRG.11391	1	184104465	184105557	184105557	+	--
1001070	TTS	STRG.11391	1	184110430	184110479	184110430	+	--
1001071	TSS	STRG.11392	1	184124903	184125544	184125544	+	--
1001072	TTS	STRG.11392	1	184125619	184127470	184125619	+	--
1001073	TSS	STRG.11393	1	184096656	184097563	184097563	+	--
1001074	TTS	STRG.11393	1	184098509	184098762	184098509	+	--
1001075	TSS	STRG.11394	1	184182606	184185324	184185324	+	--
1001076	TTS	STRG.11394	1	184185384	184186954	184185384	+	--
1001077	TSS	STRG.11395	1	183987079	183987181	183987181	+	--
1001078	TTS	STRG.11395	1	183997665	183998242	183997665	+	--
1001079	TSS	STRG.11396	1	183914445	183915777	183915777	+	--
1001080	TTS	STRG.11396	1	183915821	183916120	183915821	+	--
1001081	TSS	STRG.11397	1	183927669	183929109	183929109	+	--
1001082	TTS	STRG.11397	1	183929193	183929759	183929193	+	--
1001083	TSS	STRG.11403	1	184273917	184274108	184273917	-	--
1001084	TTS	STRG.11403	1	184231681	184232651	184232651	-	--
1001085	TSS	STRG.11405	1	184333863	184334133	184333863	-	--
1001086	TTS	STRG.11405	1	184276697	184276839	184276839	-	--
1001087	TSS	STRG.11406	1	184332490	184332573	184332490	-	--
1001088	TTS	STRG.11406	1	184331251	184332450	184332450	-	--
1001089	TSS	STRG.11421	1	184567559	184567645	184567559	-	--
1001090	TTS	STRG.11421	1	184527425	184527654	184527654	-	--
1001091	TSS	STRG.11422	1	184508851	184508996	184508851	-	--
1001092	TTS	STRG.11422	1	184431993	184434196	184434196	-	--
1001093	SKIP_ON	STRG.11422	1	184489845	184489967	184488689,184489845-184489967,184492401	-	--
1001094	SKIP_OFF	STRG.11422	1	184489845	184489967	1.84489e+17	-	--
1001095	TSS	STRG.11435	1	184975127	184975550	184975550	+	CASR
1001096	TTS	STRG.11435	1	185002585	185003948	185002585	+	CASR
1001097	TSS	STRG.11437	1	184802052	184802389	184802389	+	CD86
1001098	TTS	STRG.11437	1	184865961	184866057	184865961	+	CD86
1001099	AE	STRG.11437	1	184863671	184863716	184863671-184863716	+	CD86
1001100	AE	STRG.11437	1	184863671	184864937	184863671-184864937	+	CD86
1001101	TSS	STRG.11438	1	184804499	184806410	184806410	+	--
1001102	TTS	STRG.11438	1	184806497	184806631	184806497	+	--
1001103	TSS	STRG.11439	1	185039018	185039083	185039083	+	ENSOARG00000001944,CSTA
1001104	TTS	STRG.11439	1	185050276	185050404	185050276	+	ENSOARG00000001944,CSTA
1001105	TSS	STRG.11445	1	184610991	184611250	184610991	-	--
1001106	TTS	STRG.11445	1	184609224	184610788	184610788	-	--
1001107	TSS	STRG.11446	1	184567858	184567963	184567963	+	EAF2
1001108	TSS	STRG.11446	1	184578158	184578958	184578958	+	EAF2
1001109	TSS	STRG.11446	1	184723736	184725232	184725232	+	EAF2
1001110	TSS	STRG.11446	1	184729379	184729986	184729986	+	EAF2
1001111	TTS	STRG.11446	1	184733955	184734988	184733955	+	EAF2
1001112	TSS	STRG.11448	1	184675533	184676432	184676432	+	--
1001113	TTS	STRG.11448	1	184676483	184677320	184676483	+	--
1001114	TSS	STRG.11450	1	184678853	184679300	184679300	+	--
1001115	TTS	STRG.11450	1	184679378	184680034	184679378	+	--
1001116	TSS	STRG.11452	1	184685616	184685932	184685616	-	ENSOARG00000025595
1001117	TSS	STRG.11452	1	184628061	184629662	184628061	-	ENSOARG00000025595
1001118	TTS	STRG.11452	1	184664161	184668187	184668187	-	ENSOARG00000025595
1001119	TSS	STRG.11453	1	184635735	184637681	184635735	-	--
1001120	TTS	STRG.11453	1	184634673	184635682	184635682	-	--
1001121	TSS	STRG.11469	1	185253184	185253390	185253390	+	--
1001122	TTS	STRG.11469	1	185259177	185261275	185259177	+	--
1001123	MSKIP_ON	STRG.11469	1	185256048	185257676	185253390,185256048-185257223,185257317-185257676,185258099	+	--
1001124	MSKIP_OFF	STRG.11469	1	185256048	185257676	1.85253e+17	+	--
1001125	SKIP_ON	STRG.11469	1	185256048	185257676	185253390,185256048-185257676,185258099	+	--
1001126	SKIP_OFF	STRG.11469	1	185256048	185257676	1.85253e+17	+	--
1001127	IR_ON	STRG.11469	1	185257223	185257317	185256048-185257676	+	--
1001128	IR_OFF	STRG.11469	1	185257223	185257317	185256048-185257223,185257317-185257676	+	--
1001129	TSS	STRG.11475	1	185275526	185275741	185275741	+	--
1001130	TTS	STRG.11475	1	185323440	185325530	185323440	+	--
1001131	TSS	STRG.11476	1	185280293	185282856	185282856	+	--
1001132	TTS	STRG.11476	1	185282908	185283243	185282908	+	--
1001133	TSS	STRG.11477	1	185283420	185284490	185284490	+	--
1001134	TTS	STRG.11477	1	185284589	185285062	185284589	+	--
1001135	TSS	STRG.11479	1	185082924	185083040	185082924	-	CCDC58
1001136	TTS	STRG.11479	1	185062150	185062265	185062265	-	CCDC58
1001137	TTS	STRG.11479	1	185062821	185062946	185062946	-	CCDC58
1001138	TTS	STRG.11479	1	185062561	185062611	185062611	-	CCDC58
1001139	SKIP_ON	STRG.11479	1	185079657	185079739	185073917,185079657-185079739,185082924	-	CCDC58
1001140	SKIP_OFF	STRG.11479	1	185079657	185079739	1.85074e+17	-	CCDC58
1001141	TSS	STRG.11483	1	185251899	185252011	185251899	-	WDR5B,U6
1001142	TTS	STRG.11483	1	185135977	185138863	185138863	-	WDR5B,U6
1001143	XSKIP_ON	STRG.11483	1	185162890	185163012	185158067,185162890-185163012,185164903	-	WDR5B,U6
1001144	XSKIP_OFF	STRG.11483	1	185162890	185163012	1.85158e+17	-	WDR5B,U6
1001145	TSS	STRG.11486	1	185084086	185084293	185084293	+	--
1001146	TTS	STRG.11486	1	185160655	185160779	185160655	+	--
1001147	SKIP_ON	STRG.11486	1	185103140	185103305	185084293,185103140-185103305,185104981	+	--
1001148	SKIP_OFF	STRG.11486	1	185103140	185103305	1.85084e+17	+	--
1001149	TSS	STRG.1149	1	12336087	12336226	12336087	-	--
1001150	TTS	STRG.1149	1	12292560	12294906	12294906	-	--
1001151	MIR_ON	STRG.1149	1	12296778	12297532	12296575-12297717	-	--
1001152	MIR_OFF	STRG.1149	1	12296778	12297532	12296575-12296778,12297014-12297075,12297532-12297717	-	--
1001153	MIR_ON	STRG.1149	1	12296778	12298745	12296575-12298870	-	--
1001154	MIR_OFF	STRG.1149	1	12296778	12298745	12296575-12296778,12297014-12297075,12297532-12297717,12298745-12298870	-	--
1001155	IR_ON	STRG.1149	1	12297717	12298745	12296575-12298870	-	--
1001156	IR_OFF	STRG.1149	1	12297717	12298745	12296575-12297717,12298745-12298870	-	--
1001157	TSS	STRG.11490	1	185205045	185205104	185205104	+	--
1001158	TTS	STRG.11490	1	185207042	185207280	185207042	+	--
1001159	TSS	STRG.11499	1	185393859	185394783	185394783	+	--
1001160	TSS	STRG.11499	1	185392585	185392825	185392825	+	--
1001161	TSS	STRG.11499	1	185403153	185405418	185405418	+	--
1001162	TTS	STRG.11499	1	185491463	185495067	185491463	+	--
1001163	XAE	STRG.11499	1	185489661	185491343	185489661-185491343	+	--
1001164	XAE	STRG.11499	1	185489661	185491286	185489661-185491286	+	--
1001165	TSS	STRG.11500	1	185460245	185461054	185461054	+	--
1001166	TTS	STRG.11500	1	185461138	185461196	185461138	+	--
1001167	TSS	STRG.11501	1	185392229	185392391	185392229	-	--
1001168	TTS	STRG.11501	1	185331841	185333894	185333894	-	--
1001169	TTS	STRG.11501	1	185340774	185341344	185341344	-	--
1001170	SKIP_ON	STRG.11501	1	185336961	185337044	185334131,185336961-185337044,185342456	-	--
1001171	SKIP_OFF	STRG.11501	1	185336961	185337044	1.85334e+17	-	--
1001172	XSKIP_ON	STRG.11501	1	185335661	185337044	185335602,185335661-185337044,185342456	-	--
1001173	XSKIP_OFF	STRG.11501	1	185335661	185337044	1.85334e+17	-	--
1001174	XAE	STRG.11501	1	185334021	185334131	185334021-185334131	-	--
1001175	XAE	STRG.11501	1	185334021	185335602	185334021-185335602	-	--
1001176	TSS	STRG.11505	1	185524075	185524447	185524075	-	--
1001177	TTS	STRG.11505	1	185517517	185520786	185520786	-	--
1001178	TTS	STRG.11505	1	185517517	185521496	185521496	-	--
1001179	IR_ON	STRG.11505	1	185522415	185522747	185522371-185522896	-	--
1001180	IR_OFF	STRG.11505	1	185522415	185522747	185522371-185522415,185522747-185522896	-	--
1001181	TSS	STRG.11506	1	185533331	185533488	185533331	-	SEMA5B
1001182	TTS	STRG.11506	1	185524548	185524620	185524620	-	SEMA5B
1001183	TSS	STRG.11507	1	185654854	185655075	185654854	-	ENSOARG00000022297
1001184	TTS	STRG.11507	1	185533543	185533797	185533797	-	ENSOARG00000022297
1001185	TSS	STRG.11508	1	185636843	185637477	185636843	-	--
1001186	TTS	STRG.11508	1	185636511	185636532	185636532	-	--
1001187	TSS	STRG.11510	1	185705333	185708595	185708595	+	--
1001188	TTS	STRG.11510	1	185708641	185708882	185708641	+	--
1001189	TSS	STRG.11516	1	185721136	185721262	185721262	+	PDIA5
1001190	TTS	STRG.11516	1	185793805	185794027	185793805	+	PDIA5
1001191	SKIP_ON	STRG.11516	1	185760838	185760974	185754625,185760838-185760974,185776812	+	PDIA5
1001192	SKIP_OFF	STRG.11516	1	185760838	185760974	1.85755e+17	+	PDIA5
1001193	TSS	STRG.11521	1	185844747	185845439	185845439	+	--
1001194	TSS	STRG.11521	1	185908222	185909350	185909350	+	--
1001195	TSS	STRG.11521	1	185865692	185865929	185865929	+	--
1001196	TTS	STRG.11521	1	185932805	185935332	185932805	+	--
1001197	TSS	STRG.11523	1	186109100	186109297	186109297	+	--
1001198	TTS	STRG.11523	1	186109807	186111576	186109807	+	--
1001199	TSS	STRG.11524	1	186112837	186116570	186116570	+	--
1001200	TTS	STRG.11524	1	186116698	186118042	186116698	+	--
1001201	TSS	STRG.1153	1	12364424	12364534	12364534	+	ENSOARG00000019868
1001202	TTS	STRG.1153	1	12368525	12369161	12368525	+	ENSOARG00000019868
1001203	TSS	STRG.11535	1	185963388	185964491	185963388	-	--
1001204	TSS	STRG.11535	1	185962763	185962944	185962763	-	--
1001205	TTS	STRG.11535	1	185958113	185960679	185960679	-	--
1001206	TSS	STRG.11536	1	186106440	186106647	186106440	-	--
1001207	TTS	STRG.11536	1	185971144	185971946	185971946	-	--
1001208	TSS	STRG.11537	1	186093615	186095831	186093615	-	--
1001209	TTS	STRG.11537	1	186089813	186093528	186093528	-	--
1001210	TSS	STRG.11540	1	186239921	186240166	186239921	-	--
1001211	TTS	STRG.11540	1	186145948	186148816	186148816	-	--
1001212	TTS	STRG.11540	1	186145948	186148872	186148872	-	--
1001213	TTS	STRG.11540	1	186234162	186236149	186236149	-	--
1001214	AE	STRG.11540	1	186225363	186225381	186225363-186225381	-	--
1001215	AE	STRG.11540	1	186225363	186226916	186225363-186226916	-	--
1001216	TSS	STRG.11541	1	186219754	186222117	186219754	-	--
1001217	TTS	STRG.11541	1	186218140	186218876	186218876	-	--
1001218	TSS	STRG.11542	1	186208719	186209211	186208719	-	--
1001219	TTS	STRG.11542	1	186207943	186208639	186208639	-	--
1001220	TSS	STRG.11544	1	186542131	186542360	186542131	-	--
1001221	TSS	STRG.11544	1	186338918	186338964	186338918	-	--
1001222	TSS	STRG.11544	1	186495006	186495163	186495006	-	--
1001223	TSS	STRG.11544	1	186339366	186339927	186339366	-	--
1001224	TTS	STRG.11544	1	186262782	186264824	186264824	-	--
1001225	AE	STRG.11544	1	186482515	186482770	186482515-186482770	-	--
1001226	AE	STRG.11544	1	186482609	186482770	186482609-186482770	-	--
1001227	TSS	STRG.11545	1	186289123	186290116	186289123	-	--
1001228	TTS	STRG.11545	1	186288565	186289074	186289074	-	--
1001229	TSS	STRG.11546	1	186328657	186328906	186328657	-	--
1001230	TTS	STRG.11546	1	186328110	186328567	186328567	-	--
1001231	TSS	STRG.1155	1	12374126	12374343	12374126	-	YRDC
1001232	TTS	STRG.1155	1	12370931	12371688	12371688	-	YRDC
1001233	TSS	STRG.11555	1	186615965	186616076	186615965	-	--
1001234	TTS	STRG.11555	1	186570321	186572110	186572110	-	--
1001235	TTS	STRG.11555	1	186574532	186576461	186576461	-	--
1001236	SKIP_ON	STRG.11555	1	186576535	186576753	186576461,186576535-186576753,186585252	-	--
1001237	SKIP_OFF	STRG.11555	1	186576535	186576753	1.86576e+17	-	--
1001238	IR_ON	STRG.11555	1	186608091	186608418	186608019-186608473	-	--
1001239	IR_OFF	STRG.11555	1	186608091	186608418	186608019-186608091,186608418-186608473	-	--
1001240	TSS	STRG.1156	1	12374905	12375060	12375060	+	C1orf122
1001241	TTS	STRG.1156	1	12375313	12375405	12375313	+	C1orf122
1001242	TSS	STRG.11560	1	186660793	186661018	186660793	-	--
1001243	TTS	STRG.11560	1	186630930	186631113	186631113	-	--
1001244	TSS	STRG.11563	1	186766263	186773923	186773923	+	--
1001245	TSS	STRG.11563	1	187010592	187011071	187011071	+	--
1001246	TSS	STRG.11563	1	187343780	187345297	187345297	+	--
1001247	TSS	STRG.11563	1	187129548	187130540	187130540	+	--
1001248	TSS	STRG.11563	1	187360382	187364748	187364748	+	--
1001249	TSS	STRG.11563	1	187087280	187087865	187087865	+	--
1001250	TTS	STRG.11563	1	187009728	187009890	187009728	+	--
1001251	SKIP_ON	STRG.11563	1	187328197	187328292	187324888,187328197-187328292,187338268	+	--
1001252	SKIP_OFF	STRG.11563	1	187328197	187328292	1.87325e+17	+	--
1001253	IR_ON	STRG.11563	1	187122373	187127180	187122254-187127398	+	--
1001254	IR_OFF	STRG.11563	1	187122373	187127180	187122254-187122373,187127180-187127398	+	--
1001255	IR_ON	STRG.11563	1	187187186	187188979	187187075-187189169	+	--
1001256	IR_OFF	STRG.11563	1	187187186	187188979	187187075-187187186,187188979-187189169	+	--
1001257	XIR_ON	STRG.11563	1	187132082	187134424	187130637-187134538	+	--
1001258	XIR_OFF	STRG.11563	1	187132082	187134424	187131933-187132082,187134424-187134538	+	--
1001259	IR_ON	STRG.11563	1	187014729	187017855	187014598-187018049	+	--
1001260	IR_OFF	STRG.11563	1	187014729	187017855	187014598-187014729,187017855-187018049	+	--
1001253	IR_ON	STRG.11563	1	187122373	187127207	187122254-187127398	+	--
1001261	IR_OFF	STRG.11563	1	187122373	187127207	187122254-187122373,187127207-187127398	+	--
1001262	IR_ON	STRG.11563	1	187132082	187134424	187130637-187134538	+	--
1001263	IR_OFF	STRG.11563	1	187132082	187134424	187130637-187132082,187134424-187134538	+	--
1001264	AE	STRG.11563	1	187189599	187189700	187189599-187189700	+	--
1001265	AE	STRG.11563	1	187189539	187189700	187189539-187189700	+	--
1001266	AE	STRG.11563	1	187085945	187086153	187085945-187086153	+	--
1001267	AE	STRG.11563	1	187085945	187086114	187085945-187086114	+	--
1001268	AE	STRG.11563	1	187127180	187127398	187127180-187127398	+	--
1001269	AE	STRG.11563	1	187127207	187127398	187127207-187127398	+	--
1001270	TSS	STRG.11569	1	187075270	187076368	187076368	+	--
1001271	TTS	STRG.11569	1	187078264	187081186	187078264	+	--
1001272	TSS	STRG.1157	1	12422279	12422347	12422279	-	MTF1
1001273	TTS	STRG.1157	1	12374905	12381546	12381546	-	MTF1
1001274	TTS	STRG.1157	1	12374905	12386963	12386963	-	MTF1
1001275	TTS	STRG.1157	1	12395362	12397605	12397605	-	MTF1
1001276	TSS	STRG.11570	1	187230543	187230965	187230965	+	--
1001277	TTS	STRG.11570	1	187235418	187238694	187235418	+	--
1001278	TSS	STRG.11571	1	187045677	187045725	187045725	+	--
1001279	TTS	STRG.11571	1	187083069	187083662	187083069	+	--
1001280	TSS	STRG.11572	1	187170352	187171161	187171161	+	--
1001281	TTS	STRG.11572	1	187171290	187172538	187171290	+	--
1001282	TSS	STRG.11573	1	186985682	186988870	186988870	+	--
1001283	TTS	STRG.11573	1	186988935	186989174	186988935	+	--
1001284	TSS	STRG.11574	1	187267082	187269342	187269342	+	--
1001285	TTS	STRG.11574	1	187269382	187272785	187269382	+	--
1001286	TSS	STRG.11575	1	186995006	186995215	186995215	+	--
1001287	TTS	STRG.11575	1	186995453	186999644	186995453	+	--
1001288	TSS	STRG.11576	1	187292021	187297284	187297284	+	--
1001289	TTS	STRG.11576	1	187297331	187297762	187297331	+	--
1001290	TSS	STRG.11577	1	187250805	187252291	187252291	+	--
1001291	TTS	STRG.11577	1	187252324	187252961	187252324	+	--
1001292	TSS	STRG.11578	1	186840079	186841170	186841170	+	--
1001293	TTS	STRG.11578	1	186841443	186843899	186841443	+	--
1001294	TSS	STRG.1158	1	12393677	12394235	12393677	-	--
1001295	TTS	STRG.1158	1	12393112	12393200	12393200	-	--
1001296	TSS	STRG.11580	1	187408495	187408856	187408495	-	--
1001297	TTS	STRG.11580	1	187391881	187392969	187392969	-	--
1001298	TSS	STRG.11582	1	187408952	187409119	187409119	+	UMPS
1001299	TTS	STRG.11582	1	187454965	187455134	187454965	+	UMPS
1001300	AE	STRG.11582	1	187429492	187430163	187429492-187430163	+	UMPS
1001301	AE	STRG.11582	1	187429492	187430366	187429492-187430366	+	UMPS
1001302	TSS	STRG.11594	1	187584143	187588256	187584143	-	--
1001303	TTS	STRG.11594	1	187473562	187475382	187475382	-	--
1001304	XSKIP_ON	STRG.11594	1	187505439	187505599	187504493,187505439-187505599,187513941	-	--
1001305	XSKIP_OFF	STRG.11594	1	187505439	187505599	1.87505e+17	-	--
1001306	XSKIP_ON	STRG.11594	1	187505478	187505599	187504532,187505478-187505599,187513941	-	--
1001305	XSKIP_OFF	STRG.11594	1	187505478	187505599	1.87505e+17	-	--
1001307	XAE	STRG.11594	1	187504225	187504493	187504225-187504493	-	--
1001308	XAE	STRG.11594	1	187504225	187504532	187504225-187504532	-	--
1001309	XAE	STRG.11594	1	187505478	187505599	187505478-187505599	-	--
1001310	XAE	STRG.11594	1	187505439	187505599	187505439-187505599	-	--
1001311	TSS	STRG.11595	1	187580899	187581721	187580899	-	--
1001312	TTS	STRG.11595	1	187579034	187580581	187580581	-	--
1001313	TSS	STRG.11598	1	187748313	187749093	187748313	-	--
1001314	TSS	STRG.11598	1	187734656	187735397	187734656	-	--
1001315	TTS	STRG.11598	1	187687037	187692014	187692014	-	--
1001316	TSS	STRG.116	1	542631	543057	542631	-	--
1001317	TTS	STRG.116	1	528053	528341	528341	-	--
1001318	TSS	STRG.11606	1	187818541	187819087	187818541	-	HEG1
1001319	TTS	STRG.11606	1	187804777	187804796	187804796	-	HEG1
1001320	TSS	STRG.11614	1	188093090	188093139	188093090	-	ENSOARG00000002092,ENSOARG00000020237
1001321	TTS	STRG.11614	1	187949077	187950675	187950675	-	ENSOARG00000002092,ENSOARG00000020237
1001322	TTS	STRG.11614	1	188006144	188007916	188007916	-	ENSOARG00000002092,ENSOARG00000020237
1001323	TSS	STRG.11615	1	187959072	187965007	187959072	-	--
1001324	TTS	STRG.11615	1	187956970	187957369	187957369	-	--
1001325	TSS	STRG.1162	1	12422457	12430919	12430919	+	--
1001326	TTS	STRG.1162	1	12431197	12434316	12431197	+	--
1001327	TSS	STRG.11620	1	188332888	188333716	188332888	-	--
1001328	TSS	STRG.11620	1	188207343	188208222	188207343	-	--
1001329	TSS	STRG.11620	1	188217324	188218946	188217324	-	--
1001330	TTS	STRG.11620	1	188302436	188304836	188304836	-	--
1001331	TTS	STRG.11620	1	188235526	188236128	188236128	-	--
1001332	TSS	STRG.11630	1	188858690	188859139	188858690	-	--
1001333	TTS	STRG.11630	1	188856725	188857257	188857257	-	--
1001334	TTS	STRG.11630	1	188856725	188857196	188857196	-	--
1001335	TTS	STRG.11630	1	188856725	188857699	188857699	-	--
1001336	XAE	STRG.11630	1	188857469	188857699	188857469-188857699	-	--
1001337	XAE	STRG.11630	1	188857408	188857699	188857408-188857699	-	--
1001338	TSS	STRG.11631	1	188884606	188884659	188884606	-	ENSOARG00000020301
1001339	TSS	STRG.11631	1	188899536	188900184	188899536	-	ENSOARG00000020301
1001340	TSS	STRG.11631	1	188881878	188882287	188881878	-	ENSOARG00000020301
1001341	TTS	STRG.11631	1	188864140	188864441	188864441	-	ENSOARG00000020301
1001342	TSS	STRG.11633	1	189058310	189058394	189058310	-	TFRC
1001343	TTS	STRG.11633	1	188913856	188914098	188914098	-	TFRC
1001344	TSS	STRG.1166	1	12474880	12475642	12474880	-	INPP5B
1001345	TTS	STRG.1166	1	12424173	12424315	12424315	-	INPP5B
1001346	IR_ON	STRG.1166	1	12473564	12474366	12473467-12474460	-	INPP5B
1001347	IR_OFF	STRG.1166	1	12473564	12474366	12473467-12473564,12474366-12474460	-	INPP5B
1001348	TSS	STRG.11669	1	189020134	189022646	189020134	-	--
1001349	TTS	STRG.11669	1	189019002	189020084	189020084	-	--
1001350	TSS	STRG.11684	1	188440925	188441136	188440925	-	--
1001351	TSS	STRG.11684	1	188424462	188426170	188424462	-	--
1001352	TTS	STRG.11684	1	188426585	188427498	188427498	-	--
1001353	XIR_ON	STRG.11684	1	188431016	188431491	188430893-188432022	-	--
1001354	XIR_OFF	STRG.11684	1	188431016	188431491	188430893-188431016,188431491-188431573	-	--
1001355	TSS	STRG.11687	1	188445249	188445389	188445389	+	--
1001356	TTS	STRG.11687	1	188449349	188449377	188449349	+	--
1001357	TTS	STRG.11687	1	188449149	188449215	188449149	+	--
1001358	TSS	STRG.11690	1	188449642	188449753	188449753	+	--
1001359	TTS	STRG.11690	1	188503892	188504161	188503892	+	--
1001360	SKIP_ON	STRG.11690	1	188451586	188451727	188449753,188451586-188451727,188454901	+	--
1001361	SKIP_OFF	STRG.11690	1	188451586	188451727	1.8845e+17	+	--
1001362	TSS	STRG.11691	1	188603485	188603746	188603485	-	LRCH3
1001363	TTS	STRG.11691	1	188498929	188502931	188502931	-	LRCH3
1001364	TTS	STRG.11691	1	188498929	188499655	188499655	-	LRCH3
1001365	TTS	STRG.11691	1	188496801	188506418	188506418	-	LRCH3
1001366	SKIP_ON	STRG.11691	1	188524496	188524567	188520904,188524496-188524567,188528782	-	LRCH3
1001367	SKIP_OFF	STRG.11691	1	188524496	188524567	1.88521e+17	-	LRCH3
1001368	MSKIP_ON	STRG.11691	1	188524496	188528835	188520904,188524496-188524567,188528782-188528835,188530359	-	LRCH3
1001369	MSKIP_OFF	STRG.11691	1	188524496	188528835	1.88521e+17	-	LRCH3
1001370	MSKIP_ON	STRG.11691	1	188528782	188530409	188524567,188528782-188528835,188530359-188530409,188534951	-	LRCH3
1001371	MSKIP_OFF	STRG.11691	1	188528782	188530409	1.88525e+17	-	LRCH3
1001372	MSKIP_ON	STRG.11691	1	188524496	188530409	188520904,188524496-188524567,188528782-188528835,188530359-188530409,188534951	-	LRCH3
1001373	MSKIP_OFF	STRG.11691	1	188524496	188530409	1.88521e+17	-	LRCH3
1001374	SKIP_ON	STRG.11691	1	188528782	188528835	188520904,188528782-188528835,188530359	-	LRCH3
1001375	SKIP_OFF	STRG.11691	1	188528782	188528835	1.88521e+17	-	LRCH3
1001376	MSKIP_ON	STRG.11691	1	188528782	188530409	188520904,188528782-188528835,188530359-188530409,188534951	-	LRCH3
1001373	MSKIP_OFF	STRG.11691	1	188528782	188530409	1.88521e+17	-	LRCH3
1001377	SKIP_ON	STRG.11691	1	188530359	188530409	188520904,188530359-188530409,188534951	-	LRCH3
1001378	SKIP_OFF	STRG.11691	1	188530359	188530409	1.88521e+17	-	LRCH3
1001379	SKIP_ON	STRG.11691	1	188524496	188524567	188520904,188524496-188524567,188534951	-	LRCH3
1001378	SKIP_OFF	STRG.11691	1	188524496	188524567	1.88521e+17	-	LRCH3
1001380	TSS	STRG.11694	1	188612415	188612643	188612643	+	--
1001381	TTS	STRG.11694	1	188636935	188637032	188636935	+	--
1001382	TSS	STRG.11695	1	188641379	188641428	188641379	-	ENSOARG00000020275
1001383	TTS	STRG.11695	1	188605708	188612643	188612643	-	ENSOARG00000020275
1001384	TSS	STRG.11696	1	188653007	188653106	188653106	+	--
1001385	TTS	STRG.11696	1	188699107	188699159	188699107	+	--
1001386	MSKIP_ON	STRG.11696	1	188681682	188683916	188680299,188681682-188681726,188683821-188683916,188684619	+	--
1001387	MSKIP_OFF	STRG.11696	1	188681682	188683916	1.8868e+17	+	--
1001388	TSS	STRG.11697	1	188699699	188700244	188700244	+	--
1001389	TTS	STRG.11697	1	188702483	188705193	188702483	+	--
1001390	TSS	STRG.1170	1	12516004	12516177	12516004	-	FHL3
1001391	TTS	STRG.1170	1	12513426	12514119	12514119	-	FHL3
1001392	TTS	STRG.1170	1	12513522	12514428	12514428	-	FHL3
1001393	IR_ON	STRG.1170	1	12514620	12514651	12514543-12514742	-	FHL3
1001394	IR_OFF	STRG.1170	1	12514620	12514651	12514543-12514620,12514651-12514742	-	FHL3
1001395	TSS	STRG.11703	1	189160194	189160318	189160194	-	ENSOARG00000020321
1001396	TTS	STRG.11703	1	189085138	189089222	189089222	-	ENSOARG00000020321
1001397	TSS	STRG.11704	1	189160127	189160223	189160223	+	--
1001398	TTS	STRG.11704	1	189167092	189167939	189167092	+	--
1001399	TSS	STRG.11709	1	189235979	189236051	189235979	-	--
1001400	TTS	STRG.11709	1	189179674	189180261	189180261	-	--
1001401	TSS	STRG.11710	1	189236246	189236350	189236350	+	--
1001402	TTS	STRG.11710	1	189252002	189252546	189252002	+	--
1001403	TSS	STRG.11718	1	189286493	189286814	189286493	-	--
1001404	TTS	STRG.11718	1	189268203	189271972	189271972	-	--
1001405	TTS	STRG.11718	1	189268203	189268385	189268385	-	--
1001406	TSS	STRG.11737	1	189414796	189414903	189414903	+	NRROS
1001407	TTS	STRG.11737	1	189419335	189421305	189419335	+	NRROS
1001408	TSS	STRG.11738	1	189337592	189337651	189337592	-	WDR53
1001409	TSS	STRG.11738	1	189329915	189330720	189329915	-	WDR53
1001410	TSS	STRG.11738	1	189335817	189337533	189335817	-	WDR53
1001411	TTS	STRG.11738	1	189327548	189329514	189329514	-	WDR53
1001412	SKIP_ON	STRG.11738	1	189335817	189335889	189329514,189335817-189335889,189336739	-	WDR53
1001413	SKIP_OFF	STRG.11738	1	189335817	189335889	1.8933e+17	-	WDR53
1001414	SKIP_ON	STRG.11738	1	189336739	189336777	189329514,189336739-189336777,189337592	-	WDR53
1001415	SKIP_OFF	STRG.11738	1	189336739	189336777	1.8933e+17	-	WDR53
1001416	MSKIP_ON	STRG.11738	1	189335817	189336777	189329514,189335817-189335889,189336739-189336777,189337592	-	WDR53
1001417	MSKIP_OFF	STRG.11738	1	189335817	189336777	1.8933e+17	-	WDR53
1001418	TSS	STRG.11740	1	189338116	189338359	189338359	+	FBXO45
1001419	TTS	STRG.11740	1	189348461	189352534	189348461	+	FBXO45
1001420	TSS	STRG.11748	1	189465852	189466180	189466180	+	--
1001421	TTS	STRG.11748	1	189489010	189492111	189489010	+	--
1001422	TSS	STRG.11749	1	189465690	189465831	189465690	-	--
1001423	TTS	STRG.11749	1	189457635	189457867	189457867	-	--
1001424	TSS	STRG.11757	1	189496135	189496206	189496206	+	--
1001425	TTS	STRG.11757	1	189574996	189576162	189574996	+	--
1001426	IR_ON	STRG.11757	1	189558223	189559635	189558160-189559683	+	--
1001427	IR_OFF	STRG.11757	1	189558223	189559635	189558160-189558223,189559635-189559683	+	--
1001428	IR_ON	STRG.11757	1	189564152	189566376	189564053-189566572	+	--
1001429	IR_OFF	STRG.11757	1	189564152	189566376	189564053-189564152,189566376-189566572	+	--
1001430	TSS	STRG.11763	1	189750050	189750401	189750050	-	MELTF
1001431	TTS	STRG.11763	1	189724320	189724399	189724399	-	MELTF
1001432	MSKIP_ON	STRG.11763	1	189735216	189736409	189732766,189735216-189735367,189736229-189736409,189736944	-	MELTF
1001433	MSKIP_OFF	STRG.11763	1	189735216	189736409	1.89733e+17	-	MELTF
1001434	TSS	STRG.11773	1	189595090	189595428	189595428	+	--
1001435	TSS	STRG.11773	1	189626016	189638871	189638871	+	--
1001436	TSS	STRG.11773	1	189611943	189613578	189613578	+	--
1001437	TTS	STRG.11773	1	189641177	189644499	189641177	+	--
1001438	SKIP_ON	STRG.11773	1	189638788	189638871	189633304,189638788-189638871,189640254	+	--
1001439	SKIP_OFF	STRG.11773	1	189638788	189638871	1.89633e+17	+	--
1001440	XSKIP_ON	STRG.11773	1	189638788	189638871	189635952,189638788-189638871,189640254	+	--
1001441	XSKIP_OFF	STRG.11773	1	189638788	189638871	1.89633e+17	+	--
1001442	MIR_ON	STRG.11773	1	189633304	189640254	189633167-189640304	+	--
1001443	MIR_OFF	STRG.11773	1	189633304	189640254	189633167-189633304,189638788-189638871,189640254-189640304	+	--
1001442	MIR_ON	STRG.11773	1	189635952	189640254	189633167-189640304	+	--
1001444	MIR_OFF	STRG.11773	1	189635952	189640254	189633167-189635952,189638788-189638871,189640254-189640304	+	--
1001445	IR_ON	STRG.11773	1	189633304	189640254	189633167-189640304	+	--
1001446	IR_OFF	STRG.11773	1	189633304	189640254	189633167-189633304,189640254-189640304	+	--
1001447	AE	STRG.11773	1	189633167	189633304	189633167-189633304	+	--
1001448	AE	STRG.11773	1	189633167	189635952	189633167-189635952	+	--
1001449	TSS	STRG.11776	1	189651776	189654177	189654177	+	NCBP2-AS2
1001450	TTS	STRG.11776	1	189654235	189656313	189654235	+	NCBP2-AS2
1001451	TSS	STRG.11777	1	189687318	189688144	189687318	-	NCBP2
1001452	TSS	STRG.11777	1	189661373	189663727	189661373	-	NCBP2
1001453	TSS	STRG.11777	1	189661213	189661296	189661213	-	NCBP2
1001454	TTS	STRG.11777	1	189664539	189666608	189666608	-	NCBP2
1001455	TTS	STRG.11777	1	189677146	189678403	189678403	-	NCBP2
1001456	TTS	STRG.11777	1	189664539	189667176	189667176	-	NCBP2
1001457	IR_ON	STRG.11777	1	189656364	189657865	189654235-189658010	-	NCBP2
1001458	IR_OFF	STRG.11777	1	189656364	189657865	189654235-189656364,189657865-189658010	-	NCBP2
1001459	AE	STRG.11777	1	189686693	189686724	189686693-189686724	-	NCBP2
1001460	AE	STRG.11777	1	189685238	189686724	189685238-189686724	-	NCBP2
1001461	TSS	STRG.1179	1	12527879	12527941	12527941	+	UTP11
1001462	TTS	STRG.1179	1	12538357	12538703	12538357	+	UTP11
1001463	TSS	STRG.11790	1	190292537	190293689	190293689	+	--
1001464	TSS	STRG.11790	1	190292537	190295374	190295374	+	--
1001465	TSS	STRG.11790	1	190296441	190296497	190296497	+	--
1001466	TTS	STRG.11790	1	190297743	190299513	190297743	+	--
1001467	TSS	STRG.11792	1	190255344	190255591	190255591	+	--
1001468	TTS	STRG.11792	1	190257504	190257899	190257504	+	--
1001469	TTS	STRG.11792	1	190258189	190258699	190258189	+	--
1001470	XIR_ON	STRG.11792	1	190256935	190257504	190256894-190258164	+	--
1001471	XIR_OFF	STRG.11792	1	190256935	190257504	190256894-190256935,190257504-190257899	+	--
1001472	TSS	STRG.11796	1	190285054	190285774	190285774	+	--
1001473	TTS	STRG.11796	1	190286417	190288782	190286417	+	--
1001474	TSS	STRG.11797	1	190255938	190256273	190255938	-	--
1001475	TTS	STRG.11797	1	190218858	190219294	190219294	-	--
1001476	TSS	STRG.11802	1	190029192	190029297	190029192	-	DLG1,ACA64
1001477	TSS	STRG.11802	1	189915786	189921573	189915786	-	DLG1,ACA64
1001478	TTS	STRG.11802	1	189762665	189762771	189762771	-	DLG1,ACA64
1001479	SKIP_ON	STRG.11802	1	189893121	189893219	189879706,189893121-189893219,189927788	-	DLG1,ACA64
1001480	SKIP_OFF	STRG.11802	1	189893121	189893219	1.8988e+17	-	DLG1,ACA64
1001481	SKIP_ON	STRG.11802	1	189893121	189893219	189879706,189893121-189893219,189915786	-	DLG1,ACA64
1001482	SKIP_OFF	STRG.11802	1	189893121	189893219	1.8988e+17	-	DLG1,ACA64
1001483	TSS	STRG.11803	1	189809239	189812168	189809239	-	--
1001484	TTS	STRG.11803	1	189806354	189809192	189809192	-	--
1001485	TSS	STRG.11804	1	189985236	189985416	189985236	-	--
1001486	TTS	STRG.11804	1	189983557	189984385	189984385	-	--
1001487	TSS	STRG.11805	1	189952516	189956252	189952516	-	--
1001488	TTS	STRG.11805	1	189950552	189950892	189950892	-	--
1001489	TSS	STRG.11806	1	189988828	189994409	189988828	-	--
1001490	TTS	STRG.11806	1	189987609	189988787	189988787	-	--
1001491	TSS	STRG.11812	1	190420486	190423357	190423357	+	--
1001492	TTS	STRG.11812	1	190423393	190427533	190423393	+	--
1001493	TSS	STRG.11826	1	190360320	190360441	190360441	+	ENSOARG00000020389
1001494	TTS	STRG.11826	1	190378678	190378724	190378678	+	ENSOARG00000020389
1001495	TSS	STRG.11829	1	190450283	190452555	190452555	+	--
1001496	TTS	STRG.11829	1	190452630	190454764	190452630	+	--
1001497	TSS	STRG.1183	1	12560232	12560538	12560538	+	--
1001498	TTS	STRG.1183	1	12608816	12610097	12608816	+	--
1001499	TSS	STRG.11834	1	190322087	190322128	190322128	+	APOD
1001500	TTS	STRG.11834	1	190334190	190334583	190334190	+	APOD
1001501	TSS	STRG.11850	1	190481592	190481711	190481711	+	ACAP2,U1
1001502	TSS	STRG.11850	1	190540379	190541364	190541364	+	ACAP2,U1
1001503	TTS	STRG.11850	1	190570699	190572939	190570699	+	ACAP2,U1
1001504	SKIP_ON	STRG.11850	1	190537978	190537998	190533949,190537978-190537998,190541313	+	ACAP2,U1
1001505	SKIP_OFF	STRG.11850	1	190537978	190537998	1.90534e+17	+	ACAP2,U1
1001506	SKIP_ON	STRG.11850	1	190558501	190558605	190557851,190558501-190558605,190558993	+	ACAP2,U1
1001507	SKIP_OFF	STRG.11850	1	190558501	190558605	1.90558e+17	+	ACAP2,U1
1001508	TSS	STRG.11851	1	190495548	190497270	190497270	+	--
1001509	TTS	STRG.11851	1	190497316	190501809	190497316	+	--
1001510	TSS	STRG.11852	1	190578922	190579425	190579425	+	XXYLT1
1001511	TSS	STRG.11852	1	190683195	190684311	190684311	+	XXYLT1
1001512	TTS	STRG.11852	1	190760556	190763307	190760556	+	XXYLT1
1001513	TSS	STRG.11864	1	191313907	191313965	191313907	-	--
1001514	TTS	STRG.11864	1	191305665	191306101	191306101	-	--
1001515	TSS	STRG.11866	1	191178229	191178302	191178302	+	TMEM44
1001516	TSS	STRG.11866	1	191185496	191189216	191189216	+	TMEM44
1001517	TTS	STRG.11866	1	191225481	191226098	191225481	+	TMEM44
1001518	TSS	STRG.11868	1	191142220	191142382	191142382	+	--
1001519	TTS	STRG.11868	1	191166917	191170084	191166917	+	--
1001520	IR_ON	STRG.11868	1	191160429	191160867	191160277-191160981	+	--
1001521	IR_OFF	STRG.11868	1	191160429	191160867	191160277-191160429,191160867-191160981	+	--
1001522	TSS	STRG.11884	1	191627080	191627420	191627080	-	--
1001523	TTS	STRG.11884	1	191623988	191625864	191625864	-	--
1001524	TSS	STRG.11887	1	191800920	191801217	191800920	-	--
1001525	TSS	STRG.11887	1	191800916	191801217	191800916	-	--
1001526	TTS	STRG.11887	1	191797582	191797735	191797735	-	--
1001527	TSS	STRG.1189	1	12509239	12509334	12509239	-	SF3A3
1001528	TTS	STRG.1189	1	12485450	12485527	12485527	-	SF3A3
1001529	TSS	STRG.11891	1	191877687	191877827	191877687	-	--
1001530	TTS	STRG.11891	1	191868793	191869937	191869937	-	--
1001531	TSS	STRG.11895	1	191929044	191929285	191929285	+	--
1001532	TTS	STRG.11895	1	191929338	191930027	191929338	+	--
1001533	TSS	STRG.11903	1	191314414	191314541	191314541	+	ATP13A3
1001534	TTS	STRG.11903	1	191392025	191395801	191392025	+	ATP13A3
1001535	TSS	STRG.1191	1	13377414	13377486	13377414	-	--
1001536	TTS	STRG.1191	1	13353307	13354729	13354729	-	--
1001537	TTS	STRG.1191	1	13367776	13372042	13372042	-	--
1001538	TSS	STRG.11911	1	192112362	192113793	192112362	-	OPA1
1001539	TTS	STRG.11911	1	192031847	192033814	192033814	-	OPA1
1001540	SKIP_ON	STRG.11911	1	192095748	192095858	192090944,192095748-192095858,192104658	-	OPA1
1001541	SKIP_OFF	STRG.11911	1	192095748	192095858	1.92091e+17	-	OPA1
1001542	SKIP_ON	STRG.11911	1	192105412	192105465	192104725,192105412-192105465,192106105	-	OPA1
1001543	SKIP_OFF	STRG.11911	1	192105412	192105465	1.92105e+17	-	OPA1
1001544	TSS	STRG.11912	1	192114977	192115062	192114977	-	--
1001545	TTS	STRG.11912	1	192109213	192109898	192109898	-	--
1001546	TSS	STRG.11914	1	192150191	192150253	192150253	+	ATP13A4
1001547	TSS	STRG.11914	1	192237113	192237979	192237979	+	ATP13A4
1001548	TTS	STRG.11914	1	192276677	192279701	192276677	+	ATP13A4
1001549	SKIP_ON	STRG.11914	1	192267177	192267265	192265866,192267177-192267265,192270796	+	ATP13A4
1001550	SKIP_OFF	STRG.11914	1	192267177	192267265	1.92266e+17	+	ATP13A4
1001551	MIR_ON	STRG.11914	1	192254000	192257136	192253891-192257208	+	ATP13A4
1001552	MIR_OFF	STRG.11914	1	192254000	192257136	192253891-192254000,192255807-192255903,192257136-192257208	+	ATP13A4
1001553	TSS	STRG.11915	1	192162364	192166306	192166306	+	--
1001554	TTS	STRG.11915	1	192166420	192170182	192166420	+	--
1001555	TSS	STRG.11929	1	192367467	192367609	192367609	+	--
1001556	TTS	STRG.11929	1	192382085	192382188	192382085	+	--
1001557	TSS	STRG.11933	1	192755352	192755358	192755358	+	MB21D2
1001558	TTS	STRG.11933	1	192883623	192885380	192883623	+	MB21D2
1001559	TSS	STRG.11934	1	192780169	192789455	192789455	+	--
1001560	TTS	STRG.11934	1	192790228	192792405	192790228	+	--
1001561	TSS	STRG.11935	1	192763077	192763890	192763890	+	--
1001562	TTS	STRG.11935	1	192767154	192780118	192767154	+	--
1001563	TSS	STRG.1196	1	13381051	13381454	13381454	+	--
1001564	TTS	STRG.1196	1	13384311	13390666	13384311	+	--
1001565	TSS	STRG.11972	1	192948817	192948945	192948945	+	FGF12
1001566	TSS	STRG.11972	1	193142836	193142926	193142926	+	FGF12
1001567	TSS	STRG.11972	1	193267037	193268598	193268598	+	FGF12
1001568	TTS	STRG.11972	1	193555883	193562238	193555883	+	FGF12
1001569	TSS	STRG.11973	1	193083835	193087243	193087243	+	--
1001570	TTS	STRG.11973	1	193087349	193098163	193087349	+	--
1001571	TSS	STRG.11974	1	193367883	193368636	193368636	+	--
1001572	TTS	STRG.11974	1	193368813	193372731	193368813	+	--
1001573	TSS	STRG.11975	1	193015869	193019664	193019664	+	--
1001574	TTS	STRG.11975	1	193019749	193022974	193019749	+	--
1001575	TSS	STRG.11976	1	193068432	193069631	193069631	+	--
1001576	TTS	STRG.11976	1	193069674	193077347	193069674	+	--
1001577	TSS	STRG.11977	1	193023072	193030608	193030608	+	--
1001578	TTS	STRG.11977	1	193030689	193033956	193030689	+	--
1001579	TSS	STRG.11978	1	193363577	193363833	193363833	+	--
1001580	TTS	STRG.11978	1	193363898	193364956	193363898	+	--
1001581	TSS	STRG.11979	1	193378460	193379705	193379705	+	--
1001582	TTS	STRG.11979	1	193380748	193384125	193380748	+	--
1001583	TSS	STRG.11981	1	194668832	194668834	194668834	+	GMNC
1001584	TTS	STRG.11981	1	194674810	194675427	194674810	+	GMNC
1001585	TSS	STRG.11996	1	194283575	194285354	194283575	-	CCDC50
1001586	TTS	STRG.11996	1	194226618	194226637	194226637	-	CCDC50
1001587	SKIP_ON	STRG.11996	1	194249482	194250006	194241370,194249482-194250006,194254889	-	CCDC50
1001588	SKIP_OFF	STRG.11996	1	194249482	194250006	1.94241e+17	-	CCDC50
1001589	TSS	STRG.11997	1	194289217	194290885	194289217	-	--
1001590	TTS	STRG.11997	1	194285661	194289162	194289162	-	--
1001591	TSS	STRG.12003	1	195280159	195280381	195280381	+	CLDN1
1001592	TTS	STRG.12003	1	195295186	195295348	195295186	+	CLDN1
1001593	TSS	STRG.12008	1	195028370	195028493	195028370	-	--
1001594	TTS	STRG.12008	1	194865867	194871291	194871291	-	--
1001595	TTS	STRG.12008	1	194878884	194884127	194884127	-	--
1001596	TTS	STRG.12008	1	194865867	194876096	194876096	-	--
1001597	TTS	STRG.12008	1	194852041	194852078	194852078	-	--
1001598	TTS	STRG.12008	1	194904126	194907925	194907925	-	--
1001599	TSS	STRG.12009	1	194959002	194959730	194959002	-	--
1001600	TTS	STRG.12009	1	194955596	194956889	194956889	-	--
1001601	TSS	STRG.12010	1	194891903	194894440	194891903	-	--
1001602	TTS	STRG.12010	1	194891744	194891864	194891864	-	--
1001603	TSS	STRG.12022	1	196146961	196147125	196146961	-	--
1001604	TTS	STRG.12022	1	196143380	196143423	196143423	-	--
1001605	TSS	STRG.12023	1	196291328	196291376	196291376	+	--
1001606	TTS	STRG.12023	1	196292200	196292389	196292200	+	--
1001607	TSS	STRG.12032	1	196669015	196676085	196669015	-	--
1001608	TTS	STRG.12032	1	196668261	196668648	196668648	-	--
1001609	TSS	STRG.12033	1	195432744	195433470	195433470	+	--
1001610	TTS	STRG.12033	1	195608198	195609200	195608198	+	--
1001611	TTS	STRG.12033	1	195593505	195594237	195593505	+	--
1001612	MIR_ON	STRG.12033	1	195591898	195593505	195591803-195593622	+	--
1001613	MIR_OFF	STRG.12033	1	195591898	195593505	195591803-195591898,195592462-195592612,195593505-195593622	+	--
1001614	IR_ON	STRG.12033	1	195591898	195592462	195591803-195592612	+	--
1001615	IR_OFF	STRG.12033	1	195591898	195592462	195591803-195591898,195592462-195592612	+	--
1001616	MIR_ON	STRG.12033	1	195591007	195592462	195590880-195592612	+	--
1001617	MIR_OFF	STRG.12033	1	195591007	195592462	195590880-195591007,195591803-195591898,195592462-195592612	+	--
1001618	XIR_ON	STRG.12033	1	195592612	195593505	195591803-195593622	+	--
1001619	XIR_OFF	STRG.12033	1	195592612	195593505	195591803-195592612,195593505-195594237	+	--
1001620	XIR_ON	STRG.12033	1	195591007	195591803	195590880-195592612	+	--
1001621	XIR_OFF	STRG.12033	1	195591007	195591803	195590880-195591007,195591803-195593622	+	--
1001622	IR_ON	STRG.12033	1	195591007	195591803	195590880-195592612	+	--
1001623	IR_OFF	STRG.12033	1	195591007	195591803	195590880-195591007,195591803-195592612	+	--
1001624	XAE	STRG.12033	1	195590880	195591007	195590880-195591007	+	--
1001625	XAE	STRG.12033	1	195590880	195592612	195590880-195592612	+	--
1001626	TSS	STRG.12034	1	195450644	195452025	195452025	+	--
1001627	TTS	STRG.12034	1	195452116	195465894	195452116	+	--
1001628	TSS	STRG.12035	1	195425114	195425206	195425206	+	--
1001629	TTS	STRG.12035	1	195448972	195450491	195448972	+	--
1001630	TSS	STRG.12036	1	195506776	195522794	195522794	+	--
1001631	TTS	STRG.12036	1	195522829	195523131	195522829	+	--
1001632	TSS	STRG.12037	1	195466576	195466931	195466931	+	--
1001633	TTS	STRG.12037	1	195470088	195474706	195470088	+	--
1001634	TSS	STRG.12038	1	195476068	195477241	195477241	+	--
1001635	TTS	STRG.12038	1	195477280	195482470	195477280	+	--
1001636	TSS	STRG.12039	1	195547422	195551990	195551990	+	--
1001637	TTS	STRG.12039	1	195552033	195557651	195552033	+	--
1001638	TSS	STRG.12040	1	195443988	195444205	195444205	+	--
1001639	TTS	STRG.12040	1	195444236	195447079	195444236	+	--
1001640	TSS	STRG.12041	1	195544514	195545245	195545245	+	--
1001641	TTS	STRG.12041	1	195545320	195545368	195545320	+	--
1001642	TSS	STRG.12048	1	197816542	197816792	197816542	-	--
1001643	TTS	STRG.12048	1	197807710	197810911	197810911	-	--
1001644	TSS	STRG.12049	1	197859571	197859734	197859734	+	RTP2
1001645	TTS	STRG.12049	1	197862608	197863326	197862608	+	RTP2
1001646	TSS	STRG.12050	1	197816941	197817210	197817210	+	--
1001647	TSS	STRG.12050	1	197820552	197826238	197826238	+	--
1001648	TSS	STRG.12050	1	197827186	197828534	197828534	+	--
1001649	TTS	STRG.12050	1	197839951	197841144	197839951	+	--
1001650	TSS	STRG.12055	1	197885693	197886375	197886375	+	SST
1001651	TTS	STRG.12055	1	197887216	197888971	197887216	+	SST
1001652	TSS	STRG.12058	1	198314617	198315225	198314617	-	ENSOARG00000020501
1001653	TTS	STRG.12058	1	198312145	198312537	198312537	-	ENSOARG00000020501
1001654	TSS	STRG.12062	1	198145025	198145218	198145025	-	ENSOARG00000020495
1001655	TTS	STRG.12062	1	198140635	198142677	198142677	-	ENSOARG00000020495
1001656	TSS	STRG.1207	1	13435268	13435580	13435580	+	--
1001657	TTS	STRG.1207	1	13436308	13438446	13436308	+	--
1001658	TSS	STRG.12070	1	198236799	198236803	198236803	+	MASP1
1001659	TTS	STRG.12070	1	198285549	198286377	198285549	+	MASP1
1001660	TTS	STRG.12070	1	198285120	198286377	198285120	+	MASP1
1001661	TTS	STRG.12070	1	198275996	198278043	198275996	+	MASP1
1001662	XAE	STRG.12070	1	198281183	198281257	198281183-198281257	+	MASP1
1001663	XAE	STRG.12070	1	198281183	198285044	198281183-198285044	+	MASP1
1001664	TSS	STRG.12073	1	198236916	198237690	198236916	-	--
1001665	TTS	STRG.12073	1	198223050	198223956	198223956	-	--
1001666	TSS	STRG.12076	1	197420838	197420978	197420838	-	--
1001667	TTS	STRG.12076	1	196676180	196684880	196684880	-	--
1001668	TTS	STRG.12076	1	197058099	197058248	197058248	-	--
1001669	TSS	STRG.12077	1	196714927	196717639	196714927	-	--
1001670	TTS	STRG.12077	1	196714515	196714892	196714892	-	--
1001671	TSS	STRG.12078	1	197317645	197318242	197317645	-	--
1001672	TTS	STRG.12078	1	197316122	197317375	197317375	-	--
1001673	TSS	STRG.12079	1	196840408	196840893	196840408	-	--
1001674	TTS	STRG.12079	1	196839565	196840230	196840230	-	--
1001675	TSS	STRG.12080	1	197012807	197014539	197012807	-	--
1001676	TTS	STRG.12080	1	197010750	197011405	197011405	-	--
1001677	TSS	STRG.12081	1	197257944	197258456	197257944	-	--
1001678	TTS	STRG.12081	1	197257514	197257880	197257880	-	--
[truncated: 105,880 more rows]

## Sheet: PF_H2_summary
gene_id	Ref Gene ID	chrom	numTSS	TSS_list	numTTS	TTS_list	numSKIP_ON	SKIP_ON_list	numSKIP_OFF	SKIP_OFF_list	numMSKIP_ON	MSKIP_ON_list	numMSKIP_OFF	MSKIP_OFF_list	numIR_ON	IR_ON_list	numIR_OFF	IR_OFF_list	numMIR_ON	MIR_ON_list	numMIR_OFF	MIR_OFF_list	numAE	AE_list	#VALUE!
[truncated: 32,136 more rows]

[truncated: 20 more sheets: PF_H3, PF_H3_summary, PL_H1, PL_H1_summary, PL_H2, PL_H2_summary, PL_H3, PL_H3_summary, MF_H1, MF_H1_summary, MF_H2, MF_H2_summary, MF_H3, MF_H3_summary, ML_H1, ML_H1_summary, ML_H2, ML_H2_summary, ML_H3, ML_H3_summary]
