# Supplementary material for: Identification and Characterization of Hypothalamic Alternative Splicing Events and Variants in Ovine Fecundity-Related Genes
Source: Animals (Basel). 2020 Nov 13;10(11):2111. doi: 10.3390/ani10112111 (PMC7698220; doi:10.3390/ani10112111)
Supplement: Supplementary file 1 [file animals-10-02111-s001.zip › Supplementary Materials/Table S3.xlsx]

## Sheet: Sheet1
Genes with AS in PF	Genes with AS in MF	Genes with AS in PF vs. MF	DEGs in PF vs. MF	DEGs with AS in PF vs. MF
AIF1	AGRP	ALOX5AP	COX2	SNORA42
ALPL	ALKBH8	AP1AR	COX3	SNORA65
AK3	AIG1	AMZ1	ENSOARG00000000564	SNORA76
ABHD16A	ABHD11	ABHD6	ENSOARG00000001137	U5
ACBD5	ACAD9	ACOT4	ENSOARG00000001165	ENSOARG00000009963
ADAMTSL3	ADAMTS4	ADM	UBE2S	SNORD113
ALKBH6	ALDOA	ANXA11	ENSOARG00000001471	ENSOARG00000004021
ACTRT3	ACTL6A	ADAMTSL3	SI	COL3A1
ABHD11	ABCG2	ABHD4	ENSOARG00000001720	U3
ADAM23	ACTR8	ADD1	ENSOARG00000001804	CYP4B1
AGMO	ADORA3	AKAP8L	ENSOARG00000001939	SMOC2
AK7	AIP	ANGPT2	ENSOARG00000001944	CCL8
ACKR1	ACBD6	ACP1	RARRES1	GNRH1
5S_rRNA	5S_rRNA	5S_rRNA	HPSE	ENSOARG00000011815
7SK	7SK	7SK	ENSOARG00000002402	ENSOARG00000007906
ACOT8	ACKR1	ACSL1	ENSOARG00000002514	PCSK1N
ABHD4	ABHD16A	ABL2	CDHR2	PDXP
ACTG1	ACSL1	ADAM22	SHOX2	CDK3
ADAMTSL2	ADAMTS3	ADIRF	C11orf94	ENSOARG00000010070
ACSL3	ACP1	ACTN4	ENSOARG00000002725	GCNT1
ALDH4A1	ALDH1A2	ANKRD54	CYP4B1	ENSOARG00000014847
AACS	AADACL3	AADACL3	ENSOARG00000002874	PLSCR5
AADAC	AAR2	AAR2	ENSOARG00000002985	CYTL1
AADACL3	AASS	AASS	ENSOARG00000003000	ENSOARG00000004123
AASS	ABCA2	ABCB10	ENSOARG00000003075	SCARNA6
ABCA1	ABCA4	ABCC8	ENSOARG00000003078	ENSOARG00000005814
ABCA2	ABCA7	ABCD2	ENSOARG00000003737	IER3
ABCB10	ABCB10	ABCD4	ENSOARG00000003909	HLA-DOA
ABCB7	ABCB7	ABHD10	VIP	Metazoa_SRP
ABCD4	ABCD4	ABHD16A	ENSOARG00000004021	snoU83B
ABHD10	ABCF1	ABHD3	RAB38	TNFRSF9
ABHD3	ABHD13	ABI1	ENSOARG00000004123	SDR16C5
ABHD5	ABHD3	ABLIM3	ENSOARG00000004127	ENSOARG00000003909
ABHD6	ABHD4	ABR	ENSOARG00000004139	ENSOARG00000002725
ABI1	ABHD5	ABRAXAS2	ITGBL1	PRL
ABL2	ABHD6	ABTB2	RPL37	ENSOARG00000003078
ABLIM3	ABI1	ACA64	ENSOARG00000004889	U1
ABR	ABL2	ACACA	C16orf89	ENSOARG00000002402
ABRAXAS2	ABLIM3	ACAD11	FOXG1	U6
ACA64	ABRAXAS2	ACAD9	SMOC2
ACAD11	ABTB2	ACBD4	ENSOARG00000005360
ACAD8	ACA59	ACBD5	COLEC11
ACAD9	ACA64	ACBD6	OBSCN
ACBD4	ACAD8	ACO1	PLSCR5
ACER2	ACBD5	ACOX1	EXTL1
ACOX1	ACO1	ACSL4	CSTL1
ACP1	ACOT11	ACSS1	ENSOARG00000005814
ACP5	ACOT4	ACSS2	ENSOARG00000005851
ACSS1	ACRBP	ACTRT3	ENSOARG00000005887
ACTN1	ACSS1	ADAMTS3	MMP7
ACTN4	ACTA1	ADAMTS5	PRF1
ACTR1B	ACTG1	ADAMTSL2	FAP
ADAM12	ACTN4	ADAP2	DSG1
ADAM22	ACTR3B	ADCK2	OLFM4
ADAMTS1	ADAM17	ADGRL1	ENSOARG00000006811
ADAMTS2	ADAM22	ADGRL4	RBP2
ADAMTS3	ADAMTS1	ADGRV1	CYTL1
ADAMTS4	ADAMTS18	ADH5	GNRHR
ADAP2	ADAMTSL2	ADPRM	ENSOARG00000007534
ADAR	ADAMTSL3	ADRA1D	GCSAML
ADAT1	ADAMTSL4	AES	ENSOARG00000007773
ADCK2	ADAR	AGA	ENSOARG00000007906
ADCY9	ADAT2	AGFG2	CDH17
ADD1	ADCK2	AGMO	HLA-DOA
ADGRD1	ADCY5	AGPAT2	ENSOARG00000008115
ADGRL1	ADD1	AGPAT4	GCNT1
ADGRV1	ADGRB1	AHCYL1	JAML
ADH5	ADGRB3	AHSG	ENSOARG00000008432
ADHFE1	ADGRG1	AIF1	CDK3
ADIPOR1	ADGRG2	AIFM1	LTF
ADM	ADGRL4	AIG1	ENSOARG00000008757
ADPRM	ADH5	AIP	ENSOARG00000008765
AFF4	ADIRF	AK7	ENSOARG00000008927
AGA	ADK	AKAP10	ENSOARG00000009070
AGK	ADORA1	AKAP7	PRL
AGO2	ADPRM	AKT1S1	DPT
AGPAT1	ADRA1D	ALDH1A1	CCL8
AGPAT2	ADSSL1	ALDH1A2	LYL1
AHCYL2	AGMO	ALKBH1	ENSOARG00000009483
AHSG	AGO3	ALKBH6	ENSOARG00000009502
AIDA	AGPAT4	ALKBH8	ENSOARG00000009552
AIFM2	AHCYL1	ALX1	HOXA10
AIG1	AHSG	AMDHD1	ENSOARG00000009680
AIMP2	AIF1	AMFR	ENSOARG00000009847
AIP	AIFM1	AMMECR1L	ENSOARG00000009881
AK1	AIFM2	AMT	GNRH1
AKAP10	AK6	ANGPTL4	ENSOARG00000009963
AKAP11	AK7	ANGPTL7	ENSOARG00000010070
AKAP8L	AKAP11	ANKRD13A	TNFRSF9
AKT3	AKAP9	ANKRD27	ENSOARG00000010332
ALDH1A1	ALAS1	ANKRD35	ENSOARG00000010557
ALDH5A1	ALDH2	ANLN	ENSOARG00000010748
ALKBH7	ALKBH1	ANXA3	ENSOARG00000011034
AMT	AMT	APCDD1	IL23R
ACOT7	ACER2	ACSF2	ENSOARG00000011169
ACSL1	ACOX1	ACTN1	IER3
AKAP9	AKAP7	ANKRD16	ENSOARG00000011490
ALKBH8	ALKBH6	ANXA9	FOXL1
AMDHD1	ALPL	AP1M1	PCSK1N
ACBD6	ACADS	ACOT7	ENSOARG00000011815
ADRA1D	ADHFE1	AK3	ENSOARG00000012108
ADAM17	ACTR1B	ADAR	TCN1
ACTN3	ACSS2	ADAMTS4	ENSOARG00000012457
ADGRB3	ADCY4	AGO3	CHRNA9
ACTL6A	ACSL4	ADAMTS1	LHX8
ACVR1B	ACTN1	ADAMTSL4	ENSOARG00000012650
AK8	AK3	ANGPTL1	S100G
ADAT2	ADAP2	AFF4	ENSOARG00000013164
ALDH18A1	AKT1S1	ANKRD34C	ENSOARG00000013250
ABCD2	ABCD2	ABHD13	PKHD1
ALOX5AP	ALKBH7	AOX1	PDXP
ADORA3	ADGRV1	AIMP2	TMEM127
ADIRF	ADGRL1	AIFM2	ZNF134
ACADS	ACACA	ACER2	ENSOARG00000014847
ADAM19	ACTR2	ADAT2	ENSOARG00000014971
AMFR	AMDHD1	AP3D1	SDR16C5
AGO1	ADPGK	AKAP9	ENSOARG00000015153
ADAM9	ACTRT3	ADGRB3	ABRA
ADAMTSL4	ADAMTS5	ADORA3	NTS
ANGPTL1	ANGPTL4	APLP2	ENSOARG00000015545
ANGPTL7	ANKRD12	APPBP2	ENSOARG00000015707
ANKMY1	ANKRD16	AQP11	ENSOARG00000015730
ACRBP	ACOT7	ACTG1	ENSOARG00000015832
AIFM1	AHCTF1	ALPL	ENSOARG00000015896
ACO1	ACBD7	ACP5	BDKRB2
ACSL4	ACP5	ACTR1B	SLC25A31
ALDH9A1	ALDH3B1	ANPEP	COL3A1
AES	ADIPOQ	AK6	HLA-DRA
AGPAT5	AFF4	ALDH5A1	ENSOARG00000016771
AKT1S1	AKAP8L	ANKRD17	ENSOARG00000016983
AGPAT4	AES	ALDH2	POU1F1
ACOT4	ACE	ACRBP	ENSOARG00000017177
ALDH1A2	ALDH18A1	ANKRD40	FBN2
AKAP7	AKAP10	ANK3	PIP
ACSF2	ACOT8	ACTL6A	ENSOARG00000017504
ADAMTS5	ADAMTS19	ADHFE1	HOXD10
ALDH2	ALDH1A1	ANKRD45	ENSOARG00000018230
ACACA	ABT1	ACADS	POMC
ABCC8	ABCC8	ABHD11	PRSS16
ACSS2	ACSF2	ADAM17	EHF
ANGPT2	ANGPT2	APLF	ENSOARG00000019204
ACAP2	ACAD11	ACKR1	PARVG
AGO3	ADRA1A	ALDH18A1	SFT2D3
ANKRD17	ANKRD34C	ARCN1	TRAV5
AHSP	AGPAT2	ALKBH7	CCNB1IP1
ALDOA	ALDH5A1	ANTXR1	ENSOARG00000019994
ALX1	ALOX5AP	AP1G1	FBXO40
ABHD13	ABHD10	ABHD5	IAPP
AATK	ABCA3	ABCB7	ATP13A5
AMIGO2	AMFR	AP5Z1	SFTPB
AK6	AIMP2	ANGEL2	FCGR1A
AMMECR1	AMMECR1L	APAF1	WDR72
ACD	ACBD4	ACOT8	LGALS3
ANKRD13A	ANKRD17	AQP5	SIX6
ANAPC1	ANGEL1	APH1A	SMAD5-AS1_2
ANGPTL2	ANGPTL5	APMAP	SNORD113
AMMECR1L	AMOT	APBA1	ENSOARG00000021808
AMZ1	AMZ1	APEX2	SNORD113
ANK3	ANKRD13A	APRT	SNORA65
ANKRD16	ANKRD27	ARAP2	U5
AGFG2	ADM	AKAP11	RNase_MRP
AHCTF1	AGA	ALDH9A1	U6
ADGRL4	ADGB	AHCTF1	Metazoa_SRP
ALKBH1	ALDH9A1	ANTXR2	SNORA76
ANGPTL4	ANGPTL7	APOOL	U1
ANGPTL6	ANK3	APP	U3
ANGEL2	ANGEL2	API5	Metazoa_SRP
ANGPT4	ANGPTL1	APLP1	SNORD113
AAR2	ABCA13	ABCA2	Metazoa_SRP
ABTB2	ABR	ACAD8	SNORA42
AMER3	ALX1	AP1S2	snoU83B
AHCYL1	AGFG2	ALDOA	SCARNA6
ANKRD27	ANKRD35	ARF5
ANKRD34C	ANKRD40	ARFGAP3
ANKRD35	ANKRD45	ARFGEF1
ANKRD40	ANKRD54	ARFRP1
ANKRD45	ANLN	ARHGAP1
ANKRD49	ANO3	ARHGAP10
ANKRD54	ANPEP	ARHGAP21
ANLN	ANTXR1	ARHGAP22
ANO6	ANTXR2	ARHGAP24
ANOS1	ANXA11	ARHGAP31
ANPEP	ANXA3	ARHGAP4
ANTXR1	ANXA6	ARHGAP45
ANTXR2	ANXA9	ARHGAP6
ANXA11	AOX1	ARHGEF12
ANXA3	AP1AR	ARHGEF3
ANXA9	AP1G1	ARHGEF4
AOX1	AP1M1	ARHGEF6
AP1AR	AP1S2	ARHGEF9
AP1G1	AP2S1	ARID2
AP1M1	AP3D1	ARL1
AP1S2	AP4B1	ARL13B
AP3D1	AP5Z1	ARL16
AP5Z1	APAF1	ARL3
APAF1	APBA1	ARL6IP1
APBA1	APCDD1	ARL6IP6
APCDD1	APEX2	ARMC5
APEX2	APH1A	ARMC7
APH1A	API5	ARMCX1
APH1B	APLF	ARMCX2
API5	APLP1	ARMCX6
APLF	APLP2	ARNT2
APLP1	APMAP	ARPC3
APLP2	APOOL	ARPC4
APMAP	APP	ARPP21
APOD	APPBP2	ARRB2
APOM	APRT	ARRDC2
APOOL	AQP11	ARSA
APP	AQP5	ARSB
APPBP2	ARAP2	ARSG
APPL2	ARCN1	ASAP2
APRT	ARF5	ASB11
AQP11	ARFGAP3	ASB5
AQP4	ARFGEF1	ASB7
AQP5	ARFRP1	ASCC2
ARAP2	ARHGAP1	ASF1A
ARCN1	ARHGAP10	ASH1L
ARF4	ARHGAP21	ASIC1
ARF5	ARHGAP22	ASNA1
ARFGAP3	ARHGAP24	ASPA
ARFGEF1	ARHGAP31	ASPHD1
ARFRP1	ARHGAP4	ASPHD2
ARHGAP1	ARHGAP45	ASS1
ARHGAP10	ARHGAP6	ATE1
ARHGAP20	ARHGEF12	ATF3
ARHGAP21	ARHGEF3	ATF6B
ARHGAP22	ARHGEF4	ATF7IP
ARHGAP24	ARHGEF6	ATG12
ARHGAP31	ARHGEF9	ATG13
ARHGAP35	ARID2	ATG16L1
ARHGAP4	ARID4A	ATG2A
ARHGAP45	ARL1	ATG4A
ARHGAP6	ARL10	ATG5
ARHGDIG	ARL13B	ATG9B
ARHGEF12	ARL16	ATL2
ARHGEF15	ARL3	ATL3
ARHGEF19	ARL6IP1	ATOX1
ARHGEF3	ARL6IP6	ATP10A
ARHGEF4	ARMC3	ATP13A3
ARHGEF6	ARMC5	ATP1A1
ARHGEF9	ARMC7	ATP1A2
ARID2	ARMCX1	ATP1B1
ARL1	ARMCX2	ATP1B3
ARL13B	ARMCX6	ATP23
ARL16	ARNT2	ATP2B1
ARL3	ARPC3	ATP2C1
ARL5A	ARPC4	ATP5A1
ARL6IP1	ARPP21	ATP5G1
ARL6IP6	ARRB2	ATP5G2
ARL8B	ARRDC2	ATP5H
ARMC5	ARSA	ATP5S
ARMC7	ARSB	ATP6AP1
ARMC9	ARSD	ATP6V0A1
ARMCX1	ARSG	ATP6V0B
ARMCX2	ARSJ	ATP6V0D1
ARMCX6	ASAP2	ATP6V1D
ARNT2	ASB11	ATP6V1E1
ARPC3	ASB5	ATP6V1F
ARPC4	ASB7	ATP7A
ARPP21	ASB8	ATP8A1
ARRB2	ASCC2	ATPAF2
ARRDC2	ASF1A	ATPIF1
ARSA	ASH1L	ATRN
ARSB	ASIC1	ATRX
ARSE	ASNA1	ATXN2
ARSG	ASPA	ATXN2L
ASAP2	ASPHD1	ATXN7L3
ASB11	ASPHD2	AVPR1A
ASB5	ASS1	AZI2
ASB7	ASTN1	B3GALNT1
ASCC2	ASZ1	B3GALT1
ASF1A	ATE1	B3GALT2
ASH1L	ATF3	B3GALT5
ASIC1	ATF6B	B3GAT2
ASNA1	ATF7IP	B3GNT2
ASPA	ATG12	B4GALNT1
ASPHD1	ATG13	B4GALT2
ASPHD2	ATG16L1	B4GAT1
ASPN	ATG2A	B9D1
ASS1	ATG4A	BACE2
ATAD5	ATG5	BAD
ATE1	ATG9B	BAG1
ATF3	ATL2	BAG2
ATF6B	ATL3	BAG3
ATF7IP	ATOX1	BAHD1
ATG12	ATP10A	BAIAP3
ATG13	ATP13A3	BAMBI
ATG16L1	ATP1A1	BARHL2
ATG2A	ATP1A2	BATF
ATG4A	ATP1A3	BBS10
ATG5	ATP1B1	BBS4
ATG7	ATP1B3	BBS5
ATG9B	ATP23	BCAP31
ATL2	ATP2B1	BCAS4
ATL3	ATP2C1	BCAT2
ATOX1	ATP5A1	BCHE
ATP10A	ATP5G1	BCL10
ATP11B	ATP5G2	BCL11A
ATP13A3	ATP5H	BCL2L1
ATP1A1	ATP5S	BCL7A
ATP1A2	ATP6AP1	BCL7B
ATP1B1	ATP6V0A1	BCLAF3
ATP1B2	ATP6V0B	BCO2
ATP1B3	ATP6V0D1	BDH2
ATP23	ATP6V1D	BEND7
ATP2B1	ATP6V1E1	BEX3
ATP2C1	ATP6V1F	BEX5
ATP5A1	ATP7A	BFSP1
ATP5B	ATP8A1	BGN
ATP5D	ATPAF2	BHLHE40
ATP5G1	ATPIF1	BICC1
ATP5G2	ATRN	BICD2
ATP5H	ATRX	BICDL1
ATP5S	ATXN2	BIN2
ATP6AP1	ATXN2L	BLNK
ATP6V0A1	ATXN7	BLOC1S2
ATP6V0A2	ATXN7L1	BLZF1
ATP6V0B	ATXN7L3	BMP2
ATP6V0D1	AVPR1A	BMP5
ATP6V1D	AXL	BMP7
ATP6V1E1	AZI2	BMPER
ATP6V1E2	B3GALNT1	BMT2
ATP6V1F	B3GALT1	BOP1
ATP7A	B3GALT2	BORCS5
ATP8A1	B3GALT5	BPTF
ATPAF2	B3GAT2	BRAF
ATPIF1	B3GNT2	BRD1
ATRN	B4GALNT1	BRD2
ATRX	B4GALT2	BRD4
ATXN2	B4GALT6	BRD9
ATXN2L	B4GAT1	BRF1
ATXN7L3	B9D1	BRF2
AVPR1A	BACE2	BRI3
AZI2	BAD	BRIX1
B3GALNT1	BAG1	BRPF1
B3GALT1	BAG2	BRPF3
B3GALT2	BAG3	BRS3
B3GALT5	BAG5	BRWD3
B3GAT2	BAHD1	BSG
B3GNT2	BAIAP3	BSPH1
B3GNT7	BAMBI	BTBD2
B4GALNT1	BARHL2	BTBD6
B4GALT1	BATF	BTBD7
B4GALT2	BBS10	BTG2
B4GAT1	BBS4	BTG3
B9D1	BBS5	BTK
BACE1	BCAP31	BUD23
BACE2	BCAR3	BZW2
BAD	BCAS4	C10orf35
BAG1	BCAT2	C11orf1
BAG2	BCHE	C11orf49
BAG3	BCL10	C11orf58
BAHD1	BCL11A	C11orf63
BAIAP3	BCL2L1	C11orf84
BAMBI	BCL3	C12orf10
BARD1	BCL7A	C12orf40
BARHL2	BCL7B	C12orf57
BATF	BCLAF3	C12orf66
BAZ1B	BCO2	C14orf132
BBOF1	BDH2	C14orf166
BBS10	BEND7	C14orf28
BBS4	BEX3	C14orf37
BBS5	BEX5	C15orf39
BBX	BFSP1	C15orf59
BCAP31	BGN	C15orf61
BCAS4	BHLHE40	C15orf65
BCAT2	BICC1	C16orf52
BCHE	BICD2	C16orf58
BCL10	BICDL1	C16orf72
BCL11A	BIN2	C18orf25
BCL2A1	BLCAP	C18orf54
BCL2L1	BLNK	C19orf25
BCL7A	BLOC1S2	C19orf53
BCL7B	BLZF1	C19orf66
BCLAF3	BMP2	C1GALT1
BCO2	BMP4	C1orf109
BDH2	BMP5	C1orf115
BDKRB2	BMP7	C1orf123
BEND7	BMPER	C1orf131
BEST1	BMT2	C1orf228
BEX3	BOP1	C1orf35
BEX5	BORCS5	C1orf50
BFSP1	BPTF	C1orf54
BGN	BRAF	C1orf64
BHLHE40	BRD1	C1orf74
BICC1	BRD2	C1QBP
BICD1	BRD4	C1QC
BICD2	BRD9	C1QTNF1
BICDL1	BRF1	C1QTNF7
BID	BRF2	C20orf194
BIN2	BRI3	C21orf62
BIRC2	BRIX1	C2CD2L
BLNK	BRPF1	C2CD5
BLOC1S2	BRPF3	C2orf40
BLZF1	BRS3	C2orf49
BMP2	BRWD1	C2orf66
BMP5	BRWD3	C2orf80
BMP7	BSG	C3orf38
BMPER	BSPH1	C3orf67
BMPR1B	BTBD2	C3orf70
BMT2	BTBD6	C4orf46
BMX	BTBD7	C5AR1
BNIP1	BTG2	C5orf15
BOP1	BTG3	C5orf49
BORCS5	BTK	C6orf118
BPGM	BUD23	C6orf203
BPTF	BZW2	C7orf26
BRAF	C10orf10	C7orf73
BRD1	C10orf35	C8orf34
BRD2	C11orf1	C8orf37
BRD4	C11orf49	C8orf82
BRD9	C11orf58	C8orf88
BRF1	C11orf63	C8orf89
BRF2	C11orf84	C9orf116
BRI3	C11orf97	C9orf64
BRI3BP	C12orf10	C9orf85
BRINP1	C12orf40	CA13
BRIX1	C12orf49	CA2
BRPF1	C12orf57	CA5B
BRPF3	C12orf66	CAB39
BRS3	C14orf132	CACFD1
BRWD3	C14orf166	CACHD1
BSG	C14orf28	CACNB1
BSPH1	C14orf37	CACNB3
BTBD17	C14orf93	CACNG3
BTBD2	C15orf39	CACNG4
BTBD6	C15orf59	CACNG5
BTBD7	C15orf61	CACYBP
BTG2	C15orf65	CADM2
BTG3	C16orf52	CALB2
BTK	C16orf58	CALR
BUD23	C16orf72	CALR3
BZW2	C16orf89	CALY
C10orf35	C18orf25	CAMK2D
C10orf90	C18orf54	CAMK2G
C11orf1	C19orf25	CAMK4
C11orf49	C19orf53	CAMKK1
C11orf58	C19orf66	CAMKK2
C11orf63	C1GALT1	CAMSAP2
C11orf70	C1orf109	CAMSAP3
C11orf84	C1orf115	CAMTA1
C11orf88	C1orf123	CAND2
C12orf10	C1orf131	CANX
C12orf40	C1orf228	CAP1
C12orf45	C1orf35	CAPRIN2
C12orf57	C1orf50	CARD6
C12orf66	C1orf54	CARHSP1
C12orf73	C1orf64	CARM1
C14orf132	C1orf74	CARTPT
C14orf166	C1QBP	CASC3
C14orf28	C1QC	CASK
C14orf37	C1QL4	CASKIN2
C15orf39	C1QTNF1	CASP3
C15orf59	C1QTNF7	CASP9
C15orf61	C20orf194	CATIP
C15orf65	C21orf62	CAV1
C16orf52	C2CD2L	CAVIN2
C16orf58	C2CD5	CBLB
C16orf72	C2orf40	CBLL1
C18orf25	C2orf49	CBLN1
C18orf54	C2orf66	CBLN3
C19orf25	C2orf73	CBLN4
C19orf53	C2orf80	CBR3
C19orf60	C3orf38	CBX7
C19orf66	C3orf67	CBX8
C1GALT1	C3orf70	CCDC107
C1orf109	C4orf46	CCDC113
C1orf115	C5AR1	CCDC117
C1orf122	C5orf15	CCDC12
C1orf123	C5orf22	CCDC121
C1orf131	C5orf24	CCDC127
C1orf189	C5orf49	CCDC13
C1orf228	C6orf118	CCDC136
C1orf35	C6orf203	CCDC148
C1orf50	C7orf26	CCDC170
C1orf54	C7orf73	CCDC173
C1orf64	C8orf34	CCDC187
C1orf74	C8orf37	CCDC189
C1QBP	C8orf82	CCDC191
C1QC	C8orf88	CCDC22
C1QTNF1	C8orf89	CCDC50
C1QTNF7	C9orf116	CCDC62
C20orf194	C9orf43	CCDC65
C20orf202	C9orf64	CCDC66
C21orf62	C9orf85	CCDC88A
C2CD2L	CA13	CCDC88B
C2CD5	CA2	CCKBR
C2orf40	CA5B	CCL14
C2orf49	CAB39	CCL2
C2orf66	CABIN1	CCL25
C2orf68	CACFD1	CCL8
C2orf80	CACHD1	CCNA2
C3orf38	CACNA2D2	CCNC
C3orf67	CACNB1	CCNE1
C3orf70	CACNB3	CCNE2
C4orf46	CACNG2	CCNT1
C5AR1	CACNG3	CCNT2
C5orf15	CACNG4	CCNY
C5orf49	CACNG5	CCNYL1
C6orf118	CACYBP	CCS
C6orf203	CADM2	CCSER2
C7orf26	CALB2	CCT5
C7orf43	CALCA	CCT7
C7orf73	CALML4	CCT8
C8orf34	CALR	CD14
C8orf37	CALR3	CD164
C8orf82	CALU	CD180
C8orf88	CALY	CD1D
C8orf89	CAMK2D	CD2AP
C9orf116	CAMK2G	CD302
C9orf64	CAMK4	CD3G
C9orf85	CAMKK1	CD5
CA13	CAMKK2	CD52
CA2	CAMLG	CD53
CA5B	CAMSAP2	CD59
CAB39	CAMSAP3	CD83
CABYR	CAMTA1	CD86
CACFD1	CAND1	CD93
CACHD1	CAND2	CDA
CACNA1S	CANX	CDAN1
CACNB1	CAP1	CDC123
CACNB3	CAPN10	CDC27
CACNG3	CAPRIN2	CDC34
CACNG4	CAPZB	CDC37
CACNG5	CARD6	CDC37L1
CACNG7	CARF	CDC42BPA
CACYBP	CARHSP1	CDC42BPB
CADM1	CARM1	CDC42EP1
CADM2	CARMIL1	CDC42EP3
CALB2	CARNMT1	CDC5L
CALR	CARTPT	CDCA7
CALR3	CASC3	CDCP1
CALY	CASK	CDH2
CAMK2D	CASKIN2	CDH9
CAMK2G	CASP3	CDK12
CAMK4	CASP4	CDK13
CAMKK1	CASP9	CDK17
CAMKK2	CATIP	CDK19
CAMSAP2	CAV1	CDK2
CAMSAP3	CAVIN2	CDK20
CAMTA1	CBLB	CDK2AP2
CAND2	CBLL1	CDK3
CANX	CBLN1	CDK5RAP1
CAP1	CBLN3	CDK6
CAPG	CBLN4	CDK9
CAPN7	CBR3	CDKL5
CAPNS1	CBX7	CDKN1B
CAPRIN2	CBX8	CDKN2AIP
CAPS2	CC2D1A	CDKN2D
CAPSL	CCAR1	CELF2
CARD6	CCBE1	CELSR3
CARHSP1	CCDC107	CENPB
CARM1	CCDC113	CENPH
CARTPT	CCDC117	CENPK
CASC1	CCDC12	CENPP
CASC3	CCDC120	CENPS
CASK	CCDC121	CEP131
CASKIN2	CCDC127	CEP41
CASP3	CCDC13	CEP68
CASP6	CCDC136	CEP70
CASP9	CCDC148	CEP85
CASTOR1	CCDC158	CEP89
CATIP	CCDC170	CEPT1
CAV1	CCDC173	CFAP161
CAV2	CCDC187	CFAP20
CAVIN2	CCDC189	CFAP52
CBLB	CCDC191	CFAP53
CBLL1	CCDC22	CFD
CBLN1	CCDC40	CFI
CBLN3	CCDC50	CGGBP1
CBLN4	CCDC62	CGN
CBR3	CCDC65	CHAC2
CBX7	CCDC66	CHAF1A
CBX8	CCDC80	CHCHD1
CCDC107	CCDC88A	CHCHD2
CCDC113	CCDC88B	CHCHD4
CCDC117	CCKBR	CHCHD5
CCDC12	CCL14	CHCHD7
CCDC121	CCL2	CHEK2
CCDC127	CCL25	CHFR
CCDC13	CCL8	CHI3L1
CCDC136	CCNA2	CHIC1
CCDC148	CCNB1IP1	CHM
CCDC151	CCNC	CHMP1A
CCDC153	CCND2	CHMP4B
CCDC157	CCNE1	CHMP4C
CCDC170	CCNE2	CHMP6
CCDC173	CCNT1	CHN2
CCDC180	CCNT2	CHODL
CCDC187	CCNY	CHORDC1
CCDC189	CCNYL1	CHP1
CCDC191	CCR1	CHP2
CCDC22	CCS	CHPF2
CCDC50	CCSER2	CHRM5
CCDC62	CCT3	CHRNA7
CCDC65	CCT5	CHRNB2
CCDC66	CCT7	CHST9
CCDC81	CCT8	CHSY1
CCDC88A	CD14	CHUK
CCDC88B	CD164	CHURC1
CCKBR	CD180	CHURC1-FNTB
CCL14	CD1D	CIAO1
CCL2	CD200	CIAPIN1
CCL24	CD22	CIB1
CCL25	CD226	CIDEA
CCL8	CD247	CINP
CCNA2	CD2AP	CITED1
CCNB2	CD302	CKAP2
CCNC	CD3D	CKAP2L
CCNE1	CD3G	CKAP4
CCNE2	CD47	CLCN3
CCNT1	CD5	CLCN6
CCNT2	CD52	CLDN1
CCNY	CD53	CLDN10
CCNYL1	CD59	CLDN11
CCS	CD83	CLDN15
CCSER2	CD86	CLDND1
CCT5	CD8A	CLEC3B
CCT7	CD93	CLGN
CCT8	CD99L2	CLIC2
CD14	CDA	CLIC4
CD164	CDAN1	CLIC5
CD164L2	CDC123	CLK4
CD180	CDC25B	CLPP
CD1D	CDC27	CLPTM1
CD2AP	CDC34	CLPX
CD302	CDC37	CLSTN3
CD3G	CDC37L1	CMKLR1
CD5	CDC42BPA	CMPK1
CD52	CDC42BPB	CMTM3
CD53	CDC42BPG	CMTM5
CD59	CDC42EP1	CMTM7
CD68	CDC42EP3	CMTR1
CD83	CDC5L	CNIH1
CD86	CDCA7	CNIH4
CD9	CDCP1	CNKSR2
CD93	CDH18	CNMD
CD96	CDH2	CNN1
CDA	CDH20	CNNM4
CDAN1	CDH9	CNOT11
CDC123	CDK12	CNOT3
CDC14B	CDK13	CNOT4
CDC23	CDK17	CNOT6L
CDC27	CDK19	CNOT7
CDC34	CDK2	CNOT9
CDC37	CDK20	CNPPD1
CDC37L1	CDK2AP2	CNST
CDC40	CDK3	CNTN5
CDC42BPA	CDK5RAP1	CNTNAP1
CDC42BPB	CDK6	COA7
CDC42EP1	CDK8	COASY
CDC42EP3	CDK9	COBLL1
CDC45	CDKAL1	COG2
CDC5L	CDKL5	COG4
CDC73	CDKN1B	COG7
CDCA7	CDKN2AIP	COL11A2
CDCP1	CDKN2D	COL14A1
CDH11	CDNF	COL1A1
CDH2	CDYL2	COL3A1
CDH9	CELF2	COL4A3
CDIPT	CELSR3	COL4A3BP
CDK12	CENPB	COL5A1
CDK13	CENPC	COL7A1
CDK17	CENPH	COL9A2
CDK19	CENPK	COLGALT2
CDK2	CENPL	COMMD1
CDK20	CENPP	COMMD10
CDK2AP2	CENPS	COMMD3
CDK3	CEP112	COMMD5
CDK5	CEP128	COPA
CDK5RAP1	CEP131	COPG1
CDK6	CEP41	COPS5
CDK9	CEP63	COPS6
CDKL4	CEP68	COPS8
CDKL5	CEP70	COPZ1
CDKN1B	CEP78	COPZ2
CDKN2AIP	CEP85	COQ10A
CDKN2C	CEP89	COQ10B
CDKN2D	CEPT1	COQ2
CELF2	CER1	COQ4
CELSR2	CFAP161	COQ6
CELSR3	CFAP20	COQ7
CENPB	CFAP46	COQ9
CENPH	CFAP52	CORO1A
CENPK	CFAP53	COX11
CENPM	CFAP57	COX14
CENPP	CFD	COX16
CENPS	CFI	COX20
CEP126	CFP	COX4I2
CEP131	CGGBP1	COX5B
CEP41	CGN	COX6A1
CEP57	CHAC2	COX6B1
CEP68	CHAF1A	COX7A1
CEP70	CHCHD1	CPE
CEP85	CHCHD2	CPEB3_ribozyme
CEP89	CHCHD4	CPEB4
CEP95	CHCHD5	CPED1
CEP97	CHCHD7	CPLX3
CEPT1	CHD3	CPNE2
CERS6	CHEK2	CPNE6
CFAP126	CHFR	CPOX
CFAP161	CHI3L1	CPSF3
CFAP20	CHIC1	CPSF6
CFAP52	CHM	CPT2
CFAP53	CHMP1A	CPXM1
CFD	CHMP4B	CPZ
CFI	CHMP4C	CRABP1
CFLAR	CHMP6	CRABP2
CFTR	CHN2	CRAMP1
CGGBP1	CHODL	CREB1
CGN	CHORDC1	CREB3L1
CHAC2	CHP1	CREB3L3
CHAD	CHP2	CRELD2
CHAF1A	CHPF2	CRLS1
CHCHD1	CHRD	CROCC
CHCHD2	CHRM2	CRTC3
CHCHD4	CHRM5	CRYAB
CHCHD5	CHRNA7	CRYBG1
CHCHD7	CHRNB2	CRYL1
CHDH	CHST9	CSMD3
CHEK2	CHSY1	CSNK1D
CHERP	CHTF8	CSNK1G2
CHFR	CHTOP	CSPG5
CHI3L1	CHUK	CTBP1
CHIC1	CHURC1	CTDSP1
CHM	CHURC1-FNTB	CTDSPL2
CHMP1A	CIAO1	CTGF
CHMP4B	CIAPIN1	CTH
CHMP4C	CIB1	CTHRC1
CHMP6	CIDEA	CTNNBL1
CHN2	CINP	CTSA
CHODL	CIT	CTSC
CHORDC1	CITED1	CTSF
CHP1	CKAP2	CTTN
CHP2	CKAP2L	CTXN2
CHPF2	CKAP4	CTXN3
CHRDL2	CKAP5	CUL2
CHRM5	CLCN3	CUL3
CHRNA2	CLCN6	CUX1
CHRNA6	CLDN1	CUX2
CHRNA7	CLDN10	CWC25
CHRNB1	CLDN11	CWF19L2
CHRNB2	CLDN15	CXCL10
CHST11	CLDN7	CXCL14
CHST9	CLDND1	CXCL9
CHSY1	CLEC3B	CXCR4
CHUK	CLGN	CXorf21
CHURC1	CLIC2	CXorf36
CHURC1-FNTB	CLIC4	CXorf56
CIAO1	CLIC5	CYB5B
CIAPIN1	CLK4	CYB5D1
CIB1	CLP1	CYB5R1
CIDEA	CLPP	CYBB
CINP	CLPTM1	CYP1B1
CISD2	CLPX	CYP24A1
CITED1	CLSTN3	CYP26B1
CKAP2	CMKLR1	CYP39A1
CKAP2L	CMPK1	CYP4B1
CKAP4	CMTM3	CYP4V2
CLCN3	CMTM5	CYP4X1
CLCN6	CMTM7	CYR61
CLDN1	CMTR1	CYTH4
CLDN10	CNIH1	CYTIP
CLDN11	CNIH3	CYTL1
CLDN15	CNIH4	CYYR1
CLDND1	CNKSR2	D2HGDH
CLEC1B	CNMD	DAB2
CLEC3B	CNN1	DACT1
CLGN	CNNM4	DAGLB
CLIC2	CNOT11	DAPP1
CLIC4	CNOT3	DAW1
CLIC5	CNOT4	DBR1
CLK4	CNOT6L	DCAF1
CLPB	CNOT7	DCAF11
CLPP	CNOT9	DCAF13
CLPTM1	CNPPD1	DCAF16
CLPX	CNST	DCAF6
CLSPN	CNTN5	DCAF7
CLSTN3	CNTNAP1	DCBLD2
CLUAP1	COA7	DCC
CMKLR1	COASY	DCK
CMPK1	COBLL1	DCLK3
CMTM3	COG2	DCLRE1A
CMTM5	COG4	DCLRE1B
CMTM7	COG7	DCP1B
CMTR1	COL10A1	DCTN4
CMTR2	COL11A1	DCTPP1
CNEP1R1	COL11A2	DCUN1D3
CNIH1	COL14A1	DDA1
CNIH4	COL1A1	DDAH1
CNKSR2	COL27A1	DDB2
CNMD	COL3A1	DDO
CNN1	COL4A3	DDOST
CNN2	COL4A3BP	DDRGK1
CNNM4	COL5A1	DDX18
CNOT1	COL5A3	DDX21
CNOT11	COL7A1	DDX23
CNOT3	COL9A2	DDX31
CNOT4	COLGALT2	DDX41
CNOT6L	COMMD1	DDX5
CNOT7	COMMD10	DDX52
CNOT9	COMMD2	DDX55
CNPPD1	COMMD3	DDX59
CNST	COMMD5	DECR1
CNTN5	COPA	DEDD2
CNTNAP1	COPG1	DEF6
COA7	COPS5	DEFB123
COASY	COPS6	DEGS2
COBLL1	COPS7B	DENND1C
COG2	COPS8	DERL2
COG3	COPZ1	DET1
COG4	COPZ2	DFNB59
COG6	COQ10A	DGAT1
COG7	COQ10B	DGCR8
COL11A2	COQ2	DGKD
COL14A1	COQ4	DGKH
COL1A1	COQ6	DGKI
COL3A1	COQ7	DGKK
COL4A3	COQ9	DGKQ
COL4A3BP	CORO1A	DGUOK
COL5A1	CORO2B	DHCR24
COL7A1	COX11	DHDDS
COL9A2	COX14	DHODH
COL9A3	COX16	DHPS
COLGALT2	COX19	DHX34
COMMD1	COX20	DHX36
COMMD10	COX4I2	DHX40
COMMD3	COX5B	DHX58
COMMD5	COX6A1	DIABLO
COPA	COX6B1	DIP2C
COPG1	COX7A1	DIRAS3
COPS5	CPE	DIS3L
COPS6	CPEB3_ribozyme	DIS3L2
COPS8	CPEB4	DISP1
COPZ1	CPED1	DIXDC1
COPZ2	CPLX3	DKK2
COQ10A	CPNE2	DLAT
COQ10B	CPNE6	DLC1
COQ2	CPOX	DLD
COQ4	CPSF3	DLG1
COQ6	CPSF6	DLG2
COQ7	CPT2	DLL1
COQ9	CPXM1	DLL4
CORO1A	CPXM2	DLST
COTL1	CPZ	DLX1
COX11	CRABP1	DLX6
COX14	CRABP2	DMAC1
COX16	CRAMP1	DMAC2
COX20	CREB1	DMAP1
COX4I2	CREB3L1	DMP1
COX5B	CREB3L3	DMWD
COX6A1	CRELD2	DMXL2
COX6B1	CRLF1	DNAAF1
COX7A1	CRLS1	DNAAF2
COX8C	CROCC	DNAAF5
CP	CRTC3	DNAJA3
CPE	CRYAB	DNAJB1
CPEB3_ribozyme	CRYBG1	DNAJB13
CPEB4	CRYGB	DNAJC17
CPED1	CRYL1	DNAJC5
CPLX3	CSF1R	DNASE2
CPNE2	CSMD3	DNM2
CPNE6	CSNK1D	DNTTIP1
CPOX	CSNK1G2	DOCK10
CPSF3	CSPG5	DOCK4
CPSF6	CSTF1	DOCK6
CPT1B	CTBP1	DOK1
CPT2	CTC1	DOK4
CPXM1	CTDP1	DONSON
CPZ	CTDSP1	DOPEY1
CRABP1	CTDSPL2	DPCD
CRABP2	CTGF	DPEP3
CRAMP1	CTH	DPF2
CREB1	CTHRC1	DPH6
CREB3L1	CTNNBL1	DPH7
CREB3L3	CTSA	DPM3
CREBRF	CTSC	DPP10
CRELD2	CTSF	DPYD
CRLS1	CTSL	DPYSL2
CROCC	CTTN	DQA
CRTC3	CTU2	DRD1
CRYAB	CTXN2	DRD2
CRYBG1	CTXN3	DSC2
CRYL1	CUEDC1	DSCC1
CRYM	CUL2	DSE
CSMD3	CUL3	DSTYK
CSNK1D	CUL5	DTHD1
CSNK1G2	CUX1	DTWD2
CSNK1G3	CUX2	DTX1
CSPG5	CWC25	DTX3
CSRNP1	CWF19L2	DTYMK
CSRNP2	CX3CL1	DUS4L
CST6	CXCL10	DUSP11
CSTA	CXCL14	DUSP21
CTBP1	CXCL9	DUSP4
CTDSP1	CXCR4	DUSP7
CTDSP2	CXorf21	DVL2
CTDSPL2	CXorf36	DVL3
CTGF	CXorf56	DYDC2
CTH	CYB5B	DYM
CTHRC1	CYB5D1	DYNC1H1
CTNNBL1	CYB5R1	DYNC1I1
CTNS	CYBB	DYNC2H1
CTSA	CYC1	DYNC2LI1
CTSC	CYFIP2	DYNLL2
CTSF	CYP1B1	DYNLRB1
CTSH	CYP24A1	DYNLRB2
CTTN	CYP26B1	EAF2
CTXN2	CYP2U1	EARS2
CTXN3	CYP39A1	EBAG9
CUL2	CYP4B1	EBF2
CUL3	CYP4V2	ECEL1
CUTC	CYP4X1	ECHDC1
CUX1	CYR61	ECI1
CUX2	CYTH4	EDARADD
CWC25	CYTIP	EDEM2
CWF19L2	CYTL1	EDNRA
CX3CR1	CYYR1	EDNRB
CXCL10	D2HGDH	EEA1
CXCL14	DAB2	EED
CXCL9	DACT1	EFCAB11
CXCR4	DAGLB	EFCAB3
CXorf21	DAPP1	EFHC1
CXorf36	DAW1	EFHC2
CXorf56	DBR1	EFNA1
CYB5B	DBX2	EFNB2
CYB5D1	DCAF1	EFS
CYB5R1	DCAF11	EFTUD2
CYBA	DCAF13	EGFLAM
CYBB	DCAF16	EGFR
CYP1B1	DCAF6	EGLN1
CYP24A1	DCAF7	EGR2
CYP26B1	DCBLD1	EHBP1
CYP39A1	DCBLD2	EHBP1L1
CYP4B1	DCC	EHD1
CYP4V2	DCK	EHD3
CYP4X1	DCLK3	EHD4
CYP7B1	DCLRE1A	EHHADH
CYR61	DCLRE1B	EHMT2
CYTB	DCP1B	EIF1
CYTH4	DCTN1	EIF1AX
CYTIP	DCTN4	EIF2AK4
CYTL1	DCTPP1	EIF2B1
CYYR1	DCUN1D3	EIF2B4
D2HGDH	DDA1	EIF2D
DAB2	DDAH1	EIF3E
DACT1	DDB2	EIF3F
DAGLB	DDO	EIF3G
DAPK2	DDOST	EIF3H
DAPP1	DDRGK1	EIF3I
DARS	DDX11	EIF3K
DAW1	DDX17	EIF3M
DAZAP2	DDX18	EIF4A3
DBR1	DDX21	EIF4B
DCAF1	DDX23	EIF4EBP1
DCAF11	DDX31	EIF4ENIF1
DCAF13	DDX39B	EIF6
DCAF15	DDX41	ELAVL3
DCAF16	DDX5	ELAVL4
DCAF6	DDX50	ELMOD1
DCAF7	DDX51	ELMSAN1
DCBLD2	DDX52	ELOB
DCC	DDX55	ELOVL2
DCK	DDX59	ELOVL3
DCLK3	DEAF1	ELP4
DCLRE1A	DECR1	ELP5
DCLRE1B	DEDD2	EMC1
DCP1B	DEF6	EMC6
DCTN4	DEFB123	EMC9
DCTPP1	DEGS2	EMD
DCUN1D3	DENND1C	EMILIN2
DDA1	DENND5B	EML2
DDAH1	DERL2	EML3
DDB2	DET1	EMP3
DDIT4L	DFFB	ENDOD1
DDO	DFNA5	ENDOG
DDOST	DFNB59	ENG
DDRGK1	DGAT1	ENHO
DDX18	DGCR8	ENKD1
DDX21	DGKD	ENKUR
DDX23	DGKH	ENOSF1
DDX31	DGKI	ENOX2
DDX41	DGKK	ENPP1
DDX5	DGKQ	ENPP2
DDX52	DGUOK	ENPP3
DDX55	DHCR24	ENPP6
DDX58	DHDDS	ENSOARG00000000105
DDX59	DHODH	ENSOARG00000000115
DECR1	DHPS	ENSOARG00000000132
DEDD2	DHRS7	ENSOARG00000000147
DEF6	DHRS7B	ENSOARG00000000161
DEFB123	DHX34	ENSOARG00000000162
DEGS2	DHX36	ENSOARG00000000178
DENND1C	DHX40	ENSOARG00000000180
DENND3	DHX58	ENSOARG00000000207
DENND6A	DHX8	ENSOARG00000000244
DERL2	DIABLO	ENSOARG00000000246
DET1	DIP2C	ENSOARG00000000260
DFNB59	DIRAS3	ENSOARG00000000267
DGAT1	DIS3L	ENSOARG00000000303
DGCR8	DIS3L2	ENSOARG00000000308
DGKD	DISP1	ENSOARG00000000311
DGKH	DIXDC1	ENSOARG00000000318
DGKI	DKK2	ENSOARG00000000348
DGKK	DLAT	ENSOARG00000000371
DGKQ	DLC1	ENSOARG00000000376
DGUOK	DLD	ENSOARG00000000380
DHCR24	DLEU1_1	ENSOARG00000000386
DHDDS	DLG1	ENSOARG00000000388
DHODH	DLG2	ENSOARG00000000419
DHPS	DLK2	ENSOARG00000000424
DHRS11	DLL1	ENSOARG00000000431
DHX34	DLL4	ENSOARG00000000444
DHX36	DLST	ENSOARG00000000447
DHX40	DLX1	ENSOARG00000000459
DHX58	DLX6	ENSOARG00000000468
DIABLO	DMAC1	ENSOARG00000000478
DIAPH3	DMAC2	ENSOARG00000000480
DIP2C	DMAP1	ENSOARG00000000516
DIRAS3	DMP1	ENSOARG00000000518
DIS3	DMRTA1	ENSOARG00000000529
DIS3L	DMWD	ENSOARG00000000555
DIS3L2	DMXL1	ENSOARG00000000573
DISP1	DMXL2	ENSOARG00000000606
DISP2	DNAAF1	ENSOARG00000000613
DIXDC1	DNAAF2	ENSOARG00000000630
DKK2	DNAAF4	ENSOARG00000000656
DLAT	DNAAF5	ENSOARG00000000698
DLC1	DNAH8	ENSOARG00000000703
DLD	DNAJA3	ENSOARG00000000726
DLG1	DNAJA4	ENSOARG00000000733
DLG2	DNAJB1	ENSOARG00000000739
DLL1	DNAJB12	ENSOARG00000000751
DLL4	DNAJB13	ENSOARG00000000775
DLST	DNAJC12	ENSOARG00000000795
DLX1	DNAJC17	ENSOARG00000000835
DLX6	DNAJC5	ENSOARG00000000845
DMAC1	DNAJC7	ENSOARG00000000864
DMAC2	DNASE2	ENSOARG00000000870
DMAP1	DNM2	ENSOARG00000000896
DMP1	DNTTIP1	ENSOARG00000000901
DMWD	DOCK10	ENSOARG00000000912
DMXL2	DOCK4	ENSOARG00000000917
DNAAF1	DOCK6	ENSOARG00000000924
DNAAF2	DOK1	ENSOARG00000000941
DNAAF5	DOK4	ENSOARG00000000953
DNAJA3	DONSON	ENSOARG00000000956
DNAJB1	DOPEY1	ENSOARG00000000980
DNAJB13	DPCD	ENSOARG00000000985
DNAJB4	DPEP3	ENSOARG00000001000
DNAJC17	DPF2	ENSOARG00000001031
DNAJC18	DPH6	ENSOARG00000001052
DNAJC5	DPH7	ENSOARG00000001059
DNAL1	DPM3	ENSOARG00000001078
DNASE2	DPP10	ENSOARG00000001085
DNM2	DPP4	ENSOARG00000001141
DNTTIP1	DPYD	ENSOARG00000001144
DOCK10	DPYSL2	ENSOARG00000001147
DOCK4	DQA	ENSOARG00000001150
DOCK6	DRD1	ENSOARG00000001153
DOK1	DRD2	ENSOARG00000001162
DOK4	DRG1	ENSOARG00000001174
DONSON	DSC2	ENSOARG00000001206
DOPEY1	DSCC1	ENSOARG00000001230
DPCD	DSE	ENSOARG00000001231
DPEP3	DSTYK	ENSOARG00000001237
DPF2	DTHD1	ENSOARG00000001252
DPH3	DTWD2	ENSOARG00000001286
DPH6	DTX1	ENSOARG00000001351
DPH7	DTX3	ENSOARG00000001357
DPM3	DTYMK	ENSOARG00000001358
DPP10	DUS4L	ENSOARG00000001364
DPY19L1	DUSP11	ENSOARG00000001367
DPYD	DUSP21	ENSOARG00000001368
DPYSL2	DUSP4	ENSOARG00000001373
DQA	DUSP7	ENSOARG00000001375
DR1	DVL1	ENSOARG00000001388
DRC1	DVL2	ENSOARG00000001389
DRC7	DVL3	ENSOARG00000001428
DRD1	DYDC2	ENSOARG00000001444
DRD2	DYM	ENSOARG00000001454
DRG2	DYNC1H1	ENSOARG00000001463
DSC2	DYNC1I1	ENSOARG00000001479
DSC3	DYNC2H1	ENSOARG00000001535
DSCC1	DYNC2LI1	ENSOARG00000001540
DSE	DYNLL2	ENSOARG00000001568
DSTYK	DYNLRB1	ENSOARG00000001579
DTHD1	DYNLRB2	ENSOARG00000001581
DTWD2	EAF2	ENSOARG00000001587
DTX1	EARS2	ENSOARG00000001635
DTX3	EBAG9	ENSOARG00000001661
DTYMK	EBF2	ENSOARG00000001669
DUS2	ECEL1	ENSOARG00000001670
DUS4L	ECHDC1	ENSOARG00000001681
DUSP11	ECHDC3	ENSOARG00000001708
DUSP14	ECHS1	ENSOARG00000001713
DUSP21	ECI1	ENSOARG00000001768
DUSP4	EDAR	ENSOARG00000001774
DUSP7	EDARADD	ENSOARG00000001782
DVL2	EDEM2	ENSOARG00000001818
DVL3	EDNRA	ENSOARG00000001824
DYDC2	EDNRB	ENSOARG00000001868
DYM	EEA1	ENSOARG00000001879
DYNC1H1	EED	ENSOARG00000001881
DYNC1I1	EEF1G	ENSOARG00000001901
DYNC1LI2	EFCAB11	ENSOARG00000001909
DYNC2H1	EFCAB3	ENSOARG00000001917
DYNC2LI1	EFHB	ENSOARG00000001927
DYNLL2	EFHC1	ENSOARG00000001934
DYNLRB1	EFHC2	ENSOARG00000001943
DYNLRB2	EFNA1	ENSOARG00000001953
EAF2	EFNB2	ENSOARG00000001961
EAPP	EFNB3	ENSOARG00000001995
EARS2	EFR3B	ENSOARG00000002011
EBAG9	EFS	ENSOARG00000002036
EBF2	EFTUD2	ENSOARG00000002038
ECE1	EGFLAM	ENSOARG00000002061
ECEL1	EGFR	ENSOARG00000002064
ECH1	EGLN1	ENSOARG00000002082
ECHDC1	EGR2	ENSOARG00000002086
ECI1	EHBP1	ENSOARG00000002092
ECI2	EHBP1L1	ENSOARG00000002107
ECT2	EHD1	ENSOARG00000002109
EDARADD	EHD3	ENSOARG00000002113
EDEM2	EHD4	ENSOARG00000002140
EDEM3	EHHADH	ENSOARG00000002148
EDNRA	EHMT2	ENSOARG00000002180
EDNRB	EIF1	ENSOARG00000002189
EEA1	EIF1AX	ENSOARG00000002193
EED	EIF1B	ENSOARG00000002197
EFCAB11	EIF2AK4	ENSOARG00000002203
EFCAB3	EIF2B1	ENSOARG00000002222
EFHC1	EIF2B4	ENSOARG00000002234
EFHC2	EIF2B5	ENSOARG00000002258
EFNA1	EIF2D	ENSOARG00000002262
EFNB2	EIF2S2	ENSOARG00000002309
EFS	EIF3E	ENSOARG00000002396
EFTUD2	EIF3F	ENSOARG00000002399
EGFLAM	EIF3G	ENSOARG00000002402
EGFR	EIF3H	ENSOARG00000002408
EGLN1	EIF3I	ENSOARG00000002422
EGR2	EIF3K	ENSOARG00000002428
EHBP1	EIF3M	ENSOARG00000002433
EHBP1L1	EIF4A3	ENSOARG00000002439
EHD1	EIF4B	ENSOARG00000002457
EHD3	EIF4E	ENSOARG00000002466
EHD4	EIF4EBP1	ENSOARG00000002469
EHHADH	EIF4EBP2	ENSOARG00000002488
EHMT2	EIF4ENIF1	ENSOARG00000002501
EIF1	EIF6	ENSOARG00000002508
EIF1AX	ELAVL3	ENSOARG00000002529
EIF2A	ELAVL4	ENSOARG00000002534
EIF2AK4	ELK1	ENSOARG00000002553
EIF2B1	ELMO1	ENSOARG00000002559
EIF2B3	ELMOD1	ENSOARG00000002589
EIF2B4	ELMSAN1	ENSOARG00000002601
EIF2D	ELOB	ENSOARG00000002623
EIF3E	ELOVL2	ENSOARG00000002635
EIF3F	ELOVL3	ENSOARG00000002642
EIF3G	ELP4	ENSOARG00000002666
EIF3H	ELP5	ENSOARG00000002684
EIF3I	EMC1	ENSOARG00000002686
EIF3K	EMC6	ENSOARG00000002714
EIF3M	EMC8	ENSOARG00000002722
EIF4A3	EMC9	ENSOARG00000002725
EIF4B	EMD	ENSOARG00000002733
EIF4EBP1	EMILIN2	ENSOARG00000002745
EIF4ENIF1	EML2	ENSOARG00000002792
EIF6	EML3	ENSOARG00000002795
ELAC2	EMP3	ENSOARG00000002808
ELAVL3	ENDOD1	ENSOARG00000002810
ELAVL4	ENDOG	ENSOARG00000002823
ELF2	ENG	ENSOARG00000002832
ELMOD1	ENHO	ENSOARG00000002892
ELMSAN1	ENKD1	ENSOARG00000002898
ELOB	ENKUR	ENSOARG00000002903
ELOF1	ENOSF1	ENSOARG00000002916
ELOVL1	ENOX2	ENSOARG00000002935
ELOVL2	ENPP1	ENSOARG00000002942
ELOVL3	ENPP2	ENSOARG00000002945
ELP4	ENPP3	ENSOARG00000002951
ELP5	ENPP5	ENSOARG00000002955
ELP6	ENPP6	ENSOARG00000002977
EMC1	ENSOARG00000000105	ENSOARG00000002982
EMC6	ENSOARG00000000115	ENSOARG00000002994
EMC9	ENSOARG00000000132	ENSOARG00000003035
EMD	ENSOARG00000000147	ENSOARG00000003038
EMILIN2	ENSOARG00000000161	ENSOARG00000003057
EML2	ENSOARG00000000162	ENSOARG00000003072
EML3	ENSOARG00000000178	ENSOARG00000003078
EMP3	ENSOARG00000000179	ENSOARG00000003117
ENDOD1	ENSOARG00000000180	ENSOARG00000003142
ENDOG	ENSOARG00000000207	ENSOARG00000003242
ENG	ENSOARG00000000240	ENSOARG00000003273
ENGASE	ENSOARG00000000244	ENSOARG00000003276
ENHO	ENSOARG00000000246	ENSOARG00000003322
ENKD1	ENSOARG00000000260	ENSOARG00000003326
ENKUR	ENSOARG00000000267	ENSOARG00000003376
ENOSF1	ENSOARG00000000303	ENSOARG00000003401
ENOX2	ENSOARG00000000308	ENSOARG00000003420
ENPEP	ENSOARG00000000311	ENSOARG00000003510
ENPP1	ENSOARG00000000318	ENSOARG00000003544
ENPP2	ENSOARG00000000348	ENSOARG00000003558
ENPP3	ENSOARG00000000371	ENSOARG00000003563
ENPP6	ENSOARG00000000376	ENSOARG00000003579
ENSA	ENSOARG00000000380	ENSOARG00000003600
ENSOARG00000000012	ENSOARG00000000386	ENSOARG00000003602
ENSOARG00000000013	ENSOARG00000000388	ENSOARG00000003630
ENSOARG00000000014	ENSOARG00000000393	ENSOARG00000003641
ENSOARG00000000015	ENSOARG00000000419	ENSOARG00000003659
ENSOARG00000000017	ENSOARG00000000424	ENSOARG00000003664
ENSOARG00000000031	ENSOARG00000000431	ENSOARG00000003683
ENSOARG00000000034	ENSOARG00000000444	ENSOARG00000003687
ENSOARG00000000036	ENSOARG00000000447	ENSOARG00000003724
ENSOARG00000000037	ENSOARG00000000459	ENSOARG00000003739
ENSOARG00000000083	ENSOARG00000000468	ENSOARG00000003783
ENSOARG00000000105	ENSOARG00000000478	ENSOARG00000003819
ENSOARG00000000114	ENSOARG00000000480	ENSOARG00000003821
ENSOARG00000000115	ENSOARG00000000516	ENSOARG00000003839
ENSOARG00000000132	ENSOARG00000000518	ENSOARG00000003884
ENSOARG00000000136	ENSOARG00000000529	ENSOARG00000003886
ENSOARG00000000147	ENSOARG00000000555	ENSOARG00000003909
ENSOARG00000000161	ENSOARG00000000573	ENSOARG00000003923
ENSOARG00000000162	ENSOARG00000000606	ENSOARG00000003960
ENSOARG00000000178	ENSOARG00000000613	ENSOARG00000003982
ENSOARG00000000180	ENSOARG00000000625	ENSOARG00000003993
ENSOARG00000000207	ENSOARG00000000630	ENSOARG00000004004
ENSOARG00000000244	ENSOARG00000000656	ENSOARG00000004021
ENSOARG00000000246	ENSOARG00000000698	ENSOARG00000004023
ENSOARG00000000250	ENSOARG00000000703	ENSOARG00000004048
ENSOARG00000000260	ENSOARG00000000726	ENSOARG00000004050
ENSOARG00000000267	ENSOARG00000000733	ENSOARG00000004061
ENSOARG00000000303	ENSOARG00000000739	ENSOARG00000004065
ENSOARG00000000308	ENSOARG00000000751	ENSOARG00000004106
ENSOARG00000000311	ENSOARG00000000775	ENSOARG00000004123
ENSOARG00000000318	ENSOARG00000000795	ENSOARG00000004142
ENSOARG00000000348	ENSOARG00000000835	ENSOARG00000004148
ENSOARG00000000371	ENSOARG00000000845	ENSOARG00000004169
ENSOARG00000000376	ENSOARG00000000863	ENSOARG00000004188
ENSOARG00000000380	ENSOARG00000000864	ENSOARG00000004220
ENSOARG00000000381	ENSOARG00000000870	ENSOARG00000004235
ENSOARG00000000385	ENSOARG00000000896	ENSOARG00000004242
ENSOARG00000000386	ENSOARG00000000901	ENSOARG00000004322
ENSOARG00000000388	ENSOARG00000000912	ENSOARG00000004330
ENSOARG00000000419	ENSOARG00000000917	ENSOARG00000004335
ENSOARG00000000424	ENSOARG00000000924	ENSOARG00000004346
ENSOARG00000000427	ENSOARG00000000941	ENSOARG00000004349
ENSOARG00000000431	ENSOARG00000000953	ENSOARG00000004370
ENSOARG00000000444	ENSOARG00000000956	ENSOARG00000004412
ENSOARG00000000447	ENSOARG00000000969	ENSOARG00000004423
ENSOARG00000000459	ENSOARG00000000980	ENSOARG00000004483
ENSOARG00000000468	ENSOARG00000000985	ENSOARG00000004532
ENSOARG00000000478	ENSOARG00000001000	ENSOARG00000004546
ENSOARG00000000480	ENSOARG00000001031	ENSOARG00000004549
ENSOARG00000000505	ENSOARG00000001052	ENSOARG00000004567
ENSOARG00000000516	ENSOARG00000001059	ENSOARG00000004571
ENSOARG00000000518	ENSOARG00000001078	ENSOARG00000004593
ENSOARG00000000529	ENSOARG00000001085	ENSOARG00000004672
ENSOARG00000000546	ENSOARG00000001141	ENSOARG00000004678
ENSOARG00000000555	ENSOARG00000001144	ENSOARG00000004693
ENSOARG00000000573	ENSOARG00000001147	ENSOARG00000004700
ENSOARG00000000606	ENSOARG00000001150	ENSOARG00000004721
ENSOARG00000000613	ENSOARG00000001153	ENSOARG00000004724
ENSOARG00000000617	ENSOARG00000001162	ENSOARG00000004753
ENSOARG00000000630	ENSOARG00000001165	ENSOARG00000004766
ENSOARG00000000656	ENSOARG00000001174	ENSOARG00000004769
ENSOARG00000000698	ENSOARG00000001206	ENSOARG00000004778
ENSOARG00000000703	ENSOARG00000001230	ENSOARG00000004781
ENSOARG00000000716	ENSOARG00000001231	ENSOARG00000004793
ENSOARG00000000726	ENSOARG00000001237	ENSOARG00000004794
ENSOARG00000000733	ENSOARG00000001252	ENSOARG00000004799
ENSOARG00000000739	ENSOARG00000001286	ENSOARG00000004884
ENSOARG00000000751	ENSOARG00000001310	ENSOARG00000004929
ENSOARG00000000775	ENSOARG00000001351	ENSOARG00000004965
ENSOARG00000000795	ENSOARG00000001357	ENSOARG00000004976
ENSOARG00000000824	ENSOARG00000001358	ENSOARG00000005002
ENSOARG00000000835	ENSOARG00000001361	ENSOARG00000005045
ENSOARG00000000845	ENSOARG00000001364	ENSOARG00000005047
ENSOARG00000000864	ENSOARG00000001367	ENSOARG00000005067
ENSOARG00000000870	ENSOARG00000001368	ENSOARG00000005173
ENSOARG00000000896	ENSOARG00000001373	ENSOARG00000005195
ENSOARG00000000901	ENSOARG00000001375	ENSOARG00000005207
ENSOARG00000000904	ENSOARG00000001387	ENSOARG00000005213
ENSOARG00000000912	ENSOARG00000001388	ENSOARG00000005277
ENSOARG00000000917	ENSOARG00000001389	ENSOARG00000005284
ENSOARG00000000924	ENSOARG00000001428	ENSOARG00000005297
ENSOARG00000000941	ENSOARG00000001444	ENSOARG00000005300
ENSOARG00000000953	ENSOARG00000001454	ENSOARG00000005305
ENSOARG00000000956	ENSOARG00000001463	ENSOARG00000005320
ENSOARG00000000965	ENSOARG00000001475	ENSOARG00000005329
ENSOARG00000000980	ENSOARG00000001479	ENSOARG00000005340
ENSOARG00000000985	ENSOARG00000001535	ENSOARG00000005343
ENSOARG00000000997	ENSOARG00000001540	ENSOARG00000005349
ENSOARG00000001000	ENSOARG00000001568	ENSOARG00000005366
ENSOARG00000001031	ENSOARG00000001578	ENSOARG00000005393
ENSOARG00000001052	ENSOARG00000001579	ENSOARG00000005397
ENSOARG00000001059	ENSOARG00000001580	ENSOARG00000005415
ENSOARG00000001078	ENSOARG00000001581	ENSOARG00000005436
ENSOARG00000001085	ENSOARG00000001587	ENSOARG00000005482
ENSOARG00000001141	ENSOARG00000001588	ENSOARG00000005484
ENSOARG00000001144	ENSOARG00000001635	ENSOARG00000005485
ENSOARG00000001147	ENSOARG00000001640	ENSOARG00000005520
ENSOARG00000001150	ENSOARG00000001661	ENSOARG00000005549
ENSOARG00000001153	ENSOARG00000001669	ENSOARG00000005553
ENSOARG00000001162	ENSOARG00000001670	ENSOARG00000005557
ENSOARG00000001174	ENSOARG00000001681	ENSOARG00000005622
ENSOARG00000001206	ENSOARG00000001708	ENSOARG00000005651
ENSOARG00000001230	ENSOARG00000001713	ENSOARG00000005663
ENSOARG00000001231	ENSOARG00000001721	ENSOARG00000005671
ENSOARG00000001237	ENSOARG00000001768	ENSOARG00000005681
ENSOARG00000001241	ENSOARG00000001774	ENSOARG00000005695
ENSOARG00000001252	ENSOARG00000001782	ENSOARG00000005708
ENSOARG00000001286	ENSOARG00000001807	ENSOARG00000005712
ENSOARG00000001351	ENSOARG00000001815	ENSOARG00000005732
ENSOARG00000001357	ENSOARG00000001818	ENSOARG00000005814
ENSOARG00000001358	ENSOARG00000001824	ENSOARG00000005828
ENSOARG00000001364	ENSOARG00000001868	ENSOARG00000005855
ENSOARG00000001367	ENSOARG00000001877	ENSOARG00000005867
ENSOARG00000001368	ENSOARG00000001879	ENSOARG00000005895
ENSOARG00000001373	ENSOARG00000001881	ENSOARG00000005901
ENSOARG00000001375	ENSOARG00000001901	ENSOARG00000005932
ENSOARG00000001380	ENSOARG00000001909	ENSOARG00000005945
ENSOARG00000001388	ENSOARG00000001917	ENSOARG00000005969
ENSOARG00000001389	ENSOARG00000001927	ENSOARG00000005976
ENSOARG00000001402	ENSOARG00000001934	ENSOARG00000006058
ENSOARG00000001406	ENSOARG00000001943	ENSOARG00000006112
ENSOARG00000001428	ENSOARG00000001953	ENSOARG00000006118
ENSOARG00000001429	ENSOARG00000001961	ENSOARG00000006267
ENSOARG00000001444	ENSOARG00000001977	ENSOARG00000006293
ENSOARG00000001454	ENSOARG00000001995	ENSOARG00000006325
ENSOARG00000001463	ENSOARG00000002011	ENSOARG00000006333
ENSOARG00000001479	ENSOARG00000002036	ENSOARG00000006366
ENSOARG00000001535	ENSOARG00000002038	ENSOARG00000006374
ENSOARG00000001540	ENSOARG00000002061	ENSOARG00000006411
ENSOARG00000001543	ENSOARG00000002064	ENSOARG00000006415
ENSOARG00000001568	ENSOARG00000002082	ENSOARG00000006467
ENSOARG00000001575	ENSOARG00000002086	ENSOARG00000006572
ENSOARG00000001579	ENSOARG00000002092	ENSOARG00000006592
ENSOARG00000001581	ENSOARG00000002107	ENSOARG00000006613
ENSOARG00000001587	ENSOARG00000002109	ENSOARG00000006651
ENSOARG00000001635	ENSOARG00000002113	ENSOARG00000006686
ENSOARG00000001645	ENSOARG00000002126	ENSOARG00000006700
ENSOARG00000001661	ENSOARG00000002140	ENSOARG00000006724
ENSOARG00000001669	ENSOARG00000002148	ENSOARG00000006733
ENSOARG00000001670	ENSOARG00000002171	ENSOARG00000006743
ENSOARG00000001681	ENSOARG00000002180	ENSOARG00000006809
ENSOARG00000001708	ENSOARG00000002189	ENSOARG00000006832
ENSOARG00000001713	ENSOARG00000002193	ENSOARG00000006833
ENSOARG00000001715	ENSOARG00000002197	ENSOARG00000006847
ENSOARG00000001768	ENSOARG00000002201	ENSOARG00000006853
ENSOARG00000001774	ENSOARG00000002203	ENSOARG00000006942
ENSOARG00000001778	ENSOARG00000002222	ENSOARG00000006953
ENSOARG00000001782	ENSOARG00000002234	ENSOARG00000006991
ENSOARG00000001818	ENSOARG00000002253	ENSOARG00000007018
ENSOARG00000001824	ENSOARG00000002258	ENSOARG00000007019
ENSOARG00000001868	ENSOARG00000002262	ENSOARG00000007020
ENSOARG00000001879	ENSOARG00000002265	ENSOARG00000007022
ENSOARG00000001881	ENSOARG00000002296	ENSOARG00000007028
ENSOARG00000001901	ENSOARG00000002309	ENSOARG00000007039
ENSOARG00000001909	ENSOARG00000002396	ENSOARG00000007087
ENSOARG00000001917	ENSOARG00000002399	ENSOARG00000007092
ENSOARG00000001927	ENSOARG00000002402	ENSOARG00000007099
ENSOARG00000001934	ENSOARG00000002408	ENSOARG00000007119
ENSOARG00000001937	ENSOARG00000002422	ENSOARG00000007158
ENSOARG00000001943	ENSOARG00000002428	ENSOARG00000007197
ENSOARG00000001953	ENSOARG00000002433	ENSOARG00000007215
ENSOARG00000001961	ENSOARG00000002439	ENSOARG00000007222
ENSOARG00000001976	ENSOARG00000002457	ENSOARG00000007280
ENSOARG00000001995	ENSOARG00000002458	ENSOARG00000007287
ENSOARG00000002011	ENSOARG00000002466	ENSOARG00000007328
ENSOARG00000002032	ENSOARG00000002469	ENSOARG00000007369
ENSOARG00000002036	ENSOARG00000002488	ENSOARG00000007383
ENSOARG00000002038	ENSOARG00000002501	ENSOARG00000007409
ENSOARG00000002058	ENSOARG00000002508	ENSOARG00000007414
ENSOARG00000002061	ENSOARG00000002529	ENSOARG00000007547
ENSOARG00000002064	ENSOARG00000002534	ENSOARG00000007573
ENSOARG00000002074	ENSOARG00000002553	ENSOARG00000007615
ENSOARG00000002082	ENSOARG00000002559	ENSOARG00000007617
ENSOARG00000002086	ENSOARG00000002577	ENSOARG00000007650
ENSOARG00000002092	ENSOARG00000002589	ENSOARG00000007723
ENSOARG00000002107	ENSOARG00000002601	ENSOARG00000007739
ENSOARG00000002109	ENSOARG00000002623	ENSOARG00000007837
ENSOARG00000002113	ENSOARG00000002635	ENSOARG00000007880
ENSOARG00000002140	ENSOARG00000002642	ENSOARG00000007892
ENSOARG00000002148	ENSOARG00000002664	ENSOARG00000007893
ENSOARG00000002172	ENSOARG00000002666	ENSOARG00000007906
ENSOARG00000002180	ENSOARG00000002684	ENSOARG00000007910
ENSOARG00000002189	ENSOARG00000002686	ENSOARG00000007961
ENSOARG00000002193	ENSOARG00000002714	ENSOARG00000007994
ENSOARG00000002197	ENSOARG00000002722	ENSOARG00000008022
ENSOARG00000002203	ENSOARG00000002725	ENSOARG00000008023
ENSOARG00000002222	ENSOARG00000002733	ENSOARG00000008032
ENSOARG00000002234	ENSOARG00000002745	ENSOARG00000008049
ENSOARG00000002258	ENSOARG00000002769	ENSOARG00000008125
ENSOARG00000002262	ENSOARG00000002792	ENSOARG00000008157
ENSOARG00000002309	ENSOARG00000002795	ENSOARG00000008178
ENSOARG00000002324	ENSOARG00000002808	ENSOARG00000008182
ENSOARG00000002396	ENSOARG00000002810	ENSOARG00000008189
ENSOARG00000002399	ENSOARG00000002823	ENSOARG00000008257
ENSOARG00000002402	ENSOARG00000002832	ENSOARG00000008272
ENSOARG00000002408	ENSOARG00000002855	ENSOARG00000008278
ENSOARG00000002422	ENSOARG00000002892	ENSOARG00000008307
ENSOARG00000002428	ENSOARG00000002898	ENSOARG00000008419
ENSOARG00000002433	ENSOARG00000002903	ENSOARG00000008442
ENSOARG00000002439	ENSOARG00000002916	ENSOARG00000008449
ENSOARG00000002441	ENSOARG00000002935	ENSOARG00000008472
ENSOARG00000002457	ENSOARG00000002942	ENSOARG00000008505
ENSOARG00000002466	ENSOARG00000002945	ENSOARG00000008509
ENSOARG00000002469	ENSOARG00000002948	ENSOARG00000008517
ENSOARG00000002488	ENSOARG00000002951	ENSOARG00000008548
ENSOARG00000002501	ENSOARG00000002955	ENSOARG00000008550
ENSOARG00000002508	ENSOARG00000002977	ENSOARG00000008642
ENSOARG00000002529	ENSOARG00000002982	ENSOARG00000008686
ENSOARG00000002534	ENSOARG00000002994	ENSOARG00000008698
ENSOARG00000002553	ENSOARG00000002997	ENSOARG00000008725
ENSOARG00000002559	ENSOARG00000003035	ENSOARG00000008745
ENSOARG00000002573	ENSOARG00000003038	ENSOARG00000008747
ENSOARG00000002576	ENSOARG00000003057	ENSOARG00000008784
ENSOARG00000002589	ENSOARG00000003072	ENSOARG00000008800
ENSOARG00000002601	ENSOARG00000003078	ENSOARG00000008829
ENSOARG00000002623	ENSOARG00000003117	ENSOARG00000008869
ENSOARG00000002635	ENSOARG00000003142	ENSOARG00000008908
ENSOARG00000002642	ENSOARG00000003172	ENSOARG00000008914
ENSOARG00000002666	ENSOARG00000003242	ENSOARG00000008928
ENSOARG00000002684	ENSOARG00000003273	ENSOARG00000008942
ENSOARG00000002686	ENSOARG00000003276	ENSOARG00000008973
ENSOARG00000002701	ENSOARG00000003322	ENSOARG00000009022
ENSOARG00000002714	ENSOARG00000003326	ENSOARG00000009031
ENSOARG00000002722	ENSOARG00000003361	ENSOARG00000009032
ENSOARG00000002725	ENSOARG00000003376	ENSOARG00000009055
ENSOARG00000002733	ENSOARG00000003401	ENSOARG00000009060
ENSOARG00000002745	ENSOARG00000003412	ENSOARG00000009075
ENSOARG00000002774	ENSOARG00000003420	ENSOARG00000009079
ENSOARG00000002787	ENSOARG00000003510	ENSOARG00000009088
ENSOARG00000002792	ENSOARG00000003523	ENSOARG00000009101
ENSOARG00000002795	ENSOARG00000003544	ENSOARG00000009144
ENSOARG00000002808	ENSOARG00000003558	ENSOARG00000009152
ENSOARG00000002810	ENSOARG00000003563	ENSOARG00000009208
ENSOARG00000002823	ENSOARG00000003579	ENSOARG00000009220
ENSOARG00000002832	ENSOARG00000003600	ENSOARG00000009234
ENSOARG00000002836	ENSOARG00000003602	ENSOARG00000009300
ENSOARG00000002840	ENSOARG00000003630	ENSOARG00000009307
ENSOARG00000002892	ENSOARG00000003641	ENSOARG00000009339
ENSOARG00000002898	ENSOARG00000003659	ENSOARG00000009380
ENSOARG00000002903	ENSOARG00000003664	ENSOARG00000009381
ENSOARG00000002916	ENSOARG00000003683	ENSOARG00000009418
ENSOARG00000002935	ENSOARG00000003687	ENSOARG00000009444
ENSOARG00000002942	ENSOARG00000003724	ENSOARG00000009458
ENSOARG00000002945	ENSOARG00000003739	ENSOARG00000009467
ENSOARG00000002951	ENSOARG00000003773	ENSOARG00000009482
ENSOARG00000002955	ENSOARG00000003783	ENSOARG00000009495
ENSOARG00000002977	ENSOARG00000003819	ENSOARG00000009504
ENSOARG00000002982	ENSOARG00000003821	ENSOARG00000009515
ENSOARG00000002985	ENSOARG00000003839	ENSOARG00000009538
ENSOARG00000002994	ENSOARG00000003884	ENSOARG00000009539
ENSOARG00000003030	ENSOARG00000003886	ENSOARG00000009559
ENSOARG00000003035	ENSOARG00000003909	ENSOARG00000009562
ENSOARG00000003038	ENSOARG00000003923	ENSOARG00000009597
ENSOARG00000003057	ENSOARG00000003960	ENSOARG00000009669
ENSOARG00000003072	ENSOARG00000003982	ENSOARG00000009679
ENSOARG00000003078	ENSOARG00000003993	ENSOARG00000009688
ENSOARG00000003117	ENSOARG00000004004	ENSOARG00000009712
ENSOARG00000003142	ENSOARG00000004021	ENSOARG00000009741
ENSOARG00000003242	ENSOARG00000004023	ENSOARG00000009795
ENSOARG00000003273	ENSOARG00000004048	ENSOARG00000009807
ENSOARG00000003276	ENSOARG00000004050	ENSOARG00000009866
ENSOARG00000003322	ENSOARG00000004061	ENSOARG00000009900
ENSOARG00000003326	ENSOARG00000004065	ENSOARG00000009919
ENSOARG00000003376	ENSOARG00000004106	ENSOARG00000009963
ENSOARG00000003401	ENSOARG00000004123	ENSOARG00000010011
ENSOARG00000003420	ENSOARG00000004139	ENSOARG00000010029
ENSOARG00000003457	ENSOARG00000004142	ENSOARG00000010055
ENSOARG00000003482	ENSOARG00000004148	ENSOARG00000010058
ENSOARG00000003510	ENSOARG00000004169	ENSOARG00000010068
ENSOARG00000003544	ENSOARG00000004188	ENSOARG00000010070
ENSOARG00000003558	ENSOARG00000004220	ENSOARG00000010102
ENSOARG00000003563	ENSOARG00000004235	ENSOARG00000010113
ENSOARG00000003579	ENSOARG00000004242	ENSOARG00000010159
ENSOARG00000003600	ENSOARG00000004254	ENSOARG00000010203
ENSOARG00000003602	ENSOARG00000004297	ENSOARG00000010320
ENSOARG00000003630	ENSOARG00000004307	ENSOARG00000010324
ENSOARG00000003641	ENSOARG00000004311	ENSOARG00000010376
ENSOARG00000003659	ENSOARG00000004322	ENSOARG00000010378
ENSOARG00000003664	ENSOARG00000004330	ENSOARG00000010380
ENSOARG00000003683	ENSOARG00000004335	ENSOARG00000010439
ENSOARG00000003684	ENSOARG00000004346	ENSOARG00000010457
ENSOARG00000003687	ENSOARG00000004349	ENSOARG00000010485
ENSOARG00000003724	ENSOARG00000004370	ENSOARG00000010490
ENSOARG00000003737	ENSOARG00000004412	ENSOARG00000010554
ENSOARG00000003739	ENSOARG00000004423	ENSOARG00000010563
ENSOARG00000003780	ENSOARG00000004483	ENSOARG00000010581
ENSOARG00000003783	ENSOARG00000004532	ENSOARG00000010582
ENSOARG00000003819	ENSOARG00000004546	ENSOARG00000010583
ENSOARG00000003821	ENSOARG00000004549	ENSOARG00000010588
ENSOARG00000003839	ENSOARG00000004556	ENSOARG00000010592
ENSOARG00000003884	ENSOARG00000004567	ENSOARG00000010655
ENSOARG00000003886	ENSOARG00000004571	ENSOARG00000010657
ENSOARG00000003909	ENSOARG00000004593	ENSOARG00000010753
ENSOARG00000003923	ENSOARG00000004672	ENSOARG00000010762
ENSOARG00000003960	ENSOARG00000004678	ENSOARG00000010782
ENSOARG00000003982	ENSOARG00000004693	ENSOARG00000010785
ENSOARG00000003993	ENSOARG00000004700	ENSOARG00000010813
ENSOARG00000004004	ENSOARG00000004721	ENSOARG00000010825
ENSOARG00000004021	ENSOARG00000004724	ENSOARG00000010827
ENSOARG00000004023	ENSOARG00000004753	ENSOARG00000010871
ENSOARG00000004048	ENSOARG00000004766	ENSOARG00000010878
ENSOARG00000004050	ENSOARG00000004769	ENSOARG00000010890
ENSOARG00000004061	ENSOARG00000004778	ENSOARG00000010893
ENSOARG00000004065	ENSOARG00000004781	ENSOARG00000010910
ENSOARG00000004106	ENSOARG00000004793	ENSOARG00000010938
ENSOARG00000004123	ENSOARG00000004794	ENSOARG00000010965
ENSOARG00000004142	ENSOARG00000004799	ENSOARG00000010976
ENSOARG00000004148	ENSOARG00000004809	ENSOARG00000010995
ENSOARG00000004169	ENSOARG00000004849	ENSOARG00000011006
ENSOARG00000004188	ENSOARG00000004884	ENSOARG00000011088
ENSOARG00000004220	ENSOARG00000004929	ENSOARG00000011093
ENSOARG00000004235	ENSOARG00000004965	ENSOARG00000011103
ENSOARG00000004242	ENSOARG00000004976	ENSOARG00000011120
ENSOARG00000004322	ENSOARG00000005002	ENSOARG00000011121
ENSOARG00000004330	ENSOARG00000005045	ENSOARG00000011162
ENSOARG00000004335	ENSOARG00000005047	ENSOARG00000011215
ENSOARG00000004346	ENSOARG00000005067	ENSOARG00000011265
ENSOARG00000004349	ENSOARG00000005090	ENSOARG00000011290
ENSOARG00000004370	ENSOARG00000005142	ENSOARG00000011304
ENSOARG00000004387	ENSOARG00000005173	ENSOARG00000011310
ENSOARG00000004391	ENSOARG00000005195	ENSOARG00000011313
ENSOARG00000004412	ENSOARG00000005207	ENSOARG00000011318
ENSOARG00000004423	ENSOARG00000005213	ENSOARG00000011486
ENSOARG00000004426	ENSOARG00000005277	ENSOARG00000011499
ENSOARG00000004471	ENSOARG00000005284	ENSOARG00000011520
ENSOARG00000004483	ENSOARG00000005297	ENSOARG00000011538
ENSOARG00000004529	ENSOARG00000005300	ENSOARG00000011547
ENSOARG00000004530	ENSOARG00000005305	ENSOARG00000011590
ENSOARG00000004532	ENSOARG00000005320	ENSOARG00000011605
ENSOARG00000004543	ENSOARG00000005329	ENSOARG00000011616
ENSOARG00000004546	ENSOARG00000005340	ENSOARG00000011619
ENSOARG00000004549	ENSOARG00000005343	ENSOARG00000011628
ENSOARG00000004567	ENSOARG00000005349	ENSOARG00000011651
ENSOARG00000004571	ENSOARG00000005366	ENSOARG00000011664
ENSOARG00000004593	ENSOARG00000005393	ENSOARG00000011683
ENSOARG00000004672	ENSOARG00000005397	ENSOARG00000011701
ENSOARG00000004678	ENSOARG00000005415	ENSOARG00000011711
ENSOARG00000004693	ENSOARG00000005436	ENSOARG00000011736
ENSOARG00000004700	ENSOARG00000005440	ENSOARG00000011738
ENSOARG00000004721	ENSOARG00000005482	ENSOARG00000011787
ENSOARG00000004724	ENSOARG00000005483	ENSOARG00000011806
ENSOARG00000004744	ENSOARG00000005484	ENSOARG00000011813
ENSOARG00000004753	ENSOARG00000005485	ENSOARG00000011815
ENSOARG00000004766	ENSOARG00000005520	ENSOARG00000011855
ENSOARG00000004769	ENSOARG00000005549	ENSOARG00000011932
ENSOARG00000004770	ENSOARG00000005553	ENSOARG00000011951
ENSOARG00000004778	ENSOARG00000005556	ENSOARG00000011986
ENSOARG00000004781	ENSOARG00000005557	ENSOARG00000012014
ENSOARG00000004793	ENSOARG00000005622	ENSOARG00000012024
ENSOARG00000004794	ENSOARG00000005644	ENSOARG00000012038
ENSOARG00000004799	ENSOARG00000005651	ENSOARG00000012046
ENSOARG00000004828	ENSOARG00000005663	ENSOARG00000012084
ENSOARG00000004829	ENSOARG00000005671	ENSOARG00000012110
ENSOARG00000004884	ENSOARG00000005681	ENSOARG00000012136
ENSOARG00000004904	ENSOARG00000005695	ENSOARG00000012280
ENSOARG00000004918	ENSOARG00000005708	ENSOARG00000012282
ENSOARG00000004929	ENSOARG00000005712	ENSOARG00000012303
ENSOARG00000004965	ENSOARG00000005732	ENSOARG00000012350
ENSOARG00000004976	ENSOARG00000005814	ENSOARG00000012404
ENSOARG00000005002	ENSOARG00000005828	ENSOARG00000012416
ENSOARG00000005045	ENSOARG00000005855	ENSOARG00000012419
ENSOARG00000005047	ENSOARG00000005867	ENSOARG00000012450
ENSOARG00000005067	ENSOARG00000005895	ENSOARG00000012456
ENSOARG00000005173	ENSOARG00000005901	ENSOARG00000012488
ENSOARG00000005195	ENSOARG00000005912	ENSOARG00000012544
ENSOARG00000005207	ENSOARG00000005932	ENSOARG00000012548
ENSOARG00000005213	ENSOARG00000005945	ENSOARG00000012624
ENSOARG00000005277	ENSOARG00000005969	ENSOARG00000012651
ENSOARG00000005284	ENSOARG00000005976	ENSOARG00000012703
ENSOARG00000005297	ENSOARG00000006058	ENSOARG00000012713
ENSOARG00000005300	ENSOARG00000006112	ENSOARG00000012727
ENSOARG00000005305	ENSOARG00000006118	ENSOARG00000012765
ENSOARG00000005320	ENSOARG00000006125	ENSOARG00000012773
ENSOARG00000005329	ENSOARG00000006149	ENSOARG00000012836
ENSOARG00000005340	ENSOARG00000006243	ENSOARG00000012890
ENSOARG00000005343	ENSOARG00000006247	ENSOARG00000012894
ENSOARG00000005349	ENSOARG00000006267	ENSOARG00000012916
ENSOARG00000005360	ENSOARG00000006293	ENSOARG00000012947
ENSOARG00000005366	ENSOARG00000006325	ENSOARG00000012957
ENSOARG00000005384	ENSOARG00000006333	ENSOARG00000012971
ENSOARG00000005393	ENSOARG00000006366	ENSOARG00000013051
ENSOARG00000005397	ENSOARG00000006374	ENSOARG00000013105
ENSOARG00000005415	ENSOARG00000006411	ENSOARG00000013106
ENSOARG00000005425	ENSOARG00000006415	ENSOARG00000013115
ENSOARG00000005435	ENSOARG00000006419	ENSOARG00000013129
ENSOARG00000005436	ENSOARG00000006467	ENSOARG00000013133
ENSOARG00000005451	ENSOARG00000006572	ENSOARG00000013165
ENSOARG00000005463	ENSOARG00000006592	ENSOARG00000013206
ENSOARG00000005482	ENSOARG00000006613	ENSOARG00000013246
ENSOARG00000005484	ENSOARG00000006615	ENSOARG00000013260
ENSOARG00000005485	ENSOARG00000006651	ENSOARG00000013275
ENSOARG00000005508	ENSOARG00000006686	ENSOARG00000013289
ENSOARG00000005511	ENSOARG00000006687	ENSOARG00000013304
ENSOARG00000005516	ENSOARG00000006694	ENSOARG00000013325
ENSOARG00000005520	ENSOARG00000006700	ENSOARG00000013385
ENSOARG00000005549	ENSOARG00000006724	ENSOARG00000013532
ENSOARG00000005553	ENSOARG00000006733	ENSOARG00000013554
ENSOARG00000005557	ENSOARG00000006743	ENSOARG00000013557
ENSOARG00000005622	ENSOARG00000006759	ENSOARG00000013590
ENSOARG00000005651	ENSOARG00000006809	ENSOARG00000013594
ENSOARG00000005663	ENSOARG00000006832	ENSOARG00000013618
ENSOARG00000005671	ENSOARG00000006833	ENSOARG00000013627
ENSOARG00000005681	ENSOARG00000006847	ENSOARG00000013634
ENSOARG00000005695	ENSOARG00000006848	ENSOARG00000013709
ENSOARG00000005708	ENSOARG00000006853	ENSOARG00000013717
ENSOARG00000005712	ENSOARG00000006942	ENSOARG00000013728
ENSOARG00000005732	ENSOARG00000006953	ENSOARG00000013733
ENSOARG00000005761	ENSOARG00000006978	ENSOARG00000013754
ENSOARG00000005781	ENSOARG00000006991	ENSOARG00000013758
ENSOARG00000005800	ENSOARG00000007001	ENSOARG00000013769
ENSOARG00000005814	ENSOARG00000007015	ENSOARG00000013770
ENSOARG00000005828	ENSOARG00000007018	ENSOARG00000013789
ENSOARG00000005855	ENSOARG00000007019	ENSOARG00000013797
ENSOARG00000005867	ENSOARG00000007020	ENSOARG00000013802
ENSOARG00000005895	ENSOARG00000007022	ENSOARG00000013827
ENSOARG00000005901	ENSOARG00000007028	ENSOARG00000013843
ENSOARG00000005932	ENSOARG00000007039	ENSOARG00000013856
ENSOARG00000005945	ENSOARG00000007041	ENSOARG00000013874
ENSOARG00000005969	ENSOARG00000007087	ENSOARG00000013884
ENSOARG00000005976	ENSOARG00000007092	ENSOARG00000013913
ENSOARG00000006058	ENSOARG00000007099	ENSOARG00000013916
ENSOARG00000006104	ENSOARG00000007111	ENSOARG00000013932
ENSOARG00000006112	ENSOARG00000007119	ENSOARG00000013950
ENSOARG00000006118	ENSOARG00000007128	ENSOARG00000013969
ENSOARG00000006267	ENSOARG00000007158	ENSOARG00000013985
ENSOARG00000006293	ENSOARG00000007197	ENSOARG00000013996
ENSOARG00000006325	ENSOARG00000007215	ENSOARG00000014009
ENSOARG00000006333	ENSOARG00000007222	ENSOARG00000014044
ENSOARG00000006366	ENSOARG00000007280	ENSOARG00000014089
ENSOARG00000006374	ENSOARG00000007287	ENSOARG00000014207
ENSOARG00000006411	ENSOARG00000007305	ENSOARG00000014211
ENSOARG00000006415	ENSOARG00000007328	ENSOARG00000014220
ENSOARG00000006465	ENSOARG00000007369	ENSOARG00000014328
ENSOARG00000006467	ENSOARG00000007383	ENSOARG00000014407
ENSOARG00000006570	ENSOARG00000007409	ENSOARG00000014495
ENSOARG00000006572	ENSOARG00000007414	ENSOARG00000014550
ENSOARG00000006592	ENSOARG00000007518	ENSOARG00000014555
ENSOARG00000006613	ENSOARG00000007547	ENSOARG00000014567
ENSOARG00000006617	ENSOARG00000007573	ENSOARG00000014601
ENSOARG00000006651	ENSOARG00000007615	ENSOARG00000014605
ENSOARG00000006686	ENSOARG00000007617	ENSOARG00000014614
ENSOARG00000006700	ENSOARG00000007650	ENSOARG00000014615
ENSOARG00000006724	ENSOARG00000007723	ENSOARG00000014636
ENSOARG00000006733	ENSOARG00000007739	ENSOARG00000014638
ENSOARG00000006743	ENSOARG00000007773	ENSOARG00000014653
ENSOARG00000006809	ENSOARG00000007837	ENSOARG00000014673
ENSOARG00000006832	ENSOARG00000007848	ENSOARG00000014679
ENSOARG00000006833	ENSOARG00000007880	ENSOARG00000014690
ENSOARG00000006847	ENSOARG00000007892	ENSOARG00000014724
ENSOARG00000006853	ENSOARG00000007893	ENSOARG00000014757
ENSOARG00000006942	ENSOARG00000007906	ENSOARG00000014773
ENSOARG00000006953	ENSOARG00000007910	ENSOARG00000014783
ENSOARG00000006991	ENSOARG00000007917	ENSOARG00000014790
ENSOARG00000007018	ENSOARG00000007961	ENSOARG00000014797
ENSOARG00000007019	ENSOARG00000007994	ENSOARG00000014798
ENSOARG00000007020	ENSOARG00000008022	ENSOARG00000014816
ENSOARG00000007022	ENSOARG00000008023	ENSOARG00000014838
ENSOARG00000007028	ENSOARG00000008032	ENSOARG00000014847
ENSOARG00000007039	ENSOARG00000008049	ENSOARG00000014958
ENSOARG00000007087	ENSOARG00000008125	ENSOARG00000014963
ENSOARG00000007092	ENSOARG00000008157	ENSOARG00000015013
ENSOARG00000007099	ENSOARG00000008178	ENSOARG00000015021
ENSOARG00000007119	ENSOARG00000008182	ENSOARG00000015037
ENSOARG00000007158	ENSOARG00000008189	ENSOARG00000015147
ENSOARG00000007197	ENSOARG00000008221	ENSOARG00000015148
ENSOARG00000007215	ENSOARG00000008257	ENSOARG00000015156
ENSOARG00000007222	ENSOARG00000008266	ENSOARG00000015157
ENSOARG00000007280	ENSOARG00000008272	ENSOARG00000015202
ENSOARG00000007287	ENSOARG00000008278	ENSOARG00000015203
ENSOARG00000007328	ENSOARG00000008307	ENSOARG00000015225
ENSOARG00000007369	ENSOARG00000008419	ENSOARG00000015226
ENSOARG00000007383	ENSOARG00000008442	ENSOARG00000015250
ENSOARG00000007409	ENSOARG00000008449	ENSOARG00000015269
ENSOARG00000007414	ENSOARG00000008472	ENSOARG00000015289
ENSOARG00000007505	ENSOARG00000008505	ENSOARG00000015378
ENSOARG00000007547	ENSOARG00000008509	ENSOARG00000015382
ENSOARG00000007573	ENSOARG00000008517	ENSOARG00000015420
ENSOARG00000007599	ENSOARG00000008548	ENSOARG00000015432
ENSOARG00000007615	ENSOARG00000008550	ENSOARG00000015476
ENSOARG00000007617	ENSOARG00000008642	ENSOARG00000015541
ENSOARG00000007650	ENSOARG00000008686	ENSOARG00000015548
ENSOARG00000007723	ENSOARG00000008698	ENSOARG00000015563
ENSOARG00000007739	ENSOARG00000008702	ENSOARG00000015600
ENSOARG00000007807	ENSOARG00000008725	ENSOARG00000015615
ENSOARG00000007837	ENSOARG00000008735	ENSOARG00000015619
ENSOARG00000007880	ENSOARG00000008745	ENSOARG00000015646
ENSOARG00000007886	ENSOARG00000008747	ENSOARG00000015679
ENSOARG00000007892	ENSOARG00000008784	ENSOARG00000015786
ENSOARG00000007893	ENSOARG00000008800	ENSOARG00000015827
ENSOARG00000007906	ENSOARG00000008829	ENSOARG00000015844
ENSOARG00000007910	ENSOARG00000008869	ENSOARG00000015855
ENSOARG00000007961	ENSOARG00000008908	ENSOARG00000015919
ENSOARG00000007994	ENSOARG00000008914	ENSOARG00000015958
ENSOARG00000008022	ENSOARG00000008928	ENSOARG00000015964
ENSOARG00000008023	ENSOARG00000008942	ENSOARG00000016066
ENSOARG00000008032	ENSOARG00000008973	ENSOARG00000016118
ENSOARG00000008049	ENSOARG00000009022	ENSOARG00000016222
ENSOARG00000008125	ENSOARG00000009031	ENSOARG00000016254
ENSOARG00000008157	ENSOARG00000009032	ENSOARG00000016320
ENSOARG00000008178	ENSOARG00000009055	ENSOARG00000016323
ENSOARG00000008182	ENSOARG00000009057	ENSOARG00000016346
ENSOARG00000008189	ENSOARG00000009058	ENSOARG00000016365
ENSOARG00000008257	ENSOARG00000009060	ENSOARG00000016375
ENSOARG00000008272	ENSOARG00000009075	ENSOARG00000016402
ENSOARG00000008278	ENSOARG00000009079	ENSOARG00000016404
ENSOARG00000008307	ENSOARG00000009088	ENSOARG00000016416
ENSOARG00000008419	ENSOARG00000009101	ENSOARG00000016418
ENSOARG00000008441	ENSOARG00000009144	ENSOARG00000016444
ENSOARG00000008442	ENSOARG00000009152	ENSOARG00000016466
ENSOARG00000008449	ENSOARG00000009208	ENSOARG00000016470
ENSOARG00000008472	ENSOARG00000009220	ENSOARG00000016483
ENSOARG00000008505	ENSOARG00000009234	ENSOARG00000016491
ENSOARG00000008509	ENSOARG00000009300	ENSOARG00000016495
ENSOARG00000008517	ENSOARG00000009307	ENSOARG00000016511
ENSOARG00000008548	ENSOARG00000009339	ENSOARG00000016519
ENSOARG00000008550	ENSOARG00000009380	ENSOARG00000016583
ENSOARG00000008566	ENSOARG00000009381	ENSOARG00000016586
ENSOARG00000008642	ENSOARG00000009418	ENSOARG00000016620
ENSOARG00000008686	ENSOARG00000009444	ENSOARG00000016623
ENSOARG00000008698	ENSOARG00000009458	ENSOARG00000016627
ENSOARG00000008725	ENSOARG00000009467	ENSOARG00000016696
ENSOARG00000008745	ENSOARG00000009482	ENSOARG00000016701
ENSOARG00000008747	ENSOARG00000009495	ENSOARG00000016707
ENSOARG00000008784	ENSOARG00000009504	ENSOARG00000016719
ENSOARG00000008800	ENSOARG00000009515	ENSOARG00000016720
ENSOARG00000008829	ENSOARG00000009527	ENSOARG00000016739
ENSOARG00000008869	ENSOARG00000009538	ENSOARG00000016781
ENSOARG00000008908	ENSOARG00000009539	ENSOARG00000016817
ENSOARG00000008914	ENSOARG00000009559	ENSOARG00000016877
ENSOARG00000008928	ENSOARG00000009562	ENSOARG00000016908
ENSOARG00000008942	ENSOARG00000009597	ENSOARG00000016941
ENSOARG00000008968	ENSOARG00000009669	ENSOARG00000016972
ENSOARG00000008973	ENSOARG00000009679	ENSOARG00000016978
ENSOARG00000009022	ENSOARG00000009684	ENSOARG00000017033
ENSOARG00000009031	ENSOARG00000009688	ENSOARG00000017080
ENSOARG00000009032	ENSOARG00000009712	ENSOARG00000017085
ENSOARG00000009047	ENSOARG00000009741	ENSOARG00000017100
ENSOARG00000009055	ENSOARG00000009795	ENSOARG00000017107
ENSOARG00000009060	ENSOARG00000009807	ENSOARG00000017118
ENSOARG00000009075	ENSOARG00000009866	ENSOARG00000017142
ENSOARG00000009079	ENSOARG00000009886	ENSOARG00000017163
ENSOARG00000009088	ENSOARG00000009900	ENSOARG00000017192
ENSOARG00000009101	ENSOARG00000009919	ENSOARG00000017211
ENSOARG00000009144	ENSOARG00000009953	ENSOARG00000017225
ENSOARG00000009152	ENSOARG00000009963	ENSOARG00000017281
ENSOARG00000009208	ENSOARG00000010011	ENSOARG00000017294
ENSOARG00000009220	ENSOARG00000010029	ENSOARG00000017320
ENSOARG00000009234	ENSOARG00000010055	ENSOARG00000017342
ENSOARG00000009299	ENSOARG00000010058	ENSOARG00000017424
ENSOARG00000009300	ENSOARG00000010068	ENSOARG00000017451
ENSOARG00000009307	ENSOARG00000010070	ENSOARG00000017480
ENSOARG00000009339	ENSOARG00000010102	ENSOARG00000017481
ENSOARG00000009373	ENSOARG00000010113	ENSOARG00000017492
ENSOARG00000009380	ENSOARG00000010159	ENSOARG00000017506
ENSOARG00000009381	ENSOARG00000010203	ENSOARG00000017510
ENSOARG00000009418	ENSOARG00000010264	ENSOARG00000017523
ENSOARG00000009435	ENSOARG00000010303	ENSOARG00000017524
ENSOARG00000009444	ENSOARG00000010320	ENSOARG00000017538
ENSOARG00000009458	ENSOARG00000010324	ENSOARG00000017558
ENSOARG00000009467	ENSOARG00000010372	ENSOARG00000017570
ENSOARG00000009473	ENSOARG00000010376	ENSOARG00000017580
ENSOARG00000009482	ENSOARG00000010378	ENSOARG00000017596
ENSOARG00000009488	ENSOARG00000010380	ENSOARG00000017621
ENSOARG00000009495	ENSOARG00000010434	ENSOARG00000017637
ENSOARG00000009501	ENSOARG00000010439	ENSOARG00000017647
ENSOARG00000009504	ENSOARG00000010457	ENSOARG00000017658
ENSOARG00000009515	ENSOARG00000010479	ENSOARG00000017736
ENSOARG00000009523	ENSOARG00000010485	ENSOARG00000017738
ENSOARG00000009538	ENSOARG00000010490	ENSOARG00000017744
ENSOARG00000009539	ENSOARG00000010554	ENSOARG00000017793
ENSOARG00000009559	ENSOARG00000010563	ENSOARG00000017809
ENSOARG00000009562	ENSOARG00000010581	ENSOARG00000017810
ENSOARG00000009597	ENSOARG00000010582	ENSOARG00000017825
ENSOARG00000009669	ENSOARG00000010583	ENSOARG00000017846
ENSOARG00000009679	ENSOARG00000010588	ENSOARG00000017862
ENSOARG00000009688	ENSOARG00000010592	ENSOARG00000017883
ENSOARG00000009712	ENSOARG00000010597	ENSOARG00000017896
ENSOARG00000009741	ENSOARG00000010655	ENSOARG00000017918
ENSOARG00000009795	ENSOARG00000010657	ENSOARG00000017956
ENSOARG00000009799	ENSOARG00000010750	ENSOARG00000017969
ENSOARG00000009807	ENSOARG00000010753	ENSOARG00000017975
ENSOARG00000009866	ENSOARG00000010762	ENSOARG00000018032
ENSOARG00000009900	ENSOARG00000010782	ENSOARG00000018050
ENSOARG00000009919	ENSOARG00000010785	ENSOARG00000018083
ENSOARG00000009933	ENSOARG00000010804	ENSOARG00000018086
ENSOARG00000009963	ENSOARG00000010813	ENSOARG00000018109
ENSOARG00000010011	ENSOARG00000010825	ENSOARG00000018137
ENSOARG00000010029	ENSOARG00000010827	ENSOARG00000018207
ENSOARG00000010055	ENSOARG00000010850	ENSOARG00000018242
ENSOARG00000010058	ENSOARG00000010871	ENSOARG00000018285
ENSOARG00000010068	ENSOARG00000010878	ENSOARG00000018320
ENSOARG00000010070	ENSOARG00000010890	ENSOARG00000018341
ENSOARG00000010102	ENSOARG00000010893	ENSOARG00000018391
ENSOARG00000010113	ENSOARG00000010910	ENSOARG00000018400
ENSOARG00000010159	ENSOARG00000010938	ENSOARG00000018409
ENSOARG00000010203	ENSOARG00000010942	ENSOARG00000018430
ENSOARG00000010273	ENSOARG00000010944	ENSOARG00000018451
ENSOARG00000010320	ENSOARG00000010965	ENSOARG00000018512
ENSOARG00000010324	ENSOARG00000010976	ENSOARG00000018519
ENSOARG00000010376	ENSOARG00000010995	ENSOARG00000018529
ENSOARG00000010378	ENSOARG00000011006	ENSOARG00000018538
ENSOARG00000010380	ENSOARG00000011009	ENSOARG00000018549
ENSOARG00000010439	ENSOARG00000011061	ENSOARG00000018552
ENSOARG00000010457	ENSOARG00000011088	ENSOARG00000018576
ENSOARG00000010485	ENSOARG00000011093	ENSOARG00000018592
ENSOARG00000010490	ENSOARG00000011103	ENSOARG00000018622
ENSOARG00000010554	ENSOARG00000011120	ENSOARG00000018648
ENSOARG00000010563	ENSOARG00000011121	ENSOARG00000018777
ENSOARG00000010581	ENSOARG00000011162	ENSOARG00000018796
ENSOARG00000010582	ENSOARG00000011198	ENSOARG00000018802
ENSOARG00000010583	ENSOARG00000011215	ENSOARG00000018826
ENSOARG00000010588	ENSOARG00000011265	ENSOARG00000018841
ENSOARG00000010592	ENSOARG00000011290	ENSOARG00000018879
ENSOARG00000010655	ENSOARG00000011304	ENSOARG00000018884
ENSOARG00000010657	ENSOARG00000011310	ENSOARG00000018930
ENSOARG00000010753	ENSOARG00000011313	ENSOARG00000018939
ENSOARG00000010762	ENSOARG00000011318	ENSOARG00000019012
ENSOARG00000010782	ENSOARG00000011473	ENSOARG00000019099
ENSOARG00000010785	ENSOARG00000011486	ENSOARG00000019122
ENSOARG00000010813	ENSOARG00000011499	ENSOARG00000019163
ENSOARG00000010825	ENSOARG00000011520	ENSOARG00000019263
ENSOARG00000010827	ENSOARG00000011538	ENSOARG00000019292
ENSOARG00000010871	ENSOARG00000011547	ENSOARG00000019343
ENSOARG00000010878	ENSOARG00000011590	ENSOARG00000019362
ENSOARG00000010890	ENSOARG00000011605	ENSOARG00000019387
ENSOARG00000010893	ENSOARG00000011614	ENSOARG00000019432
ENSOARG00000010910	ENSOARG00000011616	ENSOARG00000019504
ENSOARG00000010938	ENSOARG00000011619	ENSOARG00000019528
ENSOARG00000010956	ENSOARG00000011627	ENSOARG00000019565
ENSOARG00000010965	ENSOARG00000011628	ENSOARG00000019581
ENSOARG00000010976	ENSOARG00000011651	ENSOARG00000019607
ENSOARG00000010995	ENSOARG00000011664	ENSOARG00000019614
ENSOARG00000011006	ENSOARG00000011683	ENSOARG00000019659
ENSOARG00000011040	ENSOARG00000011687	ENSOARG00000019677
ENSOARG00000011081	ENSOARG00000011701	ENSOARG00000019693
ENSOARG00000011088	ENSOARG00000011711	ENSOARG00000019701
ENSOARG00000011093	ENSOARG00000011736	ENSOARG00000019735
ENSOARG00000011103	ENSOARG00000011738	ENSOARG00000019758
ENSOARG00000011118	ENSOARG00000011787	ENSOARG00000019800
ENSOARG00000011120	ENSOARG00000011806	ENSOARG00000019844
ENSOARG00000011121	ENSOARG00000011813	ENSOARG00000019868
ENSOARG00000011162	ENSOARG00000011815	ENSOARG00000019937
ENSOARG00000011215	ENSOARG00000011855	ENSOARG00000019943
ENSOARG00000011265	ENSOARG00000011932	ENSOARG00000019946
ENSOARG00000011290	ENSOARG00000011945	ENSOARG00000019967
ENSOARG00000011304	ENSOARG00000011951	ENSOARG00000019978
ENSOARG00000011310	ENSOARG00000011986	ENSOARG00000020032
ENSOARG00000011313	ENSOARG00000012014	ENSOARG00000020080
ENSOARG00000011318	ENSOARG00000012024	ENSOARG00000020115
ENSOARG00000011405	ENSOARG00000012038	ENSOARG00000020141
ENSOARG00000011486	ENSOARG00000012046	ENSOARG00000020151
ENSOARG00000011499	ENSOARG00000012055	ENSOARG00000020157
ENSOARG00000011520	ENSOARG00000012084	ENSOARG00000020185
ENSOARG00000011538	ENSOARG00000012093	ENSOARG00000020189
ENSOARG00000011547	ENSOARG00000012110	ENSOARG00000020202
ENSOARG00000011590	ENSOARG00000012115	ENSOARG00000020241
ENSOARG00000011605	ENSOARG00000012136	ENSOARG00000020248
ENSOARG00000011616	ENSOARG00000012271	ENSOARG00000020275
ENSOARG00000011619	ENSOARG00000012280	ENSOARG00000020301
ENSOARG00000011620	ENSOARG00000012282	ENSOARG00000020314
ENSOARG00000011628	ENSOARG00000012303	ENSOARG00000020321
ENSOARG00000011651	ENSOARG00000012350	ENSOARG00000020359
ENSOARG00000011664	ENSOARG00000012404	ENSOARG00000020375
ENSOARG00000011672	ENSOARG00000012416	ENSOARG00000020389
ENSOARG00000011683	ENSOARG00000012419	ENSOARG00000020407
ENSOARG00000011701	ENSOARG00000012424	ENSOARG00000020408
ENSOARG00000011711	ENSOARG00000012450	ENSOARG00000020414
ENSOARG00000011736	ENSOARG00000012456	ENSOARG00000020417
ENSOARG00000011738	ENSOARG00000012488	ENSOARG00000020501
ENSOARG00000011787	ENSOARG00000012544	ENSOARG00000020502
ENSOARG00000011806	ENSOARG00000012548	ENSOARG00000020533
ENSOARG00000011813	ENSOARG00000012624	ENSOARG00000020644
ENSOARG00000011815	ENSOARG00000012651	ENSOARG00000020677
ENSOARG00000011822	ENSOARG00000012676	ENSOARG00000020694
ENSOARG00000011855	ENSOARG00000012703	ENSOARG00000020717
ENSOARG00000011924	ENSOARG00000012713	ENSOARG00000020718
ENSOARG00000011932	ENSOARG00000012727	ENSOARG00000020729
ENSOARG00000011951	ENSOARG00000012765	ENSOARG00000020759
ENSOARG00000011986	ENSOARG00000012773	ENSOARG00000020768
ENSOARG00000012014	ENSOARG00000012836	ENSOARG00000020889
ENSOARG00000012024	ENSOARG00000012890	ENSOARG00000020912
ENSOARG00000012038	ENSOARG00000012894	ENSOARG00000020934
ENSOARG00000012046	ENSOARG00000012899	ENSOARG00000021023
ENSOARG00000012084	ENSOARG00000012916	ENSOARG00000021037
ENSOARG00000012110	ENSOARG00000012947	ENSOARG00000021050
ENSOARG00000012136	ENSOARG00000012957	ENSOARG00000021075
ENSOARG00000012280	ENSOARG00000012971	ENSOARG00000021140
ENSOARG00000012282	ENSOARG00000013005	ENSOARG00000021172
ENSOARG00000012283	ENSOARG00000013037	ENSOARG00000021183
ENSOARG00000012303	ENSOARG00000013048	ENSOARG00000021192
ENSOARG00000012350	ENSOARG00000013051	ENSOARG00000021196
ENSOARG00000012390	ENSOARG00000013105	ENSOARG00000021206
ENSOARG00000012404	ENSOARG00000013106	ENSOARG00000021223
ENSOARG00000012416	ENSOARG00000013115	ENSOARG00000021266
ENSOARG00000012419	ENSOARG00000013129	ENSOARG00000021349
ENSOARG00000012450	ENSOARG00000013133	ENSOARG00000021406
ENSOARG00000012456	ENSOARG00000013165	ENSOARG00000021442
ENSOARG00000012488	ENSOARG00000013206	ENSOARG00000021488
ENSOARG00000012536	ENSOARG00000013246	ENSOARG00000021491
ENSOARG00000012544	ENSOARG00000013260	ENSOARG00000021494
ENSOARG00000012548	ENSOARG00000013275	ENSOARG00000021517
ENSOARG00000012582	ENSOARG00000013289	ENSOARG00000021526
ENSOARG00000012589	ENSOARG00000013304	ENSOARG00000021554
ENSOARG00000012624	ENSOARG00000013325	ENSOARG00000021573
ENSOARG00000012651	ENSOARG00000013385	ENSOARG00000021593
ENSOARG00000012703	ENSOARG00000013532	ENSOARG00000021598
ENSOARG00000012713	ENSOARG00000013536	ENSOARG00000021610
ENSOARG00000012727	ENSOARG00000013554	ENSOARG00000021628
ENSOARG00000012765	ENSOARG00000013557	ENSOARG00000021645
ENSOARG00000012773	ENSOARG00000013590	ENSOARG00000021646
ENSOARG00000012836	ENSOARG00000013594	ENSOARG00000021653
ENSOARG00000012837	ENSOARG00000013618	ENSOARG00000021670
ENSOARG00000012890	ENSOARG00000013627	ENSOARG00000021700
ENSOARG00000012894	ENSOARG00000013634	ENSOARG00000021722
ENSOARG00000012897	ENSOARG00000013653	ENSOARG00000021738
ENSOARG00000012916	ENSOARG00000013709	ENSOARG00000021742
ENSOARG00000012947	ENSOARG00000013717	ENSOARG00000021764
ENSOARG00000012957	ENSOARG00000013725	ENSOARG00000021772
ENSOARG00000012971	ENSOARG00000013728	ENSOARG00000021826
ENSOARG00000013051	ENSOARG00000013733	ENSOARG00000021829
ENSOARG00000013105	ENSOARG00000013754	ENSOARG00000021874
ENSOARG00000013106	ENSOARG00000013758	ENSOARG00000021881
ENSOARG00000013115	ENSOARG00000013769	ENSOARG00000021882
ENSOARG00000013129	ENSOARG00000013770	ENSOARG00000021899
ENSOARG00000013133	ENSOARG00000013789	ENSOARG00000021920
ENSOARG00000013165	ENSOARG00000013797	ENSOARG00000021923
ENSOARG00000013206	ENSOARG00000013802	ENSOARG00000021947
ENSOARG00000013223	ENSOARG00000013827	ENSOARG00000021976
ENSOARG00000013232	ENSOARG00000013843	ENSOARG00000022072
ENSOARG00000013246	ENSOARG00000013856	ENSOARG00000022093
ENSOARG00000013260	ENSOARG00000013874	ENSOARG00000022103
ENSOARG00000013275	ENSOARG00000013884	ENSOARG00000022110
ENSOARG00000013289	ENSOARG00000013905	ENSOARG00000022160
ENSOARG00000013304	ENSOARG00000013913	ENSOARG00000022183
ENSOARG00000013325	ENSOARG00000013916	ENSOARG00000022212
ENSOARG00000013385	ENSOARG00000013919	ENSOARG00000022220
ENSOARG00000013532	ENSOARG00000013932	ENSOARG00000022259
ENSOARG00000013541	ENSOARG00000013950	ENSOARG00000022284
ENSOARG00000013554	ENSOARG00000013969	ENSOARG00000022285
ENSOARG00000013557	ENSOARG00000013985	ENSOARG00000022305
ENSOARG00000013590	ENSOARG00000013996	ENSOARG00000022344
ENSOARG00000013594	ENSOARG00000014009	ENSOARG00000022352
ENSOARG00000013618	ENSOARG00000014044	ENSOARG00000022370
ENSOARG00000013627	ENSOARG00000014089	ENSOARG00000022437
ENSOARG00000013634	ENSOARG00000014105	ENSOARG00000022458
ENSOARG00000013709	ENSOARG00000014197	ENSOARG00000022465
ENSOARG00000013717	ENSOARG00000014207	ENSOARG00000022481
ENSOARG00000013728	ENSOARG00000014211	ENSOARG00000022487
ENSOARG00000013733	ENSOARG00000014220	ENSOARG00000022498
ENSOARG00000013754	ENSOARG00000014311	ENSOARG00000022512
ENSOARG00000013758	ENSOARG00000014328	ENSOARG00000022588
ENSOARG00000013769	ENSOARG00000014407	ENSOARG00000022643
ENSOARG00000013770	ENSOARG00000014422	ENSOARG00000022668
ENSOARG00000013789	ENSOARG00000014495	ENSOARG00000022704
ENSOARG00000013797	ENSOARG00000014528	ENSOARG00000022746
ENSOARG00000013802	ENSOARG00000014534	ENSOARG00000022775
ENSOARG00000013827	ENSOARG00000014537	ENSOARG00000022863
ENSOARG00000013843	ENSOARG00000014550	ENSOARG00000022873
ENSOARG00000013849	ENSOARG00000014555	ENSOARG00000022880
ENSOARG00000013856	ENSOARG00000014567	ENSOARG00000022926
ENSOARG00000013874	ENSOARG00000014601	ENSOARG00000022944
ENSOARG00000013884	ENSOARG00000014605	ENSOARG00000022965
ENSOARG00000013891	ENSOARG00000014614	ENSOARG00000022975
ENSOARG00000013913	ENSOARG00000014615	ENSOARG00000023022
ENSOARG00000013916	ENSOARG00000014636	ENSOARG00000023051
ENSOARG00000013932	ENSOARG00000014638	ENSOARG00000023073
ENSOARG00000013950	ENSOARG00000014642	ENSOARG00000023075
ENSOARG00000013969	ENSOARG00000014653	ENSOARG00000023078
ENSOARG00000013985	ENSOARG00000014667	ENSOARG00000023083
ENSOARG00000013996	ENSOARG00000014673	ENSOARG00000023102
ENSOARG00000014002	ENSOARG00000014679	ENSOARG00000023124
ENSOARG00000014009	ENSOARG00000014690	ENSOARG00000023147
ENSOARG00000014044	ENSOARG00000014724	ENSOARG00000023149
ENSOARG00000014089	ENSOARG00000014757	ENSOARG00000023167
ENSOARG00000014151	ENSOARG00000014773	ENSOARG00000023199
ENSOARG00000014184	ENSOARG00000014783	ENSOARG00000023210
ENSOARG00000014207	ENSOARG00000014790	ENSOARG00000023219
ENSOARG00000014211	ENSOARG00000014797	ENSOARG00000023242
ENSOARG00000014220	ENSOARG00000014798	ENSOARG00000023260
ENSOARG00000014265	ENSOARG00000014816	ENSOARG00000023301
ENSOARG00000014328	ENSOARG00000014827	ENSOARG00000023342
ENSOARG00000014407	ENSOARG00000014838	ENSOARG00000023365
ENSOARG00000014417	ENSOARG00000014847	ENSOARG00000023370
ENSOARG00000014493	ENSOARG00000014958	ENSOARG00000023374
ENSOARG00000014495	ENSOARG00000014963	ENSOARG00000023388
ENSOARG00000014550	ENSOARG00000015013	ENSOARG00000023418
ENSOARG00000014555	ENSOARG00000015021	ENSOARG00000023428
ENSOARG00000014567	ENSOARG00000015037	ENSOARG00000023432
ENSOARG00000014601	ENSOARG00000015147	ENSOARG00000023436
ENSOARG00000014605	ENSOARG00000015148	ENSOARG00000023481
ENSOARG00000014614	ENSOARG00000015156	ENSOARG00000023503
ENSOARG00000014615	ENSOARG00000015157	ENSOARG00000023508
ENSOARG00000014636	ENSOARG00000015202	ENSOARG00000023519
[truncated: 4,031 more rows]
