# Supplementary material for: Identification and Characterization of Hypothalamic Alternative Splicing Events and Variants in Ovine Fecundity-Related Genes
Source: Animals (Basel). 2020 Nov 13;10(11):2111. doi: 10.3390/ani10112111 (PMC7698220; doi:10.3390/ani10112111)
Supplement: Supplementary file 1 [file animals-10-02111-s001.zip › Supplementary Materials/Table S4.xlsx]

## Sheet: Sheet1
Genes with AS in PL	Genes with AS in ML	Genes with AS in PL vs. ML	DEGs in PL vs. ML	DEGs with AS in PL vs. ML
5S_rRNA	5S_rRNA	5S_rRNA	COX1	U6
7SK	7SK	7SK	COX3	U1
AADAC	AADAC	AADAC	ND5	ENSOARG00000016781
AADACL3	AADACL3	AADACL3	ENSOARG00000000036	snoMBII-202
AASS	AAR2	AASS	ENSOARG00000000049	TTR
ABCA1	AASS	ABCA1	CPM	ENSOARG00000013932
ABCA13	ABCA1	ABCA13	ENSOARG00000000222	CCL8
ABCA2	ABCA13	ABCA2	ENSOARG00000000246	ENSOARG00000002722
ABCA3	ABCA2	ABCB10	ACKR3	ENSOARG00000016908
ABCB10	ABCB10	ABCB7	ADAMTS7	NRGN
ABCB7	ABCB7	ABCC8	GLRA4	PRL
ABCC4	ABCC8	ABCD2	ENSOARG00000000533	ENSOARG00000008757
ABCC8	ABCD2	ABCD4	ENSOARG00000000551	ASB5
ABCD2	ABCD4	ABCF1	ENSOARG00000000564	C12orf40
ABCD4	ABCF1	ABHD10	ENSOARG00000000607	VNN1
ABCF1	ABHD10	ABHD11	S100A3	ENSOARG00000019281
ABHD10	ABHD11	ABHD13	DEFB123	ASPA
ABHD11	ABHD13	ABHD16A	ENSOARG00000000673	ENSOARG00000013385
ABHD12B	ABHD16A	ABHD3	ENSOARG00000000720	Metazoa_SRP
ABHD13	ABHD3	ABHD4	ENSOARG00000000724	ENSOARG00000015432
ABHD14B	ABHD4	ABHD6	ENSOARG00000000856	ENSOARG00000008800
ABHD16A	ABHD5	ABI1	ENSOARG00000001008	ENSOARG00000001078
ABHD3	ABHD6	ABL2	ENSOARG00000001078	CYR61
ABHD4	ABI1	ABLIM3	ENSOARG00000001129	RAMP3
ABHD6	ABL2	ABR	ENSOARG00000001140	ACAD9
ABHD8	ABLIM3	ABRAXAS2	ACCSL	CPXM2
ABI1	ABR	ABTB2	PTPN20	ENSOARG00000011986
ABL2	ABRAXAS2	ACA59	ENSOARG00000001344	KLF4
ABLIM3	ABTB2	ACA64	DCHS2	ENSOARG00000015072
ABR	ACA59	ACAD11	ENSOARG00000001465	ENSOARG00000000246
ABRAXAS2	ACA64	ACAD8	CRYBB1	RGS11
ABTB2	ACACA	ACAD9	CYP26A1	ITGA4
ACA59	ACAD11	ACADS	ENSOARG00000001701	GNAS-AS1_2
ACA64	ACAD8	ACBD4	BATF	TMPRSS13
ACAD11	ACAD9	ACBD5	FAM170B	ENSOARG00000004721
ACAD8	ACADS	ACBD6	ENSOARG00000002099	BSPH1
ACAD9	ACAN	ACD	ENSOARG00000002143	SNORA70
ACADS	ACBD4	ACER2	PIK3R6	CXCL9
ACAT2	ACBD5	ACO1	OTOG	SNORA73
ACBD3	ACBD6	ACOT11	ADAM33	CXCL10
ACBD4	ACD	ACOT4	IDO1	U3
ACBD5	ACER2	ACOT7	ENSOARG00000002355	SNORD113
ACBD6	ACKR3	ACOT8	ACAD9
ACBD7	ACO1	ACOX1	ENSOARG00000002686
ACD	ACOT11	ACP1	ENSOARG00000002722
ACE	ACOT4	ACP5	ELMO3
ACER2	ACOT7	ACRBP	ENSOARG00000002874
ACO1	ACOT8	ACSF2	ENSOARG00000002941
ACOT11	ACOX1	ACSL1	ENSOARG00000002980
ACOT4	ACP1	ACSL3	ENSOARG00000003000
ACOT7	ACP5	ACSS1	ACTA1
ACOT8	ACRBP	ACSS2	ENSOARG00000003742
ACOX1	ACSF2	ACTG1	GDPD3
ACP1	ACSL1	ACTL6A	CCL4
ACP5	ACSL3	ACTN1	CCDC105
ACRBP	ACSL4	ACTN3	TOM1L1
ACSBG1	ACSS1	ACTR1B	ENSOARG00000004721
ACSF2	ACSS2	ACTRT3	ENSOARG00000004828
ACSL1	ACTA1	ADAM17	ITGBL1
ACSL3	ACTG1	ADAM22	FOXG1
ACSS1	ACTL6A	ADAMTS3	NPAS4
ACSS2	ACTN1	ADAMTS4	AFMID
ACTG1	ACTN3	ADAMTSL1	SLC38A11
ACTL6A	ACTN4	ADAP2	ENSOARG00000005772
ACTN1	ACTR1B	ADAR	ENSOARG00000005851
ACTN3	ACTRT3	ADAT1	ENSOARG00000005897
ACTR1B	ADAM17	ADAT2	LY6G6E
ACTRT3	ADAM19	ADCK2	SIX2
ADAM17	ADAM22	ADCY4	CALCA
ADAM22	ADAMTS3	ADCY9	TTR
ADAMTS1	ADAMTS4	ADD1	LDHD
ADAMTS12	ADAMTSL1	ADGRA2	ENSOARG00000006422
ADAMTS20	ADAP2	ADGRL1	SERPINB13
ADAMTS3	ADAR	ADGRL4	DSG1
ADAMTS4	ADAT1	ADGRV1	ENSOARG00000006565
ADAMTS5	ADAT2	ADH5	ENSOARG00000006617
ADAMTSL1	ADCK2	ADHFE1	TDRD9
ADAP2	ADCY1	ADIPOR1	PIGR
ADAR	ADCY4	ADIRF	ASB5
ADAT1	ADCY8	ADK	CYGB
ADAT2	ADCY9	ADORA3	ITGB6
ADCK2	ADD1	ADPRM	ENSOARG00000007119
ADCY4	ADGRA2	AES	KLF4
ADCY9	ADGRE5	AFF4	TMPRSS13
ADD1	ADGRG2	AGA	ENSOARG00000007375
ADGB	ADGRL1	AGFG2	CRLF2
ADGRA2	ADGRL4	AGMO	SCIN
ADGRB1	ADGRV1	AGPAT2	IL3RA
ADGRB3	ADH5	AGPAT4	GCSAML
ADGRL1	ADHFE1	AHCTF1	C19orf57
ADGRL4	ADIPOR1	AHCYL1	TDGF1
ADGRV1	ADIRF	AHCYL2	ENSOARG00000008241
ADH5	ADK	AHSG	GYG2
ADHFE1	ADM	AIF1	AAED1
ADIPOR1	ADORA3	AIFM1	ENSOARG00000008757
ADIRF	ADPRM	AIFM2	ENSOARG00000008765
ADK	AES	AIG1	ENSOARG00000008800
ADNP	AFAP1L2	AIMP2	ENSOARG00000009042
ADORA3	AFF4	AIP	RASEF
ADPGK	AGA	AK1	ITGAX
ADPRM	AGFG2	AK3	PRL
ADRA1D	AGMO	AK7	CCL27
ADRM1	AGPAT2	AK8	CCL8
AES	AGPAT4	AKAP11	UNC13D
AFF4	AHCTF1	AKAP7	ENSOARG00000009483
AGA	AHCYL1	AKAP8L	ENSOARG00000009552
AGFG2	AHCYL2	AKAP9	CPXM2
AGK	AHSG	AKT1S1	CHRNA2
AGMO	AIDA	ALAS1	GADD45GIP1
AGO1	AIF1	ALDH1A1	FOSB
AGO3	AIFM1	ALDH1L1	ADAM28
AGPAT2	AIFM2	ALDH4A1	ENSOARG00000010175
AGPAT4	AIG1	ALDH5A1	PIWIL2
AHCTF1	AIMP2	ALDH9A1	FREM3
AHCYL1	AIP	ALDOA	ENSOARG00000010937
AHCYL2	AK1	ALKBH1	ENSOARG00000011034
AHSG	AK3	ALKBH6	RGS11
AIF1	AK6	ALKBH7	BSPH1
AIFM1	AK7	ALOX5AP	PDIA2
AIFM2	AK8	ALX1	MYL4
AIG1	AKAP10	AMFR	STEAP4
AIMP2	AKAP11	AMMECR1L	ENSOARG00000011986
AIP	AKAP4	AMT	SLC4A5
AK1	AKAP7	ANGEL2	VWCE
AK3	AKAP8L	ANGPT2	TRPM4
AK7	AKAP9	ANGPTL1	SLC6A16
AK8	AKT1S1	ANGPTL5	ENSOARG00000012893
AKAP11	AKT2	ANGPTL7	TRH
AKAP7	AKT3	ANK3	CGA
AKAP8L	ALAS1	ANKRD13A	ACSM3
AKAP9	ALDH18A1	ANKRD16	ENSOARG00000013385
AKT1S1	ALDH1A1	ANKRD27	CD274
ALAS1	ALDH1A2	ANKRD34C	RAMP3
ALDH1A1	ALDH1A3	ANKRD35	ENSOARG00000013698
ALDH1L1	ALDH1L1	ANKRD40	ENSOARG00000013916
ALDH4A1	ALDH2	ANKRD45	ENSOARG00000013927
ALDH5A1	ALDH3B1	ANKRD54	ENSOARG00000013932
ALDH9A1	ALDH4A1	ANLN	SPATA1
ALDOA	ALDH5A1	ANPEP	KCNIP3
ALG11	ALDH9A1	ANTXR1	MCOLN3
ALKBH1	ALDOA	ANTXR2	C11orf88
ALKBH6	ALG6	ANXA11	CYR61
ALKBH7	ALKBH1	ANXA3	ENSOARG00000014380
ALOX5AP	ALKBH6	ANXA6	VNN1
ALX1	ALKBH7	ANXA9	EOMES
ALYREF	ALOX5AP	AOX1	ENSOARG00000014471
AMFR	ALPL	AP1G1	ENSOARG00000014486
AMMECR1L	ALX1	AP1M1	ENSOARG00000014633
AMT	AMER1	AP1S2	MTTP
ANGEL1	AMFR	AP2S1	ALDH8A1
ANGEL2	AMIGO2	AP3D1	ENSOARG00000014841
ANGPT2	AMMECR1L	AP4B1	CCDC154
ANGPTL1	AMOT	AP5Z1	XPNPEP2
ANGPTL4	AMT	APAF1	SDR16C5
ANGPTL5	ANAPC1	APBA1	ENSOARG00000015072
ANGPTL6	ANGEL2	APC2	THAP6
ANGPTL7	ANGPT2	APCDD1	ENSOARG00000015386
ANK3	ANGPT4	APEX2	ENSOARG00000015427
ANKRD12	ANGPTL1	APH1A	ENSOARG00000015432
ANKRD13A	ANGPTL2	API5	NRGN
ANKRD16	ANGPTL5	APLP1	COMMD6
ANKRD27	ANGPTL7	APLP2	ENSOARG00000015896
ANKRD34C	ANK3	APOD	OVAR-DRB3
ANKRD35	ANKH	APOOL	ENSOARG00000016231
ANKRD37	ANKRD13A	APP	GLP1R
ANKRD40	ANKRD16	APPBP2	CXCL9
ANKRD45	ANKRD27	AQP11	ENSOARG00000016595
ANKRD54	ANKRD34C	AQP4	CXCL10
ANLN	ANKRD35	AQP5	ENSOARG00000016639
ANO3	ANKRD40	ARAP2	ITGB7
ANPEP	ANKRD45	ARCN1	CXCL11
ANTXR1	ANKRD49	ARF5	ENSOARG00000016781
ANTXR2	ANKRD54	ARFGAP3	ASPA
ANXA11	ANKS3	ARFGEF1	ITGA4
ANXA3	ANLN	ARFRP1	ENSOARG00000016908
ANXA6	ANO1	ARHGAP1	PDE6B
ANXA9	ANOS1	ARHGAP21	ENSOARG00000017006
AOX1	ANPEP	ARHGAP22	ENSOARG00000017031
AP1G1	ANTXR1	ARHGAP24	POU1F1
AP1M1	ANTXR2	ARHGAP31	NPHS2
AP1S2	ANXA11	ARHGAP35	ENSOARG00000017123
AP2S1	ANXA3	ARHGAP4	ENSOARG00000017145
AP3D1	ANXA6	ARHGAP45	NR4A1
AP4B1	ANXA9	ARHGAP6	CRH
AP5M1	AOX1	ARHGEF12	RAB26
AP5Z1	AP1AR	ARHGEF3	CXCL13
APAF1	AP1G1	ARHGEF4	C11orf91
APBA1	AP1M1	ARHGEF9	ENSOARG00000017981
APC2	AP1S2	ARID2	ENSOARG00000018033
APCDD1	AP2A1	ARL13B	ANGPTL8
APEX2	AP2S1	ARL16	RNF112
APH1A	AP3D1	ARL3	SLCO6A1
API5	AP4B1	ARL6IP1	ENSOARG00000018554
APLP1	AP5Z1	ARL6IP6	CRTAM
APLP2	APAF1	ARMC5	NLRC5
APMAP	APBA1	ARMC7	ASZ1
APOD	APC2	ARMCX1	RBM44
APOOL	APCDD1	ARMCX2	IL2RB
APOPT1	APEX2	ARMCX6	ENSOARG00000019281
APP	APH1A	ARNT2	ENSOARG00000019443
APPBP2	APH1B	ARPC4	TDRD15
APRT	API5	ARPP21	TRAV16
AQP11	APLF	ARRB2	TRAV5
AQP4	APLP1	ARRDC2	MOV10L1
AQP5	APLP2	ARSA	ENSOARG00000019721
ARAP2	APOD	ARSB	ENSOARG00000019913
ARCN1	APOM	ASAP2	C12orf40
ARF4	APOOL	ASB11	CD2
ARF5	APP	ASB5	CD8B
ARFGAP3	APPBP2	ASB7	DAPK2
ARFGEF1	AQP11	ASF1A	ALDH1A2
ARFRP1	AQP4	ASH1L	DNAAF4
ARHGAP1	AQP5	ASIC1	WDR72
ARHGAP20	ARAP2	ASPA	snoMBII-202
ARHGAP21	ARCN1	ASPHD1	SNORD113
ARHGAP22	ARF5	ASPHD2	U3
ARHGAP24	ARFGAP3	ASPN	SNORA70
ARHGAP31	ARFGEF1	ASXL1	GNAS-AS1_2
ARHGAP35	ARFRP1	ATAD5	SNORA73
ARHGAP4	ARHGAP1	ATE1	RNase_MRP
ARHGAP45	ARHGAP21	ATF3	U6
ARHGAP5	ARHGAP22	ATF6B	Metazoa_SRP
ARHGAP6	ARHGAP24	ATF7IP	U6
ARHGEF12	ARHGAP31	ATG12	oar-let-7a
ARHGEF19	ARHGAP35	ATG13	U1
ARHGEF3	ARHGAP4	ATG4A	SNORD113
ARHGEF4	ARHGAP45	ATG5	SNORD113
ARHGEF9	ARHGAP6	ATL2	U3
ARID2	ARHGEF12	ATOX1	ENSOARG00000024521
ARL13B	ARHGEF2	ATP10A	Six3os1_2
ARL16	ARHGEF3	ATP13A3	SNORND104
ARL3	ARHGEF4	ATP1A1	U6
ARL6IP1	ARHGEF9	ATP1A2	U1
ARL6IP5	ARID2	ATP1B1	ENSOARG00000024870
ARL6IP6	ARID4A	ATP1B2	ENSOARG00000025169
ARMC5	ARIH2	ATP1B3
ARMC7	ARL1	ATP2B1
ARMC9	ARL10	ATP2C1
ARMCX1	ARL11	ATP5G1
ARMCX2	ARL13B	ATP5G2
ARMCX6	ARL16	ATP5H
ARNT2	ARL3	ATP5S
ARPC4	ARL4A	ATP6AP1
ARPP21	ARL6IP1	ATP6V0A1
ARRB2	ARL6IP6	ATP6V0B
ARRDC2	ARMC4	ATP6V0D1
ARSA	ARMC5	ATP6V1D
ARSB	ARMC7	ATP6V1E1
ASAP2	ARMCX1	ATP6V1F
ASB11	ARMCX2	ATP8A1
ASB5	ARMCX6	ATRN
ASB7	ARNT2	ATRX
ASCC2	ARPC3	ATXN2L
ASF1A	ARPC4	ATXN7L3
ASH1L	ARPP21	AVPR1A
ASIC1	ARRB1	AZI2
ASPA	ARRB2	B3GALNT1
ASPHD1	ARRDC2	B3GALT1
ASPHD2	ARSA	B3GALT2
ASPN	ARSB	B3GALT5
ASXL1	ARSG	B3GAT2
ASZ1	ASAP2	B3GNT7
ATAD5	ASB11	B4GALT1
ATE1	ASB5	B4GALT2
ATF3	ASB7	B4GALT6
ATF6B	ASB8	B4GAT1
ATF7IP	ASF1A	B9D1
ATG12	ASH1L	BACE2
ATG13	ASIC1	BAG1
ATG2A	ASNA1	BAG2
ATG4A	ASPA	BAG3
ATG5	ASPHD1	BAHD1
ATG9B	ASPHD2	BAIAP3
ATL2	ASPN	BAMBI
ATL3	ASS1	BANK1
ATOX1	ASXL1	BBS10
ATP10A	ATAD5	BBS5
ATP13A3	ATE1	BCAP31
ATP1A1	ATF3	BCAR3
ATP1A2	ATF6B	BCAS4
ATP1B1	ATF7IP	BCAT1
ATP1B2	ATG12	BCAT2
ATP1B3	ATG13	BCHE
ATP23	ATG16L1	BCL10
ATP2B1	ATG4A	BCL11A
ATP2C1	ATG4D	BCL2L1
ATP5G1	ATG5	BCL7A
ATP5G2	ATIC	BCL7B
ATP5H	ATL2	BCLAF3
ATP5S	ATOX1	BCO2
ATP6AP1	ATP10A	BDH2
ATP6AP2	ATP11B	BEX3
ATP6V0A1	ATP13A3	BEX5
ATP6V0B	ATP1A1	BGN
ATP6V0D1	ATP1A2	BHLHE40
ATP6V1D	ATP1B1	BICC1
ATP6V1E1	ATP1B2	BICD1
ATP6V1F	ATP1B3	BICD2
ATP6V1H	ATP2B1	BICDL1
ATP7A	ATP2C1	BICRAL
ATP8A1	ATP5B	BIN2
ATRN	ATP5D	BLCAP
ATRX	ATP5G1	BLNK
ATXN2L	ATP5G2	BLOC1S2
ATXN7L3	ATP5H	BLZF1
AUP1	ATP5S	BMP2
AVPR1A	ATP6AP1	BMP4
AXL	ATP6V0A1	BMP5
AZI2	ATP6V0A2	BMP7
B3GALNT1	ATP6V0A4	BMPER
B3GALT1	ATP6V0B	BMT2
B3GALT2	ATP6V0D1	BNIP1
B3GALT5	ATP6V1C2	BOP1
B3GAT2	ATP6V1D	BORCS5
B3GNT7	ATP6V1E1	BPTF
B4GALT1	ATP6V1F	BRD1
B4GALT2	ATP8A1	BRD2
B4GALT6	ATP8B1	BRD4
B4GAT1	ATP9B	BRD9
B9D1	ATPIF1	BRF1
BACE2	ATRN	BRF2
BAG1	ATRX	BRI3
BAG2	ATXN1L	BRIX1
BAG3	ATXN2L	BRPF1
BAHD1	ATXN7L1	BRS3
BAIAP3	ATXN7L3	BRWD1
BAMBI	AVL9	BRWD3
BANK1	AVPR1A	BSG
BBOF1	AZI2	BSPH1
BBS10	B3GALNT1	BTBD17
BBS5	B3GALT1	BTBD2
BCAM	B3GALT2	BTBD6
BCAP31	B3GALT5	BTG3
BCAR3	B3GAT2	BTK
BCAS4	B3GNT7	BUD23
BCAT1	B4GALNT1	BZW2
BCAT2	B4GALNT4	C10orf10
BCHE	B4GALT1	C10orf35
BCL10	B4GALT2	C11orf58
BCL11A	B4GALT6	C11orf63
BCL2L1	B4GAT1	C11orf70
BCL3	B9D1	C11orf84
BCL7A	BACE2	C12orf10
BCL7B	BAD	C12orf40
BCLAF3	BAG1	C12orf57
BCO2	BAG2	C12orf66
BDH2	BAG3	C14orf132
BEAN1	BAG5	C14orf166
BEX3	BAHD1	C14orf28
BEX5	BAIAP2L1	C14orf37
BGN	BAIAP3	C15orf59
BHLHE40	BAMBI	C15orf61
BICC1	BANK1	C15orf65
BICD1	BARD1	C16orf52
BICD2	BARHL2	C16orf72
BICDL1	BBS10	C18orf25
BICRAL	BBS5	C18orf54
BIN2	BBX	C19orf25
BLCAP	BCAP31	C19orf53
BLNK	BCAR3	C19orf66
BLOC1S2	BCAS4	C19orf68
BLZF1	BCAT1	C1GALT1
BMP2	BCAT2	C1orf123
BMP4	BCHE	C1orf131
BMP5	BCL10	C1orf189
BMP7	BCL11A	C1orf228
BMPER	BCL2L1	C1orf50
BMPR1B	BCL2L15	C1orf54
BMT2	BCL2L2-PABPN1	C1orf64
BNIP1	BCL7A	C1orf74
BOP1	BCL7B	C1QBP
BORCS5	BCLAF3	C1QTNF1
BPTF	BCO2	C1QTNF7
BRAF	BDH2	C2CD2L
BRD1	BEX3	C2orf40
BRD2	BEX5	C4orf36
BRD4	BFSP1	C4orf46
BRD9	BGN	C5AR1
BRF1	BHLHE40	C5orf15
BRF2	BICC1	C5orf22
BRI3	BICD1	C5orf24
BRINP1	BICD2	C5orf49
BRIX1	BICDL1	C6orf118
BRPF1	BICRAL	C6orf203
BRS3	BIN2	C7orf26
BRWD1	BLCAP	C7orf43
BRWD3	BLNK	C7orf61
BSCL2	BLOC1S2	C7orf73
BSG	BLZF1	C8orf34
BSPH1	BMP2	C8orf37
BTBD17	BMP4	C8orf82
BTBD2	BMP5	C8orf88
BTBD6	BMP7	C8orf89
BTG2	BMPER	C9orf64
BTG3	BMT2	C9orf72
BTK	BNIP1	C9orf85
BUD23	BOP1	CA2
BZW2	BORCS5	CA5B
C10orf10	BPGM	CAB39
C10orf35	BPTF	CABIN1
C11orf1	BRD1	CACFD1
C11orf49	BRD2	CACHD1
C11orf58	BRD4	CACNB1
C11orf63	BRD9	CACNB3
C11orf70	BRF1	CACNG2
C11orf84	BRF2	CACNG3
C11orf88	BRI3	CACYBP
C11orf97	BRIX1	CADM2
C12orf10	BRPF1	CALB2
C12orf40	BRPF3	CALU
C12orf45	BRS3	CALY
C12orf49	BRWD1	CAMK2D
C12orf57	BRWD3	CAMK2G
C12orf66	BSG	CAMK4
C12orf73	BSPH1	CAMKK1
C14orf132	BTBD17	CAMKK2
C14orf166	BTBD2	CAMLG
C14orf28	BTBD6	CAMSAP2
C14orf37	BTG3	CAMSAP3
C14orf93	BTK	CAMTA1
C15orf39	BUD23	CAND1
C15orf59	BZW2	CAND2
C15orf61	C10orf10	CANX
C15orf65	C10orf35	CAP1
C16orf52	C11orf58	CAPG
C16orf72	C11orf63	CAPN7
C17orf62	C11orf70	CAPNS1
C18orf25	C11orf84	CAPRIN2
C18orf54	C11orf87	CARF
C19orf25	C12orf10	CARHSP1
C19orf53	C12orf40	CARNMT1
C19orf66	C12orf57	CASC3
C19orf68	C12orf66	CASK
C1GALT1	C14orf132	CASKIN2
C1orf115	C14orf166	CASP3
C1orf123	C14orf28	CASP9
C1orf131	C14orf37	CATIP
C1orf189	C15orf41	CAV2
C1orf21	C15orf59	CAVIN2
C1orf228	C15orf61	CBLL1
C1orf50	C15orf65	CBLN1
C1orf54	C16orf52	CBLN3
C1orf64	C16orf72	CBLN4
C1orf74	C18orf25	CBR3
C1QBP	C18orf54	CBX7
C1QC	C19orf25	CBX8
C1QTNF1	C19orf53	CCBE1
C1QTNF6	C19orf66	CCDC117
C1QTNF7	C19orf68	CCDC12
C2CD2L	C19orf84	CCDC121
C2CD5	C1GALT1	CCDC127
C2orf40	C1orf109	CCDC13
C2orf49	C1orf122	CCDC14
C2orf73	C1orf123	CCDC170
C3orf49	C1orf131	CCDC173
C4orf36	C1orf189	CCDC187
C4orf46	C1orf228	CCDC189
C5AR1	C1orf50	CCDC191
C5orf15	C1orf54	CCDC22
C5orf22	C1orf64	CCDC50
C5orf24	C1orf74	CCDC62
C5orf49	C1QBP	CCDC65
C6orf118	C1QTNF1	CCDC66
C6orf203	C1QTNF7	CCDC81
C7orf26	C20orf196	CCDC88A
C7orf43	C2CD2L	CCDC88B
C7orf61	C2orf40	CCKBR
C7orf73	C2orf68	CCL2
C8orf34	C2orf80	CCL25
C8orf37	C2orf88	CCL5
C8orf82	C3orf38	CCL8
C8orf88	C3orf67	CCNA1
C8orf89	C3orf70	CCNA2
C9orf135	C4orf36	CCNC
C9orf64	C4orf46	CCND2
C9orf72	C5AR1	CCNE1
C9orf85	C5orf15	CCNT1
CA13	C5orf22	CCNT2
CA2	C5orf24	CCNY
CA5B	C5orf49	CCNYL1
CAB39	C6orf118	CCR1
CABIN1	C6orf203	CCS
CACFD1	C7orf26	CCSER2
CACHD1	C7orf43	CCT5
CACNA1C	C7orf61	CCT7
CACNA1S	C7orf73	CCT8
CACNB1	C8orf34	CD14
CACNB3	C8orf37	CD164
CACNG2	C8orf82	CD180
CACNG3	C8orf88	CD1D
CACNG4	C8orf89	CD2AP
CACNG7	C9orf116	CD302
CACUL1	C9orf43	CD47
CACYBP	C9orf64	CD5
CADM2	C9orf72	CD52
CALB2	C9orf85	CD53
CALML4	CA2	CD59
CALR	CA5B	CD83
CALU	CAB39	CD93
CALY	CABIN1	CD99L2
CAMK2D	CACFD1	CDAN1
CAMK2G	CACHD1	CDC123
CAMK4	CACNB1	CDC25B
CAMKK1	CACNB3	CDC27
CAMKK2	CACNG2	CDC34
CAMLG	CACNG3	CDC42BPB
CAMSAP1	CACNG5	CDC5L
CAMSAP2	CACYBP	CDC73
CAMSAP3	CADM1	CDCP1
CAMTA1	CADM2	CDH2
CAND1	CALB2	CDH9
CAND2	CALU	CDIPT
CANX	CALY	CDK12
CAP1	CAMK2D	CDK13
CAPG	CAMK2G	CDK15
CAPN15	CAMK4	CDK17
CAPN7	CAMKK1	CDK2
CAPNS1	CAMKK2	CDK20
CAPRIN2	CAMLG	CDK2AP2
CARD11	CAMSAP2	CDK3
CARF	CAMSAP3	CDK5
CARHSP1	CAMTA1	CDK5RAP1
CARM1	CAND1	CDK6
CARNMT1	CAND2	CDKL4
CASC3	CANX	CDKN1B
CASK	CAP1	CDKN2AIP
CASKIN2	CAPG	CDKN2C
CASP3	CAPN10	CDKN2D
CASP7	CAPN7	CELF2
CASP9	CAPNS1	CELF5
CASS4	CAPRIN2	CELSR1
CAST	CARD6	CENPB
CATIP	CARF	CENPC
CAV2	CARHSP1	CENPE
CAVIN2	CARMIL1	CENPM
CBLB	CARNMT1	CENPP
CBLL1	CARTPT	CENPS
CBLN1	CASC1	CEP112
CBLN3	CASC3	CEP126
CBLN4	CASK	CEP41
CBR3	CASKIN2	CEP57
CBX7	CASP3	CEP68
CBX8	CASP4	CEP70
CCBE1	CASP6	CEP89
CCDC117	CASP9	CEP97
CCDC12	CATIP	CEPT1
CCDC121	CAV1	CFAP161
CCDC127	CAV2	CFAP20
CCDC13	CAVIN2	CFAP52
CCDC136	CBLL1	CFAP53
CCDC14	CBLN1	CFD
CCDC157	CBLN3	CFI
CCDC170	CBLN4	CGGBP1
CCDC171	CBR3	CGN
CCDC173	CBX2	CGRRF1
CCDC187	CBX7	CHAC2
CCDC189	CBX8	CHAF1A
CCDC191	CCBE1	CHCHD1
CCDC22	CCDC113	CHCHD4
CCDC40	CCDC117	CHFR
CCDC50	CCDC12	CHI3L1
CCDC62	CCDC121	CHIC1
CCDC65	CCDC127	CHM
CCDC66	CCDC13	CHML
CCDC80	CCDC14	CHMP1A
CCDC81	CCDC148	CHMP4B
CCDC88A	CCDC151	CHMP4C
CCDC88B	CCDC170	CHN2
CCER2	CCDC173	CHODL
CCKBR	CCDC187	CHORDC1
CCL2	CCDC189	CHP1
CCL25	CCDC191	CHP2
CCL5	CCDC22	CHPF2
CCL8	CCDC50	CHRM5
CCNA1	CCDC62	CHRNA6
CCNA2	CCDC65	CHRNA7
CCNB1IP1	CCDC66	CHRNB2
CCNC	CCDC81	CHST11
CCND2	CCDC82	CHST9
CCNE1	CCDC88A	CHSY1
CCNE2	CCDC88B	CHUK
CCNT1	CCKBR	CHURC1
CCNT2	CCL14	CHURC1-FNTB
CCNY	CCL2	CIAO1
CCNYL1	CCL25	CIAPIN1
CCR1	CCL5	CIB1
CCS	CCL8	CIDEA
CCSER2	CCNA1	CINP
CCT5	CCNA2	CISD1
CCT7	CCNC	CISD2
CCT8	CCND2	CISH
CD14	CCNE1	CITED1
CD164	CCNT1	CKAP2
CD180	CCNT2	CKAP2L
CD1D	CCNY	CKAP4
CD200	CCNYL1	CLCN3
CD247	CCR1	CLCN6
CD2AP	CCS	CLDN1
CD300E	CCSER2	CLDN11
CD302	CCT3	CLDND1
CD320	CCT5	CLEC3B
CD3G	CCT6B	CLGN
CD47	CCT7	CLHC1
CD5	CCT8	CLIC2
CD52	CD14	CLIC4
CD53	CD164	CLIC5
CD59	CD164L2	CLK4
CD83	CD180	CLPB
CD86	CD1D	CLPP
CD93	CD2	CLPTM1
CD99L2	CD22	CLPX
CDAN1	CD2AP	CLSTN3
CDC123	CD302	CLUAP1
CDC14B	CD3D	CMKLR1
CDC25B	CD3EAP	CMPK1
CDC27	CD40	CMTM3
CDC34	CD47	CMTM7
CDC42BPA	CD5	CMTR1
CDC42BPB	CD52	CMTR2
CDC5L	CD53	CNIH4
CDC73	CD59	CNKSR2
CDCP1	CD83	CNMD
CDH11	CD93	CNN2
CDH18	CD99L2	CNNM4
CDH2	CDA	CNOT11
CDH7	CDAN1	CNOT3
CDH9	CDC123	CNOT4
CDIPT	CDC25B	CNOT6L
CDK12	CDC27	CNOT7
CDK13	CDC34	CNOT9
CDK15	CDC37	CNPPD1
CDK17	CDC37L1	CNST
CDK19	CDC42BPB	CNTN5
CDK2	CDC5L	CNTNAP1
CDK20	CDC73	COA7
CDK2AP2	CDCA7	COASY
CDK3	CDCA7L	COBLL1
CDK5	CDCP1	COG2
CDK5RAP1	CDH1	COG4
CDK5RAP3	CDH2	COG7
CDK6	CDH20	COL11A1
CDK9	CDH9	COL11A2
CDKL4	CDIPT	COL14A1
CDKN1B	CDK12	COL18A1
CDKN2AIP	CDK13	COL1A1
CDKN2B-AS_3	CDK15	COL3A1
CDKN2C	CDK17	COL4A3BP
CDKN2D	CDK2	COL5A1
CDON	CDK20	COL7A1
CDV3	CDK2AP2	COL9A2
CELF2	CDK3	COLGALT2
CELF5	CDK5	COMMD1
CELSR1	CDK5RAP1	COMMD10
CELSR2	CDK6	COMMD2
CENPB	CDK8	COMMD3
CENPC	CDKL4	COMMD4
CENPE	CDKN1B	COPA
CENPF	CDKN2AIP	COPG1
CENPH	CDKN2C	COPS5
CENPK	CDKN2D	COPS6
CENPM	CDYL2	COPS8
CENPP	CELF1	COPZ1
CENPS	CELF2	COPZ2
CEP112	CELF5	COQ10B
CEP126	CELSR1	COQ2
CEP131	CELSR3	COQ4
CEP41	CENPB	COQ6
CEP57	CENPC	COQ7
CEP68	CENPE	COQ9
CEP70	CENPM	CORO1A
CEP78	CENPP	CORO2B
CEP83	CENPS	COTL1
CEP89	CEP112	COX11
CEP97	CEP126	COX14
CEPT1	CEP295	COX18
CFAP126	CEP295NL	COX20
CFAP157	CEP41	COX5B
CFAP161	CEP57	COX6A2
CFAP20	CEP57L1	COX6B1
CFAP52	CEP68	COX7A1
CFAP53	CEP70	CPEB1
CFD	CEP89	CPEB4
CFDP1	CEP97	CPED1
CFI	CEPT1	CPLX3
CGGBP1	CFAP161	CPNE6
CGN	CFAP20	CPOX
CGRRF1	CFAP52	CPSF3
CHAC2	CFAP53	CPSF6
CHAF1A	CFAP58	CPT2
CHCHD1	CFD	CPXM1
CHCHD4	CFI	CPXM2
CHCHD5	CFLAR	CRABP1
CHEK2	CGGBP1	CRAMP1
CHFR	CGN	CREB1
CHI3L1	CGRRF1	CREB3L3
CHIC1	CHAC2	CREBRF
CHM	CHAF1A	CRLS1
CHML	CHCHD1	CROCC
CHMP1A	CHCHD2	CRTC3
CHMP4B	CHCHD4	CRYAB
CHMP4C	CHCHD7	CRYBG1
CHN2	CHFR	CRYL1
CHODL	CHI3L1	CRYM
CHORDC1	CHIC1	CSF1R
CHP1	CHM	CSMD3
CHP2	CHML	CSNK1D
CHPF2	CHMP1A	CSNK1G2
CHRM5	CHMP4B	CSPG5
CHRNA6	CHMP4C	CSRNP1
CHRNA7	CHN2	CSRNP2
CHRNB2	CHODL	CTBP1
CHST11	CHORDC1	CTDP1
CHST9	CHP1	CTDSP1
CHSY1	CHP2	CTDSP2
CHTF18	CHPF2	CTDSPL2
CHUK	CHRM2	CTGF
CHURC1	CHRM5	CTH
CHURC1-FNTB	CHRNA2	CTHRC1
CIAO1	CHRNA6	CTNNBL1
CIAPIN1	CHRNA7	CTSA
CIB1	CHRNB2	CTSC
CIDEA	CHST11	CTSF
CINP	CHST14	CTSL
CISD1	CHST9	CTSS
CISD2	CHSY1	CTTN
CISH	CHUK	CTXN2
CITED1	CHURC1	CTXN3
CKAP2	CHURC1-FNTB	CUL2
CKAP2L	CIAO1	CUL3
CKAP4	CIAPIN1	CUL5
CKS1B	CIB1	CWC25
CLCN3	CIDEA	CWF19L2
CLCN6	CINP	CXCL10
CLDN1	CISD1	CXCL14
CLDN10	CISD2	CXCL9
CLDN11	CISH	CXCR4
CLDND1	CITED1	CXorf21
CLEC3B	CKAP2	CXorf36
CLGN	CKAP2L	CXorf56
CLHC1	CKAP4	CYB5B
CLIC2	CLCN3	CYB5D1
CLIC4	CLCN6	CYB5R1
CLIC5	CLDN1	CYBA
CLK4	CLDN11	CYFIP2
CLPB	CLDN12	CYP24A1
CLPP	CLDN15	CYP2U1
CLPTM1	CLDN3	CYP39A1
CLPX	CLDND1	CYP4V2
CLSTN3	CLEC1B	CYP4X1
CLUAP1	CLEC3B	CYP7B1
CMKLR1	CLGN	CYR61
CMPK1	CLHC1	CYTH4
CMTM3	CLIC2	CYTIP
CMTM7	CLIC4	CYTL1
CMTR1	CLIC5	D2HGDH
CMTR2	CLK4	DAB2
CNDP2	CLMN	DAGLB
CNIH3	CLPB	DAPP1
CNIH4	CLPP	DAW1
CNKSR2	CLPTM1	DAZAP2
CNMD	CLPX	DBR1
CNN2	CLSTN3	DBX2
CNNM4	CLTB	DCAF1
CNOT11	CLUAP1	DCAF13
CNOT3	CMKLR1	DCAF16
CNOT4	CMPK1	DCAF6
CNOT6L	CMTM3	DCAF7
CNOT7	CMTM7	DCBLD2
CNOT9	CMTR1	DCC
CNPPD1	CMTR2	DCK
CNST	CNEP1R1	DCLK3
CNTN3	CNIH1	DCLRE1A
CNTN5	CNIH4	DCP1B
CNTNAP1	CNKSR2	DCTN4
COA7	CNMD	DCTPP1
COASY	CNN1	DCUN1D3
COBLL1	CNN2	DDA1
COG2	CNNM4	DDAH1
COG4	CNOT11	DDB2
COG7	CNOT3	DDIT4L
COL10A1	CNOT4	DDO
COL11A1	CNOT6L	DDOST
COL11A2	CNOT7	DDRGK1
COL14A1	CNOT9	DDX18
COL18A1	CNPPD1	DDX21
COL1A1	CNST	DDX23
COL3A1	CNTN5	DDX39B
COL4A3BP	CNTNAP1	DDX41
COL5A1	COA5	DDX5
COL7A1	COA7	DDX52
COL9A2	COASY	DDX55
COLGALT2	COBLL1	DDX59
COMMD1	COG2	DEAF1
COMMD10	COG4	DEDD2
COMMD2	COG6	DEF6
COMMD3	COG7	DEGS2
COMMD4	COL11A1	DENND6A
COMMD5	COL11A2	DERL2
COPA	COL14A1	DET1
COPE	COL18A1	DFNB59
COPG1	COL1A1	DGAT1
COPS5	COL27A1	DGKD
COPS6	COL3A1	DGKH
COPS8	COL4A3	DGKI
COPZ1	COL4A3BP	DGKK
COPZ2	COL5A1	DGKQ
COQ10B	COL6A1	DGUOK
COQ2	COL7A1	DHCR24
COQ4	COL9A2	DHPS
COQ6	COLCA2	DHX34
COQ7	COLGALT2	DHX40
COQ9	COMMD1	DHX58
CORO1A	COMMD10	DHX8
CORO2B	COMMD2	DIABLO
COTL1	COMMD3	DIP2C
COX11	COMMD4	DIRAS3
COX14	COPA	DIS3
COX18	COPG1	DIS3L
COX19	COPS2	DISP1
COX20	COPS5	DISP2
COX5B	COPS6	DIXDC1
COX6A2	COPS8	DKK2
COX6B1	COPZ1	DLAT
COX7A1	COPZ2	DLC1
CPE	COQ10A	DLEU1_1
CPEB1	COQ10B	DLG1
CPEB4	COQ2	DLG2
CPED1	COQ4	DLK2
CPLX3	COQ6	DLL1
CPNE2	COQ7	DLL4
CPNE6	COQ9	DLST
CPOX	CORO1A	DLX1
CPSF3	CORO2B	DLX6
CPSF6	COTL1	DMAC1
CPT1B	COX11	DMAC2
CPT2	COX14	DMAP1
CPXM1	COX18	DMP1
CPXM2	COX20	DMWD
CPZ	COX5B	DMXL2
CRABP1	COX6A1	DNAAF1
CRAMP1	COX6A2	DNAAF2
CREB1	COX6B1	DNAJA3
CREB3L3	COX7A1	DNAJA4
CREBRF	CPEB1	DNAJB1
CRLS1	CPEB4	DNAJB12
CROCC	CPED1	DNAJC18
CRTAP	CPLX3	DNAJC5
CRTC3	CPNE6	DNAJC7
CRYAB	CPOX	DNASE2
CRYBG1	CPSF3	DNTTIP1
CRYL1	CPSF6	DOCK10
CRYM	CPT2	DOCK4
CSF1R	CPXM1	DOK1
CSMD3	CPXM2	DONSON
CSNK1D	CRABP1	DOPEY1
CSNK1G2	CRAMP1	DPCD
CSPG5	CREB1	DPF2
CSRNP1	CREB3L1	DPH6
CSRNP2	CREB3L3	DPH7
CST6	CREBRF	DPM3
CSTF1	CRELD2	DPP10
CSTF2	CRLS1	DPY19L1
CTBP1	CROCC	DPYD
CTC1	CRTC3	DPYSL5
CTDP1	CRYAB	DQA
CTDSP1	CRYBG1	DR1
CTDSP2	CRYL1	DRAM1
CTDSPL2	CRYM	DRD2
CTGF	CSF1R	DSC2
CTH	CSMD1	DSCC1
CTHRC1	CSMD3	DSE
CTNNBL1	CSNK1D	DSTYK
CTNS	CSNK1G2	DTHD1
CTSA	CSNK1G3	DTWD2
CTSC	CSPG5	DTX1
CTSF	CSRNP1	DTX3
CTSH	CSRNP2	DTYMK
CTSL	CTBP1	DUSP11
CTSS	CTDP1	DUSP21
CTSV	CTDSP1	DUSP4
CTTN	CTDSP2	DUSP7
CTTNBP2	CTDSPL2	DVL1
CTXN2	CTGF	DVL2
CTXN3	CTH	DVL3
CUL2	CTHRC1	DYDC2
CUL3	CTNNBL1	DYM
CUL5	CTSA	DYNC1H1
CWC25	CTSC	DYNC1I1
CWF19L2	CTSF	DYNC1LI2
CXCL10	CTSL	DYNC2H1
CXCL14	CTSS	DYNC2LI1
CXCL9	CTTN	DYNLL2
CXCR4	CTU2	DYNLRB1
CXorf21	CTXN2	DYNLRB2
CXorf36	CTXN3	EAF2
CXorf56	CUBN	EAPP
CYB5B	CUL2	EBAG9
CYB5D1	CUL3	EBF2
CYB5R1	CUL5	ECE1
CYBA	CUTC	ECEL1
CYC1	CUX1	ECH1
CYFIP2	CUX2	ECHDC1
CYP1B1	CWC25	ECI1
CYP24A1	CWC27	EDEM2
CYP26B1	CWF19L2	EDEM3
CYP2R1	CXCL10	EDNRA
CYP2U1	CXCL14	EDNRB
CYP39A1	CXCL9	EEA1
CYP4V2	CXCR4	EED
CYP4X1	CXorf21	EFCAB1
CYP7B1	CXorf36	EFCAB11
CYR61	CXorf56	EFHB
CYTH4	CYB561D2	EFHC1
CYTIP	CYB5B	EFHC2
CYTL1	CYB5D1	EFNA1
CYYR1	CYB5R1	EFNB2
D2HGDH	CYBA	EFR3B
DAB2	CYBB	EFS
DAGLB	CYFIP2	EFTUD2
DAPP1	CYP24A1	EGFR
DAW1	CYP2U1	EHBP1L1
DAZAP2	CYP39A1	EHD1
DBR1	CYP4B1	EHD3
DBX2	CYP4V2	EHD4
DCAF1	CYP4X1	EHHADH
DCAF12	CYP7B1	EHMT2
DCAF13	CYR61	EIF1AX
DCAF15	CYTH4	EIF2A
DCAF16	CYTIP	EIF2AK4
DCAF6	CYTL1	EIF2B1
DCAF7	D2HGDH	EIF2B5
DCBLD1	DAB2	EIF2D
DCBLD2	DAGLB	EIF3E
DCC	DAPK2	EIF3H
DCDC2B	DAPP1	EIF3I
DCK	DAW1	EIF3K
DCLK3	DAZAP2	EIF3M
DCLRE1A	DBR1	EIF4A3
DCP1B	DBX2	EIF4B
DCTN4	DCAF1	EIF4EBP1
DCTPP1	DCAF11	EIF4EBP2
DCUN1D3	DCAF13	EIF4ENIF1
DDA1	DCAF16	EIF6
DDAH1	DCAF6	ELAVL3
DDB2	DCAF7	ELAVL4
DDIT4L	DCBLD2	ELMO1
DDO	DCC	ELMSAN1
DDOST	DCK	ELOB
DDRGK1	DCLK3	ELOVL2
DDX11	DCLRE1A	ELOVL3
DDX18	DCLRE1B	ELP4
DDX21	DCP1B	ELP6
DDX23	DCTN4	EMC7
DDX39B	DCTPP1	EMD
DDX41	DCUN1D3	EMILIN2
DDX5	DDA1	EML2
DDX50	DDAH1	EML3
DDX52	DDB2	ENDOD1
DDX55	DDIT4L	ENDOG
DDX59	DDO	ENG
DEAF1	DDOST	ENHO
DEDD2	DDRGK1	ENKD1
DEF6	DDX17	ENKUR
DEGS2	DDX18	ENOSF1
DENND3	DDX19B	ENPP1
DENND6A	DDX21	ENPP2
DERL2	DDX23	ENPP3
DET1	DDX39B	ENPP5
DFFB	DDX41	ENPP6
DFNB59	DDX5	ENSA
DGAT1	DDX52	ENSOARG00000000012
DGKD	DDX55	ENSOARG00000000013
DGKH	DDX58	ENSOARG00000000014
DGKI	DDX59	ENSOARG00000000015
DGKK	DEAF1	ENSOARG00000000017
DGKQ	DECR1	ENSOARG00000000034
DGUOK	DEDD2	ENSOARG00000000037
DHCR24	DEF6	ENSOARG00000000115
DHDDS	DEFB123	ENSOARG00000000132
DHODH	DEGS2	ENSOARG00000000136
DHPS	DENND2C	ENSOARG00000000147
DHRS11	DENND5B	ENSOARG00000000161
DHX34	DENND6A	ENSOARG00000000178
DHX40	DERL2	ENSOARG00000000180
DHX58	DET1	ENSOARG00000000207
DHX8	DFNB59	ENSOARG00000000244
DIABLO	DGAT1	ENSOARG00000000246
DIP2C	DGCR8	ENSOARG00000000250
DIRAS3	DGKD	ENSOARG00000000267
DIS3	DGKH	ENSOARG00000000303
DIS3L	DGKI	ENSOARG00000000308
DISC1	DGKK	ENSOARG00000000311
DISP1	DGKQ	ENSOARG00000000318
DISP2	DGUOK	ENSOARG00000000348
DIXDC1	DHCR24	ENSOARG00000000371
DKK2	DHPS	ENSOARG00000000376
DLAT	DHRS7	ENSOARG00000000380
DLC1	DHX34	ENSOARG00000000381
DLD	DHX36	ENSOARG00000000386
DLEU1_1	DHX40	ENSOARG00000000419
DLG1	DHX58	ENSOARG00000000424
DLG2	DHX8	ENSOARG00000000431
DLK2	DIABLO	ENSOARG00000000444
DLL1	DIP2C	ENSOARG00000000447
DLL4	DIRAS3	ENSOARG00000000459
DLST	DIS3	ENSOARG00000000468
DLX1	DIS3L	ENSOARG00000000478
DLX6	DIS3L2	ENSOARG00000000480
DMAC1	DISP1	ENSOARG00000000505
DMAC2	DISP2	ENSOARG00000000516
DMAP1	DIXDC1	ENSOARG00000000518
DMP1	DKK2	ENSOARG00000000529
DMWD	DLAT	ENSOARG00000000555
DMXL1	DLC1	ENSOARG00000000573
DMXL2	DLEU1_1	ENSOARG00000000606
DNAAF1	DLG1	ENSOARG00000000625
DNAAF2	DLG2	ENSOARG00000000630
DNAAF5	DLK2	ENSOARG00000000656
DNAJA3	DLL1	ENSOARG00000000698
DNAJA4	DLL4	ENSOARG00000000703
DNAJB1	DLST	ENSOARG00000000726
DNAJB12	DLX1	ENSOARG00000000733
DNAJC17	DLX6	ENSOARG00000000739
DNAJC18	DMAC1	ENSOARG00000000743
DNAJC5	DMAC2	ENSOARG00000000751
DNAJC7	DMAP1	ENSOARG00000000775
DNASE2	DMP1	ENSOARG00000000795
DNTTIP1	DMWD	ENSOARG00000000845
DOCK10	DMXL2	ENSOARG00000000863
DOCK4	DNAAF1	ENSOARG00000000864
DOK1	DNAAF2	ENSOARG00000000896
DOLPP1	DNAH8	ENSOARG00000000912
DONSON	DNAJA3	ENSOARG00000000917
DOPEY1	DNAJA4	ENSOARG00000000924
DOT1L	DNAJB1	ENSOARG00000000941
DPCD	DNAJB12	ENSOARG00000000953
DPF2	DNAJC18	ENSOARG00000000980
DPH6	DNAJC5	ENSOARG00000000985
DPH7	DNAJC7	ENSOARG00000000997
DPM2	DNAL1	ENSOARG00000001000
DPM3	DNALI1	ENSOARG00000001031
DPP10	DNASE2	ENSOARG00000001052
DPY19L1	DNTTIP1	ENSOARG00000001059
DPYD	DOCK10	ENSOARG00000001078
DPYSL4	DOCK4	ENSOARG00000001085
DPYSL5	DOCK6	ENSOARG00000001141
DQA	DOK1	ENSOARG00000001147
DR1	DOK4	ENSOARG00000001150
DRAM1	DONSON	ENSOARG00000001153
DRC7	DOPEY1	ENSOARG00000001162
DRD2	DPCD	ENSOARG00000001174
DSC2	DPEP3	ENSOARG00000001206
DSCC1	DPF2	ENSOARG00000001230
DSE	DPH6	ENSOARG00000001231
DSG2	DPH7	ENSOARG00000001252
DSTYK	DPM3	ENSOARG00000001286
DTHD1	DPP10	ENSOARG00000001310
DTWD1	DPP4	ENSOARG00000001351
DTWD2	DPY19L1	ENSOARG00000001357
DTX1	DPYD	ENSOARG00000001358
DTX3	DPYSL2	ENSOARG00000001361
DTYMK	DPYSL5	ENSOARG00000001364
DUS4L	DQA	ENSOARG00000001367
DUSP11	DR1	ENSOARG00000001373
DUSP21	DRAM1	ENSOARG00000001375
DUSP22	DRD1	ENSOARG00000001387
DUSP4	DRD2	ENSOARG00000001388
DUSP7	DSC1	ENSOARG00000001389
DVL1	DSC2	ENSOARG00000001428
DVL2	DSC3	ENSOARG00000001444
DVL3	DSCC1	ENSOARG00000001454
DYDC2	DSCR3	ENSOARG00000001463
DYM	DSE	ENSOARG00000001479
DYNC1H1	DSTYK	ENSOARG00000001540
DYNC1I1	DTHD1	ENSOARG00000001568
DYNC1LI2	DTWD2	ENSOARG00000001581
DYNC2H1	DTX1	ENSOARG00000001587
DYNC2LI1	DTX3	ENSOARG00000001622
DYNLL2	DTYMK	ENSOARG00000001669
DYNLRB1	DUOX1	ENSOARG00000001675
DYNLRB2	DUS1L	ENSOARG00000001681
EAF2	DUSP11	ENSOARG00000001708
EAPP	DUSP14	ENSOARG00000001713
EARS2	DUSP21	ENSOARG00000001720
EBAG9	DUSP26	ENSOARG00000001768
EBF2	DUSP4	ENSOARG00000001782
EBPL	DUSP7	ENSOARG00000001807
ECE1	DVL1	ENSOARG00000001815
ECEL1	DVL2	ENSOARG00000001818
ECH1	DVL3	ENSOARG00000001824
ECHDC1	DYDC2	ENSOARG00000001868
ECHDC3	DYM	ENSOARG00000001877
ECI1	DYNC1H1	ENSOARG00000001879
ECM2	DYNC1I1	ENSOARG00000001881
EDEM2	DYNC1LI2	ENSOARG00000001909
EDEM3	DYNC2H1	ENSOARG00000001917
EDNRA	DYNC2LI1	ENSOARG00000001927
EDNRB	DYNLL2	ENSOARG00000001934
EEA1	DYNLRB1	ENSOARG00000001943
EED	DYNLRB2	ENSOARG00000001995
EFCAB1	DYNLT3	ENSOARG00000002006
EFCAB11	EAF2	ENSOARG00000002011
EFCAB3	EAPP	ENSOARG00000002036
EFHB	EBAG9	ENSOARG00000002038
EFHC1	EBF2	ENSOARG00000002041
EFHC2	EBP	ENSOARG00000002064
EFNA1	ECE1	ENSOARG00000002074
EFNB2	ECEL1	ENSOARG00000002086
EFNB3	ECH1	ENSOARG00000002092
EFR3B	ECHDC1	ENSOARG00000002107
EFS	ECI1	ENSOARG00000002109
EFTUD2	EDEM2	ENSOARG00000002113
EGFR	EDEM3	ENSOARG00000002180
EHBP1L1	EDNRA	ENSOARG00000002189
EHD1	EDNRB	ENSOARG00000002197
EHD3	EEA1	ENSOARG00000002222
EHD4	EED	ENSOARG00000002234
EHHADH	EFCAB1	ENSOARG00000002258
EHMT2	EFCAB11	ENSOARG00000002262
EIF1AX	EFHB	ENSOARG00000002296
EIF2A	EFHC1	ENSOARG00000002396
EIF2AK4	EFHC2	ENSOARG00000002399
EIF2B1	EFNA1	ENSOARG00000002402
EIF2B4	EFNB2	ENSOARG00000002408
EIF2B5	EFR3B	ENSOARG00000002422
EIF2D	EFS	ENSOARG00000002428
EIF3E	EFTUD2	ENSOARG00000002433
EIF3H	EGFLAM	ENSOARG00000002439
EIF3I	EGFR	ENSOARG00000002457
EIF3J	EHBP1	ENSOARG00000002466
EIF3K	EHBP1L1	ENSOARG00000002469
EIF3M	EHD1	ENSOARG00000002483
EIF4A3	EHD3	ENSOARG00000002501
EIF4B	EHD4	ENSOARG00000002508
EIF4EBP1	EHHADH	ENSOARG00000002529
EIF4EBP2	EHMT2	ENSOARG00000002534
EIF4ENIF1	EIF1	ENSOARG00000002553
EIF6	EIF1AX	ENSOARG00000002576
ELAVL3	EIF2A	ENSOARG00000002623
ELAVL4	EIF2AK4	ENSOARG00000002635
ELF2	EIF2B1	ENSOARG00000002642
ELMO1	EIF2B5	ENSOARG00000002653
ELMOD1	EIF2D	ENSOARG00000002666
ELMSAN1	EIF3E	ENSOARG00000002684
ELOB	EIF3G	ENSOARG00000002714
ELOF1	EIF3H	ENSOARG00000002722
ELOVL1	EIF3I	ENSOARG00000002725
ELOVL2	EIF3K	ENSOARG00000002733
ELOVL3	EIF3M	ENSOARG00000002745
ELP4	EIF4A3	ENSOARG00000002769
ELP6	EIF4B	ENSOARG00000002795
EMC1	EIF4EBP1	ENSOARG00000002810
EMC6	EIF4EBP2	ENSOARG00000002832
EMC7	EIF4ENIF1	ENSOARG00000002892
EMC8	EIF4G3	ENSOARG00000002898
EMD	EIF6	ENSOARG00000002903
EMILIN2	ELAC2	ENSOARG00000002916
EML2	ELAVL3	ENSOARG00000002935
EML3	ELAVL4	ENSOARG00000002942
ENDOD1	ELMO1	ENSOARG00000002945
ENDOG	ELMO2	ENSOARG00000002951
ENG	ELMSAN1	ENSOARG00000002955
ENHO	ELOB	ENSOARG00000002977
ENKD1	ELOVL2	ENSOARG00000002982
ENKUR	ELOVL3	ENSOARG00000002985
ENOSF1	ELP4	ENSOARG00000002994
ENPP1	ELP5	ENSOARG00000003035
ENPP2	ELP6	ENSOARG00000003038
ENPP3	EMC7	ENSOARG00000003057
ENPP5	EMC9	ENSOARG00000003072
ENPP6	EMD	ENSOARG00000003078
ENSA	EMILIN2	ENSOARG00000003117
ENSOARG00000000008	EML2	ENSOARG00000003176
ENSOARG00000000012	EML3	ENSOARG00000003242
ENSOARG00000000013	EMP3	ENSOARG00000003273
ENSOARG00000000014	ENDOD1	ENSOARG00000003276
ENSOARG00000000015	ENDOG	ENSOARG00000003322
ENSOARG00000000017	ENG	ENSOARG00000003326
ENSOARG00000000034	ENHO	ENSOARG00000003376
ENSOARG00000000037	ENKD1	ENSOARG00000003401
ENSOARG00000000114	ENKUR	ENSOARG00000003420
ENSOARG00000000115	ENOSF1	ENSOARG00000003510
ENSOARG00000000132	ENOX2	ENSOARG00000003544
ENSOARG00000000136	ENPP1	ENSOARG00000003558
ENSOARG00000000147	ENPP2	ENSOARG00000003563
ENSOARG00000000161	ENPP3	ENSOARG00000003579
ENSOARG00000000162	ENPP5	ENSOARG00000003600
ENSOARG00000000178	ENPP6	ENSOARG00000003630
ENSOARG00000000179	ENSA	ENSOARG00000003641
ENSOARG00000000180	ENSOARG00000000012	ENSOARG00000003659
ENSOARG00000000207	ENSOARG00000000013	ENSOARG00000003664
ENSOARG00000000244	ENSOARG00000000014	ENSOARG00000003683
ENSOARG00000000246	ENSOARG00000000015	ENSOARG00000003724
ENSOARG00000000250	ENSOARG00000000017	ENSOARG00000003773
ENSOARG00000000260	ENSOARG00000000034	ENSOARG00000003780
ENSOARG00000000267	ENSOARG00000000037	ENSOARG00000003783
ENSOARG00000000303	ENSOARG00000000105	ENSOARG00000003819
ENSOARG00000000308	ENSOARG00000000115	ENSOARG00000003821
ENSOARG00000000311	ENSOARG00000000132	ENSOARG00000003839
ENSOARG00000000318	ENSOARG00000000136	ENSOARG00000003886
ENSOARG00000000348	ENSOARG00000000147	ENSOARG00000003909
ENSOARG00000000371	ENSOARG00000000161	ENSOARG00000003960
ENSOARG00000000376	ENSOARG00000000178	ENSOARG00000003982
ENSOARG00000000380	ENSOARG00000000180	ENSOARG00000003993
ENSOARG00000000381	ENSOARG00000000207	ENSOARG00000004004
ENSOARG00000000386	ENSOARG00000000244	ENSOARG00000004021
ENSOARG00000000388	ENSOARG00000000246	ENSOARG00000004048
ENSOARG00000000419	ENSOARG00000000250	ENSOARG00000004050
ENSOARG00000000424	ENSOARG00000000267	ENSOARG00000004061
ENSOARG00000000431	ENSOARG00000000303	ENSOARG00000004065
ENSOARG00000000444	ENSOARG00000000308	ENSOARG00000004123
ENSOARG00000000447	ENSOARG00000000311	ENSOARG00000004142
ENSOARG00000000459	ENSOARG00000000318	ENSOARG00000004148
ENSOARG00000000468	ENSOARG00000000348	ENSOARG00000004169
ENSOARG00000000478	ENSOARG00000000371	ENSOARG00000004188
ENSOARG00000000480	ENSOARG00000000376	ENSOARG00000004220
ENSOARG00000000505	ENSOARG00000000380	ENSOARG00000004235
ENSOARG00000000516	ENSOARG00000000381	ENSOARG00000004242
ENSOARG00000000518	ENSOARG00000000385	ENSOARG00000004297
ENSOARG00000000529	ENSOARG00000000386	ENSOARG00000004322
ENSOARG00000000531	ENSOARG00000000393	ENSOARG00000004330
ENSOARG00000000546	ENSOARG00000000419	ENSOARG00000004335
ENSOARG00000000555	ENSOARG00000000424	ENSOARG00000004346
ENSOARG00000000562	ENSOARG00000000427	ENSOARG00000004349
ENSOARG00000000573	ENSOARG00000000431	ENSOARG00000004370
ENSOARG00000000606	ENSOARG00000000444	ENSOARG00000004391
ENSOARG00000000625	ENSOARG00000000447	ENSOARG00000004412
ENSOARG00000000630	ENSOARG00000000459	ENSOARG00000004423
ENSOARG00000000647	ENSOARG00000000468	ENSOARG00000004426
ENSOARG00000000656	ENSOARG00000000478	ENSOARG00000004483
ENSOARG00000000698	ENSOARG00000000480	ENSOARG00000004529
ENSOARG00000000703	ENSOARG00000000505	ENSOARG00000004546
ENSOARG00000000720	ENSOARG00000000516	ENSOARG00000004549
ENSOARG00000000726	ENSOARG00000000518	ENSOARG00000004556
ENSOARG00000000733	ENSOARG00000000529	ENSOARG00000004567
ENSOARG00000000739	ENSOARG00000000555	ENSOARG00000004571
ENSOARG00000000743	ENSOARG00000000573	ENSOARG00000004593
ENSOARG00000000751	ENSOARG00000000604	ENSOARG00000004672
ENSOARG00000000775	ENSOARG00000000606	ENSOARG00000004678
ENSOARG00000000795	ENSOARG00000000625	ENSOARG00000004693
ENSOARG00000000845	ENSOARG00000000630	ENSOARG00000004700
ENSOARG00000000863	ENSOARG00000000656	ENSOARG00000004721
ENSOARG00000000864	ENSOARG00000000698	ENSOARG00000004724
ENSOARG00000000896	ENSOARG00000000703	ENSOARG00000004753
ENSOARG00000000912	ENSOARG00000000726	ENSOARG00000004769
ENSOARG00000000917	ENSOARG00000000733	ENSOARG00000004778
ENSOARG00000000924	ENSOARG00000000739	ENSOARG00000004781
ENSOARG00000000929	ENSOARG00000000743	ENSOARG00000004793
ENSOARG00000000941	ENSOARG00000000751	ENSOARG00000004799
ENSOARG00000000953	ENSOARG00000000775	ENSOARG00000004806
ENSOARG00000000965	ENSOARG00000000795	ENSOARG00000004849
ENSOARG00000000980	ENSOARG00000000824	ENSOARG00000004884
ENSOARG00000000985	ENSOARG00000000835	ENSOARG00000004904
ENSOARG00000000997	ENSOARG00000000845	ENSOARG00000004918
ENSOARG00000001000	ENSOARG00000000863	ENSOARG00000005002
ENSOARG00000001031	ENSOARG00000000864	ENSOARG00000005045
ENSOARG00000001052	ENSOARG00000000877	ENSOARG00000005067
ENSOARG00000001059	ENSOARG00000000896	ENSOARG00000005173
ENSOARG00000001078	ENSOARG00000000901	ENSOARG00000005207
ENSOARG00000001085	ENSOARG00000000904	ENSOARG00000005213
ENSOARG00000001141	ENSOARG00000000912	ENSOARG00000005297
ENSOARG00000001147	ENSOARG00000000917	ENSOARG00000005300
ENSOARG00000001150	ENSOARG00000000924	ENSOARG00000005305
ENSOARG00000001153	ENSOARG00000000941	ENSOARG00000005320
ENSOARG00000001162	ENSOARG00000000953	ENSOARG00000005329
ENSOARG00000001174	ENSOARG00000000956	ENSOARG00000005340
ENSOARG00000001206	ENSOARG00000000980	ENSOARG00000005349
ENSOARG00000001230	ENSOARG00000000985	ENSOARG00000005366
ENSOARG00000001231	ENSOARG00000000997	ENSOARG00000005393
ENSOARG00000001252	ENSOARG00000001000	ENSOARG00000005397
ENSOARG00000001286	ENSOARG00000001016	ENSOARG00000005415
ENSOARG00000001310	ENSOARG00000001031	ENSOARG00000005436
ENSOARG00000001351	ENSOARG00000001052	ENSOARG00000005440
ENSOARG00000001357	ENSOARG00000001059	ENSOARG00000005451
ENSOARG00000001358	ENSOARG00000001078	ENSOARG00000005482
ENSOARG00000001361	ENSOARG00000001085	ENSOARG00000005484
ENSOARG00000001364	ENSOARG00000001141	ENSOARG00000005485
ENSOARG00000001367	ENSOARG00000001147	ENSOARG00000005520
ENSOARG00000001373	ENSOARG00000001150	ENSOARG00000005553
ENSOARG00000001375	ENSOARG00000001153	ENSOARG00000005622
ENSOARG00000001387	ENSOARG00000001162	ENSOARG00000005644
ENSOARG00000001388	ENSOARG00000001174	ENSOARG00000005651
ENSOARG00000001389	ENSOARG00000001198	ENSOARG00000005663
ENSOARG00000001428	ENSOARG00000001206	ENSOARG00000005681
ENSOARG00000001444	ENSOARG00000001230	ENSOARG00000005695
ENSOARG00000001454	ENSOARG00000001231	ENSOARG00000005708
ENSOARG00000001463	ENSOARG00000001234	ENSOARG00000005712
ENSOARG00000001475	ENSOARG00000001252	ENSOARG00000005761
ENSOARG00000001479	ENSOARG00000001286	ENSOARG00000005828
ENSOARG00000001535	ENSOARG00000001310	ENSOARG00000005855
ENSOARG00000001540	ENSOARG00000001351	ENSOARG00000005867
ENSOARG00000001554	ENSOARG00000001357	ENSOARG00000005895
ENSOARG00000001568	ENSOARG00000001358	ENSOARG00000005901
ENSOARG00000001580	ENSOARG00000001361	ENSOARG00000005932
ENSOARG00000001581	ENSOARG00000001364	ENSOARG00000005945
ENSOARG00000001587	ENSOARG00000001367	ENSOARG00000005976
ENSOARG00000001622	ENSOARG00000001373	ENSOARG00000006058
ENSOARG00000001635	ENSOARG00000001375	ENSOARG00000006104
ENSOARG00000001640	ENSOARG00000001387	ENSOARG00000006267
ENSOARG00000001669	ENSOARG00000001388	ENSOARG00000006366
ENSOARG00000001675	ENSOARG00000001389	ENSOARG00000006411
ENSOARG00000001681	ENSOARG00000001402	ENSOARG00000006415
ENSOARG00000001708	ENSOARG00000001428	ENSOARG00000006467
ENSOARG00000001713	ENSOARG00000001429	ENSOARG00000006592
ENSOARG00000001720	ENSOARG00000001444	ENSOARG00000006613
ENSOARG00000001768	ENSOARG00000001454	ENSOARG00000006651
ENSOARG00000001782	ENSOARG00000001463	ENSOARG00000006686
ENSOARG00000001807	ENSOARG00000001479	ENSOARG00000006687
ENSOARG00000001815	ENSOARG00000001540	ENSOARG00000006700
ENSOARG00000001818	ENSOARG00000001568	ENSOARG00000006724
ENSOARG00000001824	ENSOARG00000001579	ENSOARG00000006733
ENSOARG00000001868	ENSOARG00000001581	ENSOARG00000006743
ENSOARG00000001877	ENSOARG00000001587	ENSOARG00000006759
ENSOARG00000001879	ENSOARG00000001622	ENSOARG00000006832
ENSOARG00000001881	ENSOARG00000001645	ENSOARG00000006833
ENSOARG00000001909	ENSOARG00000001669	ENSOARG00000006847
ENSOARG00000001917	ENSOARG00000001670	ENSOARG00000006853
ENSOARG00000001919	ENSOARG00000001675	ENSOARG00000006942
ENSOARG00000001927	ENSOARG00000001681	ENSOARG00000006953
ENSOARG00000001934	ENSOARG00000001708	ENSOARG00000006991
ENSOARG00000001937	ENSOARG00000001713	ENSOARG00000007001
ENSOARG00000001943	ENSOARG00000001715	ENSOARG00000007018
ENSOARG00000001995	ENSOARG00000001720	ENSOARG00000007019
ENSOARG00000002006	ENSOARG00000001768	ENSOARG00000007020
ENSOARG00000002011	ENSOARG00000001782	ENSOARG00000007022
ENSOARG00000002036	ENSOARG00000001807	ENSOARG00000007028
ENSOARG00000002038	ENSOARG00000001815	ENSOARG00000007039
ENSOARG00000002041	ENSOARG00000001818	ENSOARG00000007092
ENSOARG00000002061	ENSOARG00000001824	ENSOARG00000007099
ENSOARG00000002064	ENSOARG00000001868	ENSOARG00000007111
ENSOARG00000002074	ENSOARG00000001877	ENSOARG00000007158
ENSOARG00000002086	ENSOARG00000001879	ENSOARG00000007197
ENSOARG00000002092	ENSOARG00000001881	ENSOARG00000007215
ENSOARG00000002107	ENSOARG00000001901	ENSOARG00000007222
ENSOARG00000002109	ENSOARG00000001909	ENSOARG00000007287
ENSOARG00000002113	ENSOARG00000001917	ENSOARG00000007305
ENSOARG00000002140	ENSOARG00000001927	ENSOARG00000007328
ENSOARG00000002180	ENSOARG00000001934	ENSOARG00000007383
ENSOARG00000002189	ENSOARG00000001943	ENSOARG00000007409
ENSOARG00000002197	ENSOARG00000001953	ENSOARG00000007414
ENSOARG00000002201	ENSOARG00000001961	ENSOARG00000007505
ENSOARG00000002222	ENSOARG00000001995	ENSOARG00000007573
ENSOARG00000002234	ENSOARG00000002006	ENSOARG00000007599
ENSOARG00000002258	ENSOARG00000002011	ENSOARG00000007615
ENSOARG00000002262	ENSOARG00000002036	ENSOARG00000007617
ENSOARG00000002296	ENSOARG00000002038	ENSOARG00000007650
ENSOARG00000002396	ENSOARG00000002041	ENSOARG00000007723
ENSOARG00000002399	ENSOARG00000002064	ENSOARG00000007739
ENSOARG00000002402	ENSOARG00000002074	ENSOARG00000007837
ENSOARG00000002408	ENSOARG00000002086	ENSOARG00000007880
ENSOARG00000002422	ENSOARG00000002092	ENSOARG00000007892
ENSOARG00000002428	ENSOARG00000002107	ENSOARG00000007893
ENSOARG00000002433	ENSOARG00000002109	ENSOARG00000007906
ENSOARG00000002439	ENSOARG00000002113	ENSOARG00000007910
ENSOARG00000002457	ENSOARG00000002172	ENSOARG00000007917
ENSOARG00000002466	ENSOARG00000002178	ENSOARG00000007961
ENSOARG00000002469	ENSOARG00000002180	ENSOARG00000008022
ENSOARG00000002483	ENSOARG00000002189	ENSOARG00000008032
ENSOARG00000002488	ENSOARG00000002197	ENSOARG00000008049
ENSOARG00000002501	ENSOARG00000002203	ENSOARG00000008125
ENSOARG00000002508	ENSOARG00000002222	ENSOARG00000008157
ENSOARG00000002529	ENSOARG00000002234	ENSOARG00000008178
ENSOARG00000002534	ENSOARG00000002258	ENSOARG00000008182
ENSOARG00000002553	ENSOARG00000002262	ENSOARG00000008189
ENSOARG00000002573	ENSOARG00000002275	ENSOARG00000008221
ENSOARG00000002576	ENSOARG00000002296	ENSOARG00000008223
ENSOARG00000002623	ENSOARG00000002396	ENSOARG00000008257
ENSOARG00000002635	ENSOARG00000002399	ENSOARG00000008278
ENSOARG00000002642	ENSOARG00000002402	ENSOARG00000008307
ENSOARG00000002653	ENSOARG00000002408	ENSOARG00000008348
ENSOARG00000002666	ENSOARG00000002422	ENSOARG00000008354
ENSOARG00000002684	ENSOARG00000002428	ENSOARG00000008419
ENSOARG00000002686	ENSOARG00000002433	ENSOARG00000008449
ENSOARG00000002691	ENSOARG00000002439	ENSOARG00000008472
ENSOARG00000002714	ENSOARG00000002441	ENSOARG00000008505
ENSOARG00000002722	ENSOARG00000002457	ENSOARG00000008509
ENSOARG00000002725	ENSOARG00000002466	ENSOARG00000008517
ENSOARG00000002733	ENSOARG00000002469	ENSOARG00000008548
ENSOARG00000002745	ENSOARG00000002483	ENSOARG00000008550
ENSOARG00000002747	ENSOARG00000002493	ENSOARG00000008642
ENSOARG00000002769	ENSOARG00000002501	ENSOARG00000008686
ENSOARG00000002795	ENSOARG00000002508	ENSOARG00000008698
ENSOARG00000002810	ENSOARG00000002529	ENSOARG00000008702
ENSOARG00000002832	ENSOARG00000002534	ENSOARG00000008725
ENSOARG00000002836	ENSOARG00000002553	ENSOARG00000008735
ENSOARG00000002881	ENSOARG00000002559	ENSOARG00000008745
ENSOARG00000002892	ENSOARG00000002576	ENSOARG00000008747
ENSOARG00000002898	ENSOARG00000002577	ENSOARG00000008757
ENSOARG00000002903	ENSOARG00000002589	ENSOARG00000008800
ENSOARG00000002916	ENSOARG00000002601	ENSOARG00000008829
ENSOARG00000002935	ENSOARG00000002623	ENSOARG00000008869
ENSOARG00000002942	ENSOARG00000002631	ENSOARG00000008908
ENSOARG00000002945	ENSOARG00000002635	ENSOARG00000008914
ENSOARG00000002948	ENSOARG00000002642	ENSOARG00000008928
ENSOARG00000002951	ENSOARG00000002653	ENSOARG00000008973
ENSOARG00000002955	ENSOARG00000002664	ENSOARG00000009022
ENSOARG00000002968	ENSOARG00000002666	ENSOARG00000009031
ENSOARG00000002977	ENSOARG00000002684	ENSOARG00000009032
ENSOARG00000002982	ENSOARG00000002701	ENSOARG00000009055
ENSOARG00000002985	ENSOARG00000002714	ENSOARG00000009057
ENSOARG00000002990	ENSOARG00000002722	ENSOARG00000009058
ENSOARG00000002994	ENSOARG00000002725	ENSOARG00000009060
ENSOARG00000002997	ENSOARG00000002733	ENSOARG00000009075
ENSOARG00000003035	ENSOARG00000002745	ENSOARG00000009088
ENSOARG00000003038	ENSOARG00000002769	ENSOARG00000009101
ENSOARG00000003057	ENSOARG00000002771	ENSOARG00000009144
ENSOARG00000003072	ENSOARG00000002774	ENSOARG00000009152
ENSOARG00000003078	ENSOARG00000002792	ENSOARG00000009208
ENSOARG00000003117	ENSOARG00000002795	ENSOARG00000009220
ENSOARG00000003142	ENSOARG00000002808	ENSOARG00000009234
ENSOARG00000003176	ENSOARG00000002810	ENSOARG00000009300
ENSOARG00000003242	ENSOARG00000002823	ENSOARG00000009307
ENSOARG00000003273	ENSOARG00000002832	ENSOARG00000009316
ENSOARG00000003276	ENSOARG00000002892	ENSOARG00000009373
ENSOARG00000003322	ENSOARG00000002898	ENSOARG00000009380
ENSOARG00000003326	ENSOARG00000002903	ENSOARG00000009381
ENSOARG00000003376	ENSOARG00000002916	ENSOARG00000009418
ENSOARG00000003401	ENSOARG00000002935	ENSOARG00000009444
ENSOARG00000003420	ENSOARG00000002942	ENSOARG00000009458
ENSOARG00000003510	ENSOARG00000002945	ENSOARG00000009467
ENSOARG00000003544	ENSOARG00000002951	ENSOARG00000009473
ENSOARG00000003558	ENSOARG00000002955	ENSOARG00000009482
ENSOARG00000003563	ENSOARG00000002977	ENSOARG00000009495
ENSOARG00000003579	ENSOARG00000002982	ENSOARG00000009501
ENSOARG00000003600	ENSOARG00000002985	ENSOARG00000009504
ENSOARG00000003602	ENSOARG00000002994	ENSOARG00000009515
ENSOARG00000003609	ENSOARG00000003035	ENSOARG00000009523
ENSOARG00000003630	ENSOARG00000003038	ENSOARG00000009527
ENSOARG00000003641	ENSOARG00000003057	ENSOARG00000009538
ENSOARG00000003659	ENSOARG00000003072	ENSOARG00000009539
ENSOARG00000003664	ENSOARG00000003078	ENSOARG00000009559
ENSOARG00000003683	ENSOARG00000003117	ENSOARG00000009562
ENSOARG00000003687	ENSOARG00000003172	ENSOARG00000009597
ENSOARG00000003724	ENSOARG00000003176	ENSOARG00000009679
ENSOARG00000003773	ENSOARG00000003205	ENSOARG00000009684
ENSOARG00000003780	ENSOARG00000003226	ENSOARG00000009712
ENSOARG00000003783	ENSOARG00000003242	ENSOARG00000009741
ENSOARG00000003819	ENSOARG00000003273	ENSOARG00000009795
ENSOARG00000003821	ENSOARG00000003276	ENSOARG00000009799
ENSOARG00000003839	ENSOARG00000003309	ENSOARG00000009807
ENSOARG00000003886	ENSOARG00000003322	ENSOARG00000009886
ENSOARG00000003909	ENSOARG00000003326	ENSOARG00000009919
ENSOARG00000003960	ENSOARG00000003376	ENSOARG00000009963
ENSOARG00000003982	ENSOARG00000003401	ENSOARG00000010011
ENSOARG00000003993	ENSOARG00000003420	ENSOARG00000010029
ENSOARG00000004004	ENSOARG00000003510	ENSOARG00000010055
ENSOARG00000004021	ENSOARG00000003544	ENSOARG00000010058
ENSOARG00000004048	ENSOARG00000003558	ENSOARG00000010068
ENSOARG00000004050	ENSOARG00000003563	ENSOARG00000010070
ENSOARG00000004061	ENSOARG00000003579	ENSOARG00000010102
ENSOARG00000004065	ENSOARG00000003600	ENSOARG00000010113
ENSOARG00000004123	ENSOARG00000003630	ENSOARG00000010159
ENSOARG00000004142	ENSOARG00000003641	ENSOARG00000010203
ENSOARG00000004148	ENSOARG00000003659	ENSOARG00000010264
ENSOARG00000004169	ENSOARG00000003664	ENSOARG00000010303
ENSOARG00000004188	ENSOARG00000003683	ENSOARG00000010320
ENSOARG00000004220	ENSOARG00000003724	ENSOARG00000010324
ENSOARG00000004224	ENSOARG00000003737	ENSOARG00000010376
ENSOARG00000004235	ENSOARG00000003739	ENSOARG00000010378
ENSOARG00000004242	ENSOARG00000003759	ENSOARG00000010434
ENSOARG00000004297	ENSOARG00000003773	ENSOARG00000010439
ENSOARG00000004322	ENSOARG00000003780	ENSOARG00000010457
ENSOARG00000004330	ENSOARG00000003783	ENSOARG00000010490
ENSOARG00000004335	ENSOARG00000003809	ENSOARG00000010554
ENSOARG00000004346	ENSOARG00000003819	ENSOARG00000010563
ENSOARG00000004349	ENSOARG00000003821	ENSOARG00000010581
ENSOARG00000004370	ENSOARG00000003839	ENSOARG00000010582
ENSOARG00000004391	ENSOARG00000003884	ENSOARG00000010583
ENSOARG00000004412	ENSOARG00000003886	ENSOARG00000010588
ENSOARG00000004423	ENSOARG00000003909	ENSOARG00000010592
ENSOARG00000004426	ENSOARG00000003923	ENSOARG00000010655
ENSOARG00000004483	ENSOARG00000003960	ENSOARG00000010657
ENSOARG00000004529	ENSOARG00000003982	ENSOARG00000010753
ENSOARG00000004530	ENSOARG00000003993	ENSOARG00000010762
ENSOARG00000004546	ENSOARG00000004004	ENSOARG00000010767
ENSOARG00000004549	ENSOARG00000004021	ENSOARG00000010782
ENSOARG00000004556	ENSOARG00000004023	ENSOARG00000010785
ENSOARG00000004567	ENSOARG00000004048	ENSOARG00000010813
ENSOARG00000004571	ENSOARG00000004050	ENSOARG00000010825
ENSOARG00000004593	ENSOARG00000004061	ENSOARG00000010871
ENSOARG00000004672	ENSOARG00000004065	ENSOARG00000010878
ENSOARG00000004678	ENSOARG00000004079	ENSOARG00000010890
ENSOARG00000004693	ENSOARG00000004081	ENSOARG00000010893
ENSOARG00000004700	ENSOARG00000004106	ENSOARG00000010910
ENSOARG00000004721	ENSOARG00000004123	ENSOARG00000010938
ENSOARG00000004724	ENSOARG00000004142	ENSOARG00000010956
ENSOARG00000004744	ENSOARG00000004148	ENSOARG00000010965
ENSOARG00000004753	ENSOARG00000004169	ENSOARG00000010995
ENSOARG00000004766	ENSOARG00000004188	ENSOARG00000011006
ENSOARG00000004769	ENSOARG00000004220	ENSOARG00000011081
ENSOARG00000004770	ENSOARG00000004235	ENSOARG00000011088
ENSOARG00000004778	ENSOARG00000004242	ENSOARG00000011093
ENSOARG00000004781	ENSOARG00000004254	ENSOARG00000011103
ENSOARG00000004793	ENSOARG00000004258	ENSOARG00000011120
ENSOARG00000004799	ENSOARG00000004297	ENSOARG00000011121
ENSOARG00000004806	ENSOARG00000004311	ENSOARG00000011215
ENSOARG00000004829	ENSOARG00000004322	ENSOARG00000011290
ENSOARG00000004849	ENSOARG00000004330	ENSOARG00000011304
ENSOARG00000004884	ENSOARG00000004335	ENSOARG00000011310
ENSOARG00000004904	ENSOARG00000004346	ENSOARG00000011313
ENSOARG00000004918	ENSOARG00000004349	ENSOARG00000011318
ENSOARG00000004965	ENSOARG00000004370	ENSOARG00000011494
ENSOARG00000005002	ENSOARG00000004387	ENSOARG00000011499
ENSOARG00000005045	ENSOARG00000004391	ENSOARG00000011520
ENSOARG00000005067	ENSOARG00000004412	ENSOARG00000011538
ENSOARG00000005173	ENSOARG00000004423	ENSOARG00000011547
ENSOARG00000005207	ENSOARG00000004426	ENSOARG00000011590
ENSOARG00000005213	ENSOARG00000004471	ENSOARG00000011605
ENSOARG00000005297	ENSOARG00000004483	ENSOARG00000011616
ENSOARG00000005300	ENSOARG00000004529	ENSOARG00000011620
ENSOARG00000005305	ENSOARG00000004532	ENSOARG00000011627
ENSOARG00000005320	ENSOARG00000004543	ENSOARG00000011628
ENSOARG00000005329	ENSOARG00000004546	ENSOARG00000011664
ENSOARG00000005340	ENSOARG00000004549	ENSOARG00000011683
ENSOARG00000005343	ENSOARG00000004556	ENSOARG00000011687
ENSOARG00000005349	ENSOARG00000004567	ENSOARG00000011701
ENSOARG00000005366	ENSOARG00000004571	ENSOARG00000011711
ENSOARG00000005393	ENSOARG00000004593	ENSOARG00000011736
ENSOARG00000005397	ENSOARG00000004672	ENSOARG00000011806
ENSOARG00000005415	ENSOARG00000004678	ENSOARG00000011813
ENSOARG00000005436	ENSOARG00000004693	ENSOARG00000011815
ENSOARG00000005440	ENSOARG00000004700	ENSOARG00000011908
ENSOARG00000005451	ENSOARG00000004721	ENSOARG00000011932
ENSOARG00000005482	ENSOARG00000004724	ENSOARG00000011951
ENSOARG00000005483	ENSOARG00000004753	ENSOARG00000011986
ENSOARG00000005484	ENSOARG00000004769	ENSOARG00000012014
ENSOARG00000005485	ENSOARG00000004778	ENSOARG00000012038
ENSOARG00000005520	ENSOARG00000004781	ENSOARG00000012055
ENSOARG00000005549	ENSOARG00000004793	ENSOARG00000012084
ENSOARG00000005553	ENSOARG00000004794	ENSOARG00000012093
ENSOARG00000005556	ENSOARG00000004799	ENSOARG00000012108
ENSOARG00000005622	ENSOARG00000004806	ENSOARG00000012110
ENSOARG00000005644	ENSOARG00000004809	ENSOARG00000012115
ENSOARG00000005651	ENSOARG00000004849	ENSOARG00000012136
ENSOARG00000005663	ENSOARG00000004884	ENSOARG00000012271
ENSOARG00000005681	ENSOARG00000004904	ENSOARG00000012280
ENSOARG00000005695	ENSOARG00000004918	ENSOARG00000012282
ENSOARG00000005708	ENSOARG00000005002	ENSOARG00000012283
ENSOARG00000005712	ENSOARG00000005045	ENSOARG00000012303
ENSOARG00000005761	ENSOARG00000005047	ENSOARG00000012350
ENSOARG00000005800	ENSOARG00000005067	ENSOARG00000012390
ENSOARG00000005814	ENSOARG00000005173	ENSOARG00000012404
ENSOARG00000005828	ENSOARG00000005195	ENSOARG00000012416
ENSOARG00000005855	ENSOARG00000005207	ENSOARG00000012419
ENSOARG00000005867	ENSOARG00000005213	ENSOARG00000012450
ENSOARG00000005891	ENSOARG00000005284	ENSOARG00000012488
ENSOARG00000005895	ENSOARG00000005297	ENSOARG00000012544
ENSOARG00000005901	ENSOARG00000005300	ENSOARG00000012548
ENSOARG00000005912	ENSOARG00000005305	ENSOARG00000012582
ENSOARG00000005932	ENSOARG00000005320	ENSOARG00000012624
ENSOARG00000005945	ENSOARG00000005329	ENSOARG00000012651
ENSOARG00000005976	ENSOARG00000005340	ENSOARG00000012703
ENSOARG00000006038	ENSOARG00000005349	ENSOARG00000012713
ENSOARG00000006058	ENSOARG00000005366	ENSOARG00000012727
ENSOARG00000006104	ENSOARG00000005384	ENSOARG00000012765
ENSOARG00000006112	ENSOARG00000005393	ENSOARG00000012773
ENSOARG00000006118	ENSOARG00000005397	ENSOARG00000012836
ENSOARG00000006243	ENSOARG00000005415	ENSOARG00000012837
ENSOARG00000006247	ENSOARG00000005436	ENSOARG00000012890
ENSOARG00000006267	ENSOARG00000005440	ENSOARG00000012894
ENSOARG00000006293	ENSOARG00000005451	ENSOARG00000012897
ENSOARG00000006333	ENSOARG00000005463	ENSOARG00000012916
ENSOARG00000006366	ENSOARG00000005482	ENSOARG00000012957
ENSOARG00000006374	ENSOARG00000005484	ENSOARG00000013105
ENSOARG00000006411	ENSOARG00000005485	ENSOARG00000013106
ENSOARG00000006415	ENSOARG00000005508	ENSOARG00000013129
ENSOARG00000006467	ENSOARG00000005520	ENSOARG00000013133
ENSOARG00000006570	ENSOARG00000005553	ENSOARG00000013165
ENSOARG00000006592	ENSOARG00000005557	ENSOARG00000013223
ENSOARG00000006613	ENSOARG00000005622	ENSOARG00000013246
ENSOARG00000006651	ENSOARG00000005644	ENSOARG00000013275
ENSOARG00000006686	ENSOARG00000005651	ENSOARG00000013289
ENSOARG00000006687	ENSOARG00000005663	ENSOARG00000013304
ENSOARG00000006700	ENSOARG00000005681	ENSOARG00000013325
ENSOARG00000006724	ENSOARG00000005695	ENSOARG00000013385
ENSOARG00000006733	ENSOARG00000005708	ENSOARG00000013483
ENSOARG00000006743	ENSOARG00000005712	ENSOARG00000013541
ENSOARG00000006759	ENSOARG00000005761	ENSOARG00000013554
ENSOARG00000006832	ENSOARG00000005828	ENSOARG00000013557
ENSOARG00000006833	ENSOARG00000005855	ENSOARG00000013590
ENSOARG00000006847	ENSOARG00000005867	ENSOARG00000013594
ENSOARG00000006853	ENSOARG00000005895	ENSOARG00000013618
ENSOARG00000006942	ENSOARG00000005901	ENSOARG00000013634
ENSOARG00000006953	ENSOARG00000005932	ENSOARG00000013653
ENSOARG00000006978	ENSOARG00000005945	ENSOARG00000013709
ENSOARG00000006991	ENSOARG00000005976	ENSOARG00000013717
ENSOARG00000007001	ENSOARG00000006058	ENSOARG00000013728
ENSOARG00000007015	ENSOARG00000006104	ENSOARG00000013733
ENSOARG00000007018	ENSOARG00000006267	ENSOARG00000013754
ENSOARG00000007019	ENSOARG00000006325	ENSOARG00000013758
ENSOARG00000007020	ENSOARG00000006366	ENSOARG00000013769
ENSOARG00000007022	ENSOARG00000006411	ENSOARG00000013770
ENSOARG00000007028	ENSOARG00000006415	ENSOARG00000013789
ENSOARG00000007039	ENSOARG00000006419	ENSOARG00000013797
ENSOARG00000007092	ENSOARG00000006467	ENSOARG00000013827
ENSOARG00000007099	ENSOARG00000006572	ENSOARG00000013843
ENSOARG00000007111	ENSOARG00000006592	ENSOARG00000013856
ENSOARG00000007158	ENSOARG00000006613	ENSOARG00000013874
ENSOARG00000007197	ENSOARG00000006615	ENSOARG00000013884
ENSOARG00000007215	ENSOARG00000006617	ENSOARG00000013913
ENSOARG00000007222	ENSOARG00000006651	ENSOARG00000013932
ENSOARG00000007280	ENSOARG00000006661	ENSOARG00000013950
ENSOARG00000007287	ENSOARG00000006686	ENSOARG00000013969
ENSOARG00000007305	ENSOARG00000006687	ENSOARG00000013985
ENSOARG00000007328	ENSOARG00000006694	ENSOARG00000013996
ENSOARG00000007383	ENSOARG00000006700	ENSOARG00000014044
ENSOARG00000007409	ENSOARG00000006724	ENSOARG00000014089
ENSOARG00000007414	ENSOARG00000006733	ENSOARG00000014105
ENSOARG00000007425	ENSOARG00000006743	ENSOARG00000014184
ENSOARG00000007505	ENSOARG00000006759	ENSOARG00000014201
ENSOARG00000007547	ENSOARG00000006832	ENSOARG00000014211
ENSOARG00000007573	ENSOARG00000006833	ENSOARG00000014220
ENSOARG00000007599	ENSOARG00000006847	ENSOARG00000014265
ENSOARG00000007615	ENSOARG00000006853	ENSOARG00000014311
ENSOARG00000007617	ENSOARG00000006942	ENSOARG00000014328
ENSOARG00000007650	ENSOARG00000006953	ENSOARG00000014407
ENSOARG00000007723	ENSOARG00000006991	ENSOARG00000014495
ENSOARG00000007739	ENSOARG00000007001	ENSOARG00000014550
ENSOARG00000007807	ENSOARG00000007018	ENSOARG00000014555
ENSOARG00000007837	ENSOARG00000007019	ENSOARG00000014567
ENSOARG00000007880	ENSOARG00000007020	ENSOARG00000014601
ENSOARG00000007892	ENSOARG00000007022	ENSOARG00000014605
ENSOARG00000007893	ENSOARG00000007028	ENSOARG00000014614
ENSOARG00000007906	ENSOARG00000007039	ENSOARG00000014636
ENSOARG00000007910	ENSOARG00000007041	ENSOARG00000014638
ENSOARG00000007917	ENSOARG00000007087	ENSOARG00000014642
ENSOARG00000007961	ENSOARG00000007092	ENSOARG00000014653
ENSOARG00000008022	ENSOARG00000007099	ENSOARG00000014673
ENSOARG00000008032	ENSOARG00000007111	ENSOARG00000014679
ENSOARG00000008049	ENSOARG00000007119	ENSOARG00000014690
ENSOARG00000008125	ENSOARG00000007158	ENSOARG00000014757
ENSOARG00000008157	ENSOARG00000007197	ENSOARG00000014773
ENSOARG00000008178	ENSOARG00000007215	ENSOARG00000014783
ENSOARG00000008182	ENSOARG00000007222	ENSOARG00000014790
ENSOARG00000008189	ENSOARG00000007239	ENSOARG00000014797
ENSOARG00000008221	ENSOARG00000007287	ENSOARG00000014798
ENSOARG00000008223	ENSOARG00000007305	ENSOARG00000014803
ENSOARG00000008225	ENSOARG00000007328	ENSOARG00000014838
ENSOARG00000008257	ENSOARG00000007369	ENSOARG00000014847
ENSOARG00000008278	ENSOARG00000007383	ENSOARG00000014958
ENSOARG00000008284	ENSOARG00000007409	ENSOARG00000014963
ENSOARG00000008307	ENSOARG00000007414	ENSOARG00000015013
ENSOARG00000008348	ENSOARG00000007505	ENSOARG00000015021
ENSOARG00000008354	ENSOARG00000007573	ENSOARG00000015037
ENSOARG00000008419	ENSOARG00000007599	ENSOARG00000015072
ENSOARG00000008449	ENSOARG00000007615	ENSOARG00000015147
ENSOARG00000008472	ENSOARG00000007617	ENSOARG00000015148
ENSOARG00000008505	ENSOARG00000007650	ENSOARG00000015156
ENSOARG00000008509	ENSOARG00000007723	ENSOARG00000015157
ENSOARG00000008517	ENSOARG00000007739	ENSOARG00000015202
ENSOARG00000008548	ENSOARG00000007835	ENSOARG00000015203
ENSOARG00000008550	ENSOARG00000007837	ENSOARG00000015225
ENSOARG00000008642	ENSOARG00000007880	ENSOARG00000015226
ENSOARG00000008686	ENSOARG00000007892	ENSOARG00000015250
ENSOARG00000008698	ENSOARG00000007893	ENSOARG00000015269
ENSOARG00000008702	ENSOARG00000007906	ENSOARG00000015289
ENSOARG00000008725	ENSOARG00000007910	ENSOARG00000015378
ENSOARG00000008735	ENSOARG00000007917	ENSOARG00000015382
ENSOARG00000008745	ENSOARG00000007960	ENSOARG00000015420
ENSOARG00000008747	ENSOARG00000007961	ENSOARG00000015432
ENSOARG00000008757	ENSOARG00000007976	ENSOARG00000015476
ENSOARG00000008800	ENSOARG00000007994	ENSOARG00000015541
ENSOARG00000008829	ENSOARG00000008022	ENSOARG00000015548
ENSOARG00000008869	ENSOARG00000008023	ENSOARG00000015563
ENSOARG00000008908	ENSOARG00000008032	ENSOARG00000015600
ENSOARG00000008914	ENSOARG00000008049	ENSOARG00000015619
ENSOARG00000008928	ENSOARG00000008085	ENSOARG00000015679
ENSOARG00000008973	ENSOARG00000008125	ENSOARG00000015707
ENSOARG00000009022	ENSOARG00000008157	ENSOARG00000015786
ENSOARG00000009031	ENSOARG00000008178	ENSOARG00000015827
ENSOARG00000009032	ENSOARG00000008182	ENSOARG00000015828
ENSOARG00000009047	ENSOARG00000008189	ENSOARG00000015844
ENSOARG00000009055	ENSOARG00000008221	ENSOARG00000015855
ENSOARG00000009057	ENSOARG00000008223	ENSOARG00000015868
ENSOARG00000009058	ENSOARG00000008257	ENSOARG00000015921
ENSOARG00000009060	ENSOARG00000008261	ENSOARG00000015958
ENSOARG00000009075	ENSOARG00000008272	ENSOARG00000015964
ENSOARG00000009079	ENSOARG00000008278	ENSOARG00000016066
ENSOARG00000009088	ENSOARG00000008307	ENSOARG00000016118
ENSOARG00000009101	ENSOARG00000008348	ENSOARG00000016254
ENSOARG00000009144	ENSOARG00000008354	ENSOARG00000016320
ENSOARG00000009152	ENSOARG00000008419	ENSOARG00000016346
ENSOARG00000009208	ENSOARG00000008442	ENSOARG00000016365
ENSOARG00000009220	ENSOARG00000008449	ENSOARG00000016375
ENSOARG00000009234	ENSOARG00000008472	ENSOARG00000016402
ENSOARG00000009300	ENSOARG00000008505	ENSOARG00000016411
ENSOARG00000009307	ENSOARG00000008509	ENSOARG00000016416
ENSOARG00000009316	ENSOARG00000008517	ENSOARG00000016418
ENSOARG00000009339	ENSOARG00000008548	ENSOARG00000016444
ENSOARG00000009373	ENSOARG00000008550	ENSOARG00000016466
ENSOARG00000009380	ENSOARG00000008569	ENSOARG00000016483
ENSOARG00000009381	ENSOARG00000008610	ENSOARG00000016491
ENSOARG00000009418	ENSOARG00000008642	ENSOARG00000016495
ENSOARG00000009435	ENSOARG00000008686	ENSOARG00000016511
ENSOARG00000009444	ENSOARG00000008698	ENSOARG00000016519
ENSOARG00000009458	ENSOARG00000008702	ENSOARG00000016583
ENSOARG00000009467	ENSOARG00000008725	ENSOARG00000016586
ENSOARG00000009473	ENSOARG00000008735	ENSOARG00000016620
ENSOARG00000009482	ENSOARG00000008745	ENSOARG00000016623
ENSOARG00000009488	ENSOARG00000008747	ENSOARG00000016627
ENSOARG00000009495	ENSOARG00000008757	ENSOARG00000016696
ENSOARG00000009501	ENSOARG00000008800	ENSOARG00000016701
ENSOARG00000009504	ENSOARG00000008829	ENSOARG00000016707
ENSOARG00000009515	ENSOARG00000008869	ENSOARG00000016719
ENSOARG00000009523	ENSOARG00000008908	ENSOARG00000016720
ENSOARG00000009527	ENSOARG00000008914	ENSOARG00000016739
ENSOARG00000009533	ENSOARG00000008928	ENSOARG00000016781
ENSOARG00000009538	ENSOARG00000008942	ENSOARG00000016817
ENSOARG00000009539	ENSOARG00000008973	ENSOARG00000016877
ENSOARG00000009559	ENSOARG00000009022	ENSOARG00000016908
ENSOARG00000009562	ENSOARG00000009031	ENSOARG00000016931
ENSOARG00000009597	ENSOARG00000009032	ENSOARG00000016941
ENSOARG00000009679	ENSOARG00000009055	ENSOARG00000016963
ENSOARG00000009684	ENSOARG00000009057	ENSOARG00000016972
ENSOARG00000009712	ENSOARG00000009058	ENSOARG00000016978
ENSOARG00000009741	ENSOARG00000009060	ENSOARG00000017080
ENSOARG00000009795	ENSOARG00000009075	ENSOARG00000017085
ENSOARG00000009799	ENSOARG00000009088	ENSOARG00000017100
ENSOARG00000009807	ENSOARG00000009101	ENSOARG00000017107
ENSOARG00000009866	ENSOARG00000009144	ENSOARG00000017118
ENSOARG00000009886	ENSOARG00000009152	ENSOARG00000017142
ENSOARG00000009900	ENSOARG00000009208	ENSOARG00000017163
ENSOARG00000009919	ENSOARG00000009220	ENSOARG00000017192
ENSOARG00000009933	ENSOARG00000009234	ENSOARG00000017211
ENSOARG00000009953	ENSOARG00000009299	ENSOARG00000017225
ENSOARG00000009963	ENSOARG00000009300	ENSOARG00000017246
ENSOARG00000010011	ENSOARG00000009307	ENSOARG00000017294
ENSOARG00000010029	ENSOARG00000009316	ENSOARG00000017320
ENSOARG00000010055	ENSOARG00000009348	ENSOARG00000017342
ENSOARG00000010058	ENSOARG00000009365	ENSOARG00000017424
ENSOARG00000010068	ENSOARG00000009373	ENSOARG00000017451
ENSOARG00000010070	ENSOARG00000009380	ENSOARG00000017481
ENSOARG00000010102	ENSOARG00000009381	ENSOARG00000017492
ENSOARG00000010113	ENSOARG00000009418	ENSOARG00000017506
ENSOARG00000010130	ENSOARG00000009444	ENSOARG00000017510
ENSOARG00000010159	ENSOARG00000009458	ENSOARG00000017523
ENSOARG00000010203	ENSOARG00000009467	ENSOARG00000017524
ENSOARG00000010264	ENSOARG00000009473	ENSOARG00000017538
ENSOARG00000010273	ENSOARG00000009482	ENSOARG00000017550
ENSOARG00000010303	ENSOARG00000009495	ENSOARG00000017558
ENSOARG00000010320	ENSOARG00000009501	ENSOARG00000017570
ENSOARG00000010324	ENSOARG00000009504	ENSOARG00000017580
ENSOARG00000010376	ENSOARG00000009515	ENSOARG00000017596
ENSOARG00000010378	ENSOARG00000009523	ENSOARG00000017621
ENSOARG00000010434	ENSOARG00000009527	ENSOARG00000017637
ENSOARG00000010439	ENSOARG00000009538	ENSOARG00000017647
ENSOARG00000010457	ENSOARG00000009539	ENSOARG00000017738
ENSOARG00000010490	ENSOARG00000009559	ENSOARG00000017744
ENSOARG00000010554	ENSOARG00000009562	ENSOARG00000017793
ENSOARG00000010563	ENSOARG00000009597	ENSOARG00000017810
ENSOARG00000010579	ENSOARG00000009629	ENSOARG00000017830
ENSOARG00000010581	ENSOARG00000009669	ENSOARG00000017846
ENSOARG00000010582	ENSOARG00000009679	ENSOARG00000017862
ENSOARG00000010583	ENSOARG00000009684	ENSOARG00000017918
ENSOARG00000010588	ENSOARG00000009712	ENSOARG00000017956
ENSOARG00000010592	ENSOARG00000009741	ENSOARG00000017969
ENSOARG00000010655	ENSOARG00000009795	ENSOARG00000017975
ENSOARG00000010657	ENSOARG00000009799	ENSOARG00000018032
ENSOARG00000010753	ENSOARG00000009807	ENSOARG00000018048
ENSOARG00000010757	ENSOARG00000009886	ENSOARG00000018050
ENSOARG00000010762	ENSOARG00000009919	ENSOARG00000018074
ENSOARG00000010767	ENSOARG00000009963	ENSOARG00000018083
ENSOARG00000010782	ENSOARG00000010011	ENSOARG00000018087
ENSOARG00000010785	ENSOARG00000010029	ENSOARG00000018088
ENSOARG00000010804	ENSOARG00000010055	ENSOARG00000018109
ENSOARG00000010813	ENSOARG00000010058	ENSOARG00000018137
ENSOARG00000010825	ENSOARG00000010068	ENSOARG00000018173
ENSOARG00000010871	ENSOARG00000010070	ENSOARG00000018183
ENSOARG00000010878	ENSOARG00000010102	ENSOARG00000018207
ENSOARG00000010890	ENSOARG00000010113	ENSOARG00000018255
ENSOARG00000010893	ENSOARG00000010159	ENSOARG00000018256
ENSOARG00000010910	ENSOARG00000010203	ENSOARG00000018285
ENSOARG00000010938	ENSOARG00000010264	ENSOARG00000018320
ENSOARG00000010956	ENSOARG00000010303	ENSOARG00000018391
ENSOARG00000010965	ENSOARG00000010320	ENSOARG00000018400
ENSOARG00000010976	ENSOARG00000010324	ENSOARG00000018430
ENSOARG00000010995	ENSOARG00000010376	ENSOARG00000018451
ENSOARG00000011006	ENSOARG00000010378	ENSOARG00000018512
ENSOARG00000011061	ENSOARG00000010434	ENSOARG00000018519
ENSOARG00000011081	ENSOARG00000010439	ENSOARG00000018529
ENSOARG00000011088	ENSOARG00000010457	ENSOARG00000018538
ENSOARG00000011093	ENSOARG00000010485	ENSOARG00000018549
ENSOARG00000011103	ENSOARG00000010490	ENSOARG00000018552
ENSOARG00000011120	ENSOARG00000010554	ENSOARG00000018576
ENSOARG00000011121	ENSOARG00000010563	ENSOARG00000018592
ENSOARG00000011162	ENSOARG00000010581	ENSOARG00000018622
ENSOARG00000011164	ENSOARG00000010582	ENSOARG00000018648
ENSOARG00000011215	ENSOARG00000010583	ENSOARG00000018777
ENSOARG00000011235	ENSOARG00000010588	ENSOARG00000018796
ENSOARG00000011265	ENSOARG00000010592	ENSOARG00000018802
ENSOARG00000011276	ENSOARG00000010655	ENSOARG00000018826
ENSOARG00000011290	ENSOARG00000010657	ENSOARG00000018879
ENSOARG00000011304	ENSOARG00000010753	ENSOARG00000018884
ENSOARG00000011310	ENSOARG00000010762	ENSOARG00000018930
ENSOARG00000011313	ENSOARG00000010767	ENSOARG00000018939
ENSOARG00000011318	ENSOARG00000010782	ENSOARG00000019099
ENSOARG00000011322	ENSOARG00000010785	ENSOARG00000019122
ENSOARG00000011375	ENSOARG00000010813	ENSOARG00000019124
ENSOARG00000011405	ENSOARG00000010825	ENSOARG00000019149
ENSOARG00000011494	ENSOARG00000010827	ENSOARG00000019163
ENSOARG00000011499	ENSOARG00000010871	ENSOARG00000019263
ENSOARG00000011520	ENSOARG00000010878	ENSOARG00000019281
ENSOARG00000011538	ENSOARG00000010890	ENSOARG00000019292
ENSOARG00000011547	ENSOARG00000010893	ENSOARG00000019343
ENSOARG00000011557	ENSOARG00000010910	ENSOARG00000019362
ENSOARG00000011590	ENSOARG00000010938	ENSOARG00000019367
ENSOARG00000011605	ENSOARG00000010944	ENSOARG00000019432
ENSOARG00000011613	ENSOARG00000010956	ENSOARG00000019504
ENSOARG00000011614	ENSOARG00000010965	ENSOARG00000019528
ENSOARG00000011616	ENSOARG00000010995	ENSOARG00000019565
ENSOARG00000011619	ENSOARG00000011006	ENSOARG00000019581
ENSOARG00000011620	ENSOARG00000011040	ENSOARG00000019614
ENSOARG00000011627	ENSOARG00000011081	ENSOARG00000019659
ENSOARG00000011628	ENSOARG00000011088	ENSOARG00000019677
ENSOARG00000011664	ENSOARG00000011093	ENSOARG00000019693
ENSOARG00000011683	ENSOARG00000011103	ENSOARG00000019701
ENSOARG00000011687	ENSOARG00000011118	ENSOARG00000019735
ENSOARG00000011701	ENSOARG00000011120	ENSOARG00000019752
ENSOARG00000011711	ENSOARG00000011121	ENSOARG00000019758
ENSOARG00000011736	ENSOARG00000011198	ENSOARG00000019800
ENSOARG00000011738	ENSOARG00000011215	ENSOARG00000019868
ENSOARG00000011763	ENSOARG00000011290	ENSOARG00000019901
ENSOARG00000011806	ENSOARG00000011304	ENSOARG00000019916
ENSOARG00000011813	ENSOARG00000011310	ENSOARG00000019946
ENSOARG00000011815	ENSOARG00000011313	ENSOARG00000019967
ENSOARG00000011855	ENSOARG00000011318	ENSOARG00000020032
ENSOARG00000011908	ENSOARG00000011473	ENSOARG00000020080
ENSOARG00000011932	ENSOARG00000011494	ENSOARG00000020115
ENSOARG00000011945	ENSOARG00000011499	ENSOARG00000020154
ENSOARG00000011951	ENSOARG00000011520	ENSOARG00000020157
ENSOARG00000011986	ENSOARG00000011538	ENSOARG00000020185
ENSOARG00000012014	ENSOARG00000011547	ENSOARG00000020189
ENSOARG00000012038	ENSOARG00000011590	ENSOARG00000020202
ENSOARG00000012055	ENSOARG00000011605	ENSOARG00000020248
ENSOARG00000012084	ENSOARG00000011616	ENSOARG00000020275
ENSOARG00000012093	ENSOARG00000011620	ENSOARG00000020301
ENSOARG00000012108	ENSOARG00000011627	ENSOARG00000020312
ENSOARG00000012110	ENSOARG00000011628	ENSOARG00000020314
ENSOARG00000012115	ENSOARG00000011664	ENSOARG00000020321
ENSOARG00000012136	ENSOARG00000011672	ENSOARG00000020359
ENSOARG00000012199	ENSOARG00000011683	ENSOARG00000020375
ENSOARG00000012271	ENSOARG00000011687	ENSOARG00000020384
ENSOARG00000012280	ENSOARG00000011701	ENSOARG00000020389
ENSOARG00000012282	ENSOARG00000011711	ENSOARG00000020407
ENSOARG00000012283	ENSOARG00000011736	ENSOARG00000020408
ENSOARG00000012303	ENSOARG00000011787	ENSOARG00000020414
ENSOARG00000012350	ENSOARG00000011806	ENSOARG00000020417
ENSOARG00000012390	ENSOARG00000011813	ENSOARG00000020501
ENSOARG00000012404	ENSOARG00000011815	ENSOARG00000020502
ENSOARG00000012416	ENSOARG00000011822	ENSOARG00000020533
ENSOARG00000012419	ENSOARG00000011908	ENSOARG00000020638
ENSOARG00000012450	ENSOARG00000011924	ENSOARG00000020677
ENSOARG00000012488	ENSOARG00000011932	ENSOARG00000020684
ENSOARG00000012499	ENSOARG00000011951	ENSOARG00000020694
ENSOARG00000012544	ENSOARG00000011986	ENSOARG00000020717
ENSOARG00000012548	ENSOARG00000012014	ENSOARG00000020718
ENSOARG00000012582	ENSOARG00000012038	ENSOARG00000020729
ENSOARG00000012624	ENSOARG00000012046	ENSOARG00000020759
ENSOARG00000012651	ENSOARG00000012055	ENSOARG00000020768
ENSOARG00000012703	ENSOARG00000012084	ENSOARG00000020824
ENSOARG00000012713	ENSOARG00000012093	ENSOARG00000020889
ENSOARG00000012727	ENSOARG00000012108	ENSOARG00000020912
ENSOARG00000012765	ENSOARG00000012110	ENSOARG00000020934
ENSOARG00000012773	ENSOARG00000012115	ENSOARG00000021023
ENSOARG00000012836	ENSOARG00000012136	ENSOARG00000021037
ENSOARG00000012837	ENSOARG00000012271	ENSOARG00000021049
ENSOARG00000012890	ENSOARG00000012280	ENSOARG00000021075
ENSOARG00000012894	ENSOARG00000012282	ENSOARG00000021140
ENSOARG00000012897	ENSOARG00000012283	ENSOARG00000021172
ENSOARG00000012916	ENSOARG00000012303	ENSOARG00000021183
ENSOARG00000012924	ENSOARG00000012350	ENSOARG00000021192
ENSOARG00000012957	ENSOARG00000012390	ENSOARG00000021196
ENSOARG00000012971	ENSOARG00000012404	ENSOARG00000021206
ENSOARG00000013051	ENSOARG00000012416	ENSOARG00000021227
ENSOARG00000013105	ENSOARG00000012419	ENSOARG00000021266
ENSOARG00000013106	ENSOARG00000012450	ENSOARG00000021292
ENSOARG00000013115	ENSOARG00000012457	ENSOARG00000021406
ENSOARG00000013129	ENSOARG00000012488	ENSOARG00000021442
ENSOARG00000013133	ENSOARG00000012544	ENSOARG00000021488
ENSOARG00000013165	ENSOARG00000012548	ENSOARG00000021491
ENSOARG00000013223	ENSOARG00000012582	ENSOARG00000021526
ENSOARG00000013246	ENSOARG00000012624	ENSOARG00000021593
ENSOARG00000013275	ENSOARG00000012651	ENSOARG00000021598
ENSOARG00000013289	ENSOARG00000012703	ENSOARG00000021645
ENSOARG00000013304	ENSOARG00000012713	ENSOARG00000021646
ENSOARG00000013325	ENSOARG00000012727	ENSOARG00000021653
ENSOARG00000013385	ENSOARG00000012752	ENSOARG00000021670
ENSOARG00000013483	ENSOARG00000012765	ENSOARG00000021738
ENSOARG00000013541	ENSOARG00000012773	ENSOARG00000021749
ENSOARG00000013554	ENSOARG00000012836	ENSOARG00000021764
ENSOARG00000013557	ENSOARG00000012837	ENSOARG00000021772
ENSOARG00000013590	ENSOARG00000012890	ENSOARG00000021826
ENSOARG00000013594	ENSOARG00000012894	ENSOARG00000021832
ENSOARG00000013618	ENSOARG00000012897	ENSOARG00000021881
ENSOARG00000013634	ENSOARG00000012916	ENSOARG00000021920
ENSOARG00000013653	ENSOARG00000012957	ENSOARG00000021923
ENSOARG00000013709	ENSOARG00000013105	ENSOARG00000021947
ENSOARG00000013717	ENSOARG00000013106	ENSOARG00000021969
ENSOARG00000013728	ENSOARG00000013129	ENSOARG00000021976
ENSOARG00000013733	ENSOARG00000013133	ENSOARG00000021991
ENSOARG00000013754	ENSOARG00000013165	ENSOARG00000022072
ENSOARG00000013758	ENSOARG00000013206	ENSOARG00000022093
ENSOARG00000013769	ENSOARG00000013223	ENSOARG00000022103
ENSOARG00000013770	ENSOARG00000013232	ENSOARG00000022160
ENSOARG00000013789	ENSOARG00000013246	ENSOARG00000022183
ENSOARG00000013797	ENSOARG00000013260	ENSOARG00000022212
ENSOARG00000013802	ENSOARG00000013275	ENSOARG00000022259
ENSOARG00000013827	ENSOARG00000013289	ENSOARG00000022284
ENSOARG00000013843	ENSOARG00000013304	ENSOARG00000022285
ENSOARG00000013856	ENSOARG00000013325	ENSOARG00000022305
ENSOARG00000013874	ENSOARG00000013385	ENSOARG00000022327
ENSOARG00000013884	ENSOARG00000013483	ENSOARG00000022344
ENSOARG00000013912	ENSOARG00000013541	ENSOARG00000022352
ENSOARG00000013913	ENSOARG00000013554	ENSOARG00000022370
ENSOARG00000013916	ENSOARG00000013557	ENSOARG00000022437
ENSOARG00000013919	ENSOARG00000013590	ENSOARG00000022458
ENSOARG00000013932	ENSOARG00000013594	ENSOARG00000022465
ENSOARG00000013950	ENSOARG00000013618	ENSOARG00000022481
ENSOARG00000013969	ENSOARG00000013627	ENSOARG00000022487
ENSOARG00000013985	ENSOARG00000013634	ENSOARG00000022498
ENSOARG00000013996	ENSOARG00000013653	ENSOARG00000022512
ENSOARG00000014002	ENSOARG00000013700	ENSOARG00000022668
ENSOARG00000014044	ENSOARG00000013709	ENSOARG00000022696
ENSOARG00000014089	ENSOARG00000013717	ENSOARG00000022704
ENSOARG00000014105	ENSOARG00000013725	ENSOARG00000022746
ENSOARG00000014184	ENSOARG00000013728	ENSOARG00000022775
ENSOARG00000014201	ENSOARG00000013733	ENSOARG00000022873
ENSOARG00000014211	ENSOARG00000013754	ENSOARG00000022880
ENSOARG00000014220	ENSOARG00000013758	ENSOARG00000022926
ENSOARG00000014265	ENSOARG00000013769	ENSOARG00000022944
ENSOARG00000014311	ENSOARG00000013770	ENSOARG00000022975
ENSOARG00000014328	ENSOARG00000013789	ENSOARG00000023022
ENSOARG00000014364	ENSOARG00000013797	ENSOARG00000023048
ENSOARG00000014407	ENSOARG00000013827	ENSOARG00000023051
ENSOARG00000014417	ENSOARG00000013843	ENSOARG00000023073
ENSOARG00000014493	ENSOARG00000013849	ENSOARG00000023075
ENSOARG00000014495	ENSOARG00000013856	ENSOARG00000023078
ENSOARG00000014537	ENSOARG00000013874	ENSOARG00000023124
ENSOARG00000014550	ENSOARG00000013884	ENSOARG00000023149
ENSOARG00000014555	ENSOARG00000013891	ENSOARG00000023167
ENSOARG00000014567	ENSOARG00000013913	ENSOARG00000023199
ENSOARG00000014601	ENSOARG00000013932	ENSOARG00000023210
ENSOARG00000014605	ENSOARG00000013950	ENSOARG00000023219
ENSOARG00000014614	ENSOARG00000013969	ENSOARG00000023242
ENSOARG00000014636	ENSOARG00000013985	ENSOARG00000023260
ENSOARG00000014638	ENSOARG00000013996	ENSOARG00000023301
ENSOARG00000014642	ENSOARG00000014044	ENSOARG00000023342
ENSOARG00000014653	ENSOARG00000014089	ENSOARG00000023365
ENSOARG00000014673	ENSOARG00000014105	ENSOARG00000023370
ENSOARG00000014679	ENSOARG00000014184	ENSOARG00000023374
ENSOARG00000014690	ENSOARG00000014201	ENSOARG00000023388
ENSOARG00000014757	ENSOARG00000014207	ENSOARG00000023418
ENSOARG00000014773	ENSOARG00000014211	ENSOARG00000023432
ENSOARG00000014783	ENSOARG00000014220	ENSOARG00000023436
ENSOARG00000014790	ENSOARG00000014265	ENSOARG00000023481
ENSOARG00000014797	ENSOARG00000014311	ENSOARG00000023503
ENSOARG00000014798	ENSOARG00000014328	ENSOARG00000023505
ENSOARG00000014803	ENSOARG00000014407	ENSOARG00000023508
ENSOARG00000014816	ENSOARG00000014422	ENSOARG00000023519
ENSOARG00000014838	ENSOARG00000014495	ENSOARG00000023572
ENSOARG00000014839	ENSOARG00000014534	ENSOARG00000023606
ENSOARG00000014847	ENSOARG00000014550	ENSOARG00000023609
ENSOARG00000014958	ENSOARG00000014555	ENSOARG00000023625
ENSOARG00000014963	ENSOARG00000014567	ENSOARG00000023629
ENSOARG00000015013	ENSOARG00000014601	ENSOARG00000023635
ENSOARG00000015021	ENSOARG00000014605	ENSOARG00000023652
ENSOARG00000015037	ENSOARG00000014614	ENSOARG00000023661
ENSOARG00000015072	ENSOARG00000014615	ENSOARG00000023695
ENSOARG00000015147	ENSOARG00000014636	ENSOARG00000023701
ENSOARG00000015148	ENSOARG00000014638	ENSOARG00000023728
ENSOARG00000015156	ENSOARG00000014639	ENSOARG00000023737
ENSOARG00000015157	ENSOARG00000014642	ENSOARG00000023798
ENSOARG00000015202	ENSOARG00000014653	ENSOARG00000023853
ENSOARG00000015203	ENSOARG00000014673	ENSOARG00000023918
ENSOARG00000015225	ENSOARG00000014679	ENSOARG00000023924
ENSOARG00000015226	ENSOARG00000014690	ENSOARG00000023932
ENSOARG00000015241	ENSOARG00000014757	ENSOARG00000023933
ENSOARG00000015250	ENSOARG00000014773	ENSOARG00000023964
ENSOARG00000015269	ENSOARG00000014783	ENSOARG00000023973
ENSOARG00000015289	ENSOARG00000014790	ENSOARG00000023974
ENSOARG00000015378	ENSOARG00000014797	ENSOARG00000023975
ENSOARG00000015382	ENSOARG00000014798	ENSOARG00000023996
ENSOARG00000015420	ENSOARG00000014803	ENSOARG00000024042
ENSOARG00000015432	ENSOARG00000014814	ENSOARG00000024045
ENSOARG00000015476	ENSOARG00000014838	ENSOARG00000024095
ENSOARG00000015491	ENSOARG00000014847	ENSOARG00000024097
ENSOARG00000015541	ENSOARG00000014932	ENSOARG00000024117
ENSOARG00000015548	ENSOARG00000014958	ENSOARG00000024179
ENSOARG00000015563	ENSOARG00000014963	ENSOARG00000024210
ENSOARG00000015600	ENSOARG00000015013	ENSOARG00000024237
ENSOARG00000015619	ENSOARG00000015021	ENSOARG00000024275
ENSOARG00000015646	ENSOARG00000015037	ENSOARG00000024290
ENSOARG00000015678	ENSOARG00000015072	ENSOARG00000024309
ENSOARG00000015679	ENSOARG00000015147	ENSOARG00000024317
ENSOARG00000015707	ENSOARG00000015148	ENSOARG00000024336
ENSOARG00000015786	ENSOARG00000015156	ENSOARG00000024346
ENSOARG00000015827	ENSOARG00000015157	ENSOARG00000024357
ENSOARG00000015828	ENSOARG00000015202	ENSOARG00000024430
ENSOARG00000015844	ENSOARG00000015203	ENSOARG00000024431
[truncated: 4,055 more rows]
