# Supplementary material for: Identification and Characterization of Hypothalamic Alternative Splicing Events and Variants in Ovine Fecundity-Related Genes
Source: Animals (Basel). 2020 Nov 13;10(11):2111. doi: 10.3390/ani10112111 (PMC7698220; doi:10.3390/ani10112111)
Supplement: Supplementary file 1 [file animals-10-02111-s001.zip › Supplementary Materials/Table S5.xlsx]

## Sheet: PF_snp
CHROM	POS	REF	ALT	QUAL	DEPTH	GENOTYPE	SAMPLES	Gene_id	Gene_name	biotype
JH923664.1	36	G	A	33	3	het	PF_H3.snp	-	-	-
JH923637.1	37	A	T	28;151	6;12	het;hom	PF_H2.snp;PF_H3.snp	-	-	-
JH923637.1	72	G	A	71;178	9;18	het;hom	PF_H2.snp;PF_H3.snp	-	-	-
JH921631.1	83	A	G	49	7	het	PF_H3.snp	ENSOARG00000002709		protein_coding
JH923637.1	95	C	T	144	30	het	PF_H1.snp	-	-	-
JH924588.1	106	G	A	44	8	het	PF_H3.snp	-	-	-
JH924669.1	109	A	G	52	8	het	PF_H3.snp	-	-	-
JH924831.1	110	G	A	70	3	hom	PF_H2.snp	-	-	-
AMGL01121818.1	113	G	C	43	3	het	PF_H1.snp	ENSOARG00000000280		protein_coding
JH923980.1	114	A	G	30;92.5	4;4	het;hom	PF_H2.snp;PF_H3.snp	ENSOARG00000002466		protein_coding
JH924588.1	117	A	G	70	8	het	PF_H3.snp	-	-	-
JH923637.1	119	C	T	72	37	het	PF_H1.snp	-	-	-
JH923980.1	123	G	C	33;104	5;5	het;hom	PF_H2.snp;PF_H3.snp	ENSOARG00000002466		protein_coding
JH924273.1	131	G	A	112;126	21;15	het;het	PF_H1.snp;PF_H2.snp	ENSOARG00000002374		protein_coding
JH921631.1	134	C	T	21	4	het	PF_H1.snp	ENSOARG00000002709		protein_coding
JH921704.1	134	C	T	34	3	het	PF_H2.snp	ENSOARG00000002498		protein_coding
JH924460.1	136	A	C	135;91.3;132	7;6;8	hom;hom;hom	PF_H1.snp;PF_H2.snp;PF_H3.snp	-	-	-
JH921704.1	137	G	C	39	3	het	PF_H3.snp	ENSOARG00000002498		protein_coding
JH924702.1	137	G	A	33	4	het	PF_H2.snp	-	-	-
JH923431.1	139	C	T	115;64	9;3	hom;hom	PF_H1.snp;PF_H2.snp	-	-	-
JH924588.1	139	T	A	57	7	het	PF_H3.snp	-	-	-
JH924813.1	139	G	A	44	7	het	PF_H2.snp	-	-	-
JH924748.1	141	T	G	70	3	hom	PF_H1.snp	-	-	-
JH924505.1	142	A	G	186;129;167	22;7;15	hom;hom;hom	PF_H1.snp;PF_H2.snp;PF_H3.snp	-	-	-
JH923637.1	143	C	G	192	33	hom	PF_H3.snp	-	-	-
JH921631.1	144	A	C	6.98	16	het	PF_H3.snp	ENSOARG00000002709		protein_coding
JH924052.1	148	G	A	74;31	8;5	het;het	PF_H2.snp;PF_H3.snp	ENSOARG00000000066		protein_coding
JH921631.1	156	T	C	18.1	5	het	PF_H1.snp	ENSOARG00000002709		protein_coding
JH921704.1	156	T	G	67;80	3;3	hom;hom	PF_H2.snp;PF_H3.snp	ENSOARG00000002498		protein_coding
JH923661.1	156	G	A	70	3	hom	PF_H2.snp	-	-	-
JH924748.1	157	C	A	64	3	hom	PF_H1.snp	-	-	-
JH923664.1	160	A	T	36	3	het	PF_H2.snp	-	-	-
JH922720.1	163	T	C	92.5;81.5	4;4	hom;hom	PF_H2.snp;PF_H3.snp	-	-	-
JH924702.1	165	G	A	61	3	hom	PF_H1.snp	-	-	-
JH921631.1	167	A	G	95;30;167	6;13;18	het;het;het	PF_H1.snp;PF_H2.snp;PF_H3.snp	ENSOARG00000002709		protein_coding
JH924702.1	168	G	A	36	3	het	PF_H3.snp	-	-	-
JH924475.1	174	A	C	29	3	het	PF_H1.snp	-	-	-
JH924273.1	175	C	T	152	24	het	PF_H2.snp	ENSOARG00000002374		protein_coding
JH924501.1	176	T	C	49	10	het	PF_H3.snp	ENSOARG00000007019		protein_coding
JH924552.1	177	C	T	61	3	hom	PF_H1.snp	-	-	-
JH924781.1	179	G	C	27.8;68;92.5	5;3;5	hom;hom;hom	PF_H1.snp;PF_H2.snp;PF_H3.snp	-	-	-
JH924781.1	185	G	T	87.3;70;113	8;4;6	hom;hom;hom	PF_H1.snp;PF_H2.snp;PF_H3.snp	-	-	-
JH923956.1	189	A	G	57	3	hom	PF_H2.snp	-	-	-
JH924111.1	191	C	T	101;176;166	5;13;11	hom;hom;hom	PF_H1.snp;PF_H2.snp;PF_H3.snp	-	-	-
JH923901.1	192	G	A	70	3	hom	PF_H3.snp	-	-	-
AMGL01120437.1	194	G	T	162	6	hom	PF_H1.snp	-	-	-
JH924409.1	194	T	C	66.5	4	hom	PF_H1.snp	-	-	-
AMGL01120437.1	195	T	C	158	6	hom	PF_H1.snp	-	-	-
JH921631.1	199	G	C	16.1	13	het	PF_H2.snp	ENSOARG00000002709		protein_coding
JH923750.1	202	G	A	80;33;124	5;4;6	het;het;hom	PF_H1.snp;PF_H2.snp;PF_H3.snp	-	-	-
JH923771.1	202	C	A	70	3	hom	PF_H2.snp	-	-	-
AMGL01120437.1	204	C	T	151	6	hom	PF_H1.snp	-	-	-
JH921631.1	206	C	T	45	14	het	PF_H3.snp	ENSOARG00000002709		protein_coding
JH923628.1	208	G	A	101;43	13;9	het;het	PF_H1.snp;PF_H3.snp	-	-	-
JH924615.1	210	A	G	70	3	hom	PF_H2.snp	-	-	-
JH924832.1	211	G	A	75.5	4	hom	PF_H2.snp	-	-	-
JH924055.1	212	C	G	59	5	het	PF_H3.snp	-	-	-
JH923923.1	213	T	G	129	11	het	PF_H2.snp	-	-	-
JH924505.1	213	A	G	166;185	12;23	hom;hom	PF_H2.snp;PF_H3.snp	-	-	-
JH923582.1	214	G	C	87;122;118	10;6;6	het;hom;hom	PF_H1.snp;PF_H2.snp;PF_H3.snp	ENSOARG00000001201		protein_coding
JH923431.1	215	G	T	73;70	42;3	het;hom	PF_H1.snp;PF_H2.snp	-	-	-
JH923523.1	215	A	G	68	3	hom	PF_H2.snp	-	-	-
JH924610.1	216	C	T	197	44	hom	PF_H1.snp	ENSOARG00000002937		protein_coding
JH924670.1	216	C	T	70	3	hom	PF_H3.snp	-	-	-
JH924060.1	217	T	C	33	4	het	PF_H2.snp	-	-	-
JH924060.1	220	T	C	90.5;70	4;3	hom;hom	PF_H2.snp;PF_H3.snp	-	-	-
JH924060.1	221	T	C	30	4	het	PF_H2.snp	-	-	-
JH924060.1	222	T	C	36	3	het	PF_H3.snp	-	-	-
JH923523.1	225	A	G	70	3	hom	PF_H2.snp	-	-	-
JH923864.1	225	G	A	126	6	hom	PF_H2.snp	ENSOARG00000000087		protein_coding
JH924767.1	225	C	T	43.8	3	hom	PF_H2.snp	-	-	-
JH924409.1	226	A	G	109	5	hom	PF_H1.snp	-	-	-
AMGL01130267.1	227	G	T	83	3	hom	PF_H3.snp	-	-	-
JH924698.1	230	T	C	80;150	6;9	het;hom	PF_H1.snp;PF_H2.snp	-	-	-
JH923528.1	232	A	G	61	3	hom	PF_H2.snp	-	-	-
JH923771.1	232	G	A	82;124;74	14;7;11	het;hom;het	PF_H1.snp;PF_H2.snp;PF_H3.snp	-	-	-
JH924833.1	232	G	C	64	3	hom	PF_H3.snp	-	-	-
JH924501.1	233	A	G	109	17	het	PF_H3.snp	ENSOARG00000007019		protein_coding
JH923637.1	234	C	T	134	47	het	PF_H1.snp	-	-	-
JH922720.1	235	C	A	68	3	hom	PF_H3.snp	-	-	-
JH923923.1	235	A	G	132;148	13;8	het;hom	PF_H2.snp;PF_H3.snp	-	-	-
JH923523.1	236	G	A	27.8	3	hom	PF_H2.snp	-	-	-
JH921631.1	238	C	G	20.1;26;66	3;5;9	het;het;het	PF_H1.snp;PF_H2.snp;PF_H3.snp	ENSOARG00000002709		protein_coding
JH923769.1	243	G	A	93	7	het	PF_H3.snp	-	-	-
JH924168.1	244	A	C	70	3	hom	PF_H1.snp	-	-	-
JH924489.1	245	C	T	96	6	het	PF_H1.snp	-	-	-
JH923683.1	247	G	A	29	3	het	PF_H3.snp	-	-	-
JH921631.1	248	T	C	68;94	3;8	hom;het	PF_H2.snp;PF_H3.snp	ENSOARG00000002709		protein_coding
JH923955.1	249	T	G	147;93	8;7	hom;het	PF_H1.snp;PF_H3.snp	-	-	-
JH923844.1	250	C	A	36	3	het	PF_H2.snp	-	-	-
JH921631.1	251	A	G	61;25	3;8	hom;het	PF_H2.snp;PF_H3.snp	ENSOARG00000002709		protein_coding
JH923976.1	254	C	T	84.5	4	hom	PF_H1.snp	-	-	-
JH923771.1	258	G	A	100;203;94	14;10;12	het;hom;het	PF_H1.snp;PF_H2.snp;PF_H3.snp	-	-	-
JH924467.1	258	C	A	186;186	20;20	hom;hom	PF_H1.snp;PF_H3.snp	-	-	-
JH923652.1	259	C	T	90	7	het	PF_H2.snp	-	-	-
JH923652.1	261	C	T	93	7	het	PF_H2.snp	-	-	-
JH924489.1	262	C	T	101	5	hom	PF_H1.snp	-	-	-
AMGL01120437.1	264	C	A	165	6	hom	PF_H1.snp	-	-	-
JH924740.1	265	C	T	82;90.5	5;4	het;hom	PF_H2.snp;PF_H3.snp	-	-	-
JH924467.1	266	C	G	156;153	25;28	het;het	PF_H1.snp;PF_H3.snp	-	-	-
JH923523.1	269	T	C	70	3	hom	PF_H2.snp	-	-	-
JH924406.1	273	A	G	53	5	het	PF_H1.snp	-	-	-
JH924498.1	276	G	T	54	3	hom	PF_H1.snp	-	-	-
JH923400.1	278	G	C	36	3	het	PF_H2.snp	-	-	-
JH924409.1	279	G	C	111	5	hom	PF_H1.snp	-	-	-
JH924467.1	279	C	T	154;150	28;30	het;het	PF_H1.snp;PF_H3.snp	-	-	-
JH924498.1	286	G	C	90.5	4	hom	PF_H1.snp	-	-	-
JH923642.1	287	G	T	65	3	hom	PF_H3.snp	-	-	-
JH923771.1	290	G	A	115	14	het	PF_H1.snp	-	-	-
JH921631.1	291	C	T	43	7	het	PF_H3.snp	ENSOARG00000002709		protein_coding
JH924314.1	293	G	A	138	7	hom	PF_H3.snp	-	-	-
JH924740.1	293	G	A	82;92.5	5;4	het;hom	PF_H2.snp;PF_H3.snp	-	-	-
JH923771.1	294	A	G	108;148;104	14;8;13	het;hom;het	PF_H1.snp;PF_H2.snp;PF_H3.snp	-	-	-
JH923642.1	295	T	A	70	3	hom	PF_H3.snp	-	-	-
JH921631.1	296	C	T	73	7	het	PF_H3.snp	ENSOARG00000002709		protein_coding
JH924581.1	299	T	C	78;78	6;13	het;het	PF_H1.snp;PF_H2.snp	-	-	-
JH924748.1	302	T	C	68	3	hom	PF_H1.snp	-	-	-
JH924864.1	302	T	C	33	4	het	PF_H1.snp	ENSOARG00000001901		protein_coding
JH924778.1	303	T	C	186;110;167	18;14;11	hom;het;hom	PF_H1.snp;PF_H2.snp;PF_H3.snp	-	-	-
JH923407.1	305	C	T	26	4	het	PF_H2.snp	-	-	-
JH923937.1	306	G	A	70	3	hom	PF_H1.snp	-	-	-
JH924618.1	306	G	C	142	20	het	PF_H1.snp	-	-	-
JH923909.1	307	T	G	29;59	3;5	het;het	PF_H1.snp;PF_H3.snp	-	-	-
JH924112.1	310	C	G	54	7	het	PF_H2.snp	-	-	-
JH923653.1	311	G	A	68	3	hom	PF_H2.snp	-	-	-
JH924698.1	313	T	C	120;178;92.5	11;15;4	het;hom;hom	PF_H1.snp;PF_H2.snp;PF_H3.snp	-	-	-
JH924112.1	316	G	A	54	7	het	PF_H2.snp	-	-	-
JH924490.1	320	C	A	36	3	het	PF_H3.snp	ENSOARG00000001141		protein_coding
JH924615.1	322	A	G	111;25	5;7	hom;het	PF_H2.snp;PF_H3.snp	-	-	-
JH921631.1	323	T	A	109;62	7;5	hom;het	PF_H2.snp;PF_H3.snp	ENSOARG00000002709		protein_coding
JH923339.1	327	A	G	90.5;92.5	4;4	hom;hom	PF_H1.snp;PF_H2.snp	-	-	-
JH924168.1	332	T	C	70	3	hom	PF_H1.snp	-	-	-
JH924317.1	333	A	G	36	3	het	PF_H2.snp	-	-	-
JH923728.1	335	G	A	102	10	het	PF_H3.snp	-	-	-
JH923637.1	338	G	A	188;187	37;41	hom;hom	PF_H2.snp;PF_H3.snp	ENSOARG00000000077		protein_coding
JH923712.1	340	C	G	126	6	hom	PF_H2.snp	-	-	-
JH924112.1	340	T	C	78	7	het	PF_H2.snp	-	-	-
JH921981.1	342	C	T	109	5	hom	PF_H2.snp	ENSOARG00000002447		protein_coding
JH924485.1	343	G	C	54	3	hom	PF_H2.snp	-	-	-
JH923637.1	344	T	C	192;193	36;41	hom;hom	PF_H2.snp;PF_H3.snp	ENSOARG00000000077		protein_coding
JH924141.1	345	A	G	23	5	het	PF_H1.snp	-	-	-
JH924863.1	345	G	C	37	4	het	PF_H3.snp	ENSOARG00000016519		protein_coding
JH923771.1	346	T	C	113;138;178	15;7;14	het;hom;hom	PF_H1.snp;PF_H2.snp;PF_H3.snp	-	-	-
JH923637.1	347	A	C	191;192	36;41	hom;hom	PF_H2.snp;PF_H3.snp	ENSOARG00000000077		protein_coding
JH924615.1	347	C	T	118;94	6;6	hom;het	PF_H1.snp;PF_H3.snp	-	-	-
JH924533.1	348	T	C	194;195	45;42	hom;hom	PF_H1.snp;PF_H2.snp	-	-	-
JH924485.1	349	C	T	53	3	hom	PF_H2.snp	-	-	-
JH923864.1	350	A	G	84	3	hom	PF_H3.snp	ENSOARG00000000087		protein_coding
JH924767.1	353	A	G	124	6	hom	PF_H2.snp	-	-	-
JH923762.1	355	T	C	36	3	het	PF_H1.snp	-	-	-
JH924070.1	356	T	G	19.1	9	het	PF_H2.snp	-	-	-
JH921981.1	357	T	C	64	3	hom	PF_H2.snp	ENSOARG00000002447		protein_coding
JH923761.1	358	T	C	155	9	hom	PF_H3.snp	-	-	-
JH923761.1	359	G	A	155	9	hom	PF_H3.snp	-	-	-
JH923650.1	360	C	T	57	6	het	PF_H2.snp	-	-	-
JH924467.1	360	A	C	153;194;101	26;37;26	het;hom;het	PF_H1.snp;PF_H2.snp;PF_H3.snp	-	-	-
JH924214.1	365	G	A	70;92.5	3;4	hom;hom	PF_H2.snp;PF_H3.snp	-	-	-
JH924070.1	366	G	A	175;110	14;8	hom;het	PF_H2.snp;PF_H3.snp	-	-	-
JH923751.1	368	G	T	90.5	5	hom	PF_H1.snp	-	-	-
JH923955.1	374	T	C	68;36	3;3	hom;het	PF_H1.snp;PF_H3.snp	-	-	-
JH924141.1	375	G	A	33	4	het	PF_H1.snp	-	-	-
JH924637.1	376	A	G	64	3	hom	PF_H3.snp	-	-	-
JH923642.1	379	T	G	36	4	het	PF_H3.snp	-	-	-
JH924462.1	380	T	C	71;30	10;5	het;het	PF_H1.snp;PF_H3.snp	-	-	-
JH924587.1	384	C	A	68	3	hom	PF_H2.snp	-	-	-
AMGL01126078.1	385	G	A	215	8	hom	PF_H3.snp	-	-	-
JH924386.1	385	T	C	70	3	hom	PF_H2.snp	-	-	-
JH924767.1	385	A	G	70	3	hom	PF_H2.snp	-	-	-
JH923339.1	387	T	A	51	6	het	PF_H1.snp	-	-	-
JH924386.1	387	C	T	70	3	hom	PF_H2.snp	-	-	-
JH924669.1	387	G	A	33;62	4;4	het;het	PF_H2.snp;PF_H3.snp	-	-	-
JH924207.1	388	C	T	55	4	het	PF_H3.snp	-	-	-
JH924505.1	388	A	G	180;188	18;32	hom;hom	PF_H2.snp;PF_H3.snp	-	-	-
JH924223.1	390	T	C	36;102	3;5	het;hom	PF_H1.snp;PF_H3.snp	-	-	-
JH924506.1	390	A	G	30;33	4;5	het;het	PF_H1.snp;PF_H2.snp	-	-	-
JH923872.1	392	C	T	140	14	het	PF_H2.snp	-	-	-
JH923606.1	394	C	T	89.3;64	6;4	hom;hom	PF_H2.snp;PF_H3.snp	ENSOARG00000002867		protein_coding
JH924010.1	394	C	T	25;93	7;5	het;het	PF_H1.snp;PF_H2.snp	-	-	-
JH924767.1	395	T	A	106	5	hom	PF_H2.snp	-	-	-
JH924473.1	396	G	A	92.5;70	4;3	hom;hom	PF_H1.snp;PF_H3.snp	-	-	-
JH923872.1	398	T	C	51	7	het	PF_H1.snp	-	-	-
JH923665.1	401	T	C	31	5	het	PF_H1.snp	-	-	-
JH923771.1	404	G	A	70	3	hom	PF_H2.snp	-	-	-
JH924508.1	404	T	C	92.5	4	hom	PF_H1.snp	-	-	-
JH924496.1	405	C	T	61	3	hom	PF_H2.snp	-	-	-
JH923339.1	406	T	C	54	7	het	PF_H1.snp	-	-	-
JH923940.1	408	G	A	87.5;70;68	4;3;3	hom;hom;hom	PF_H1.snp;PF_H2.snp;PF_H3.snp	-	-	-
JH924457.1	409	A	G	80;108;96	6;9;6	het;het;het	PF_H1.snp;PF_H2.snp;PF_H3.snp	-	-	-
JH923637.1	416	G	T	193;184;187	43;26;24	hom;hom;hom	PF_H1.snp;PF_H2.snp;PF_H3.snp	ENSOARG00000000077		protein_coding
JH924207.1	416	A	G	64	4	hom	PF_H3.snp	-	-	-
JH924508.1	419	C	A	92.5	4	hom	PF_H1.snp	-	-	-
JH923751.1	421	A	C	36	3	het	PF_H3.snp	-	-	-
AMGL01126078.1	422	G	T	193	8	hom	PF_H3.snp	-	-	-
JH924010.1	423	T	C	24	6	het	PF_H1.snp	-	-	-
JH923771.1	424	G	A	36	3	het	PF_H3.snp	-	-	-
JH924207.1	424	C	T	92.5	4	hom	PF_H3.snp	-	-	-
JH924298.1	427	C	T	181	19	hom	PF_H3.snp	-	-	-
JH924299.1	428	G	A	80	13	het	PF_H1.snp	-	-	-
JH924490.1	428	T	C	76	7	het	PF_H1.snp	ENSOARG00000001141		protein_coding
JH924298.1	431	C	T	186	19	hom	PF_H3.snp	-	-	-
JH922545.1	433	G	A	114;118	4;4	hom;hom	PF_H2.snp;PF_H3.snp	ENSOARG00000001989		protein_coding
JH924048.1	438	T	A,G	38.8	3	hom	PF_H1.snp	-	-	-
JH924222.1	439	T	C	68	3	hom	PF_H2.snp	-	-	-
JH924508.1	444	C	T	57	3	hom	PF_H1.snp	-	-	-
JH924246.1	445	A	G	68	3	hom	PF_H1.snp	-	-	-
JH923909.1	449	A	G	80	5	het	PF_H2.snp	-	-	-
JH924498.1	452	G	A	127	25	het	PF_H2.snp	-	-	-
JH924529.1	457	G	A	222;198;191	36;48;39	hom;hom;hom	PF_H1.snp;PF_H2.snp;PF_H3.snp	-	-	-
JH924055.1	458	A	G	151;109;70	9;5;3	hom;hom;hom	PF_H1.snp;PF_H2.snp;PF_H3.snp	-	-	-
JH922744.1	459	T	G	83	3	hom	PF_H2.snp	ENSOARG00000018029		protein_coding
JH924265.1	459	T	C	70;68	3;3	hom;hom	PF_H2.snp;PF_H3.snp	-	-	-
JH924141.1	460	A	G	96.3;156;26	5;9;4	hom;hom;het	PF_H1.snp;PF_H2.snp;PF_H3.snp	-	-	-
JH923940.1	463	G	A	186;219	29;23	hom;hom	PF_H1.snp;PF_H2.snp	-	-	-
JH923940.1	463	G	A,C	178	25	hom	PF_H3.snp	-	-	-
AMGL01130673.1	464	G	A	149;146;78	19;16;37	het;hom;het	PF_H1.snp;PF_H2.snp;PF_H3.snp	-	-	-
JH924055.1	469	C	T	150;109;68	9;5;3	hom;hom;hom	PF_H1.snp;PF_H2.snp;PF_H3.snp	-	-	-
JH924719.1	472	T	C	54;45;86.5	7;5;4	het;het;hom	PF_H1.snp;PF_H2.snp;PF_H3.snp	-	-	-
JH923769.1	479	T	C	109	5	hom	PF_H2.snp	-	-	-
JH924644.1	479	C	A	70	3	hom	PF_H2.snp	-	-	-
JH924010.1	481	G	A	70	3	hom	PF_H2.snp	-	-	-
JH923869.1	483	A	C	68	3	hom	PF_H1.snp	ENSOARG00000003619		protein_coding
JH923872.1	483	C	A	72	13	het	PF_H2.snp	-	-	-
JH923956.1	483	G	C	109;92.5	5;4	hom;hom	PF_H1.snp;PF_H2.snp	-	-	-
JH923786.1	488	C	T	62	4	het	PF_H2.snp	-	-	-
JH924156.1	488	G	A	18.8	4	hom	PF_H1.snp	ENSOARG00000000300		protein_coding
JH924644.1	488	A	G	70	3	hom	PF_H2.snp	-	-	-
JH924501.1	490	T	C	46	9	het	PF_H3.snp	ENSOARG00000007019		protein_coding
JH921631.1	491	A	T	65;52	7;4	het;het	PF_H2.snp;PF_H3.snp	ENSOARG00000002709		protein_coding
JH923869.1	492	A	T	104	5	hom	PF_H1.snp	ENSOARG00000003619		protein_coding
JH923869.1	493	C	T	109	5	hom	PF_H1.snp	ENSOARG00000003619		protein_coding
JH924055.1	494	T	C	155;92.5	9;4	hom;hom	PF_H1.snp;PF_H2.snp	-	-	-
JH924156.1	495	G	A	31.8;9.31	4;3	hom;hom	PF_H1.snp;PF_H2.snp	ENSOARG00000000300		protein_coding
JH924386.1	496	A	C	70	3	hom	PF_H3.snp	-	-	-
JH924529.1	501	T	C	222;187	49;19	hom;hom	PF_H1.snp;PF_H3.snp	-	-	-
JH923724.1	502	C	T	13.2	6	het	PF_H1.snp	-	-	-
JH923973.1	503	G	A	64	3	hom	PF_H1.snp	-	-	-
JH924141.1	508	G	A	137;33	7;4	hom;het	PF_H2.snp;PF_H3.snp	-	-	-
JH921631.1	510	T	C	57	3	hom	PF_H3.snp	ENSOARG00000002709		protein_coding
JH924070.1	511	A	G	142	14	het	PF_H3.snp	-	-	-
JH923406.1	514	C	A	105	5	hom	PF_H3.snp	-	-	-
JH923864.1	516	T	A	178;190;169	17;25;12	hom;hom;hom	PF_H1.snp;PF_H2.snp;PF_H3.snp	ENSOARG00000000087		protein_coding
JH923937.1	518	A	G	62	4	het	PF_H3.snp	-	-	-
AMGL01127303.1	519	G	A	145;114	5;4	hom;hom	PF_H1.snp;PF_H3.snp	ENSOARG00000002759		protein_coding
JH923769.1	522	C	G	194	9	hom	PF_H2.snp	-	-	-
JH924141.1	525	T	G	138;33	7;4	hom;het	PF_H2.snp;PF_H3.snp	-	-	-
JH924048.1	526	G	C	33	3	het	PF_H2.snp	-	-	-
JH923854.1	528	A	G	36	3	het	PF_H2.snp	-	-	-
JH924457.1	529	T	A	126;153;152	14;22;18	het;het;het	PF_H1.snp;PF_H2.snp;PF_H3.snp	-	-	-
JH924141.1	530	A	G	133;36	7;3	hom;het	PF_H2.snp;PF_H3.snp	-	-	-
JH924698.1	530	G	A	57;89	5;11	het;het	PF_H2.snp;PF_H3.snp	-	-	-
JH923923.1	540	C	A	33	4	het	PF_H2.snp	-	-	-
JH924409.1	541	C	T	70	3	hom	PF_H2.snp	-	-	-
JH924719.1	541	A	G	16.1	12	het	PF_H1.snp	-	-	-
JH923554.1	542	A	G	33	3	het	PF_H3.snp	-	-	-
JH923582.1	546	G	T	99;86;35	13;9;3	hom;hom;hom	PF_H1.snp;PF_H2.snp;PF_H3.snp	ENSOARG00000001201		protein_coding
JH924457.1	547	A	G	151;143;148	17;26;15	het;het;het	PF_H1.snp;PF_H2.snp;PF_H3.snp	-	-	-
JH924848.1	548	G	C	110	7	het	PF_H1.snp	-	-	-
JH924457.1	549	C	T	25	26	het	PF_H2.snp	-	-	-
JH924848.1	549	T	C	52	8	het	PF_H2.snp	-	-	-
JH924866.1	549	G	A	154	9	hom	PF_H2.snp	-	-	-
JH924320.1	553	A	C	36	3	het	PF_H3.snp	-	-	-
JH924581.1	553	C	T	118;134	6;13	hom;het	PF_H1.snp;PF_H2.snp	-	-	-
JH923782.1	557	C	A	70	3	hom	PF_H1.snp	-	-	-
JH923786.1	557	C	T	71	15	het	PF_H3.snp	-	-	-
AMGL01130673.1	566	C	A	193	36	hom	PF_H2.snp	-	-	-
JH924457.1	568	A	G	153;139;130	9;15;12	hom;het;het	PF_H1.snp;PF_H2.snp;PF_H3.snp	-	-	-
JH924848.1	568	C	G	111	7	het	PF_H1.snp	-	-	-
JH923769.1	582	G	A	126	7	hom	PF_H2.snp	-	-	-
AMGL01120121.1	584	A	G	31.8	3	hom	PF_H3.snp	ENSOARG00000002178		protein_coding
JH924298.1	592	T	C	111;148;184	5;8;19	hom;hom;hom	PF_H1.snp;PF_H2.snp;PF_H3.snp	-	-	-
JH923654.1	594	G	A	59	5	het	PF_H2.snp	-	-	-
JH923769.1	595	T	C	176;126;109	13;6;5	hom;hom;hom	PF_H1.snp;PF_H2.snp;PF_H3.snp	-	-	-
JH923460.1	597	G	C	70	3	hom	PF_H3.snp	-	-	-
JH924320.1	597	C	T	109	5	hom	PF_H1.snp	-	-	-
JH924457.1	599	C	A	162;143;124	11;13;10	hom;het;het	PF_H1.snp;PF_H2.snp;PF_H3.snp	-	-	-
JH923875.1	601	G	C	68	3	hom	PF_H3.snp	-	-	-
JH924618.1	601	T	C	135	7	hom	PF_H1.snp	-	-	-
JH924501.1	602	A	T	22	8	het	PF_H3.snp	ENSOARG00000007019		protein_coding
JH922747.1	607	G	A	40	4	het	PF_H2.snp	ENSOARG00000002881		protein_coding
JH923654.1	609	A	G	111;18.1	5;4	hom;het	PF_H2.snp;PF_H3.snp	-	-	-
JH923875.1	610	C	T	92.5	4	hom	PF_H3.snp	-	-	-
JH924501.1	610	G	A	19.1	8	het	PF_H3.snp	ENSOARG00000007019		protein_coding
JH923769.1	613	G	A	53	5	het	PF_H3.snp	-	-	-
JH924457.1	614	T	C	46	9	het	PF_H1.snp	-	-	-
JH921981.1	616	G	A	83	3	hom	PF_H3.snp	ENSOARG00000002447		protein_coding
JH923654.1	617	T	A	57	5	het	PF_H2.snp	-	-	-
JH924314.1	618	T	C	57	3	hom	PF_H1.snp	-	-	-
JH923972.1	619	G	A	27	5	het	PF_H2.snp	-	-	-
JH924314.1	622	A	T	70	3	hom	PF_H1.snp	-	-	-
AMGL01130673.1	625	C	T	144	50	het	PF_H3.snp	-	-	-
JH924055.1	625	C	A	70	3	hom	PF_H2.snp	-	-	-
JH923872.1	628	A	G	13.2	12	het	PF_H2.snp	-	-	-
JH924320.1	630	C	T	57	5	het	PF_H3.snp	-	-	-
AMGL01120121.1	632	A	G	67	3	hom	PF_H3.snp	ENSOARG00000002178		protein_coding
JH923889.1	632	C	T	101	5	hom	PF_H1.snp	-	-	-
JH923872.1	635	C	A	13.2	11	het	PF_H2.snp	-	-	-
AMGL01130673.1	639	G	A	131	23	het	PF_H1.snp	-	-	-
JH923486.1	639	G	A	36	3	het	PF_H2.snp	-	-	-
JH923682.1	639	T	C	70;33	3;3	hom;het	PF_H2.snp;PF_H3.snp	-	-	-
JH924314.1	640	T	C	90.5	4	hom	PF_H2.snp	-	-	-
AMGL01120121.1	641	A	C	76	3	hom	PF_H3.snp	ENSOARG00000002178		protein_coding
JH924173.1	642	T	C	68	3	hom	PF_H3.snp	-	-	-
JH923460.1	643	A	G	70	3	hom	PF_H3.snp	-	-	-
JH923430.1	646	T	C	46;162;80	10;10;7	het;hom;het	PF_H1.snp;PF_H2.snp;PF_H3.snp	-	-	-
JH923460.1	646	T	G	70	3	hom	PF_H3.snp	-	-	-
JH924457.1	648	A	T	153;144;117	9;13;10	hom;het;het	PF_H1.snp;PF_H2.snp;PF_H3.snp	-	-	-
JH924863.1	653	A	G	135	7	hom	PF_H3.snp	-	-	-
JH924866.1	656	T	C	155	9	hom	PF_H2.snp	-	-	-
JH924200.1	658	G	C	70;70	3;3	hom;hom	PF_H1.snp;PF_H2.snp	-	-	-
JH924457.1	661	G	A	111;110	5;7	hom;het	PF_H1.snp;PF_H2.snp	-	-	-
JH924314.1	663	C	A	45	4	het	PF_H1.snp	-	-	-
JH923682.1	669	C	G	31	5	het	PF_H2.snp	-	-	-
JH923622.1	672	T	C	70;128	3;7	hom;hom	PF_H1.snp;PF_H3.snp	-	-	-
JH924141.1	673	A	T	68	3	hom	PF_H1.snp	-	-	-
JH924472.1	674	G	A	22	4	het	PF_H3.snp	-	-	-
JH924210.1	675	A	C	61;70;66	3;3;3	hom;hom;hom	PF_H1.snp;PF_H2.snp;PF_H3.snp	-	-	-
JH924207.1	677	T	C	81.5	4	hom	PF_H2.snp	-	-	-
JH924501.1	681	G	C	59	5	het	PF_H3.snp	ENSOARG00000007019		protein_coding
JH924314.1	683	T	C	36	3	het	PF_H1.snp	-	-	-
JH924457.1	683	G	A	33	4	het	PF_H1.snp	-	-	-
JH924680.1	683	C	T	36	3	het	PF_H3.snp	-	-	-
JH924778.1	685	C	T	86.5	4	hom	PF_H1.snp	-	-	-
JH923750.1	690	C	T	86;222	12;10	het;hom	PF_H2.snp;PF_H3.snp	-	-	-
JH924055.1	691	T	C	126;138;70	6;7;3	hom;hom;hom	PF_H1.snp;PF_H2.snp;PF_H3.snp	-	-	-
JH924196.1	691	A	G	182;186;187	22;27;32	hom;hom;hom	PF_H1.snp;PF_H2.snp;PF_H3.snp	-	-	-
JH924866.1	692	T	C	92.5	4	hom	PF_H2.snp	-	-	-
AMGL01125986.1	693	A	G	22	10	het	PF_H3.snp	-	-	-
JH924141.1	694	G	T	70	3	hom	PF_H1.snp	-	-	-
JH923712.1	695	C	G	70	4	hom	PF_H1.snp	-	-	-
JH923712.1	696	G	A	84.5	4	hom	PF_H1.snp	-	-	-
AMGL01130673.1	698	T	C	189;122;135	24;6;7	hom;hom;hom	PF_H1.snp;PF_H2.snp;PF_H3.snp	-	-	-
JH924273.1	698	T	G	50	3	hom	PF_H2.snp	ENSOARG00000002374		protein_coding
JH924406.1	708	T	C	70	3	hom	PF_H1.snp	-	-	-
JH923498.1	709	C	T	155;95	11;9	het;het	PF_H1.snp;PF_H3.snp	-	-	-
JH924047.1	709	T	A	92.5	4	hom	PF_H3.snp	-	-	-
JH924589.1	711	G	A	36	3	het	PF_H1.snp	-	-	-
JH923782.1	712	T	C	104	5	hom	PF_H1.snp	-	-	-
JH922328.1	718	A	G	118	4	hom	PF_H2.snp	-	-	-
JH923622.1	720	T	C	38;7.8	8;13	het;het	PF_H1.snp;PF_H3.snp	-	-	-
JH924581.1	720	T	C	87.5;111	4;5	hom;hom	PF_H1.snp;PF_H3.snp	-	-	-
JH924529.1	721	C	G	104;104	4;5	hom;hom	PF_H1.snp;PF_H2.snp	-	-	-
JH923682.1	723	G	C	57	6	het	PF_H2.snp	-	-	-
JH924767.1	729	A	G	90.5	4	hom	PF_H3.snp	-	-	-
JH924472.1	731	C	T	70	3	hom	PF_H2.snp	-	-	-
JH923782.1	732	G	A	33	4	het	PF_H1.snp	-	-	-
JH924581.1	733	A	T	84.5;101	4;5	hom;hom	PF_H1.snp;PF_H3.snp	-	-	-
JH923654.1	734	G	A	70	3	hom	PF_H1.snp	-	-	-
AMGL01125986.1	735	G	A	97	8	het	PF_H3.snp	-	-	-
JH924207.1	736	C	T	36	3	het	PF_H1.snp	-	-	-
JH924702.1	739	G	A	26	4	het	PF_H2.snp	-	-	-
JH924700.1	742	C	G	33	4	het	PF_H2.snp	-	-	-
AMGL01130322.1	746	C	T	10.4	14	het	PF_H2.snp	-	-	-
JH924141.1	746	A	G	62	4	het	PF_H1.snp	-	-	-
JH924207.1	748	G	A	111	5	hom	PF_H2.snp	-	-	-
JH924380.1	749	G	A	64;92.5	3;4	hom;hom	PF_H2.snp;PF_H3.snp	-	-	-
JH924529.1	750	G	A	197;174;77.5	11;13;5	hom;hom;hom	PF_H1.snp;PF_H2.snp;PF_H3.snp	-	-	-
AMGL01125986.1	751	A	C	34	6	het	PF_H3.snp	-	-	-
JH924299.1	753	C	A	185;176	22;14	hom;hom	PF_H2.snp;PF_H3.snp	-	-	-
JH923954.1	755	T	C	33	4	het	PF_H3.snp	-	-	-
JH924055.1	755	T	C	138;111;126	7;5;6	hom;hom;hom	PF_H1.snp;PF_H2.snp;PF_H3.snp	-	-	-
JH923750.1	758	G	A	7.8;83;222	15;12;10	het;het;hom	PF_H1.snp;PF_H2.snp;PF_H3.snp	-	-	-
JH924060.1	761	T	C	33	4	het	PF_H2.snp	-	-	-
JH924672.1	761	A	G	36;83	3;3	het;hom	PF_H1.snp;PF_H2.snp	ENSOARG00000017645		protein_coding
JH923954.1	764	A	T	26	4	het	PF_H3.snp	-	-	-
JH924672.1	769	C	T	31	5	het	PF_H1.snp	ENSOARG00000017645		protein_coding
JH924702.1	770	G	A	36	3	het	PF_H3.snp	-	-	-
JH924320.1	771	A	G	92.5	4	hom	PF_H1.snp	-	-	-
JH924832.1	771	A	G	70	3	hom	PF_H2.snp	-	-	-
JH923750.1	776	G	A	219;134;165	9;6;6	hom;hom;hom	PF_H1.snp;PF_H2.snp;PF_H3.snp	-	-	-
JH924070.1	776	G	A	87	19	het	PF_H3.snp	-	-	-
JH924196.1	778	C	T	89	29	het	PF_H3.snp	-	-	-
JH923622.1	783	C	T	111;163	5;12	hom;hom	PF_H1.snp;PF_H3.snp	-	-	-
JH924320.1	783	C	T	90.5	4	hom	PF_H1.snp	-	-	-
JH923622.1	784	A	G	101;165	5;12	hom;hom	PF_H1.snp;PF_H3.snp	-	-	-
JH923750.1	786	C	T	83;118	3;4	hom;hom	PF_H1.snp;PF_H2.snp	-	-	-
JH924505.1	788	G	A	30;84.5;33	5;4;4	het;hom;het	PF_H1.snp;PF_H2.snp;PF_H3.snp	-	-	-
JH924141.1	790	C	A	22	4	het	PF_H3.snp	-	-	-
AMGL01130673.1	791	A	G	185;126;51	17;6;7	hom;hom;het	PF_H1.snp;PF_H2.snp;PF_H3.snp	-	-	-
JH923642.1	795	G	A	70	3	hom	PF_H3.snp	-	-	-
AMGL01120725.1	799	T	C	118	4	hom	PF_H3.snp	-	-	-
JH924055.1	799	G	A	33	4	het	PF_H3.snp	-	-	-
JH923628.1	800	A	G	46	10	het	PF_H1.snp	-	-	-
JH923954.1	800	A	G	26	4	het	PF_H3.snp	-	-	-
JH923955.1	800	T	G	92.5	4	hom	PF_H1.snp	-	-	-
AMGL01130673.1	811	T	C	118;126;31	12;6;5	het;hom;het	PF_H1.snp;PF_H2.snp;PF_H3.snp	-	-	-
JH924060.1	815	T	C	92.5;70	4;3	hom;hom	PF_H2.snp;PF_H3.snp	-	-	-
JH924356.1	816	T	C	92;167;128	10;12;12	het;hom;het	PF_H1.snp;PF_H2.snp;PF_H3.snp	ENSOARG00000002601		protein_coding
JH924060.1	817	T	C	36	3	het	PF_H3.snp	-	-	-
JH924170.1	818	G	C	31	5	het	PF_H3.snp	-	-	-
JH924273.1	818	G	A	159	35	het	PF_H2.snp	ENSOARG00000002374		protein_coding
JH924615.1	818	A	G	70	3	hom	PF_H2.snp	-	-	-
JH922760.1	819	A	C	93.3;190;92.5	5;24;4	hom;hom;hom	PF_H1.snp;PF_H2.snp;PF_H3.snp	-	-	-
JH924170.1	821	C	T	31	5	het	PF_H3.snp	-	-	-
JH923393.1	823	T	C	68	3	hom	PF_H2.snp	-	-	-
JH924501.1	823	T	A	123	27	het	PF_H3.snp	ENSOARG00000007019		protein_coding
AMGL01130673.1	826	T	C	170;126;109	12;6;5	hom;hom;hom	PF_H1.snp;PF_H2.snp;PF_H3.snp	-	-	-
JH924832.1	826	G	A	109	5	hom	PF_H2.snp	-	-	-
AMGL01120725.1	827	G	A	110	4	hom	PF_H3.snp	-	-	-
AMGL01124522.1	827	G	T	118	4	hom	PF_H2.snp	-	-	-
AMGL01124522.1	828	A	T	118	4	hom	PF_H2.snp	-	-	-
JH923937.1	831	G	A	51	6	het	PF_H3.snp	-	-	-
JH924670.1	831	G	T	92.5	4	hom	PF_H3.snp	-	-	-
JH924283.1	834	G	A	87	9	het	PF_H3.snp	-	-	-
AMGL01120725.1	835	A	G	118	4	hom	PF_H3.snp	-	-	-
JH923239.1	835	C	T	34	6	het	PF_H2.snp	-	-	-
JH924829.1	839	T	C	70	3	hom	PF_H1.snp	-	-	-
AMGL01124522.1	840	C	T	118	4	hom	PF_H2.snp	-	-	-
JH923942.1	842	A	G	104	5	hom	PF_H1.snp	-	-	-
JH924055.1	842	C	T	70	3	hom	PF_H3.snp	-	-	-
JH924196.1	844	A	C	141;151	41;44	het;het	PF_H1.snp;PF_H2.snp	-	-	-
JH923937.1	850	T	C	129	7	hom	PF_H3.snp	-	-	-
JH924052.1	850	G	A	106;45	12;9	het;het	PF_H2.snp;PF_H3.snp	-	-	-
JH923751.1	856	A	G	68	3	hom	PF_H1.snp	-	-	-
JH924829.1	857	T	C	58	3	hom	PF_H1.snp	-	-	-
JH923682.1	858	C	T	130;12.3	7;6	hom;het	PF_H1.snp;PF_H2.snp	-	-	-
JH924356.1	860	C	T	92.5	4	hom	PF_H1.snp	ENSOARG00000002601		protein_coding
JH924055.1	862	T	C	70	3	hom	PF_H3.snp	-	-	-
JH924473.1	864	C	A	92.5	4	hom	PF_H3.snp	-	-	-
AMGL01124522.1	865	C	T	118	4	hom	PF_H2.snp	-	-	-
JH924356.1	865	C	A	92.5	4	hom	PF_H1.snp	ENSOARG00000002601		protein_coding
AMGL01124522.1	868	G	A	118	4	hom	PF_H2.snp	-	-	-
JH923683.1	868	C	A	83	3	hom	PF_H1.snp	-	-	-
JH923889.1	877	G	A	33	4	het	PF_H3.snp	-	-	-
JH922760.1	885	G	T	120;190;99.3	6;25;5	hom;hom;hom	PF_H1.snp;PF_H2.snp;PF_H3.snp	-	-	-
JH923430.1	886	C	T	83	18	het	PF_H1.snp	-	-	-
JH924644.1	887	A	G	33	4	het	PF_H1.snp	-	-	-
JH924501.1	888	C	T	54	7	het	PF_H2.snp	ENSOARG00000007019		protein_coding
AMGL01124730.1	890	C	T	3.54	17	het	PF_H2.snp	ENSOARG00000001995		protein_coding
AMGL01124041.1	892	A	C	83	3	hom	PF_H1.snp	ENSOARG00000000835		protein_coding
JH924669.1	893	A	G	91;125;85	8;16;13	het;het;het	PF_H1.snp;PF_H2.snp;PF_H3.snp	-	-	-
JH924357.1	895	A	G	70	3	hom	PF_H2.snp	-	-	-
JH924357.1	905	G	T	101	5	hom	PF_H2.snp	-	-	-
JH921631.1	907	C	T	105	4	hom	PF_H2.snp	ENSOARG00000002709		protein_coding
JH924866.1	908	T	C	185	20	hom	PF_H2.snp	-	-	-
JH923049.1	913	C	T	71.1;51	5;7	het;het	PF_H1.snp;PF_H2.snp	ENSOARG00000001344		protein_coding
AMGL01130673.1	914	T	C	70	3	hom	PF_H2.snp	-	-	-
JH924473.1	916	G	A	70;148	3;9	hom;hom	PF_H2.snp;PF_H3.snp	-	-	-
JH922760.1	917	A	G	118;190;92.5	6;25;4	hom;hom;hom	PF_H1.snp;PF_H2.snp;PF_H3.snp	-	-	-
JH924475.1	918	A	G	49;70;55	3;3;4	hom;hom;het	PF_H1.snp;PF_H2.snp;PF_H3.snp	-	-	-
JH923965.1	928	C	G	50	3	hom	PF_H3.snp	-	-	-
JH924866.1	930	T	C	185	20	hom	PF_H2.snp	-	-	-
JH923728.1	931	G	A	8.64	4	het	PF_H3.snp	-	-	-
JH923956.1	933	A	G	90.5;92.5;57	4;4;3	hom;hom;hom	PF_H1.snp;PF_H2.snp;PF_H3.snp	-	-	-
JH923628.1	936	G	A	33	4	het	PF_H1.snp	-	-	-
JH923682.1	936	C	T	91	8	het	PF_H2.snp	-	-	-
JH922760.1	939	T	C	33	4	het	PF_H2.snp	-	-	-
JH923937.1	940	T	A	92.5	4	hom	PF_H3.snp	-	-	-
JH924357.1	940	C	G	126	6	hom	PF_H2.snp	-	-	-
JH924619.1	941	G	T	68	3	hom	PF_H1.snp	-	-	-
JH923767.1	943	C	G	70	3	hom	PF_H1.snp	-	-	-
JH924619.1	944	G	A	68	3	hom	PF_H1.snp	-	-	-
JH924498.1	955	C	A	142	30	het	PF_H1.snp	-	-	-
JH924475.1	958	C	T	84.5	4	hom	PF_H2.snp	-	-	-
JH923682.1	959	T	C	96	8	het	PF_H2.snp	-	-	-
JH924813.1	962	G	A	52	8	het	PF_H2.snp	-	-	-
JH922760.1	965	G	T	92.5	4	hom	PF_H2.snp	-	-	-
JH924669.1	970	G	T	35.8	3	hom	PF_H2.snp	-	-	-
JH923540.1	978	T	C	33	3	het	PF_H1.snp	-	-	-
JH923682.1	978	G	T	124	6	hom	PF_H2.snp	-	-	-
JH923976.1	983	T	C	80;43.8	6;3	het;hom	PF_H1.snp;PF_H2.snp	-	-	-
JH924357.1	983	T	G	133	7	hom	PF_H2.snp	-	-	-
JH924498.1	983	G	T	144	32	het	PF_H1.snp	-	-	-
JH924498.1	991	G	A	153	27	het	PF_H2.snp	-	-	-
JH923771.1	992	T	C	103;162;108	15;11;14	het;hom;het	PF_H1.snp;PF_H2.snp;PF_H3.snp	-	-	-
JH922760.1	993	A	T	122;222;64	7;14;3	hom;hom;hom	PF_H1.snp;PF_H2.snp;PF_H3.snp	-	-	-
JH924399.1	999	T	C	68	3	hom	PF_H3.snp	-	-	-
JH923049.1	1002	G	C	126;82;36	6;5;3	hom;het;het	PF_H1.snp;PF_H2.snp;PF_H3.snp	ENSOARG00000001344		protein_coding
JH923771.1	1006	C	T	96;159;88	14;11;15	het;hom;het	PF_H1.snp;PF_H2.snp;PF_H3.snp	-	-	-
JH924831.1	1008	G	A	174	13	hom	PF_H2.snp	-	-	-
JH923697.1	1018	A	T	43.8	3	hom	PF_H1.snp	-	-	-
JH924048.1	1020	G	C	70	3	hom	PF_H2.snp	-	-	-
JH923661.1	1021	G	A	68	3	hom	PF_H2.snp	-	-	-
JH923133.1	1025	G	A	124	6	hom	PF_H3.snp	-	-	-
JH923769.1	1025	G	A	117	12	het	PF_H3.snp	-	-	-
JH923976.1	1029	C	T	70;64;68	3;3;3	hom;hom;hom	PF_H1.snp;PF_H2.snp;PF_H3.snp	-	-	-
JH922760.1	1030	C	T	3.54	15	het	PF_H2.snp	-	-	-
JH922760.1	1047	T	A	3.54	15	het	PF_H2.snp	-	-	-
JH924798.1	1048	A	G	46.8	3	hom	PF_H2.snp	-	-	-
JH923784.1	1049	G	A	70	3	hom	PF_H3.snp	-	-	-
JH924070.1	1050	G	T	87;169	12;12	het;hom	PF_H2.snp;PF_H3.snp	-	-	-
JH924489.1	1051	G	A	3.01	11	het	PF_H1.snp	ENSOARG00000018033		protein_coding
JH923771.1	1058	G	A	92.1	8	hom	PF_H2.snp	-	-	-
JH924070.1	1065	G	A	147;167	8;11	hom;hom	PF_H2.snp;PF_H3.snp	-	-	-
JH924356.1	1065	C	T	64;92.5	3;4	hom;hom	PF_H1.snp;PF_H2.snp	ENSOARG00000002601		protein_coding
JH924574.1	1065	C	T	70	3	hom	PF_H3.snp	-	-	-
JH923683.1	1072	G	A	75	6	het	PF_H3.snp	-	-	-
JH923712.1	1074	C	G	124	7	hom	PF_H2.snp	-	-	-
JH921631.1	1076	T	C	43	3	het	PF_H2.snp	ENSOARG00000002709		protein_coding
JH924409.1	1076	G	A	70	3	hom	PF_H1.snp	-	-	-
JH923771.1	1084	G	A	50	4	hom	PF_H2.snp	-	-	-
JH923682.1	1086	C	T	116;28	6;6	hom;het	PF_H2.snp;PF_H3.snp	-	-	-
JH924508.1	1094	G	T	111	5	hom	PF_H3.snp	-	-	-
JH923682.1	1095	G	A	138;98.3;28	8;6;6	hom;hom;het	PF_H1.snp;PF_H2.snp;PF_H3.snp	-	-	-
JH924529.1	1101	G	T	172	17	hom	PF_H3.snp	-	-	-
JH924387.1	1122	C	G	111	5	hom	PF_H1.snp	-	-	-
JH922760.1	1123	A	T	3.54	4	het	PF_H1.snp	-	-	-
JH923697.1	1127	A	T	167;68	11;5	hom;hom	PF_H1.snp;PF_H3.snp	-	-	-
JH923872.1	1127	G	A	106	15	het	PF_H3.snp	-	-	-
JH923682.1	1130	A	G	137;106	7;5	hom;hom	PF_H1.snp;PF_H2.snp	-	-	-
JH924505.1	1131	A	G	183;190	16;25	hom;hom	PF_H2.snp;PF_H3.snp	-	-	-
JH924506.1	1134	A	G	33;52	4;8	het;het	PF_H1.snp;PF_H2.snp	-	-	-
JH924489.1	1147	C	T	38;110	9;8	het;het	PF_H1.snp;PF_H3.snp	ENSOARG00000018033		protein_coding
JH924453.1	1148	T	C	156	9	hom	PF_H2.snp	-	-	-
JH924489.1	1148	G	A	71	10	het	PF_H1.snp	ENSOARG00000018033		protein_coding
JH924579.1	1151	T	C	31.8	3	hom	PF_H3.snp	-	-	-
JH923762.1	1154	T	C	92.5	4	hom	PF_H1.snp	-	-	-
JH922355.1	1157	G	T	70	3	hom	PF_H1.snp	-	-	-
JH923573.1	1157	A	G	70	3	hom	PF_H3.snp	-	-	-
JH924462.1	1157	T	C	33	4	het	PF_H1.snp	-	-	-
JH923573.1	1162	T	C	70	3	hom	PF_H3.snp	-	-	-
JH924641.1	1165	C	T	36	3	het	PF_H1.snp	-	-	-
JH924184.1	1167	C	T	92.5;126	4;6	hom;hom	PF_H1.snp;PF_H3.snp	-	-	-
JH923750.1	1168	C	T	68.5	4	hom	PF_H3.snp	ENSOARG00000017609		protein_coding
JH924529.1	1168	G	A	218;222;146	32;41;14	hom;hom;hom	PF_H1.snp;PF_H2.snp;PF_H3.snp	-	-	-
JH923697.1	1170	G	T	46	10	het	PF_H1.snp	-	-	-
JH924669.1	1171	G	A	137;136	24;37	het;het	PF_H2.snp;PF_H3.snp	-	-	-
JH923573.1	1175	G	A	70	3	hom	PF_H3.snp	-	-	-
JH923762.1	1177	A	G	90.5	4	hom	PF_H1.snp	-	-	-
JH924453.1	1178	A	C	163	10	hom	PF_H2.snp	-	-	-
JH924207.1	1179	T	C	62;98	4;6	het;het	PF_H1.snp;PF_H2.snp	-	-	-
JH924406.1	1181	C	T	59	4	het	PF_H1.snp	-	-	-
JH923652.1	1183	C	T	43	6	het	PF_H2.snp	-	-	-
JH923652.1	1185	C	T	72	6	het	PF_H2.snp	-	-	-
JH924112.1	1190	C	A	24	6	het	PF_H2.snp	-	-	-
JH922746.1	1192	A	G	51	7	het	PF_H2.snp	-	-	-
JH924409.1	1199	T	C	70;57	3;3	hom;hom	PF_H1.snp;PF_H3.snp	-	-	-
JH924505.1	1202	A	G	181;190	16;24	hom;hom	PF_H2.snp;PF_H3.snp	-	-	-
JH923872.1	1205	G	A	71	11	het	PF_H2.snp	-	-	-
JH924298.1	1206	A	G	188	23	hom	PF_H3.snp	-	-	-
JH923049.1	1208	G	T	43.8;90.5	3;4	hom;hom	PF_H1.snp;PF_H2.snp	ENSOARG00000001344		protein_coding
JH924489.1	1208	C	T	144	23	het	PF_H1.snp	ENSOARG00000018033		protein_coding
JH924141.1	1210	A	T	62	4	het	PF_H1.snp	-	-	-
JH924298.1	1210	C	T	188	23	hom	PF_H3.snp	-	-	-
JH924529.1	1212	T	C	222;222;166	28;30;11	hom;hom;hom	PF_H1.snp;PF_H2.snp;PF_H3.snp	-	-	-
JH924298.1	1214	C	T	188	23	hom	PF_H3.snp	-	-	-
JH924406.1	1214	T	G	3.54	8	het	PF_H3.snp	-	-	-
JH924788.1	1219	A	G	20	6	het	PF_H2.snp	-	-	-
JH924406.1	1220	A	C	19.1	9	het	PF_H3.snp	-	-	-
JH924788.1	1220	A	G	9.52	7	het	PF_H2.snp	-	-	-
JH924740.1	1221	C	T	66	6	het	PF_H2.snp	-	-	-
JH922746.1	1222	A	C	26	5	het	PF_H2.snp	-	-	-
AMGL01123817.1	1223	G	A	114	4	hom	PF_H2.snp	-	-	-
JH924314.1	1224	G	A	111	5	hom	PF_H3.snp	-	-	-
AMGL01121702.1	1231	A	G	33	4	het	PF_H3.snp	-	-	-
JH924055.1	1237	C	G	67;119	7;10	het;het	PF_H1.snp;PF_H3.snp	-	-	-
JH924406.1	1237	A	G	19.1	9	het	PF_H3.snp	-	-	-
JH924501.1	1242	T	C	137;120	9;6	hom;hom	PF_H2.snp;PF_H3.snp	ENSOARG00000007022		protein_coding
JH923923.1	1244	T	G	80	6	het	PF_H2.snp	-	-	-
JH924848.1	1248	T	C	70	3	hom	PF_H1.snp	-	-	-
JH923405.1	1249	G	A	33;71	3;10	het;het	PF_H1.snp;PF_H2.snp	ENSOARG00000017550		protein_coding
JH924406.1	1255	A	G	19.1	9	het	PF_H3.snp	-	-	-
JH924848.1	1256	T	C	68	3	hom	PF_H1.snp	-	-	-
JH923769.1	1261	T	C	155	10	hom	PF_H2.snp	-	-	-
JH924519.1	1261	G	A	39	4	het	PF_H1.snp	ENSOARG00000005157		protein_coding
JH922746.1	1262	A	G	137	9	hom	PF_H2.snp	-	-	-
JH923923.1	1266	A	G	78;138	6;8	het;hom	PF_H2.snp;PF_H3.snp	-	-	-
AMGL01121702.1	1273	T	C	30	4	het	PF_H2.snp	-	-	-
JH924044.1	1273	A	T	51	6	het	PF_H3.snp	-	-	-
JH924618.1	1273	G	C	59	5	het	PF_H1.snp	-	-	-
JH923697.1	1274	C	T	27	5	het	PF_H2.snp	-	-	-
JH924112.1	1274	A	G	36;108	3;15	het;het	PF_H1.snp;PF_H2.snp	-	-	-
JH922746.1	1278	C	G	50	21	het	PF_H2.snp	-	-	-
JH924191.1	1280	A	G	36	3	het	PF_H2.snp	-	-	-
JH923750.1	1281	G	A	29	3	het	PF_H1.snp	ENSOARG00000017609		protein_coding
JH924406.1	1284	G	T	57	6	het	PF_H1.snp	-	-	-
JH924863.1	1284	A	G	70	3	hom	PF_H3.snp	ENSOARG00000016521		protein_coding
AMGL01124730.1	1287	T	C	18.1	10	het	PF_H3.snp	ENSOARG00000001995		protein_coding
JH924457.1	1295	A	G	148;149;150	15;28;16	het;het;hom	PF_H1.snp;PF_H2.snp;PF_H3.snp	-	-	-
JH924501.1	1296	T	C	120	27	het	PF_H3.snp	ENSOARG00000007022		protein_coding
JH924467.1	1300	G	C	144;197;121	21;40;25	het;hom;het	PF_H1.snp;PF_H2.snp;PF_H3.snp	-	-	-
JH923769.1	1304	C	G	111	6	hom	PF_H2.snp	-	-	-
JH924786.1	1304	T	G	65.4	5	het	PF_H1.snp	-	-	-
JH924698.1	1308	T	C	19.1;171;113	5;14;6	het;hom;hom	PF_H1.snp;PF_H2.snp;PF_H3.snp	-	-	-
JH924246.1	1311	G	A	70	3	hom	PF_H1.snp	-	-	-
JH922671.1	1312	A	C	40	4	het	PF_H3.snp	-	-	-
JH923855.1	1314	A	C	68;62;126	3;4;6	hom;het;hom	PF_H1.snp;PF_H2.snp;PF_H3.snp	ENSOARG00000001062		protein_coding
JH922671.1	1316	A	G	40	4	het	PF_H3.snp	-	-	-
JH923944.1	1328	A	G	70	3	hom	PF_H3.snp	-	-	-
JH924467.1	1328	C	G	129;189;75	14;26;17	het;hom;het	PF_H1.snp;PF_H2.snp;PF_H3.snp	-	-	-
JH924044.1	1334	C	G	33	4	het	PF_H3.snp	-	-	-
JH923872.1	1337	C	T	56	15	het	PF_H2.snp	-	-	-
JH923697.1	1338	G	A	89;107	11;11	het;het	PF_H2.snp;PF_H3.snp	-	-	-
JH924112.1	1341	C	G	93	10	het	PF_H2.snp	-	-	-
JH924467.1	1341	C	T	115;182;53	14;23;16	het;hom;het	PF_H1.snp;PF_H2.snp;PF_H3.snp	-	-	-
JH923872.1	1343	T	C	45	8	het	PF_H1.snp	-	-	-
JH924112.1	1347	G	A	98	10	het	PF_H2.snp	-	-	-
JH924581.1	1347	T	C	46;155	9;21	het;het	PF_H1.snp;PF_H2.snp	-	-	-
JH923880.1	1350	T	C	39	3	het	PF_H1.snp	-	-	-
JH924501.1	1353	A	G	119	38	het	PF_H3.snp	ENSOARG00000007022		protein_coding
JH924778.1	1355	T	C	154;192	33;33	het;hom	PF_H2.snp;PF_H3.snp	-	-	-
JH924767.1	1356	C	T	123	8	hom	PF_H2.snp	-	-	-
JH923972.1	1358	T	C	36	3	het	PF_H3.snp	-	-	-
JH924406.1	1361	A	G	96	8	het	PF_H3.snp	-	-	-
AMGL01120634.1	1364	G	A	83	3	hom	PF_H3.snp	-	-	-
JH923769.1	1364	G	A	83	4	hom	PF_H2.snp	-	-	-
JH923697.1	1366	A	C	76	8	het	PF_H1.snp	-	-	-
JH924298.1	1375	T	C	92.5	4	hom	PF_H3.snp	-	-	-
JH923769.1	1377	T	C	111	4	hom	PF_H2.snp	-	-	-
JH923769.1	1377	T	C,G	144	9	hom	PF_H1.snp	-	-	-
JH924044.1	1377	G	A	36	3	het	PF_H3.snp	-	-	-
JH924505.1	1377	A	G	183;104;183	18;6;16	hom;hom;hom	PF_H1.snp;PF_H2.snp;PF_H3.snp	-	-	-
JH924168.1	1381	A	G	90.5	4	hom	PF_H1.snp	-	-	-
JH923782.1	1383	G	C	54	6	het	PF_H1.snp	-	-	-
JH923782.1	1385	C	T	116	6	hom	PF_H1.snp	-	-	-
JH922562.1	1388	G	A	191	7	hom	PF_H3.snp	ENSOARG00000001465		protein_coding
JH924698.1	1391	T	C	125;154;154	12;9;10	het;hom;hom	PF_H1.snp;PF_H2.snp;PF_H3.snp	-	-	-
JH923782.1	1394	C	T	47	6	het	PF_H1.snp	-	-	-
JH923003.1	1396	A	C	118	4	hom	PF_H3.snp	-	-	-
JH924139.1	1396	G	A	43.8	3	hom	PF_H2.snp	-	-	-
JH923582.1	1397	G	A	97	15	het	PF_H3.snp	ENSOARG00000001201		protein_coding
JH923782.1	1406	G	A	54	6	het	PF_H1.snp	-	-	-
JH923650.1	1410	G	C	54	7	het	PF_H3.snp	-	-	-
JH923889.1	1410	C	T	118;57;50	6;6;5	hom;het;het	PF_H1.snp;PF_H2.snp;PF_H3.snp	-	-	-
JH924141.1	1410	A	G	61	3	hom	PF_H1.snp	-	-	-
JH923782.1	1411	C	T	57	6	het	PF_H1.snp	-	-	-
JH923944.1	1411	A	T	87.5	4	hom	PF_H3.snp	-	-	-
JH923582.1	1412	G	C	131;171;174	20;13;15	het;hom;hom	PF_H1.snp;PF_H2.snp;PF_H3.snp	ENSOARG00000001201		protein_coding
JH923880.1	1415	A	G	33	5	het	PF_H1.snp	-	-	-
JH924457.1	1415	T	A	55;57;42	4;3;6	het;hom;het	PF_H1.snp;PF_H2.snp;PF_H3.snp	-	-	-
JH924316.1	1416	A	G	70	3	hom	PF_H3.snp	-	-	-
JH922760.1	1421	T	G	68	3	hom	PF_H2.snp	-	-	-
JH924467.1	1422	A	C	43.8	3	hom	PF_H1.snp	-	-	-
JH923782.1	1423	C	T	57	6	het	PF_H1.snp	-	-	-
JH923003.1	1429	A	G	118	4	hom	PF_H3.snp	-	-	-
JH924622.1	1429	G	A	57	3	hom	PF_H3.snp	-	-	-
JH923650.1	1431	C	T	59	4	het	PF_H2.snp	-	-	-
JH924457.1	1433	A	G	70;26	3;4	hom;het	PF_H1.snp;PF_H3.snp	-	-	-
JH923003.1	1436	C	A	114	4	hom	PF_H3.snp	-	-	-
JH922562.1	1439	G	A	222	9	hom	PF_H3.snp	ENSOARG00000001465		protein_coding
JH922760.1	1439	C	G	16.1	10	het	PF_H2.snp	-	-	-
JH923697.1	1441	A	G	152	26	het	PF_H1.snp	-	-	-
JH923786.1	1442	C	T	87	10	het	PF_H2.snp	-	-	-
JH923889.1	1450	C	T	75.5;30	5;4	hom;het	PF_H1.snp;PF_H2.snp	-	-	-
JH924327.1	1450	G	A	36	3	het	PF_H3.snp	-	-	-
JH924457.1	1454	A	G	33	4	het	PF_H3.snp	-	-	-
JH923889.1	1456	T	C	111;31	5;5	hom;het	PF_H1.snp;PF_H2.snp	-	-	-
JH922385.1	1458	A	C	83	3	hom	PF_H3.snp	-	-	-
JH923406.1	1467	A	G	92.5	4	hom	PF_H3.snp	-	-	-
JH923582.1	1470	G	T	18.8	3	hom	PF_H1.snp	ENSOARG00000001201		protein_coding
JH924635.1	1472	G	T	65	3	hom	PF_H2.snp	-	-	-
JH922562.1	1474	G	C	123	9	het	PF_H3.snp	ENSOARG00000001465		protein_coding
JH924168.1	1476	A	C	92.5	4	hom	PF_H1.snp	-	-	-
JH923622.1	1480	T	A	120;89;100	6;9;9	hom;het;het	PF_H1.snp;PF_H2.snp;PF_H3.snp	-	-	-
JH924055.1	1483	A	G	68;120	3;6	hom;hom	PF_H1.snp;PF_H2.snp	-	-	-
JH924767.1	1484	A	G	64	3	hom	PF_H2.snp	-	-	-
JH922746.1	1487	A	T	135	7	hom	PF_H2.snp	-	-	-
JH924055.1	1494	C	T	68;113	3;6	hom;hom	PF_H1.snp;PF_H2.snp	-	-	-
JH924170.1	1495	G	A	33	4	het	PF_H3.snp	-	-	-
JH923786.1	1511	C	T	101	15	het	PF_H3.snp	-	-	-
JH924170.1	1517	T	C	36	3	het	PF_H3.snp	-	-	-
JH924055.1	1519	T	C	70	3	hom	PF_H2.snp	-	-	-
JH923622.1	1524	A	G	124;94;146	6;7;8	hom;het;hom	PF_H1.snp;PF_H2.snp;PF_H3.snp	-	-	-
JH922391.1	1526	T	C	83	3	hom	PF_H2.snp	-	-	-
JH923190.1	1531	G	A	114	4	hom	PF_H3.snp	-	-	-
JH923972.1	1533	G	A	55	4	het	PF_H1.snp	-	-	-
JH924044.1	1534	T	C	54;92	7;10	het;het	PF_H1.snp;PF_H3.snp	-	-	-
JH924314.1	1536	T	C	36	3	het	PF_H1.snp	-	-	-
JH924314.1	1540	A	T	36	3	het	PF_H1.snp	-	-	-
JH923003.1	1542	A	G	84	3	hom	PF_H3.snp	-	-	-
JH923003.1	1546	G	T	84	3	hom	PF_H3.snp	-	-	-
JH924866.1	1557	A	G	87.5	4	hom	PF_H2.snp	-	-	-
JH924168.1	1564	T	C	70	3	hom	PF_H3.snp	-	-	-
JH922391.1	1569	T	G	83	3	hom	PF_H2.snp	-	-	-
JH924207.1	1571	C	T	70	3	hom	PF_H2.snp	-	-	-
JH922391.1	1573	C	G	83	3	hom	PF_H2.snp	-	-	-
JH924320.1	1575	A	C	70;68	3;3	hom;hom	PF_H2.snp;PF_H3.snp	-	-	-
JH923407.1	1578	A	G	72	6	het	PF_H2.snp	-	-	-
JH924314.1	1581	C	A	36	3	het	PF_H1.snp	-	-	-
JH924490.1	1583	T	C	43	9	het	PF_H1.snp	ENSOARG00000001144		protein_coding
JH923500.1	1592	T	C	65;174;114	9;13;10	het;hom;het	PF_H1.snp;PF_H2.snp;PF_H3.snp	-	-	-
AMGL01123155.1	1600	T	G,C	31;78	5;4	het;hom	PF_H1.snp;PF_H3.snp	-	-	-
JH924320.1	1600	C	T	133;36	7;4	hom;het	PF_H2.snp;PF_H3.snp	-	-	-
JH924314.1	1601	T	C	36	3	het	PF_H1.snp	-	-	-
JH924581.1	1601	C	T	36	3	het	PF_H2.snp	-	-	-
JH924508.1	1605	G	A	172;111;178	12;5;15	hom;hom;hom	PF_H1.snp;PF_H2.snp;PF_H3.snp	-	-	-
JH924698.1	1608	G	A	69;87	11;10	het;het	PF_H2.snp;PF_H3.snp	-	-	-
AMGL01123155.1	1615	G	A	31	5	het	PF_H1.snp	-	-	-
AMGL01125354.1	1615	C	T	40	4	het	PF_H2.snp	ENSOARG00000002011		protein_coding
JH924863.1	1617	G	C	159	10	hom	PF_H3.snp	ENSOARG00000016521		protein_coding
JH921981.1	1618	A	G	83	3	hom	PF_H3.snp	ENSOARG00000002447		protein_coding
JH924320.1	1619	C	T	43.8	3	hom	PF_H1.snp	-	-	-
AMGL01122722.1	1631	C	A	40	4	het	PF_H1.snp	ENSOARG00000002193		protein_coding
AMGL01123155.1	1632	T	A	93.5;35.8	4;3	hom;hom	PF_H1.snp;PF_H3.snp	-	-	-
JH924508.1	1635	T	C	153	9	hom	PF_H1.snp	-	-	-
JH924387.1	1638	C	G	144;126;11.3	8;6;9	hom;hom;het	PF_H1.snp;PF_H2.snp;PF_H3.snp	-	-	-
JH923339.1	1648	T	C	65;108	8;10	het;het	PF_H1.snp;PF_H2.snp	-	-	-
JH924508.1	1648	A	G	155	9	hom	PF_H1.snp	-	-	-
JH924055.1	1650	C	A	137;87.5;92.5	7;4;4	hom;hom;hom	PF_H1.snp;PF_H2.snp;PF_H3.snp	-	-	-
JH923700.1	1652	G	T	36	3	het	PF_H1.snp	-	-	-
JH924320.1	1652	C	T	135;59	7;4	hom;het	PF_H2.snp;PF_H3.snp	-	-	-
JH923972.1	1655	G	A	29	3	het	PF_H2.snp	-	-	-
JH923940.1	1661	C	T	161	33	hom	PF_H2.snp	-	-	-
JH923700.1	1669	C	G	33	3	het	PF_H1.snp	-	-	-
JH924505.1	1670	A	G	53	5	het	PF_H1.snp	-	-	-
JH923523.1	1672	C	A	92.5	4	hom	PF_H2.snp	-	-	-
JH923622.1	1683	T	C	64;122	3;6	hom;hom	PF_H1.snp;PF_H3.snp	-	-	-
JH923889.1	1685	T	G	43.8;23	3;6	hom;het	PF_H1.snp;PF_H2.snp	-	-	-
JH923751.1	1697	C	T	92.5	4	hom	PF_H3.snp	-	-	-
JH924508.1	1701	A	C	90.5	4	hom	PF_H1.snp	-	-	-
JH924386.1	1703	C	T	70	3	hom	PF_H2.snp	-	-	-
AMGL01121818.1	1706	G	A	87.5	4	hom	PF_H1.snp	ENSOARG00000000280		protein_coding
JH923339.1	1707	G	A	153	28	het	PF_H3.snp	-	-	-
JH923336.1	1712	C	T	80	3	hom	PF_H2.snp	-	-	-
JH923782.1	1714	G	C	64	3	hom	PF_H1.snp	-	-	-
JH924055.1	1716	T	C	87.5	4	hom	PF_H1.snp	-	-	-
JH923500.1	1719	A	G	153	9	hom	PF_H3.snp	-	-	-
JH924501.1	1722	A	T	31	5	het	PF_H3.snp	ENSOARG00000007022		protein_coding
AMGL01121818.1	1723	A	G	82	5	het	PF_H1.snp	ENSOARG00000000280		protein_coding
JH924501.1	1730	G	A	23	5	het	PF_H3.snp	ENSOARG00000007022		protein_coding
JH923622.1	1731	T	C	25	3	het	PF_H1.snp	-	-	-
AMGL01120965.1	1732	T	A	143	8	hom	PF_H3.snp	-	-	-
JH924767.1	1733	A	C	92.5	4	hom	PF_H3.snp	-	-	-
JH924778.1	1737	C	T	39.8;68	3;3	hom;hom	PF_H1.snp;PF_H3.snp	-	-	-
JH924895.1	1737	G	T	141	5	hom	PF_H2.snp	-	-	-
JH923500.1	1742	T	C	144	8	hom	PF_H3.snp	-	-	-
JH923751.1	1746	T	C	92.5	4	hom	PF_H3.snp	-	-	-
JH922093.1	1752	G	T	80	3	hom	PF_H3.snp	-	-	-
JH922720.1	1756	T	C	70;109	3;5	hom;hom	PF_H2.snp;PF_H3.snp	-	-	-
JH921539.1	1761	G	T	58	6	het	PF_H3.snp	ENSOARG00000001059		protein_coding
JH923654.1	1766	G	C	56	3	hom	PF_H1.snp	-	-	-
JH923682.1	1772	G	A	36	3	het	PF_H3.snp	-	-	-
JH923500.1	1774	T	C	122	6	hom	PF_H3.snp	-	-	-
JH924207.1	1774	G	A	31	5	het	PF_H2.snp	-	-	-
JH923869.1	1778	T	G	33	8	het	PF_H3.snp	ENSOARG00000003619		protein_coding
JH923869.1	1780	T	A	33	7	het	PF_H3.snp	ENSOARG00000003619		protein_coding
JH923869.1	1783	C	T	68.1;36	11;7	het;het	PF_H2.snp;PF_H3.snp	ENSOARG00000003619		protein_coding
JH922746.1	1784	C	A	189	12	hom	PF_H2.snp	-	-	-
AMGL01121818.1	1787	T	C	19.1	8	het	PF_H3.snp	ENSOARG00000000280		protein_coding
JH923500.1	1789	C	T	111	5	hom	PF_H3.snp	-	-	-
JH924320.1	1793	A	G	70	3	hom	PF_H1.snp	-	-	-
JH924028.1	1797	C	T	64	3	hom	PF_H2.snp	-	-	-
AMGL01121818.1	1798	T	A	33;89	5;6	het;het	PF_H1.snp;PF_H3.snp	ENSOARG00000000280		protein_coding
JH921586.1	1804	T	C	83	3	hom	PF_H2.snp	ENSOARG00000001934		protein_coding
JH924320.1	1805	C	T	70	3	hom	PF_H1.snp	-	-	-
AMGL01121818.1	1809	C	G	62.2;37	4;5	het;het	PF_H1.snp;PF_H3.snp	ENSOARG00000000280		protein_coding
AMGL01123244.1	1816	C	G	99	6	het	PF_H3.snp	-	-	-
AMGL01121818.1	1817	A	G	33	4	het	PF_H1.snp	ENSOARG00000000280		protein_coding
JH923756.1	1817	C	T	68	3	hom	PF_H3.snp	-	-	-
JH924866.1	1823	G	A	120	6	hom	PF_H2.snp	-	-	-
JH923889.1	1837	T	C	117;74;70	6;9;3	hom;het;hom	PF_H1.snp;PF_H2.snp;PF_H3.snp	-	-	-
JH923697.1	1844	G	A	138	7	hom	PF_H1.snp	-	-	-
JH923940.1	1845	G	A	61;61	5;4	hom;hom	PF_H1.snp;PF_H3.snp	-	-	-
JH923339.1	1851	C	T	170	46	hom	PF_H1.snp	-	-	-
JH923339.1	1853	A	T	161	47	het	PF_H1.snp	-	-	-
AMGL01121818.1	1857	A	C	33	3	het	PF_H2.snp	ENSOARG00000000280		protein_coding
JH922300.1	1862	C	G	80	3	hom	PF_H2.snp	ENSOARG00000000896		protein_coding
JH923339.1	1862	T	G	174	50	hom	PF_H1.snp	-	-	-
JH922300.1	1863	A	G	83	3	hom	PF_H2.snp	ENSOARG00000000896		protein_coding
JH922300.1	1869	T	C	83	3	hom	PF_H2.snp	ENSOARG00000000896		protein_coding
AMGL01121818.1	1874	A	G	33	4	het	PF_H2.snp	ENSOARG00000000280		protein_coding
JH924196.1	1875	A	G	189;222;191	31;36;26	hom;hom;hom	PF_H1.snp;PF_H2.snp;PF_H3.snp	-	-	-
JH924508.1	1875	G	A	185	17	hom	PF_H1.snp	-	-	-
AMGL01121818.1	1882	G	A	30	4	het	PF_H2.snp	ENSOARG00000000280		protein_coding
JH923682.1	1889	G	T	66;92.5	3;4	hom;hom	PF_H1.snp;PF_H2.snp	-	-	-
JH921586.1	1890	A	G	83	3	hom	PF_H2.snp	ENSOARG00000001934		protein_coding
AMGL01124134.1	1893	T	A	83	3	hom	PF_H3.snp	-	-	-
AMGL01130197.1	1906	T	C	70;70	3;3	hom;hom	PF_H1.snp;PF_H2.snp	-	-	-
JH923500.1	1911	T	G	64	3	hom	PF_H2.snp	-	-	-
JH923942.1	1915	A	G	46	5	het	PF_H1.snp	-	-	-
JH923682.1	1921	T	C	118;31	11;5	het;het	PF_H2.snp;PF_H3.snp	-	-	-
JH923709.1	1923	T	A	36	3	het	PF_H2.snp	-	-	-
JH924863.1	1925	A	G	165	12	hom	PF_H3.snp	-	-	-
JH923339.1	1926	C	T	152	40	het	PF_H3.snp	-	-	-
JH923500.1	1928	G	A	61	4	hom	PF_H2.snp	-	-	-
JH923697.1	1930	T	A	124	6	hom	PF_H1.snp	-	-	-
JH924866.1	1930	T	C	158	11	hom	PF_H2.snp	-	-	-
AMGL01121818.1	1934	A	T	33	4	het	PF_H2.snp	ENSOARG00000000280		protein_coding
JH923889.1	1941	C	T	147;78	8;7	hom;het	PF_H1.snp;PF_H2.snp	-	-	-
JH923709.1	1943	T	C	36	3	het	PF_H2.snp	-	-	-
JH924501.1	1943	T	A	28	6	het	PF_H3.snp	ENSOARG00000007022		protein_coding
AMGL01124730.1	1944	C	T	24;35	8;15	het;het	PF_H1.snp;PF_H3.snp	ENSOARG00000001995		protein_coding
JH922545.1	1948	C	T	106	4	hom	PF_H2.snp	ENSOARG00000001989		protein_coding
JH921943.1	1949	T	C	27.8	3	hom	PF_H1.snp	ENSOARG00000001368		protein_coding
JH923682.1	1951	C	G	126;69	6;11	hom;het	PF_H1.snp;PF_H2.snp	-	-	-
JH921943.1	1952	T	C	43.8	3	hom	PF_H1.snp	ENSOARG00000001368		protein_coding
JH921943.1	1960	C	T	70	3	hom	PF_H1.snp	ENSOARG00000001368		protein_coding
AMGL01122314.1	1961	G	T	43.1	3	het	PF_H3.snp	-	-	-
JH924196.1	1962	C	T	148	37	het	PF_H3.snp	-	-	-
JH921943.1	1963	G	A	70	3	hom	PF_H1.snp	ENSOARG00000001368		protein_coding
JH923127.1	1966	C	T	21	3	het	PF_H1.snp	-	-	-
JH923883.1	1966	T	C	77.5	4	hom	PF_H3.snp	ENSOARG00000001434		protein_coding
JH924866.1	1966	T	C	183	19	hom	PF_H2.snp	-	-	-
JH922545.1	1969	C	A	97.5	4	hom	PF_H2.snp	ENSOARG00000001989		protein_coding
JH923942.1	1979	A	G	81.5	5	hom	PF_H1.snp	-	-	-
JH923909.1	1983	T	G	68	3	hom	PF_H1.snp	-	-	-
JH923682.1	2005	G	C	131;31	15;5	het;het	PF_H2.snp;PF_H3.snp	-	-	-
JH922746.1	2009	A	G	7.8	13	het	PF_H2.snp	-	-	-
JH921651.1	2011	G	A	40	4	het	PF_H2.snp	-	-	-
JH924156.1	2017	C	T	80	3	hom	PF_H1.snp	ENSOARG00000000308		protein_coding
JH923697.1	2023	C	T	149;119	15;9	hom;het	PF_H1.snp;PF_H3.snp	-	-	-
AMGL01130197.1	2025	C	T	30	4	het	PF_H1.snp	-	-	-
JH924196.1	2028	A	C	136;137	27;30	het;het	PF_H1.snp;PF_H2.snp	-	-	-
JH924156.1	2035	C	T	80	3	hom	PF_H1.snp	ENSOARG00000000308		protein_coding
JH922746.1	2039	A	C	149	15	het	PF_H2.snp	-	-	-
JH923697.1	2040	T	C	181;110;145	16;17;10	hom;het;hom	PF_H1.snp;PF_H2.snp;PF_H3.snp	-	-	-
JH923127.1	2047	A	G	36	3	het	PF_H2.snp	-	-	-
JH923127.1	2060	G	A	33	3	het	PF_H2.snp	-	-	-
JH923869.1	2066	G	A	184	23	hom	PF_H3.snp	ENSOARG00000003619		protein_coding
JH923127.1	2074	A	C	33	3	het	PF_H2.snp	-	-	-
JH923127.1	2076	T	C	29	3	het	PF_H2.snp	-	-	-
JH923697.1	2085	G	C	177;120;158	15;17;12	hom;het;hom	PF_H1.snp;PF_H2.snp;PF_H3.snp	-	-	-
JH924519.1	2085	T	G	36	3	het	PF_H3.snp	-	-	-
JH923889.1	2091	G	A	39.8;40;26	3;4;4	hom;het;het	PF_H1.snp;PF_H2.snp;PF_H3.snp	-	-	-
AMGL01120965.1	2096	A	G	138	7	hom	PF_H3.snp	-	-	-
AMGL01120965.1	2098	A	C	133	7	hom	PF_H3.snp	-	-	-
JH924044.1	2102	A	G	25	3	het	PF_H1.snp	-	-	-
JH923654.1	2107	G	A	70	3	hom	PF_H1.snp	-	-	-
AMGL01120965.1	2110	A	C	153	9	hom	PF_H3.snp	-	-	-
JH923697.1	2112	C	T	171;139	13;12	hom;het	PF_H1.snp;PF_H3.snp	-	-	-
JH923869.1	2120	A	C	70;171	3;12	hom;hom	PF_H2.snp;PF_H3.snp	ENSOARG00000003619		protein_coding
JH923869.1	2121	G	T	70;170	3;12	hom;hom	PF_H2.snp;PF_H3.snp	ENSOARG00000003619		protein_coding
JH923654.1	2122	A	G	68	3	hom	PF_H1.snp	-	-	-
JH923664.1	2134	G	A	64	3	hom	PF_H3.snp	-	-	-
JH923190.1	2140	G	A	83	3	hom	PF_H3.snp	-	-	-
JH923664.1	2143	G	A	29	3	het	PF_H3.snp	-	-	-
JH923889.1	2143	G	T	130;68	8;3	hom;hom	PF_H1.snp;PF_H2.snp	-	-	-
AMGL01120965.1	2155	T	A	143	9	hom	PF_H3.snp	-	-	-
JH923697.1	2163	G	A	36	3	het	PF_H3.snp	-	-	-
JH924519.1	2173	C	T	84.5	4	hom	PF_H2.snp	-	-	-
JH924519.1	2174	G	A	57	6	het	PF_H3.snp	-	-	-
JH922529.1	2178	G	T	62	4	het	PF_H1.snp	-	-	-
JH923855.1	2180	T	C	80	6	het	PF_H2.snp	ENSOARG00000001062		protein_coding
JH922746.1	2189	C	T	28	24	het	PF_H2.snp	-	-	-
JH923637.1	2190	T	G	23;187	5;19	het;hom	PF_H2.snp;PF_H3.snp	-	-	-
JH923190.1	2196	G	C	83	3	hom	PF_H3.snp	-	-	-
JH922746.1	2206	T	A	13.2	11	het	PF_H2.snp	-	-	-
JH923697.1	2206	C	T	126	7	hom	PF_H1.snp	-	-	-
JH923697.1	2208	T	C	124	7	hom	PF_H1.snp	-	-	-
AMGL01121096.1	2211	G	A	20.1	3	het	PF_H2.snp	-	-	-
JH922529.1	2223	T	C	70	3	hom	PF_H1.snp	-	-	-
JH923697.1	2224	C	A	22	8	het	PF_H1.snp	-	-	-
JH922760.1	2225	T	A	118;168	6;11	hom;hom	PF_H1.snp;PF_H2.snp	-	-	-
JH923784.1	2229	C	G	111;131;70	5;7;3	hom;hom;hom	PF_H1.snp;PF_H2.snp;PF_H3.snp	-	-	-
JH923784.1	2230	A	G	111;126;70	5;7;3	hom;hom;hom	PF_H1.snp;PF_H2.snp;PF_H3.snp	-	-	-
JH923784.1	2233	C	T	111;126;70	5;7;3	hom;hom;hom	PF_H1.snp;PF_H2.snp;PF_H3.snp	-	-	-
JH923784.1	2236	C	T	111;130;70	5;7;3	hom;hom;hom	PF_H1.snp;PF_H2.snp;PF_H3.snp	-	-	-
JH923697.1	2238	G	A	22	8	het	PF_H1.snp	-	-	-
JH923682.1	2241	T	C	121;87.5	8;4	het;hom	PF_H2.snp;PF_H3.snp	-	-	-
JH922760.1	2243	A	G	158;190;111	10;24;5	hom;hom;hom	PF_H1.snp;PF_H2.snp;PF_H3.snp	-	-	-
JH923654.1	2247	G	A	92.5	4	hom	PF_H1.snp	-	-	-
JH923637.1	2249	G	A	189	23	het	PF_H1.snp	-	-	-
JH923682.1	2251	G	A	59	4	het	PF_H3.snp	-	-	-
AMGL01121702.1	2253	A	G	31	5	het	PF_H3.snp	-	-	-
JH923682.1	2260	G	T	110;118;64	7;8;4	hom;hom;hom	PF_H1.snp;PF_H2.snp;PF_H3.snp	-	-	-
JH923637.1	2265	C	T	222;92;189	39;9;23	hom;het;hom	PF_H1.snp;PF_H2.snp;PF_H3.snp	-	-	-
AMGL01122314.1	2267	G	A	33	5	het	PF_H3.snp	-	-	-
AMGL01122314.1	2286	G	T	40	4	het	PF_H3.snp	-	-	-
JH923784.1	2293	A	G	138;130;111	7;7;5	hom;hom;hom	PF_H1.snp;PF_H2.snp;PF_H3.snp	-	-	-
JH923637.1	2302	G	A	222	36	hom	PF_H1.snp	-	-	-
AMGL01130673.1	2305	G	A	47	7	het	PF_H1.snp	-	-	-
JH923637.1	2311	G	A	73	38	het	PF_H1.snp	-	-	-
AMGL01122314.1	2312	G	T	36	4	het	PF_H3.snp	-	-	-
JH923697.1	2312	A	G	13.2	12	het	PF_H1.snp	-	-	-
AMGL01122314.1	2313	A	G	40	4	het	PF_H3.snp	-	-	-
JH923127.1	2315	A	C	62;25	4;3	het;het	PF_H1.snp;PF_H2.snp	-	-	-
JH923431.1	2321	G	A	80.1	5	het	PF_H1.snp	-	-	-
JH923637.1	2322	G	A	171	37	het	PF_H1.snp	-	-	-
JH923697.1	2328	T	G	32;52	15;8	het;het	PF_H1.snp;PF_H3.snp	-	-	-
JH923637.1	2354	A	T	142;186	29;19	het;hom	PF_H2.snp;PF_H3.snp	-	-	-
JH923431.1	2359	C	A	111;70	7;3	het;hom	PF_H1.snp;PF_H3.snp	-	-	-
JH923883.1	2360	T	C	127	18	het	PF_H3.snp	ENSOARG00000001434		protein_coding
JH923869.1	2373	T	C	18.1	21	het	PF_H1.snp	ENSOARG00000003619		protein_coding
AMGL01120412.1	2377	C	T	105	4	hom	PF_H1.snp	ENSOARG00000009727		protein_coding
JH923889.1	2378	T	C	33	3	het	PF_H3.snp	-	-	-
JH923937.1	2378	G	A	111	5	hom	PF_H3.snp	-	-	-
JH923637.1	2389	G	A	143;192	45;33	het;hom	PF_H2.snp;PF_H3.snp	-	-	-
JH922760.1	2390	T	G	61;222	4;13	hom;hom	PF_H1.snp;PF_H2.snp	-	-	-
JH923889.1	2392	G	A	36	3	het	PF_H3.snp	-	-	-
JH922760.1	2395	A	G	44;222	4;13	het;hom	PF_H1.snp;PF_H2.snp	-	-	-
JH923726.1	2397	C	A	70	3	hom	PF_H3.snp	-	-	-
JH922760.1	2398	A	G	37;222	3;13	hom;hom	PF_H1.snp;PF_H2.snp	-	-	-
JH923889.1	2402	A	G	36	3	het	PF_H3.snp	-	-	-
JH923869.1	2415	C	T	71	9	het	PF_H2.snp	ENSOARG00000003619		protein_coding
JH924784.1	2417	C	G	70	3	hom	PF_H3.snp	-	-	-
JH922760.1	2418	A	G	64	3	hom	PF_H2.snp	-	-	-
JH924784.1	2439	C	G	126	6	hom	PF_H3.snp	-	-	-
JH923407.1	2448	A	G	36	3	het	PF_H3.snp	-	-	-
JH923500.1	2450	G	A	57	6	het	PF_H3.snp	-	-	-
JH923500.1	2452	T	A	44	6	het	PF_H3.snp	-	-	-
JH923869.1	2452	T	G	54	14	het	PF_H1.snp	ENSOARG00000003619		protein_coding
JH923737.1	2466	A	G	33	3	het	PF_H3.snp	-	-	-
JH923214.1	2471	G	A	108	4	hom	PF_H2.snp	-	-	-
JH923500.1	2477	A	G	48	7	het	PF_H3.snp	-	-	-
AMGL01122314.1	2492	C	T	114	4	hom	PF_H1.snp	-	-	-
JH924784.1	2522	C	A	92.5	4	hom	PF_H3.snp	-	-	-
JH923431.1	2531	G	A	46	26	het	PF_H1.snp	-	-	-
JH923127.1	2537	G	A	43.8	3	hom	PF_H3.snp	-	-	-
AMGL01122314.1	2538	C	G	40	4	het	PF_H1.snp	-	-	-
JH923637.1	2551	C	T	15.1	21	het	PF_H1.snp	-	-	-
JH923431.1	2602	C	T	30	22	het	PF_H1.snp	-	-	-
JH923697.1	2602	A	G	78	7	het	PF_H3.snp	-	-	-
JH923606.1	2608	G	A	182	29	het	PF_H1.snp	ENSOARG00000002867		protein_coding
AMGL01124953.1	2609	G	A	107	4	hom	PF_H3.snp	-	-	-
JH923726.1	2621	A	C	28	3	het	PF_H3.snp	-	-	-
JH923637.1	2622	C	G	70	3	hom	PF_H1.snp	-	-	-
AMGL01123268.1	2674	T	G	118;198	4;8	hom;hom	PF_H1.snp;PF_H3.snp	ENSOARG00000002771		protein_coding
AMGL01124953.1	2675	A	G	118	4	hom	PF_H3.snp	-	-	-
JH921799.1	2709	A	C	40	4	het	PF_H3.snp	-	-	-
JH923431.1	2709	G	T	22	7	het	PF_H1.snp	-	-	-
JH924284.1	2714	T	C	87.5	4	hom	PF_H3.snp	-	-	-
JH924284.1	2735	T	C	33	4	het	PF_H3.snp	-	-	-
AMGL01121818.1	2739	G	A	43	3	het	PF_H3.snp	-	-	-
AMGL01130673.1	2750	C	T	186;191	25;38	hom;hom	PF_H1.snp;PF_H2.snp	-	-	-
JH923049.1	2760	A	G	59	5	het	PF_H2.snp	ENSOARG00000001344		protein_coding
MT	2760	G	A	163	6	hom	PF_H1.snp	ENSOARG00000000006	ND1	protein_coding
AMGL01126499.1	2764	A	G	28	8	het	PF_H3.snp	-	-	-
JH924743.1	2766	C	G	25	3	het	PF_H2.snp	-	-	-
MT	2774	C	T	173;118	6;4	hom;hom	PF_H1.snp;PF_H3.snp	ENSOARG00000000006	ND1	protein_coding
JH923049.1	2792	C	T	59	5	het	PF_H3.snp	ENSOARG00000001344		protein_coding
AMGL01122145.1	2806	A	G	34	6	het	PF_H2.snp	-	-	-
JH922529.1	2812	T	A	33	3	het	PF_H1.snp	ENSOARG00000016159		protein_coding
JH922529.1	2821	T	C	36	3	het	PF_H1.snp	ENSOARG00000016159		protein_coding
JH923937.1	2824	A	G	135	7	hom	PF_H3.snp	-	-	-
AMGL01126499.1	2828	G	A	151	8	het	PF_H3.snp	-	-	-
AMGL01121818.1	2840	C	A	138	5	hom	PF_H3.snp	-	-	-
JH923697.1	2852	C	T	28	6	het	PF_H2.snp	-	-	-
JH923697.1	2858	G	A	28	6	het	PF_H2.snp	-	-	-
JH923869.1	2871	C	A	133;165;160	9;13;11	hom;hom;hom	PF_H1.snp;PF_H2.snp;PF_H3.snp	ENSOARG00000003619		protein_coding
AMGL01125976.1	2872	G	A	225	41	het	PF_H1.snp	ENSOARG00000000374		protein_coding
JH923049.1	2883	C	T	51	7	het	PF_H1.snp	ENSOARG00000001344		protein_coding
JH923697.1	2883	A	C	142	19	het	PF_H1.snp	-	-	-
JH923869.1	2897	G	A	107	15	het	PF_H3.snp	ENSOARG00000003619		protein_coding
JH923937.1	2903	G	A	30	4	het	PF_H3.snp	-	-	-
AMGL01122145.1	2908	C	T	72	4	hom	PF_H2.snp	-	-	-
AMGL01122145.1	2910	G	C	101	4	hom	PF_H2.snp	-	-	-
AMGL01130673.1	2924	G	A	194;75	38;48	hom;het	PF_H2.snp;PF_H3.snp	-	-	-
JH924044.1	2935	C	T	59	5	het	PF_H3.snp	-	-	-
JH923460.1	2951	A	G	68;70	3;3	hom;hom	PF_H2.snp;PF_H3.snp	-	-	-
MT	2966	C	T	169	6	hom	PF_H2.snp	ENSOARG00000000006	ND1	protein_coding
AMGL01121377.1	2995	C	T	68	5	het	PF_H1.snp	ENSOARG00000000114		protein_coding
JH922355.1	3016	C	T	7.8	15	het	PF_H1.snp	-	-	-
JH923697.1	3028	G	T	24;57	8;6	het;het	PF_H1.snp;PF_H3.snp	-	-	-
AMGL01130673.1	3043	C	T	172;164;170	25;14;18	hom;hom;hom	PF_H1.snp;PF_H2.snp;PF_H3.snp	-	-	-
AMGL01119795.1	3052	T	C	111	5	hom	PF_H2.snp	-	-	-
JH923726.1	3053	A	G	70	3	hom	PF_H3.snp	-	-	-
JH924044.1	3083	A	T	33;71	4;8	het;het	PF_H1.snp;PF_H3.snp	-	-	-
JH923606.1	3087	C	T	80;57;132	6;7;6	het;het;hom	PF_H1.snp;PF_H2.snp;PF_H3.snp	ENSOARG00000002867		protein_coding
JH924284.1	3116	T	C	36	3	het	PF_H2.snp	-	-	-
JH924284.1	3117	T	C	36	3	het	PF_H2.snp	-	-	-
JH923726.1	3121	C	T	33	4	het	PF_H3.snp	-	-	-
JH924044.1	3144	C	G	57;65	5;9	het;het	PF_H1.snp;PF_H3.snp	-	-	-
JH924284.1	3184	C	G	61	3	hom	PF_H3.snp	-	-	-
JH924044.1	3187	G	A	28;46	8;9	het;het	PF_H2.snp;PF_H3.snp	-	-	-
JH924508.1	3361	G	T	90.5	4	hom	PF_H3.snp	-	-	-
JH923127.1	3364	C	T	36	3	het	PF_H2.snp	-	-	-
JH922659.1	3368	G	T	64	3	hom	PF_H2.snp	-	-	-
JH924299.1	3375	G	A	22	9	het	PF_H1.snp	ENSOARG00000017211		protein_coding
JH923460.1	3391	A	G	57;106	3;5	hom;hom	PF_H1.snp;PF_H2.snp	-	-	-
AMGL01121036.1	3392	A	G	178;184	15;17	hom;hom	PF_H1.snp;PF_H2.snp	-	-	-
AMGL01121036.1	3392	A	G,C	185	23	hom	PF_H3.snp	-	-	-
JH923889.1	3396	C	T	24	6	het	PF_H3.snp	-	-	-
AMGL01121036.1	3403	G	A	173;183;186	15;17;23	hom;hom;hom	PF_H1.snp;PF_H2.snp;PF_H3.snp	-	-	-
JH923460.1	3405	T	A	16.9;106	3;5	hom;hom	PF_H1.snp;PF_H2.snp	-	-	-
JH923438.1	3415	A	G	84.5	4	hom	PF_H2.snp	-	-	-
AMGL01121036.1	3419	T	C	180;183;188	17;20;25	hom;hom;hom	PF_H1.snp;PF_H2.snp;PF_H3.snp	-	-	-
JH922697.1	3425	C	T	40	4	het	PF_H2.snp	ENSOARG00000002666		protein_coding
JH922697.1	3441	T	C	40	4	het	PF_H2.snp	ENSOARG00000002666		protein_coding
JH923127.1	3445	A	G	7.8;33	3;4	het;het	PF_H2.snp;PF_H3.snp	-	-	-
AMGL01121818.1	3457	T	A	118	4	hom	PF_H2.snp	-	-	-
JH923127.1	3458	G	A	30	4	het	PF_H3.snp	-	-	-
JH923883.1	3477	T	C	64	3	hom	PF_H2.snp	ENSOARG00000001434		protein_coding
JH923460.1	3494	C	G	87.5	4	hom	PF_H2.snp	-	-	-
AMGL01121818.1	3517	G	A	118	4	hom	PF_H2.snp	-	-	-
JH924508.1	3538	G	A	131	8	hom	PF_H1.snp	-	-	-
JH924044.1	3598	T	C	75.5;36	4;10	hom;het	PF_H1.snp;PF_H3.snp	-	-	-
JH923127.1	3629	G	C	82.1;53	5;5	het;het	PF_H1.snp;PF_H2.snp	-	-	-
JH923127.1	3631	C	T	92.5;50	4;5	hom;het	PF_H1.snp;PF_H2.snp	-	-	-
JH923925.1	3654	C	G	70	3	hom	PF_H2.snp	-	-	-
JH922314.1	3658	C	T	31	7	het	PF_H3.snp	ENSOARG00000003305		protein_coding
MT	3662	G	A	173	6	hom	PF_H2.snp	ENSOARG00000000006	ND1	protein_coding
MT	3662	G	A,T	166	7	hom	PF_H3.snp	ENSOARG00000000006	ND1	protein_coding
JH923127.1	3713	A	C	59	4	het	PF_H2.snp	-	-	-
MT	3720	G	A	40	4	het	PF_H3.snp	ENSOARG00000000007		Mt_tRNA
JH923606.1	3723	C	A	33	4	het	PF_H2.snp	ENSOARG00000002867		protein_coding
JH923438.1	3777	A	C	68	3	hom	PF_H1.snp	-	-	-
AMGL01121377.1	3786	A	G	145;222	5;10	hom;hom	PF_H1.snp;PF_H3.snp	ENSOARG00000000114		protein_coding
JH924534.1	3817	G	A	103;126	6;8	het;het	PF_H1.snp;PF_H2.snp	-	-	-
JH924784.1	3847	A	G	68	3	hom	PF_H2.snp	-	-	-
JH923925.1	3854	C	T	109	5	hom	PF_H2.snp	-	-	-
JH924508.1	3872	G	A	137;92.5;129	7;4;7	hom;hom;hom	PF_H1.snp;PF_H2.snp;PF_H3.snp	-	-	-
JH922314.1	3889	C	T	36	4	het	PF_H3.snp	ENSOARG00000003305		protein_coding
JH922314.1	3896	C	T	40	4	het	PF_H3.snp	ENSOARG00000003305		protein_coding
AMGL01121377.1	3897	C	T	222	9	hom	PF_H3.snp	ENSOARG00000000114		protein_coding
JH924508.1	3902	T	C	116	6	hom	PF_H1.snp	-	-	-
JH924508.1	3915	A	G	170	12	hom	PF_H1.snp	-	-	-
JH922314.1	3922	C	A	118	4	hom	PF_H3.snp	ENSOARG00000003305		protein_coding
JH922314.1	3923	T	C	118	4	hom	PF_H3.snp	ENSOARG00000003305		protein_coding
AMGL01121377.1	3930	T	A	222	13	hom	PF_H3.snp	ENSOARG00000000114		protein_coding
AMGL01121377.1	3941	C	G	222	13	hom	PF_H3.snp	ENSOARG00000000114		protein_coding
JH924508.1	3968	A	C	179	16	hom	PF_H1.snp	-	-	-
JH923869.1	3976	G	A	84	3	hom	PF_H1.snp	ENSOARG00000003619		protein_coding
AMGL01122177.1	3996	C	G	131	6	hom	PF_H2.snp	-	-	-
JH923869.1	4015	G	A	36	3	het	PF_H1.snp	ENSOARG00000003619		protein_coding
AMGL01126689.1	4022	C	T	34	6	het	PF_H2.snp	-	-	-
JH922721.1	4060	T	C	118	4	hom	PF_H2.snp	-	-	-
JH921919.1	4079	A	G	62	5	het	PF_H2.snp	ENSOARG00000000551		protein_coding
JH923500.1	4080	A	G	65;50	3;3	hom;hom	PF_H2.snp;PF_H3.snp	-	-	-
JH923869.1	4099	C	T	225	36	het	PF_H1.snp	ENSOARG00000003619		protein_coding
JH921919.1	4101	C	G	33;70	4;3	het;hom	PF_H1.snp;PF_H2.snp	ENSOARG00000000551		protein_coding
JH921919.1	4105	C	A	18.1;70	4;3	het;hom	PF_H1.snp;PF_H2.snp	ENSOARG00000000551		protein_coding
JH924284.1	4110	A	C	70	3	hom	PF_H1.snp	-	-	-
JH924044.1	4112	C	G	36	3	het	PF_H3.snp	-	-	-
JH924284.1	4115	A	G	109	5	hom	PF_H2.snp	-	-	-
JH923925.1	4116	A	G	62	4	het	PF_H3.snp	-	-	-
JH922721.1	4122	T	C	102	4	hom	PF_H2.snp	-	-	-
AMGL01125976.1	4126	A	G	70;225	12;20	het;het	PF_H1.snp;PF_H2.snp	ENSOARG00000000374		protein_coding
JH924044.1	4128	A	G	36	3	het	PF_H3.snp	-	-	-
JH921919.1	4146	C	T	33;61	4;3	het;hom	PF_H1.snp;PF_H2.snp	ENSOARG00000000551		protein_coding
JH923500.1	4175	T	C	150	10	hom	PF_H2.snp	-	-	-
MT	4182	T	C	118	4	hom	PF_H2.snp	ENSOARG00000000010	ND2	protein_coding
JH921919.1	4185	T	C	39	4	het	PF_H3.snp	ENSOARG00000000551		protein_coding
AMGL01121036.1	4186	A	G	111;106;138	5;5;7	hom;hom;hom	PF_H1.snp;PF_H2.snp;PF_H3.snp	-	-	-
AMGL01121036.1	4197	G	A	92.5;124;138	4;6;7	hom;hom;hom	PF_H1.snp;PF_H2.snp;PF_H3.snp	-	-	-
JH924284.1	4202	G	A	106	6	hom	PF_H2.snp	-	-	-
AMGL01121036.1	4213	T	C	64;101;126	3;5;6	hom;hom;hom	PF_H1.snp;PF_H2.snp;PF_H3.snp	-	-	-
AMGL01122290.1	4238	G	A	114;166	4;6	hom;hom	PF_H1.snp;PF_H2.snp	ENSOARG00000000751		protein_coding
JH923339.1	4286	T	C	98;114	27;44	het;het	PF_H1.snp;PF_H2.snp	-	-	-
JH923500.1	4302	A	G	33;113	4;6	het;hom	PF_H1.snp;PF_H3.snp	-	-	-
AMGL01122290.1	4315	A	T	118;170	4;6	hom;hom	PF_H1.snp;PF_H2.snp	ENSOARG00000000751		protein_coding
JH923500.1	4325	T	C	92.5;99.3	4;5	hom;hom	PF_H1.snp;PF_H3.snp	-	-	-
JH923500.1	4357	T	C	36;68	3;3	het;hom	PF_H1.snp;PF_H3.snp	-	-	-
JH923133.1	4360	T	A	126	6	hom	PF_H3.snp	-	-	-
JH923500.1	4372	C	T	36;70	3;3	het;hom	PF_H1.snp;PF_H3.snp	-	-	-
AMGL01122290.1	4388	T	C	173	6	hom	PF_H2.snp	ENSOARG00000000751		protein_coding
JH924284.1	4399	C	T	68	3	hom	PF_H3.snp	-	-	-
JH923869.1	4403	G	A	157	29	het	PF_H1.snp	ENSOARG00000003619		protein_coding
JH924284.1	4432	T	C	92.5;120	4;6	hom;hom	PF_H2.snp;PF_H3.snp	-	-	-
JH924284.1	4440	G	C	106;146	5;8	hom;hom	PF_H2.snp;PF_H3.snp	-	-	-
JH922028.1	4470	T	G	25	6	het	PF_H2.snp	-	-	-
JH922836.1	4481	T	C	118	4	hom	PF_H3.snp	-	-	-
JH923339.1	4489	C	T	183;187	22;24	hom;hom	PF_H1.snp;PF_H2.snp	-	-	-
JH923339.1	4491	A	T	123;9.52	22;24	het;het	PF_H1.snp;PF_H2.snp	-	-	-
JH923339.1	4500	T	G	153;168	13;13	hom;hom	PF_H1.snp;PF_H2.snp	-	-	-
JH924284.1	4507	G	T	177;185	15;19	hom;hom	PF_H2.snp;PF_H3.snp	-	-	-
JH923737.1	4517	T	C	94;138	7;5	het;hom	PF_H1.snp;PF_H3.snp	-	-	-
JH924284.1	4519	G	A	184;184	17;20	hom;hom	PF_H2.snp;PF_H3.snp	-	-	-
JH923500.1	4551	G	A	70	3	hom	PF_H1.snp	-	-	-
JH924284.1	4557	T	C	70	3	hom	PF_H1.snp	-	-	-
JH923083.1	4616	C	T	40	4	het	PF_H2.snp	-	-	-
JH922743.1	4633	G	T	36	3	het	PF_H3.snp	-	-	-
JH922743.1	4636	A	G	36	3	het	PF_H3.snp	-	-	-
JH924284.1	4648	C	A	63;24	13;7	het;het	PF_H2.snp;PF_H3.snp	-	-	-
JH924284.1	4671	C	T	80;37	11;7	het;het	PF_H2.snp;PF_H3.snp	-	-	-
JH922028.1	4672	C	T	40	4	het	PF_H3.snp	-	-	-
JH924284.1	4680	T	C	74;22	11;7	het;het	PF_H2.snp;PF_H3.snp	-	-	-
JH924284.1	4700	C	A	43;11.3	10;5	het;het	PF_H2.snp;PF_H3.snp	-	-	-
JH924284.1	4707	T	C	25	8	het	PF_H2.snp	-	-	-
JH924284.1	4709	T	C	20.1;41	3;7	het;het	PF_H1.snp;PF_H2.snp	-	-	-
JH924284.1	4714	T	C	50;90;90.5	3;7;4	hom;het;hom	PF_H1.snp;PF_H2.snp;PF_H3.snp	-	-	-
JH923925.1	4759	T	C	57	6	het	PF_H1.snp	-	-	-
JH923697.1	4765	G	C	70	3	hom	PF_H3.snp	-	-	-
JH922746.1	4767	A	C	99	5	het	PF_H2.snp	-	-	-
JH924652.1	4776	C	T	83	3	hom	PF_H2.snp	-	-	-
JH924895.1	4786	A	G	40	4	het	PF_H2.snp	ENSOARG00000000959		protein_coding
JH923883.1	4906	G	A	118;122	22;20	het;het	PF_H1.snp;PF_H2.snp	ENSOARG00000001434		protein_coding
JH923289.1	4939	G	T	70	3	hom	PF_H2.snp	ENSOARG00000025197		protein_coding
JH923289.1	4969	C	T	36	3	het	PF_H2.snp	ENSOARG00000025197		protein_coding
JH923289.1	4972	T	C	36	3	het	PF_H2.snp	ENSOARG00000025197		protein_coding
JH923500.1	4973	T	A	28	6	het	PF_H3.snp	-	-	-
JH921669.1	4974	T	G	40	4	het	PF_H1.snp	-	-	-
JH921696.1	4977	A	G	51;18.2	6;3	het;het	PF_H1.snp;PF_H3.snp	-	-	-
JH923289.1	4999	T	C	33	4	het	PF_H2.snp	ENSOARG00000025197		protein_coding
JH922375.1	5034	G	A	70	3	hom	PF_H3.snp	-	-	-
JH921669.1	5044	A	C	40	4	het	PF_H1.snp	-	-	-
JH921669.1	5065	A	T	40	4	het	PF_H1.snp	-	-	-
JH921696.1	5083	G	A	70	3	hom	PF_H3.snp	-	-	-
JH921669.1	5085	C	G	118	4	hom	PF_H1.snp	-	-	-
JH921696.1	5155	C	T	25	3	het	PF_H3.snp	-	-	-
JH921696.1	5156	C	G	29	3	het	PF_H3.snp	-	-	-
JH921696.1	5157	T	C	25	3	het	PF_H3.snp	-	-	-
JH921696.1	5177	T	C	29	4	het	PF_H3.snp	-	-	-
JH923407.1	5211	T	C	62	4	het	PF_H3.snp	-	-	-
JH921696.1	5221	A	G	33	4	het	PF_H3.snp	-	-	-
JH923289.1	5225	G	T	23	5	het	PF_H2.snp	ENSOARG00000025197		protein_coding
JH923407.1	5232	T	A	36	3	het	PF_H3.snp	-	-	-
JH923289.1	5253	T	C	29	3	het	PF_H2.snp	ENSOARG00000025197		protein_coding
JH921696.1	5260	A	G	57	6	het	PF_H3.snp	-	-	-
JH923925.1	5269	T	C	33	4	het	PF_H2.snp	-	-	-
JH921696.1	5273	G	A	57	5	het	PF_H3.snp	-	-	-
JH923925.1	5275	T	C	33	4	het	PF_H2.snp	-	-	-
JH921979.1	5283	A	G	36	3	het	PF_H1.snp	-	-	-
JH921696.1	5350	G	A	77	5	het	PF_H3.snp	-	-	-
JH923697.1	5353	G	A	70	3	hom	PF_H1.snp	-	-	-
JH921883.1	5373	A	G	70	3	hom	PF_H2.snp	-	-	-
JH923697.1	5373	G	A	70;83.5;61	3;4;3	hom;hom;hom	PF_H1.snp;PF_H2.snp;PF_H3.snp	-	-	-
JH921696.1	5398	A	G	36	3	het	PF_H3.snp	-	-	-
AMGL01122290.1	5427	C	A	208;72	8;3	hom;hom	PF_H2.snp;PF_H3.snp	ENSOARG00000000751		protein_coding
AMGL01121036.1	5441	C	T	55	16	het	PF_H2.snp	-	-	-
JH921736.1	5464	G	T	83	3	hom	PF_H3.snp	-	-	-
AMGL01121036.1	5481	C	T	69	13	het	PF_H2.snp	-	-	-
JH921736.1	5481	T	C	83	3	hom	PF_H3.snp	-	-	-
AMGL01121036.1	5489	C	A	56	14	het	PF_H2.snp	-	-	-
AMGL01121036.1	5500	G	A	67	12	het	PF_H2.snp	-	-	-
JH923697.1	5511	A	G	92.5;81.5	4;4	hom;hom	PF_H1.snp;PF_H2.snp	-	-	-
JH921883.1	5531	C	A	33	4	het	PF_H2.snp	-	-	-
JH921883.1	5542	C	A	33	4	het	PF_H2.snp	-	-	-
JH921883.1	5545	G	A	33	3	het	PF_H3.snp	-	-	-
JH922836.1	5549	T	A	106	4	hom	PF_H3.snp	-	-	-
AMGL01121702.1	5551	T	G	80	3	hom	PF_H2.snp	-	-	-
JH922836.1	5572	C	T	106	4	hom	PF_H3.snp	-	-	-
JH921883.1	5578	G	A	31	5	het	PF_H2.snp	-	-	-
JH923726.1	5585	G	T	68;59;87.5	3;4;4	hom;het;hom	PF_H1.snp;PF_H2.snp;PF_H3.snp	-	-	-
JH922028.1	5605	G	A	34	6	het	PF_H3.snp	-	-	-
JH922743.1	5610	G	T	36	3	het	PF_H3.snp	-	-	-
JH922743.1	5613	A	G	36	3	het	PF_H3.snp	-	-	-
JH923726.1	5657	G	A	70;90.5	3;4	hom;hom	PF_H1.snp;PF_H3.snp	-	-	-
JH922196.1	5661	C	T	80	3	hom	PF_H3.snp	-	-	-
JH922196.1	5677	A	G	80	3	hom	PF_H3.snp	-	-	-
JH922028.1	5700	A	G	146;16.1	10;12	het;het	PF_H2.snp;PF_H3.snp	-	-	-
JH922028.1	5701	G	A	22;16.1	10;12	het;het	PF_H2.snp;PF_H3.snp	-	-	-
JH922028.1	5716	A	G	123	9	het	PF_H2.snp	-	-	-
JH922196.1	5723	G	A	80	3	hom	PF_H3.snp	-	-	-
JH923697.1	5735	A	G	90.5	4	hom	PF_H2.snp	-	-	-
JH921883.1	5748	G	A	48	4	het	PF_H3.snp	-	-	-
JH923943.1	5823	A	T	72	3	hom	PF_H1.snp	-	-	-
JH923943.1	5826	C	T	80	3	hom	PF_H1.snp	-	-	-
JH923143.1	5830	C	T	118	4	hom	PF_H3.snp	ENSOARG00000000264		protein_coding
JH923943.1	5859	C	G	83	3	hom	PF_H1.snp	-	-	-
JH923697.1	6002	G	A	62	4	het	PF_H1.snp	-	-	-
JH923925.1	6017	T	C	59;28	5;6	het;het	PF_H2.snp;PF_H3.snp	-	-	-
JH922028.1	6042	T	C	37	6	het	PF_H3.snp	-	-	-
JH922028.1	6059	G	A	28	8	het	PF_H3.snp	-	-	-
JH923883.1	6063	C	A	125;70	5;3	hom;hom	PF_H1.snp;PF_H3.snp	ENSOARG00000001434		protein_coding
JH923925.1	6103	T	C	59	5	het	PF_H2.snp	-	-	-
JH923697.1	6109	A	C	30	4	het	PF_H1.snp	-	-	-
JH923697.1	6147	C	G	20.1	3	het	PF_H1.snp	-	-	-
AMGL01121036.1	6157	T	A	156;167;92.5	9;11;4	hom;hom;hom	PF_H1.snp;PF_H2.snp;PF_H3.snp	-	-	-
JH923855.1	6183	T	C	31	5	het	PF_H2.snp	ENSOARG00000001062		protein_coding
JH923925.1	6240	G	A	68	9	het	PF_H1.snp	-	-	-
JH923925.1	6283	G	A	68	11	het	PF_H1.snp	-	-	-
JH923925.1	6285	G	A	45	11	het	PF_H1.snp	-	-	-
JH923855.1	6345	A	C	25;135	4;7	het;hom	PF_H2.snp;PF_H3.snp	ENSOARG00000001062		protein_coding
JH923756.1	6381	C	T	43.8	3	hom	PF_H1.snp	-	-	-
JH922598.1	6420	G	A	118	4	hom	PF_H2.snp	-	-	-
JH924073.1	6420	T	C	80	4	hom	PF_H3.snp	ENSOARG00000002346	PPP1R16A	protein_coding
JH923889.1	6433	G	A	70;111	3;5	hom;hom	PF_H1.snp;PF_H2.snp	-	-	-
JH923889.1	6487	G	A	70;80	3;5	hom;het	PF_H1.snp;PF_H2.snp	-	-	-
AMGL01123993.1	6488	C	T	28	8	het	PF_H2.snp	ENSOARG00000016118		protein_coding
JH922598.1	6504	A	G	173	6	hom	PF_H2.snp	-	-	-
MT	6510	T	C	222;222;222	34;45;44	hom;hom;hom	PF_H1.snp;PF_H2.snp;PF_H3.snp	ENSOARG00000000016	COX1	protein_coding
AMGL01123993.1	6549	T	C	154	8	het	PF_H2.snp	ENSOARG00000016118		protein_coding
MT	6550	G	A	225	42	het	PF_H3.snp	ENSOARG00000000016	COX1	protein_coding
MT	6555	A	G	222;222;222	26;31;42	hom;hom;hom	PF_H1.snp;PF_H2.snp;PF_H3.snp	ENSOARG00000000016	COX1	protein_coding
JH923649.1	6608	G	A	36;84.5	3;5	het;hom	PF_H1.snp;PF_H3.snp	-	-	-
AMGL01122290.1	6609	A	G	83	3	hom	PF_H1.snp	ENSOARG00000000751		protein_coding
MT	6615	G	A	193	10	hom	PF_H3.snp	ENSOARG00000000016	COX1	protein_coding
JH923407.1	6620	A	G	36	3	het	PF_H2.snp	-	-	-
MT	6628	C	T	125;168;226	8;10;20	het;het;het	PF_H1.snp;PF_H2.snp;PF_H3.snp	ENSOARG00000000016	COX1	protein_coding
AMGL01122290.1	6678	A	G	80	3	hom	PF_H1.snp	ENSOARG00000000751		protein_coding
JH921820.1	6698	T	C	63;63	13;13	het;het	PF_H2.snp;PF_H3.snp	-	-	-
AMGL01128010.1	6725	G	T	173	6	hom	PF_H3.snp	-	-	-
AMGL01128010.1	6728	G	C	173	6	hom	PF_H3.snp	-	-	-
JH923649.1	6741	G	T	176;174;184	23;19;24	hom;hom;hom	PF_H1.snp;PF_H2.snp;PF_H3.snp	-	-	-
JH923889.1	6749	C	T	97	7	het	PF_H3.snp	-	-	-
JH923649.1	6753	C	T	187;184;186	27;24;24	hom;hom;hom	PF_H1.snp;PF_H2.snp;PF_H3.snp	-	-	-
JH922050.1	6786	A	G	61	14	het	PF_H2.snp	-	-	-
JH922082.1	6823	G	A	83	3	hom	PF_H1.snp	-	-	-
JH922050.1	6845	T	C	104;222;101	5;14;4	hom;hom;hom	PF_H1.snp;PF_H2.snp;PF_H3.snp	-	-	-
JH922082.1	6845	A	G	31	4	het	PF_H3.snp	-	-	-
JH921883.1	6847	G	A	36	3	het	PF_H2.snp	-	-	-
JH921883.1	6850	C	T	36	3	het	PF_H2.snp	-	-	-
JH921883.1	6856	G	A	33	4	het	PF_H2.snp	-	-	-
JH922050.1	6881	G	T	81.5;222;83	4;14;3	hom;hom;hom	PF_H1.snp;PF_H2.snp;PF_H3.snp	-	-	-
JH921883.1	7001	A	G	54	6	het	PF_H2.snp	-	-	-
JH921883.1	7051	G	A	33	4	het	PF_H2.snp	-	-	-
JH922050.1	7060	A	G	68	3	hom	PF_H1.snp	-	-	-
JH924284.1	7060	T	C	70	3	hom	PF_H2.snp	-	-	-
MT	7141	T	C	222;222	41;43	hom;hom	PF_H1.snp;PF_H3.snp	ENSOARG00000000019	COX2	protein_coding
JH924284.1	7160	C	T	70;97	3;7	hom;het	PF_H2.snp;PF_H3.snp	-	-	-
JH921883.1	7206	G	A	33	4	het	PF_H3.snp	-	-	-
JH921799.1	7212	G	A	89.5	4	hom	PF_H1.snp	-	-	-
MT	7216	C	T	222;222	39;42	hom;hom	PF_H1.snp;PF_H3.snp	ENSOARG00000000019	COX2	protein_coding
JH921799.1	7222	A	C	83	4	hom	PF_H1.snp	-	-	-
JH924284.1	7223	A	G	120	8	het	PF_H3.snp	-	-	-
JH922641.1	7385	A	G	36	4	het	PF_H2.snp	-	-	-
JH922641.1	7420	C	G	74	4	het	PF_H2.snp	-	-	-
MT	7435	C	T	222;222;222	14;39;29	hom;hom;hom	PF_H1.snp;PF_H2.snp;PF_H3.snp	ENSOARG00000000019	COX2	protein_coding
JH923889.1	7449	C	T	20.1	3	het	PF_H2.snp	-	-	-
JH922641.1	7451	T	C	40	4	het	PF_H2.snp	-	-	-
JH922641.1	7452	T	A	40	4	het	PF_H2.snp	-	-	-
MT	7500	C	A	222;222;223	12;19;13	hom;hom;hom	PF_H1.snp;PF_H2.snp;PF_H3.snp	ENSOARG00000000019	COX2	protein_coding
JH924284.1	7504	T	C	70	3	hom	PF_H3.snp	-	-	-
JH923407.1	7516	T	C	70	3	hom	PF_H2.snp	-	-	-
JH922050.1	7523	C	G	87.5;147	4;8	hom;hom	PF_H1.snp;PF_H2.snp	-	-	-
JH924284.1	7525	T	C	70	3	hom	PF_H3.snp	-	-	-
JH923889.1	7527	C	T	29	3	het	PF_H2.snp	-	-	-
JH924682.1	7527	T	C	173	6	hom	PF_H2.snp	ENSOARG00000000630		protein_coding
JH923408.1	7541	A	G	59	4	het	PF_H3.snp	-	-	-
JH923889.1	7567	C	T	66;29.8	8;3	het;hom	PF_H2.snp;PF_H3.snp	-	-	-
JH923889.1	7573	T	C	46;70	9;3	het;hom	PF_H2.snp;PF_H3.snp	-	-	-
JH922641.1	7588	C	G	83	3	hom	PF_H3.snp	-	-	-
JH924895.1	7601	C	T	33	5	het	PF_H2.snp	ENSOARG00000000959		protein_coding
JH924895.1	7607	G	A	141	5	hom	PF_H2.snp	ENSOARG00000000959		protein_coding
JH922050.1	7609	A	G	92.5;148	4;9	hom;hom	PF_H1.snp;PF_H2.snp	-	-	-
JH924073.1	7619	G	T	173	6	hom	PF_H2.snp	ENSOARG00000002346	PPP1R16A	protein_coding
JH922050.1	7636	A	C	92.5;143	4;9	hom;hom	PF_H1.snp;PF_H2.snp	-	-	-
JH924895.1	7654	T	C	84	3	hom	PF_H2.snp	ENSOARG00000000959		protein_coding
JH924284.1	7709	T	C	57	3	hom	PF_H3.snp	-	-	-
MT	7719	T	G	80;222	4;15	hom;hom	PF_H1.snp;PF_H3.snp	ENSOARG00000000020		Mt_tRNA
JH923649.1	7766	T	A	87.5;106;53	4;6;3	hom;hom;hom	PF_H1.snp;PF_H2.snp;PF_H3.snp	-	-	-
JH923649.1	7770	T	G	99.3;150;57	5;9;3	hom;hom;hom	PF_H1.snp;PF_H2.snp;PF_H3.snp	-	-	-
JH923649.1	7776	C	A	109;152;78.5	5;9;4	hom;hom;hom	PF_H1.snp;PF_H2.snp;PF_H3.snp	-	-	-
JH923889.1	7802	T	G	163;120;57	10;11;6	hom;het;het	PF_H1.snp;PF_H2.snp;PF_H3.snp	-	-	-
JH924895.1	7844	T	C	118;144	4;5	hom;hom	PF_H1.snp;PF_H2.snp	ENSOARG00000000959		protein_coding
JH924895.1	7845	C	G	118;144	4;5	hom;hom	PF_H1.snp;PF_H2.snp	ENSOARG00000000959		protein_coding
JH924895.1	7847	A	G	118;144	4;5	hom;hom	PF_H1.snp;PF_H2.snp	ENSOARG00000000959		protein_coding
JH924895.1	7925	T	C	137	5	hom	PF_H2.snp	ENSOARG00000000959		protein_coding
AMGL01122290.1	7945	G	A	118;114	4;4	hom;hom	PF_H2.snp;PF_H3.snp	ENSOARG00000000751		protein_coding
AMGL01121419.1	7948	C	A	64	3	hom	PF_H2.snp	-	-	-
JH923889.1	7954	T	C	138;57;126	7;6;6	hom;het;hom	PF_H1.snp;PF_H2.snp;PF_H3.snp	-	-	-
AMGL01121419.1	7957	A	G	68	3	hom	PF_H2.snp	-	-	-
JH921559.1	7960	T	G	92.5	4	hom	PF_H2.snp	-	-	-
JH921559.1	7973	A	C	92.5	4	hom	PF_H2.snp	-	-	-
JH924895.1	7989	A	G	131;118	5;4	hom;hom	PF_H2.snp;PF_H3.snp	ENSOARG00000000959		protein_coding
JH924895.1	8013	A	G	97.5;92.5	5;4	hom;hom	PF_H2.snp;PF_H3.snp	ENSOARG00000000959		protein_coding
JH921559.1	8022	C	A	87.5	4	hom	PF_H2.snp	-	-	-
JH921559.1	8036	G	A	92.5	4	hom	PF_H2.snp	-	-	-
MT	8039	A	G	71;222;83	3;9;3	hom;hom;hom	PF_H1.snp;PF_H2.snp;PF_H3.snp	ENSOARG00000000022	ATP6	protein_coding
JH923889.1	8058	C	T	118;55;57	6;4;6	hom;het;het	PF_H1.snp;PF_H2.snp;PF_H3.snp	-	-	-
JH923649.1	8064	G	C	124;120	6;6	hom;hom	PF_H1.snp;PF_H3.snp	-	-	-
JH923649.1	8064	G	C,T	123	8	hom	PF_H2.snp	-	-	-
JH923925.1	8098	C	G	70	3	hom	PF_H1.snp	-	-	-
JH921902.1	8110	T	C	130	5	hom	PF_H3.snp	-	-	-
MT	8121	T	C	222;222	16;25	hom;hom	PF_H1.snp;PF_H3.snp	ENSOARG00000000022	ATP6	protein_coding
MT	8148	G	A	222;222;222	14;50;22	hom;hom;hom	PF_H1.snp;PF_H2.snp;PF_H3.snp	ENSOARG00000000022	ATP6	protein_coding
JH923925.1	8197	A	G	70;70	3;3	hom;hom	PF_H2.snp;PF_H3.snp	-	-	-
JH922658.1	8283	C	T	144;166;118	5;6;4	hom;hom;hom	PF_H1.snp;PF_H2.snp;PF_H3.snp	-	-	-
JH922658.1	8292	C	T	68;118	5;4	het;hom	PF_H1.snp;PF_H3.snp	-	-	-
JH923925.1	8298	C	T	92.5;59	5;5	hom;het	PF_H2.snp;PF_H3.snp	-	-	-
MT	8376	C	T	206;222;222	8;15;15	hom;hom;hom	PF_H1.snp;PF_H2.snp;PF_H3.snp	ENSOARG00000000022	ATP6	protein_coding
JH921857.1	8392	T	C	83	3	hom	PF_H2.snp	ENSOARG00000006374		protein_coding
AMGL01122290.1	8393	G	A	218	9	hom	PF_H3.snp	ENSOARG00000000751		protein_coding
JH921857.1	8436	A	G	83	3	hom	PF_H2.snp	ENSOARG00000006374		protein_coding
JH923889.1	8459	A	G	36	3	het	PF_H3.snp	-	-	-
JH923889.1	8469	G	T	36	3	het	PF_H3.snp	-	-	-
JH923889.1	8495	T	C	36	3	het	PF_H3.snp	-	-	-
JH921857.1	8509	C	T	76	3	hom	PF_H2.snp	ENSOARG00000006374		protein_coding
JH923889.1	8519	A	G	36	3	het	PF_H3.snp	-	-	-
JH921979.1	8549	C	G	109	5	hom	PF_H1.snp	-	-	-
JH921979.1	8611	T	C	96.3	5	hom	PF_H1.snp	-	-	-
JH924284.1	8683	G	C	124;36	6;3	hom;het	PF_H2.snp;PF_H3.snp	-	-	-
MT	8710	T	C	10.4	14	het	PF_H1.snp	ENSOARG00000000023	COX3	protein_coding
JH922658.1	8841	C	T	37;170	5;6	het;hom	PF_H1.snp;PF_H2.snp	ENSOARG00000002396		protein_coding
JH924284.1	8900	A	C	33	4	het	PF_H3.snp	-	-	-
JH924284.1	8905	A	G	70;33	3;4	hom;het	PF_H2.snp;PF_H3.snp	-	-	-
JH924284.1	8992	G	A	90.5;31	4;5	hom;het	PF_H2.snp;PF_H3.snp	-	-	-
JH922984.1	9124	T	G	62	4	het	PF_H3.snp	ENSOARG00000002909		protein_coding
MT	9128	G	A	222;222;222	22;29;19	hom;hom;hom	PF_H1.snp;PF_H2.snp;PF_H3.snp	ENSOARG00000000023	COX3	protein_coding
JH924284.1	9134	C	T	109;106	5;5	hom;hom	PF_H2.snp;PF_H3.snp	-	-	-
AMGL01130267.1	9138	C	T	83;41.8	4;3	hom;hom	PF_H1.snp;PF_H2.snp	-	-	-
AMGL01130267.1	9142	C	G	114;64	4;3	hom;hom	PF_H1.snp;PF_H2.snp	-	-	-
JH924284.1	9150	C	T	138;28	7;6	hom;het	PF_H2.snp;PF_H3.snp	-	-	-
MT	9188	A	G	222	47	hom	PF_H2.snp	ENSOARG00000000023	COX3	protein_coding
JH924284.1	9189	C	T	181;180	15;15	hom;hom	PF_H2.snp;PF_H3.snp	-	-	-
AMGL01122290.1	9213	C	T	10.4	12	het	PF_H3.snp	ENSOARG00000000751		protein_coding
AMGL01122290.1	9218	C	T	162;222;222	6;15;12	hom;hom;hom	PF_H1.snp;PF_H2.snp;PF_H3.snp	ENSOARG00000000751		protein_coding
JH924284.1	9222	T	C	186;188	20;22	hom;hom	PF_H2.snp;PF_H3.snp	-	-	-
JH924284.1	9230	G	C	186;189	20;22	hom;hom	PF_H2.snp;PF_H3.snp	-	-	-
JH924284.1	9234	G	A	111	5	hom	PF_H1.snp	-	-	-
AMGL01122290.1	9235	G	A	222;222;222	14;17;12	hom;hom;hom	PF_H1.snp;PF_H2.snp;PF_H3.snp	ENSOARG00000000751		protein_coding
JH924682.1	9270	G	A	106	4	hom	PF_H2.snp	ENSOARG00000000630		protein_coding
JH924284.1	9297	G	T	176;182	16;17	hom;hom	PF_H2.snp;PF_H3.snp	-	-	-
JH924284.1	9309	G	A	159;165	11;13	hom;hom	PF_H2.snp;PF_H3.snp	-	-	-
JH923883.1	9310	A	G	70	3	hom	PF_H3.snp	-	-	-
JH922984.1	9344	G	T	13.2;13.2	8;9	het;het	PF_H1.snp;PF_H3.snp	ENSOARG00000002909		protein_coding
AMGL01121377.1	9350	A	G	191	7	hom	PF_H2.snp	ENSOARG00000000114		protein_coding
JH922984.1	9353	G	A	17.1;68	7;9	het;het	PF_H1.snp;PF_H3.snp	ENSOARG00000002909		protein_coding
JH923883.1	9377	A	C,G	87.5	6	hom	PF_H3.snp	-	-	-
JH924284.1	9400	T	C	25	3	het	PF_H2.snp	-	-	-
AMGL01126689.1	9431	G	A	108;161	4;7	hom;hom	PF_H2.snp;PF_H3.snp	-	-	-
JH923411.1	9493	G	A	25	9	het	PF_H1.snp	-	-	-
JH924784.1	9501	T	G	90.5	4	hom	PF_H3.snp	-	-	-
JH923498.1	9551	G	A	140;95	27;19	het;het	PF_H1.snp;PF_H3.snp	ENSOARG00000001768		protein_coding
JH924784.1	9557	C	G	111	5	hom	PF_H3.snp	-	-	-
JH924784.1	9579	C	G	90.5	4	hom	PF_H3.snp	-	-	-
JH923889.1	9585	C	T	36;33	3;4	het;het	PF_H2.snp;PF_H3.snp	-	-	-
JH923883.1	9601	T	C	55	14	het	PF_H3.snp	-	-	-
JH923737.1	9607	G	A	21	3	het	PF_H2.snp	-	-	-
JH923925.1	9691	T	C	25;52	7;8	het;het	PF_H1.snp;PF_H2.snp	-	-	-
JH923925.1	9696	T	C	10.4	8	het	PF_H2.snp	-	-	-
JH923925.1	9713	T	C	22	8	het	PF_H2.snp	-	-	-
JH923925.1	9719	T	C	57;71	6;8	het;het	PF_H1.snp;PF_H2.snp	-	-	-
JH923925.1	9722	T	C	28	6	het	PF_H1.snp	-	-	-
JH923925.1	9728	T	C	22	8	het	PF_H2.snp	-	-	-
JH923925.1	9729	T	C	19.1	8	het	PF_H2.snp	-	-	-
MT	9756	C	T	222;222;222	26;33;20	hom;hom;hom	PF_H1.snp;PF_H2.snp;PF_H3.snp	ENSOARG00000000025	ND3	protein_coding
JH923411.1	9799	T	C	212;103	8;6	hom;het	PF_H1.snp;PF_H3.snp	-	-	-
JH922317.1	9871	G	A	37	5	het	PF_H3.snp	ENSOARG00000001758	AATK	protein_coding
JH922317.1	9898	G	C	99	6	het	PF_H1.snp	ENSOARG00000001758	AATK	protein_coding
MT	9996	C	T	222	11	hom	PF_H3.snp	ENSOARG00000000027	ND4L	protein_coding
JH924588.1	10104	G	A	25	7	het	PF_H3.snp	-	-	-
MT	10118	G	A	155;222;222	6;12;14	hom;hom;hom	PF_H1.snp;PF_H2.snp;PF_H3.snp	ENSOARG00000000027	ND4L	protein_coding
MT	10278	G	A	16.1	12	het	PF_H3.snp	ENSOARG00000000028	ND4	protein_coding
JH923925.1	10305	G	A	31;54;96	5;7;8	het;het;het	PF_H1.snp;PF_H2.snp;PF_H3.snp	-	-	-
AMGL01122290.1	10370	G	A	21	9	het	PF_H2.snp	ENSOARG00000000751		protein_coding
AMGL01122290.1	10409	C	T	87;140	9;10	het;het	PF_H2.snp;PF_H3.snp	ENSOARG00000000751		protein_coding
AMGL01122290.1	10460	C	G	162;169;222	6;7;15	hom;hom;hom	PF_H1.snp;PF_H2.snp;PF_H3.snp	ENSOARG00000000751		protein_coding
AMGL01122290.1	10496	C	T	102;222	4;12	hom;hom	PF_H1.snp;PF_H3.snp	ENSOARG00000000751		protein_coding
AMGL01122290.1	10497	A	G	113;222	4;12	hom;hom	PF_H1.snp;PF_H3.snp	ENSOARG00000000751		protein_coding
AMGL01122290.1	10498	G	A	105;222	4;12	hom;hom	PF_H1.snp;PF_H3.snp	ENSOARG00000000751		protein_coding
MT	10549	A	G	170;222;222	7;19;16	hom;hom;hom	PF_H1.snp;PF_H2.snp;PF_H3.snp	ENSOARG00000000028	ND4	protein_coding
JH923837.1	10582	G	A	39;71	3;5	het;het	PF_H1.snp;PF_H2.snp	ENSOARG00000018658	GPRASP2	protein_coding
AMGL01122290.1	10679	G	C	74	4	het	PF_H2.snp	ENSOARG00000000751		protein_coding
JH922363.1	10706	C	T	36	4	het	PF_H2.snp	ENSOARG00000002226		protein_coding
AMGL01122290.1	10733	G	A	74	4	het	PF_H2.snp	ENSOARG00000000751		protein_coding
JH922317.1	10741	G	A	99	6	het	PF_H1.snp	ENSOARG00000001758	AATK	protein_coding
JH923726.1	10756	A	G	68	3	hom	PF_H2.snp	-	-	-
MT	10783	C	T	118;222;118	4;10;4	hom;hom;hom	PF_H1.snp;PF_H2.snp;PF_H3.snp	ENSOARG00000000028	ND4	protein_coding
JH923726.1	10824	C	T	68	3	hom	PF_H3.snp	-	-	-
MT	10852	G	A	222;222;222	16;34;20	hom;hom;hom	PF_H1.snp;PF_H2.snp;PF_H3.snp	ENSOARG00000000028	ND4	protein_coding
MT	10963	A	G	24	8	het	PF_H1.snp	ENSOARG00000000028	ND4	protein_coding
MT	10971	T	C	5.46	16	het	PF_H3.snp	ENSOARG00000000028	ND4	protein_coding
MT	11023	G	A	134;173	6;6	hom;hom	PF_H2.snp;PF_H3.snp	ENSOARG00000000028	ND4	protein_coding
MT	11045	G	A	173	6	hom	PF_H3.snp	ENSOARG00000000028	ND4	protein_coding
JH922984.1	11235	A	G	92.5	5	hom	PF_H3.snp	ENSOARG00000002909		protein_coding
JH922093.1	11243	G	A	118	4	hom	PF_H3.snp	-	-	-
JH922984.1	11299	G	C	70	3	hom	PF_H3.snp	ENSOARG00000002909		protein_coding
MT	11317	A	G	173;222;222	6;15;11	hom;hom;hom	PF_H1.snp;PF_H2.snp;PF_H3.snp	ENSOARG00000000028	ND4	protein_coding
MT	11319	T	A	7.8	16	het	PF_H2.snp	ENSOARG00000000028	ND4	protein_coding
MT	11326	A	G	15.1	11	het	PF_H3.snp	ENSOARG00000000028	ND4	protein_coding
JH923737.1	11442	A	G	64	3	hom	PF_H2.snp	-	-	-
MT	11482	T	C	222;222;222	10;15;11	hom;hom;hom	PF_H1.snp;PF_H2.snp;PF_H3.snp	ENSOARG00000000028	ND4	protein_coding
MT	11491	G	A	222;222;222	10;15;11	hom;hom;hom	PF_H1.snp;PF_H2.snp;PF_H3.snp	ENSOARG00000000028	ND4	protein_coding
JH922591.1	11550	A	C	83	3	hom	PF_H2.snp	ENSOARG00000002174		protein_coding
JH921995.1	11561	G	C	68	3	hom	PF_H3.snp	-	-	-
JH922591.1	11564	T	G	83	3	hom	PF_H2.snp	ENSOARG00000002174		protein_coding
JH922591.1	11579	C	A	83	3	hom	PF_H2.snp	ENSOARG00000002174		protein_coding
JH923726.1	11779	A	G	61;109	3;6	hom;hom	PF_H2.snp;PF_H3.snp	-	-	-
MT	11783	C	T	145;189;222	6;7;9	hom;hom;hom	PF_H1.snp;PF_H2.snp;PF_H3.snp	ENSOARG00000000032	ND5	protein_coding
MT	11834	T	C	222;222;222	16;37;33	hom;hom;hom	PF_H1.snp;PF_H2.snp;PF_H3.snp	ENSOARG00000000032	ND5	protein_coding
MT	11846	T	C	222;222;222	18;39;38	hom;hom;hom	PF_H1.snp;PF_H2.snp;PF_H3.snp	ENSOARG00000000032	ND5	protein_coding
MT	11915	C	T	222	20	hom	PF_H1.snp	ENSOARG00000000032	ND5	protein_coding
MT	12023	T	C	222;222;222	25;27;36	hom;hom;hom	PF_H1.snp;PF_H2.snp;PF_H3.snp	ENSOARG00000000032	ND5	protein_coding
AMGL01127898.1	12110	T	C	72	4	hom	PF_H3.snp	-	-	-
JH923726.1	12134	C	T	30	4	het	PF_H2.snp	-	-	-
JH921696.1	12187	C	T	36	3	het	PF_H2.snp	-	-	-
JH921696.1	12188	A	G	36	3	het	PF_H2.snp	-	-	-
JH923883.1	12209	G	A	30	4	het	PF_H2.snp	-	-	-
JH921696.1	12222	C	T	70	3	hom	PF_H1.snp	-	-	-
JH921696.1	12229	G	C	70	3	hom	PF_H1.snp	-	-	-
AMGL01122290.1	12247	A	G	114;222;213	4;11;8	hom;hom;hom	PF_H1.snp;PF_H2.snp;PF_H3.snp	ENSOARG00000000751		protein_coding
AMGL01122290.1	12264	A	C	156;83	6;3	hom;hom	PF_H2.snp;PF_H3.snp	ENSOARG00000000751		protein_coding
AMGL01122290.1	12266	G	C	167;83	6;3	hom;hom	PF_H2.snp;PF_H3.snp	ENSOARG00000000751		protein_coding
AMGL01122290.1	12279	A	C	193;222;222	7;11;11	hom;hom;hom	PF_H1.snp;PF_H2.snp;PF_H3.snp	ENSOARG00000000751		protein_coding
MT	12287	T	C	118;173;219	4;6;8	hom;hom;hom	PF_H1.snp;PF_H2.snp;PF_H3.snp	ENSOARG00000000032	ND5	protein_coding
JH922699.1	12400	G	A	39;70;68	6;4;3	het;hom;hom	PF_H1.snp;PF_H2.snp;PF_H3.snp	-	-	-
JH921926.1	12595	A	G	83;118	4;4	hom;hom	PF_H1.snp;PF_H2.snp	ENSOARG00000001629		protein_coding
JH921926.1	12610	T	G	177;206	16;22	het;het	PF_H1.snp;PF_H2.snp	ENSOARG00000001629		protein_coding
MT	12637	A	C	103	6	het	PF_H1.snp	ENSOARG00000000032	ND5	protein_coding
JH922699.1	12638	C	G	32	16	het	PF_H2.snp	-	-	-
JH922699.1	12735	C	T	111;216;215	6;14;13	hom;hom;hom	PF_H1.snp;PF_H2.snp;PF_H3.snp	-	-	-
JH922699.1	12768	C	T	117;121	13;11	het;het	PF_H1.snp;PF_H3.snp	-	-	-
JH922699.1	12774	A	G	115;126	12;11	het;het	PF_H1.snp;PF_H3.snp	-	-	-
JH922699.1	12792	G	C	118;145;91	9;15;6	het;het;het	PF_H1.snp;PF_H2.snp;PF_H3.snp	-	-	-
JH922699.1	12795	G	C	118;142;94	9;15;6	het;het;het	PF_H1.snp;PF_H2.snp;PF_H3.snp	-	-	-
JH922699.1	12820	G	A	137;148;154	11;16;9	het;het;hom	PF_H1.snp;PF_H2.snp;PF_H3.snp	-	-	-
JH921926.1	12839	C	G	18.1	10	het	PF_H3.snp	ENSOARG00000001629		protein_coding
JH921926.1	12841	G	A	22	10	het	PF_H3.snp	ENSOARG00000001629		protein_coding
MT	12941	T	C	222	12	hom	PF_H3.snp	ENSOARG00000000032	ND5	protein_coding
MT	12997	C	T	3.54	17	het	PF_H2.snp	ENSOARG00000000032	ND5	protein_coding
MT	13097	G	A	31.8;222;222	3;11;18	hom;hom;hom	PF_H1.snp;PF_H2.snp;PF_H3.snp	ENSOARG00000000032	ND5	protein_coding
JH923726.1	13106	C	T	68;62	3;4	hom;het	PF_H1.snp;PF_H3.snp	-	-	-
JH922717.1	13134	A	G	118	4	hom	PF_H3.snp	-	-	-
JH922699.1	13155	C	T	83	3	hom	PF_H2.snp	-	-	-
MT	13172	T	C	137	6	hom	PF_H3.snp	ENSOARG00000000032	ND5	protein_coding
AMGL01122210.1	13183	C	T	68	5	het	PF_H1.snp	ENSOARG00000001252		protein_coding
MT	13199	A	G	173;96.5	6;4	hom;hom	PF_H2.snp;PF_H3.snp	ENSOARG00000000032	ND5	protein_coding
MT	13292	T	C	27	7	het	PF_H3.snp	ENSOARG00000000032	ND5	protein_coding
MT	13436	T	C	72;222;222	3;15;16	hom;hom;hom	PF_H1.snp;PF_H2.snp;PF_H3.snp	ENSOARG00000000032	ND5	protein_coding
AMGL01122210.1	13460	C	T	40	4	het	PF_H3.snp	ENSOARG00000001252		protein_coding
MT	13576	C	T	222;222;222	13;34;19	hom;hom;hom	PF_H1.snp;PF_H2.snp;PF_H3.snp	ENSOARG00000000033	ND6	protein_coding
MT	13623	T	C	222	22	hom	PF_H2.snp	ENSOARG00000000033	ND6	protein_coding
AMGL01121377.1	13729	C	G	134;166	5;6	hom;hom	PF_H2.snp;PF_H3.snp	ENSOARG00000000114		protein_coding
AMGL01121377.1	13730	A	G	141;158	5;6	hom;hom	PF_H2.snp;PF_H3.snp	ENSOARG00000000114		protein_coding
AMGL01121377.1	13738	A	T	125;164	5;6	hom;hom	PF_H2.snp;PF_H3.snp	ENSOARG00000000114		protein_coding
MT	13776	C	T	170	6	hom	PF_H3.snp	ENSOARG00000000033	ND6	protein_coding
MT	13789	C	T	170	6	hom	PF_H3.snp	ENSOARG00000000033	ND6	protein_coding
MT	13813	G	C	222;222;197	15;34;8	hom;hom;hom	PF_H1.snp;PF_H2.snp;PF_H3.snp	ENSOARG00000000033	ND6	protein_coding
MT	13837	T	C	222;222;204	17;32;8	hom;hom;hom	PF_H1.snp;PF_H2.snp;PF_H3.snp	ENSOARG00000000033	ND6	protein_coding
JH921696.1	13843	C	T	55	4	het	PF_H1.snp	-	-	-
MT	13855	T	C	222;222;222	23;39;16	hom;hom;hom	PF_H1.snp;PF_H2.snp;PF_H3.snp	ENSOARG00000000033	ND6	protein_coding
JH921696.1	13891	C	T	33	4	het	PF_H1.snp	-	-	-
JH922717.1	13954	C	A	8.64	7	het	PF_H2.snp	ENSOARG00000002896		protein_coding
JH922764.1	13970	C	T	83	3	hom	PF_H3.snp	-	-	-
JH922717.1	13976	T	C	16.1	10	het	PF_H2.snp	ENSOARG00000002896		protein_coding
JH922764.1	13977	C	A	83	3	hom	PF_H3.snp	-	-	-
JH922717.1	13980	C	A	12.3;15.1	10;5	het;het	PF_H2.snp;PF_H3.snp	ENSOARG00000002896		protein_coding
JH922764.1	13981	G	T	83	3	hom	PF_H3.snp	-	-	-
JH921696.1	13996	C	T	36	3	het	PF_H3.snp	-	-	-
JH922764.1	13996	C	A	83	3	hom	PF_H3.snp	-	-	-
JH921696.1	13997	C	G	36	3	het	PF_H3.snp	-	-	-
JH922717.1	14048	A	G	22	8	het	PF_H1.snp	ENSOARG00000002896		protein_coding
MT	14055	T	C	222;222	13;12	hom;hom	PF_H2.snp;PF_H3.snp	ENSOARG00000000033	ND6	protein_coding
JH922717.1	14065	G	A	63;89	14;9	het;het	PF_H2.snp;PF_H3.snp	ENSOARG00000002896		protein_coding
JH922717.1	14071	A	G	59;69;126	6;12;8	het;het;het	PF_H1.snp;PF_H2.snp;PF_H3.snp	ENSOARG00000002896		protein_coding
JH921696.1	14081	A	G	36	3	het	PF_H3.snp	-	-	-
JH921696.1	14157	T	C	92.5	4	hom	PF_H3.snp	-	-	-
JH921696.1	14187	G	A	82	5	het	PF_H3.snp	-	-	-
JH921696.1	14207	A	G	70;111	3;5	hom;hom	PF_H1.snp;PF_H3.snp	-	-	-
JH921696.1	14234	T	C	82	5	het	PF_H3.snp	-	-	-
JH921696.1	14238	G	A	36	3	het	PF_H1.snp	-	-	-
JH921696.1	14259	C	T	36	3	het	PF_H1.snp	-	-	-
JH921696.1	14260	C	G	36	3	het	PF_H1.snp	-	-	-
JH921696.1	14261	T	C	36	3	het	PF_H1.snp	-	-	-
JH921696.1	14281	T	C	62	4	het	PF_H3.snp	-	-	-
JH922477.1	14302	G	A	65;94;165	8;7;7	het;het;hom	PF_H1.snp;PF_H2.snp;PF_H3.snp	-	-	-
JH922477.1	14303	T	C	76;94;165	8;7;7	het;het;hom	PF_H1.snp;PF_H2.snp;PF_H3.snp	-	-	-
JH922545.1	14336	C	T	114	4	hom	PF_H2.snp	ENSOARG00000001989		protein_coding
JH922545.1	14359	G	T	118	4	hom	PF_H2.snp	ENSOARG00000001989		protein_coding
JH922545.1	14361	T	G	118	4	hom	PF_H2.snp	ENSOARG00000001989		protein_coding
JH922545.1	14367	T	C	96.5;118	4;4	hom;hom	PF_H1.snp;PF_H2.snp	ENSOARG00000001989		protein_coding
JH922717.1	14375	A	G	6.2	11	het	PF_H2.snp	ENSOARG00000002896		protein_coding
JH922717.1	14383	G	A	3.01	11	het	PF_H2.snp	ENSOARG00000002896		protein_coding
JH922477.1	14392	G	A	43.8;68	3;3	hom;hom	PF_H1.snp;PF_H2.snp	-	-	-
JH922717.1	14396	T	C	27	12	het	PF_H2.snp	ENSOARG00000002896		protein_coding
JH922545.1	14409	G	A	43.1	3	het	PF_H1.snp	ENSOARG00000001989		protein_coding
JH922545.1	14431	C	G	114	4	hom	PF_H3.snp	ENSOARG00000001989		protein_coding
JH922717.1	14438	G	C	31;16.1	5;11	het;het	PF_H1.snp;PF_H2.snp	ENSOARG00000002896		protein_coding
MT	14467	C	T	222	39	hom	PF_H1.snp	ENSOARG00000000035	CYTB	protein_coding
MT	14572	A	G	6.98	27	het	PF_H1.snp	ENSOARG00000000035	CYTB	protein_coding
MT	14584	A	G	222	30	hom	PF_H2.snp	ENSOARG00000000035	CYTB	protein_coding
JH921695.1	14649	C	G	76	3	hom	PF_H3.snp	-	-	-
MT	14653	G	A	222;222	39;49	hom;hom	PF_H1.snp;PF_H2.snp	ENSOARG00000000035	CYTB	protein_coding
JH922717.1	14667	T	C	101	5	hom	PF_H1.snp	ENSOARG00000002896		protein_coding
JH922545.1	14761	T	C	80;118	3;4	hom;hom	PF_H2.snp;PF_H3.snp	ENSOARG00000001989		protein_coding
JH922545.1	15316	G	A	222;109;80	11;4;3	hom;hom;hom	PF_H1.snp;PF_H2.snp;PF_H3.snp	ENSOARG00000001989		protein_coding
JH922545.1	15321	G	A	222;102;80	11;4;3	hom;hom;hom	PF_H1.snp;PF_H2.snp;PF_H3.snp	ENSOARG00000001989		protein_coding
JH922545.1	15327	A	G	194;59;144	12;5;11	het;het;het	PF_H1.snp;PF_H2.snp;PF_H3.snp	ENSOARG00000001989		protein_coding
JH922545.1	15356	C	A	12.3;57;101	13;8;12	het;het;het	PF_H1.snp;PF_H2.snp;PF_H3.snp	ENSOARG00000001989		protein_coding
JH922545.1	15364	T	C	35;78;98	14;7;12	het;het;het	PF_H1.snp;PF_H2.snp;PF_H3.snp	ENSOARG00000001989		protein_coding
JH922717.1	15366	C	T	70	3	hom	PF_H1.snp	ENSOARG00000002896		protein_coding
JH923092.1	15435	A	G	118	4	hom	PF_H1.snp	ENSOARG00000000583		protein_coding
MT	15459	C	T	222;222;222	34;40;10	hom;hom;hom	PF_H1.snp;PF_H2.snp;PF_H3.snp	-	-	-
MT	15484	G	A	222;222;222	43;45;20	hom;hom;hom	PF_H1.snp;PF_H2.snp;PF_H3.snp	-	-	-
MT	15547	G	A	222;222;222	19;30;14	hom;hom;hom	PF_H1.snp;PF_H2.snp;PF_H3.snp	-	-	-
JH923199.1	15576	G	A	83	3	hom	PF_H2.snp	-	-	-
MT	15583	C	T	222;222;222	9;11;12	hom;hom;hom	PF_H1.snp;PF_H2.snp;PF_H3.snp	-	-	-
JH923199.1	15591	C	A	83	3	hom	PF_H2.snp	-	-	-
MT	15597	T	C	222;191;222	9;7;12	hom;hom;hom	PF_H1.snp;PF_H2.snp;PF_H3.snp	-	-	-
JH922717.1	15610	C	T	115;26	14;4	het;het	PF_H1.snp;PF_H2.snp	ENSOARG00000002896		protein_coding
JH922717.1	15618	A	T	106;20.1	11;4	het;het	PF_H1.snp;PF_H2.snp	ENSOARG00000002896		protein_coding
JH922717.1	15635	C	A	48;30	8;4	het;het	PF_H1.snp;PF_H2.snp	ENSOARG00000002896		protein_coding
JH922545.1	15663	A	G	14.2	6	het	PF_H1.snp	ENSOARG00000001989		protein_coding
JH922717.1	15675	T	C	75	6	het	PF_H1.snp	ENSOARG00000002896		protein_coding
JH923798.1	16030	T	C	70	3	hom	PF_H3.snp	-	-	-
MT	16096	C	T	222;222;222	10;49;46	hom;hom;hom	PF_H1.snp;PF_H2.snp;PF_H3.snp	-	-	-
MT	16097	A	G	222;222;222	10;49;46	hom;hom;hom	PF_H1.snp;PF_H2.snp;PF_H3.snp	-	-	-
MT	16101	A	G	222	10	hom	PF_H1.snp	-	-	-
MT	16128	C	T	222;222;222	10;49;46	hom;hom;hom	PF_H1.snp;PF_H2.snp;PF_H3.snp	-	-	-
MT	16156	C	T	222	10	hom	PF_H1.snp	-	-	-
MT	16209	C	T	222;222;222	17;25;17	hom;hom;hom	PF_H1.snp;PF_H2.snp;PF_H3.snp	-	-	-
MT	16217	C	T	222;222;222	19;30;18	hom;hom;hom	PF_H1.snp;PF_H2.snp;PF_H3.snp	-	-	-
MT	16440	T	C	222	13	hom	PF_H2.snp	-	-	-
JH923226.1	16441	G	T	92	6	het	PF_H2.snp	-	-	-
MT	16453	G	A	222	17	hom	PF_H2.snp	-	-	-
JH923226.1	16479	G	A	166	6	hom	PF_H2.snp	-	-	-
JH922363.1	16652	C	T	114	4	hom	PF_H1.snp	ENSOARG00000002230		protein_coding
JH923837.1	16777	G	A	83	3	hom	PF_H3.snp	-	-	-
JH922545.1	16794	T	C	40	4	het	PF_H2.snp	ENSOARG00000001989		protein_coding
JH922591.1	16881	T	C	83	3	hom	PF_H2.snp	ENSOARG00000002174		protein_coding
JH922317.1	17236	A	G	219;141	8;5	hom;hom	PF_H2.snp;PF_H3.snp	ENSOARG00000001758	AATK	protein_coding
JH923697.1	17869	A	T	154	9	hom	PF_H1.snp	-	-	-
JH923697.1	17908	T	C	7.8	9	het	PF_H1.snp	-	-	-
JH923697.1	17913	A	C	4.77	9	het	PF_H1.snp	-	-	-
JH923697.1	17920	T	G	12.3	9	het	PF_H1.snp	-	-	-
JH923701.1	17940	A	G	68	3	hom	PF_H1.snp	-	-	-
JH923697.1	17986	A	T	99.3;127	5;13	hom;het	PF_H1.snp;PF_H3.snp	-	-	-
JH923697.1	18029	G	T	101	7	het	PF_H1.snp	-	-	-
JH923697.1	18125	G	A	132	16	het	PF_H1.snp	-	-	-
JH923697.1	18168	A	G	126	18	het	PF_H1.snp	-	-	-
JH923697.1	18170	A	G	127	18	het	PF_H1.snp	-	-	-
JH923697.1	18174	G	A	126	18	het	PF_H1.snp	-	-	-
JH923697.1	18177	A	G	126	18	het	PF_H1.snp	-	-	-
JH923697.1	18197	G	A	57	6	het	PF_H2.snp	-	-	-
JH923697.1	18225	A	C	87	12	het	PF_H1.snp	-	-	-
JH923697.1	18300	A	G	33	5	het	PF_H1.snp	-	-	-
JH923697.1	18588	T	A	135	7	hom	PF_H1.snp	-	-	-
JH923697.1	18590	A	G	137	7	hom	PF_H1.snp	-	-	-
JH924682.1	18683	C	T	34	6	het	PF_H3.snp	-	-	-
JH923697.1	18703	G	A	169;18.1	13;6	hom;het	PF_H1.snp;PF_H3.snp	-	-	-
JH923697.1	18775	G	A	19.1;17.1	9;8	het;het	PF_H2.snp;PF_H3.snp	-	-	-
JH923697.1	18789	T	A	136;120	11;10	het;het	PF_H1.snp;PF_H3.snp	-	-	-
JH924682.1	18811	G	C	118	4	hom	PF_H3.snp	-	-	-
JH924682.1	18815	G	A	118	4	hom	PF_H3.snp	-	-	-
JH923697.1	18882	C	T	113;110	9;10	het;het	PF_H1.snp;PF_H3.snp	-	-	-
JH923697.1	18899	T	C	122;108;155	6;10;9	hom;het;hom	PF_H1.snp;PF_H2.snp;PF_H3.snp	-	-	-
JH923697.1	18944	G	C	156;76;106	10;7;5	hom;het;hom	PF_H1.snp;PF_H2.snp;PF_H3.snp	-	-	-
JH923697.1	18971	C	T	161;33	10;4	hom;het	PF_H1.snp;PF_H3.snp	-	-	-
JH921973.1	19041	G	T	87.5	4	hom	PF_H2.snp	-	-	-
JH923697.1	19065	C	T	136	11	het	PF_H1.snp	-	-	-
JH923697.1	19067	T	C,A	138	11	hom	PF_H1.snp	-	-	-
JH923697.1	19083	C	A	28	13	het	PF_H1.snp	-	-	-
JH923697.1	19097	G	A	63	12	het	PF_H1.snp	-	-	-
JH923697.1	19171	A	G	63;85	15;11	het;het	PF_H1.snp;PF_H3.snp	-	-	-
JH923697.1	19187	T	G	70;60	16;11	het;het	PF_H1.snp;PF_H3.snp	-	-	-
JH921973.1	19222	G	T	43.8	3	hom	PF_H2.snp	-	-	-
JH922374.1	19223	C	T	83	3	hom	PF_H2.snp	ENSOARG00000000724		protein_coding
JH921973.1	19259	T	G	111	5	hom	PF_H2.snp	-	-	-
JH923697.1	19461	A	G	22;108	8;10	het;het	PF_H1.snp;PF_H3.snp	-	-	-
JH921973.1	19552	G	A	25	7	het	PF_H2.snp	-	-	-
JH922500.1	19571	T	C	83	3	hom	PF_H3.snp	-	-	-
JH921973.1	19574	G	A	180	8	hom	PF_H2.snp	-	-	-
JH921973.1	19580	C	G	16.1	8	het	PF_H2.snp	-	-	-
JH921973.1	19647	T	G	85	8	het	PF_H2.snp	-	-	-
JH921973.1	19677	T	C	28	6	het	PF_H2.snp	-	-	-
JH921973.1	19701	G	A	31	5	het	PF_H2.snp	-	-	-
JH923697.1	19711	C	T	78	7	het	PF_H2.snp	-	-	-
JH923697.1	19717	G	A	67	7	het	PF_H2.snp	-	-	-
JH923697.1	19742	A	C	138	18	het	PF_H1.snp	-	-	-
JH923697.1	19887	G	T	75;129	19;14	het;het	PF_H1.snp;PF_H3.snp	-	-	-
JH921973.1	20066	C	G	74	8	het	PF_H2.snp	-	-	-
JH922374.1	20079	C	T	55	4	het	PF_H2.snp	ENSOARG00000000724		protein_coding
JH921973.1	20103	T	C	222	13	hom	PF_H2.snp	-	-	-
JH923697.1	20114	A	T	31	5	het	PF_H2.snp	-	-	-
JH921973.1	20180	A	C	47	19	het	PF_H2.snp	-	-	-
JH923697.1	20234	A	G	111	10	het	PF_H1.snp	-	-	-
JH923322.1	20242	G	A	40	4	het	PF_H3.snp	ENSOARG00000001444		protein_coding
JH921973.1	20274	G	A	51	7	het	PF_H2.snp	-	-	-
JH921730.1	20329	T	C	83	3	hom	PF_H1.snp	-	-	-
JH921730.1	20384	T	C	83	3	hom	PF_H1.snp	-	-	-
JH921730.1	20436	A	G	83	3	hom	PF_H1.snp	-	-	-
JH921973.1	20670	A	G	142	12	het	PF_H2.snp	-	-	-
JH921973.1	20681	C	T	5.46	15	het	PF_H2.snp	-	-	-
JH922500.1	20788	A	G	43	4	het	PF_H2.snp	-	-	-
JH921973.1	20883	C	G	95	7	het	PF_H2.snp	-	-	-
JH922374.1	20989	T	C	109	5	hom	PF_H2.snp	ENSOARG00000000724		protein_coding
JH922317.1	21088	G	A	31;33	5;4	het;het	PF_H2.snp;PF_H3.snp	ENSOARG00000001758	AATK	protein_coding
JH923697.1	21259	A	G	33	4	het	PF_H3.snp	-	-	-
JH923831.1	21458	T	C	114;84	4;4	hom;hom	PF_H1.snp;PF_H3.snp	-	-	-
JH922374.1	21638	T	C	80	3	hom	PF_H2.snp	ENSOARG00000000724		protein_coding
JH922420.1	22011	A	G	114	4	hom	PF_H1.snp	-	-	-
JH923697.1	22062	G	C	70;52	3;4	hom;het	PF_H1.snp;PF_H2.snp	-	-	-
JH923697.1	22198	G	A	78.5	5	hom	PF_H1.snp	-	-	-
JH923697.1	22218	G	A	98.3;90.5	5;4	hom;hom	PF_H1.snp;PF_H2.snp	-	-	-
JH922921.1	22221	C	T	222	9	hom	PF_H3.snp	-	-	-
JH922921.1	22225	G	A	169	22	het	PF_H2.snp	-	-	-
JH923697.1	22356	A	G	96	6	het	PF_H2.snp	-	-	-
JH922921.1	22578	C	G	114	4	hom	PF_H3.snp	-	-	-
JH923697.1	22759	C	T	70	3	hom	PF_H1.snp	-	-	-
JH922921.1	22979	C	T	40	4	het	PF_H3.snp	-	-	-
JH922921.1	23068	C	T	118	4	hom	PF_H2.snp	-	-	-
JH922420.1	23144	T	C	92;54;33	10;7;4	het;het;het	PF_H1.snp;PF_H2.snp;PF_H3.snp	-	-	-
JH922420.1	23145	G	A	92;54;33	10;7;4	het;het;het	PF_H1.snp;PF_H2.snp;PF_H3.snp	-	-	-
JH923289.1	23855	C	T	36	3	het	PF_H2.snp	-	-	-
JH923289.1	23903	G	A	109	5	hom	PF_H2.snp	-	-	-
JH923289.1	23913	C	G	106	5	hom	PF_H2.snp	-	-	-
JH922272.1	24001	C	T	83	3	hom	PF_H1.snp	ENSOARG00000001535		protein_coding
JH922240.1	24007	T	C	84	3	hom	PF_H2.snp	ENSOARG00000000946	GTPBP6	protein_coding
JH922272.1	24032	T	A	83	3	hom	PF_H1.snp	ENSOARG00000001535		protein_coding
JH923289.1	24046	T	C	33	4	het	PF_H2.snp	ENSOARG00000025196		protein_coding
JH923289.1	24062	A	T	31	5	het	PF_H2.snp	ENSOARG00000025196		protein_coding
JH922272.1	24067	G	C	76	3	hom	PF_H1.snp	ENSOARG00000001535		protein_coding
JH923289.1	24074	G	A	31	5	het	PF_H2.snp	ENSOARG00000025196		protein_coding
JH923289.1	24078	A	G	19.1	5	het	PF_H2.snp	ENSOARG00000025196		protein_coding
JH923289.1	24109	G	T	78.5	4	hom	PF_H2.snp	ENSOARG00000025196		protein_coding
JH922023.1	24893	A	G	83	3	hom	PF_H1.snp	-	-	-
JH922363.1	25587	G	A	118;26	4;4	hom;het	PF_H1.snp;PF_H2.snp	ENSOARG00000002230		protein_coding
JH922662.1	26260	G	T	33	3	het	PF_H3.snp	-	-	-
JH921894.1	28268	A	G	34	6	het	PF_H1.snp	ENSOARG00000000311		protein_coding
JH922936.1	28618	T	G	30	19	het	PF_H1.snp	ENSOARG00000002083		protein_coding
JH922936.1	28619	G	T	47	22	het	PF_H2.snp	ENSOARG00000002083		protein_coding
JH922936.1	28632	G	A	94;101	24;22	het;het	PF_H2.snp;PF_H3.snp	ENSOARG00000002083		protein_coding
JH922936.1	28637	G	T	5.46;102;62	14;22;22	het;het;het	PF_H1.snp;PF_H2.snp;PF_H3.snp	ENSOARG00000002083		protein_coding
JH922936.1	28693	C	A	6.98	11	het	PF_H1.snp	ENSOARG00000002083		protein_coding
JH922936.1	28716	G	A	6.98	11	het	PF_H1.snp	ENSOARG00000002083		protein_coding
JH922936.1	28725	C	T	4.77	12	het	PF_H1.snp	ENSOARG00000002083		protein_coding
JH921730.1	29528	T	A	83	3	hom	PF_H3.snp	-	-	-
JH922990.1	29985	T	C	83	3	hom	PF_H3.snp	-	-	-
JH922990.1	30036	A	G	76	3	hom	PF_H3.snp	-	-	-
JH922240.1	30558	A	G	105	4	hom	PF_H1.snp	ENSOARG00000000972		protein_coding
JH922240.1	30586	A	C	110	4	hom	PF_H1.snp	ENSOARG00000000972		protein_coding
JH922278.1	31239	C	T	83	3	hom	PF_H3.snp	-	-	-
JH922278.1	31240	A	G	83	3	hom	PF_H3.snp	-	-	-
JH922238.1	32261	A	G	68	6	het	PF_H2.snp	-	-	-
JH923864.1	32689	T	G	70	3	hom	PF_H2.snp	-	-	-
JH923864.1	32921	G	T	222	49	hom	PF_H3.snp	-	-	-
JH921894.1	37582	A	T	104	5	hom	PF_H1.snp	-	-	-
JH921883.1	39775	T	C	36	3	het	PF_H3.snp	-	-	-
JH921894.1	42637	C	A	72	3	hom	PF_H3.snp	ENSOARG00000000338	ABCA2	protein_coding
JH921894.1	42649	C	T	68	3	hom	PF_H3.snp	ENSOARG00000000338	ABCA2	protein_coding
JH921894.1	42650	T	G	50.8	3	hom	PF_H3.snp	ENSOARG00000000338	ABCA2	protein_coding
JH921894.1	47053	G	A	103	6	het	PF_H1.snp	ENSOARG00000000338	ABCA2	protein_coding
JH922278.1	47502	T	C	70	3	hom	PF_H1.snp	-	-	-
JH922278.1	47517	A	T	68	3	hom	PF_H1.snp	-	-	-
JH922278.1	47523	G	C	70	3	hom	PF_H1.snp	-	-	-
JH922374.1	47609	G	A	80	3	hom	PF_H2.snp	-	-	-
JH922374.1	47618	G	T	80	3	hom	PF_H2.snp	-	-	-
JH922886.1	48671	C	T	83	3	hom	PF_H1.snp	-	-	-
JH922886.1	48722	A	G	83	3	hom	PF_H1.snp	-	-	-
JH922886.1	48770	G	A	83	3	hom	PF_H1.snp	-	-	-
JH922374.1	49817	T	A	83	3	hom	PF_H2.snp	-	-	-
JH921894.1	50128	A	G	15.2	4	het	PF_H1.snp	ENSOARG00000000338	ABCA2	protein_coding
JH921894.1	51373	A	G	40	4	het	PF_H2.snp	ENSOARG00000000338	ABCA2	protein_coding
JH921894.1	53522	C	A	118	4	hom	PF_H3.snp	ENSOARG00000000338	ABCA2	protein_coding
JH921894.1	53540	G	T	118	4	hom	PF_H3.snp	ENSOARG00000000338	ABCA2	protein_coding
JH921894.1	53544	G	T	118	4	hom	PF_H3.snp	ENSOARG00000000338	ABCA2	protein_coding
JH922959.1	54977	T	G	7.8	4	het	PF_H2.snp	ENSOARG00000000706		protein_coding
JH921730.1	92994	C	T	33	3	het	PF_H3.snp	-	-	-
X	533809	A	G	43	3	het	PF_H3.snp	ENSOARG00000007541	CSF2RA	protein_coding
X	534066	T	C	118	4	hom	PF_H2.snp	ENSOARG00000007541	CSF2RA	protein_coding
X	571449	C	T	83	3	hom	PF_H2.snp	ENSOARG00000007606		protein_coding
X	571503	A	G	71	5	het	PF_H2.snp	ENSOARG00000007606		protein_coding
X	611493	A	G	13.2	14	het	PF_H2.snp	-	-	-
X	611516	T	C	198;140;74	19;14;12	het;het;het	PF_H1.snp;PF_H2.snp;PF_H3.snp	-	-	-
X	611544	G	A	225	14	het	PF_H3.snp	-	-	-
X	633556	C	T	62	4	het	PF_H2.snp	ENSOARG00000007783	ASMTL	protein_coding
X	633564	G	C	36	4	het	PF_H2.snp	ENSOARG00000007783	ASMTL	protein_coding
X	634118	C	T	68	3	hom	PF_H2.snp	ENSOARG00000007783	ASMTL	protein_coding
X	634126	G	C	61	3	hom	PF_H2.snp	ENSOARG00000007783	ASMTL	protein_coding
X	636095	G	A	33	4	het	PF_H1.snp	ENSOARG00000007783	ASMTL	protein_coding
X	636154	C	T	62	4	het	PF_H3.snp	ENSOARG00000007783	ASMTL	protein_coding
X	636321	A	G	22	8	het	PF_H2.snp	ENSOARG00000007783	ASMTL	protein_coding
X	645766	G	T	36	3	het	PF_H2.snp	ENSOARG00000007896		protein_coding
X	645823	C	T	68	3	hom	PF_H2.snp	ENSOARG00000007896		protein_coding
X	656502	G	T	17.1;53	4;4	het;hom	PF_H1.snp;PF_H3.snp	ENSOARG00000007896		protein_coding
X	656516	A	G	27;30;84.5	5;4;4	het;het;hom	PF_H1.snp;PF_H2.snp;PF_H3.snp	ENSOARG00000007896		protein_coding
X	656533	C	T	59;27	5;5	het;het	PF_H2.snp;PF_H3.snp	ENSOARG00000007896		protein_coding
X	839067	T	C	36	3	het	PF_H3.snp	ENSOARG00000007896		protein_coding
X	839077	C	T	33	4	het	PF_H2.snp	ENSOARG00000007896		protein_coding
X	983252	A	G	80	3	hom	PF_H2.snp	-	-	-
X	1110189	A	G	166;106	6;4	hom;hom	PF_H1.snp;PF_H3.snp	-	-	-
X	1110218	A	G	106	4	hom	PF_H1.snp	-	-	-
X	1111367	T	G	118	4	hom	PF_H1.snp	ENSOARG00000008137		protein_coding
X	1111371	G	A	106	4	hom	PF_H1.snp	ENSOARG00000008137		protein_coding
X	1112514	T	G	34	6	het	PF_H1.snp	ENSOARG00000008137		protein_coding
X	1112535	T	C	84	4	hom	PF_H1.snp	ENSOARG00000008137		protein_coding
X	1227560	G	A	118	4	hom	PF_H3.snp	-	-	-
X	1227602	T	C	118	4	hom	PF_H3.snp	-	-	-
X	1318375	G	T	110	4	hom	PF_H3.snp	ENSOARG00000008499	ARSE	protein_coding
X	1318378	A	G	118	4	hom	PF_H3.snp	ENSOARG00000008499	ARSE	protein_coding
X	1319002	G	A	118	4	hom	PF_H3.snp	ENSOARG00000008499	ARSE	protein_coding
X	1468668	T	C	118	4	hom	PF_H2.snp	ENSOARG00000008760	MXRA5	protein_coding
X	2018381	T	C	70	3	hom	PF_H2.snp	-	-	-
X	2072978	C	T	40	4	het	PF_H3.snp	ENSOARG00000008904		protein_coding
X	2072989	T	C	40	4	het	PF_H3.snp	ENSOARG00000008904		protein_coding
X	2090846	T	C	80	3	hom	PF_H3.snp	-	-	-
X	3338684	C	T	29	3	het	PF_H2.snp	-	-	-
X	3362389	T	C	28	7	het	PF_H2.snp	-	-	-
X	3362402	T	C	54	7	het	PF_H2.snp	-	-	-
X	3362460	T	C	28	7	het	PF_H2.snp	-	-	-
X	3362496	C	T	90.5;94.1	4;6	hom;het	PF_H1.snp;PF_H2.snp	-	-	-
X	3427379	C	T	118	4	hom	PF_H1.snp	-	-	-
X	3428992	T	C	40	4	het	PF_H2.snp	-	-	-
X	3534782	C	A	83	3	hom	PF_H3.snp	ENSOARG00000009380		protein_coding
X	3534785	T	C	83	3	hom	PF_H3.snp	ENSOARG00000009380		protein_coding
X	3588096	T	C	83	3	hom	PF_H3.snp	ENSOARG00000009380		protein_coding
X	3588107	C	A	83	3	hom	PF_H3.snp	ENSOARG00000009380		protein_coding
X	3588153	A	T	83	3	hom	PF_H3.snp	ENSOARG00000009380		protein_coding
X	3635953	A	G	40	4	het	PF_H3.snp	ENSOARG00000009380		protein_coding
X	3663346	G	A	75	3	hom	PF_H2.snp	ENSOARG00000009380		protein_coding
X	3738010	G	A	42.8	3	hom	PF_H1.snp	ENSOARG00000009380		protein_coding
X	3738118	G	A	36	3	het	PF_H3.snp	ENSOARG00000009380		protein_coding
X	3738164	C	A	53;35.8;31.8	4;3;3	hom;hom;hom	PF_H1.snp;PF_H2.snp;PF_H3.snp	ENSOARG00000009380		protein_coding
X	3738295	C	T	84	3	hom	PF_H2.snp	ENSOARG00000009380		protein_coding
X	3738361	A	G	118	4	hom	PF_H2.snp	ENSOARG00000009380		protein_coding
X	3738577	C	G	104;33	6;4	hom;het	PF_H1.snp;PF_H2.snp	ENSOARG00000009380		protein_coding
X	3790207	C	T	166;108	6;4	hom;hom	PF_H1.snp;PF_H2.snp	ENSOARG00000009380		protein_coding
X	3790291	T	C	104	4	hom	PF_H1.snp	ENSOARG00000009380		protein_coding
X	3794980	A	G	97.5	4	hom	PF_H1.snp	-	-	-
X	4462835	T	C	110	4	hom	PF_H3.snp	-	-	-
X	4514322	C	G	82	5	het	PF_H2.snp	-	-	-
X	4516813	C	G	33	4	het	PF_H2.snp	-	-	-
X	4516959	C	G	50	5	het	PF_H2.snp	-	-	-
X	4517713	C	T	36	3	het	PF_H1.snp	-	-	-
X	4937206	T	C	83	3	hom	PF_H3.snp	-	-	-
X	5236405	C	T	92.5	4	hom	PF_H1.snp	ENSOARG00000009603	PNPLA4	protein_coding
X	5239012	G	A	114	4	hom	PF_H2.snp	ENSOARG00000009603	PNPLA4	protein_coding
X	5327087	C	T	70;172	3;7	hom;hom	PF_H2.snp;PF_H3.snp	ENSOARG00000025343		lincRNA
X	5327231	C	A	68	3	hom	PF_H2.snp	ENSOARG00000025343		lincRNA
X	5332932	A	G	152	7	hom	PF_H3.snp	ENSOARG00000025343		lincRNA
X	5522704	G	A	80	3	hom	PF_H2.snp	ENSOARG00000025343		lincRNA
X	5522810	C	T	84	3	hom	PF_H2.snp	ENSOARG00000025343		lincRNA
X	5541209	C	A	101	4	hom	PF_H1.snp	-	-	-
X	5546382	G	A	70	3	hom	PF_H3.snp	-	-	-
X	5546408	G	C	64	3	hom	PF_H3.snp	-	-	-
X	5563312	A	G	118	4	hom	PF_H3.snp	-	-	-
X	5593455	T	C	118	4	hom	PF_H1.snp	-	-	-
X	5593463	G	A	110	4	hom	PF_H1.snp	-	-	-
X	5629543	C	G	43	3	het	PF_H1.snp	-	-	-
X	5714732	A	G	118	4	hom	PF_H3.snp	-	-	-
X	5715852	T	C	83	3	hom	PF_H3.snp	-	-	-
X	5715897	C	T	80	3	hom	PF_H3.snp	-	-	-
X	5715899	A	G	83	3	hom	PF_H3.snp	-	-	-
X	5716246	G	A	118	4	hom	PF_H3.snp	-	-	-
X	5853011	G	A	114	4	hom	PF_H2.snp	-	-	-
X	6329469	G	T	111	4	hom	PF_H2.snp	-	-	-
X	6329470	C	A	111	4	hom	PF_H2.snp	-	-	-
X	6329472	G	C	111	4	hom	PF_H2.snp	-	-	-
X	6627036	A	G	110	4	hom	PF_H2.snp	-	-	-
X	6627096	C	A	36	4	het	PF_H2.snp	-	-	-
X	6707791	T	C	40	4	het	PF_H2.snp	-	-	-
X	6726669	G	T	83	3	hom	PF_H3.snp	ENSOARG00000009866		protein_coding
X	6835775	T	C	68	4	hom	PF_H3.snp	ENSOARG00000009866		protein_coding
X	6993756	A	G	26	4	het	PF_H3.snp	ENSOARG00000010121	SHROOM2	protein_coding
X	6993758	A	G	26	4	het	PF_H3.snp	ENSOARG00000010121	SHROOM2	protein_coding
X	6993775	A	G	22	4	het	PF_H3.snp	ENSOARG00000010121	SHROOM2	protein_coding
X	7068738	A	C	36	3	het	PF_H1.snp	-	-	-
X	7068931	A	G	29	16	het	PF_H3.snp	-	-	-
X	7069027	G	T	3.54	15	het	PF_H1.snp	-	-	-
X	7069113	G	A	139;120;114	15;43;24	het;het;het	PF_H1.snp;PF_H2.snp;PF_H3.snp	-	-	-
X	7069120	G	A	4.77	23	het	PF_H3.snp	-	-	-
X	7069440	A	C	30	4	het	PF_H1.snp	-	-	-
X	7069497	A	G	25	8	het	PF_H1.snp	-	-	-
X	7069578	T	C	9.52	25	het	PF_H3.snp	-	-	-
X	7069602	A	G	41	22	het	PF_H3.snp	-	-	-
X	7069633	A	G	32	15	het	PF_H1.snp	-	-	-
X	7069654	G	A	5.46	15	het	PF_H1.snp	-	-	-
X	7069815	G	A	33;37;19.1	3;11;5	het;het;het	PF_H1.snp;PF_H2.snp;PF_H3.snp	-	-	-
X	7076899	C	T	89	6	het	PF_H1.snp	-	-	-
X	7080412	G	T	70	3	hom	PF_H1.snp	-	-	-
X	7080422	A	T	36	3	het	PF_H1.snp	-	-	-
X	7080474	A	G	48	4	het	PF_H3.snp	-	-	-
X	7080608	C	T	68	3	hom	PF_H1.snp	-	-	-
X	7144762	T	G	83	13	het	PF_H3.snp	-	-	-
X	7145161	T	C	103	6	het	PF_H3.snp	-	-	-
X	7145542	A	G	114	4	hom	PF_H2.snp	-	-	-
X	7168519	G	A	19.1	11	het	PF_H3.snp	ENSOARG00000010254	CLCN4	protein_coding
X	7252660	C	G	83	3	hom	PF_H2.snp	ENSOARG00000010415	WWC3	protein_coding
X	7504702	A	G	36	3	het	PF_H2.snp	-	-	-
X	7507516	A	G	156	9	hom	PF_H3.snp	-	-	-
X	7507537	A	G	43.8;163	3;10	hom;hom	PF_H2.snp;PF_H3.snp	-	-	-
X	7617609	A	G	106	5	hom	PF_H1.snp	-	-	-
X	7617748	C	T	70	3	hom	PF_H2.snp	-	-	-
X	7617755	T	C	68	3	hom	PF_H2.snp	-	-	-
X	7617782	C	T	33	4	het	PF_H2.snp	-	-	-
X	7624867	A	G	88	7	het	PF_H1.snp	-	-	-
X	8666007	G	C	92	6	het	PF_H1.snp	ENSOARG00000010764	HCCS	protein_coding
X	8931235	A	G	72	3	hom	PF_H3.snp	ENSOARG00000010821	ARHGAP6	protein_coding
X	8939171	T	C	118	4	hom	PF_H3.snp	ENSOARG00000010821	ARHGAP6	protein_coding
X	8948590	C	T	118	4	hom	PF_H3.snp	ENSOARG00000010821	ARHGAP6	protein_coding
X	9329627	T	C	34	6	het	PF_H2.snp	ENSOARG00000011011	MSL3	protein_coding
X	9997763	A	C	114	4	hom	PF_H2.snp	-	-	-
X	10362157	C	T	49	3	hom	PF_H3.snp	-	-	-
X	10430659	T	C	90.5	5	hom	PF_H2.snp	-	-	-
X	11229292	A	G	173;225;146	10;17;7	het;het;het	PF_H1.snp;PF_H2.snp;PF_H3.snp	-	-	-
X	11230249	G	A	223;225	27;47	hom;het	PF_H1.snp;PF_H2.snp	-	-	-
X	11230921	G	A	79;204	12;15	het;het	PF_H1.snp;PF_H3.snp	ENSOARG00000011595	GPM6B	protein_coding
X	11237005	G	A	114	4	hom	PF_H2.snp	ENSOARG00000011595	GPM6B	protein_coding
X	11237521	T	C	83	3	hom	PF_H2.snp	ENSOARG00000011595	GPM6B	protein_coding
X	11262697	A	C	114	4	hom	PF_H2.snp	ENSOARG00000011595	GPM6B	protein_coding
X	11270516	T	C	83	3	hom	PF_H3.snp	ENSOARG00000011595	GPM6B	protein_coding
X	11300564	A	T	83	3	hom	PF_H1.snp	-	-	-
X	11304392	C	T	40	4	het	PF_H2.snp	-	-	-
X	11304440	G	A	40	4	het	PF_H2.snp	-	-	-
X	11332765	T	C	83	3	hom	PF_H3.snp	-	-	-
X	11347766	A	G	71	5	het	PF_H1.snp	-	-	-
X	11356073	A	G	43	4	het	PF_H2.snp	-	-	-
X	11427560	G	A	70;90.3	3;5	hom;hom	PF_H2.snp;PF_H3.snp	-	-	-
X	11434867	T	C	70	3	hom	PF_H1.snp	-	-	-
X	11437606	C	T	70	3	hom	PF_H2.snp	-	-	-
X	11856136	C	G	92.5	4	hom	PF_H3.snp	-	-	-
X	12180045	G	A	83	4	hom	PF_H3.snp	ENSOARG00000011704	GLRA2	protein_coding
X	12405753	T	C	37	5	het	PF_H3.snp	ENSOARG00000011895	MOSPD2	protein_coding
X	12405813	A	T	83	3	hom	PF_H3.snp	ENSOARG00000011895	MOSPD2	protein_coding
X	12997208	A	G	39	3	het	PF_H2.snp	ENSOARG00000012224	BMX	protein_coding
X	13073912	G	A	114	4	hom	PF_H2.snp	ENSOARG00000012644		protein_coding
X	13081483	A	G	75	5	het	PF_H3.snp	ENSOARG00000012644		protein_coding
X	13081907	A	C	92.5	4	hom	PF_H1.snp	ENSOARG00000012644		protein_coding
X	13082493	C	T	101	5	hom	PF_H1.snp	ENSOARG00000012644		protein_coding
X	13082688	C	T	64	3	hom	PF_H3.snp	ENSOARG00000012644		protein_coding
X	13082704	T	C	68	3	hom	PF_H3.snp	ENSOARG00000012644		protein_coding
X	13088463	C	T	36;36	3;3	het;het	PF_H2.snp;PF_H3.snp	ENSOARG00000012644		protein_coding
X	13088488	C	T	36;36	3;3	het;het	PF_H2.snp;PF_H3.snp	ENSOARG00000012644		protein_coding
X	13088633	T	G	70;117	3;6	hom;hom	PF_H1.snp;PF_H3.snp	ENSOARG00000012644		protein_coding
X	13093416	T	C	67	3	hom	PF_H3.snp	ENSOARG00000012644		protein_coding
X	13105142	A	G	41	7	het	PF_H2.snp	-	-	-
X	13120114	A	G	132	33	het	PF_H1.snp	-	-	-
X	13120128	A	G	124	36	het	PF_H1.snp	-	-	-
X	13120207	C	T	157;147	21;16	hom;hom	PF_H2.snp;PF_H3.snp	-	-	-
X	13120614	A	G	36	3	het	PF_H1.snp	-	-	-
X	13120655	A	G	36	3	het	PF_H1.snp	-	-	-
X	13122055	G	C	36	3	het	PF_H1.snp	-	-	-
X	13127107	A	G	36	3	het	PF_H1.snp	-	-	-
X	13127129	G	A	36	3	het	PF_H1.snp	-	-	-
X	13127148	A	G	36	3	het	PF_H1.snp	-	-	-
X	13128170	G	T	90;78	7;7	het;het	PF_H2.snp;PF_H3.snp	-	-	-
X	13128266	T	C	63.5;109	4;6	hom;hom	PF_H2.snp;PF_H3.snp	-	-	-
X	13139148	T	C	33	3	het	PF_H3.snp	-	-	-
X	13139157	C	T	29	3	het	PF_H3.snp	-	-	-
X	13139158	G	T	29	3	het	PF_H3.snp	-	-	-
X	13139439	C	T	92.5	4	hom	PF_H1.snp	-	-	-
X	13144317	T	C	83	3	hom	PF_H3.snp	ENSOARG00000012651		protein_coding
X	13146878	A	G	152;57	47;31	het;het	PF_H2.snp;PF_H3.snp	ENSOARG00000012651		protein_coding
X	13149156	G	A	92.5	4	hom	PF_H3.snp	-	-	-
X	13149187	G	A	74	5	het	PF_H3.snp	-	-	-
X	13150440	T	C	36	3	het	PF_H2.snp	-	-	-
X	13150630	G	A	46	3	hom	PF_H3.snp	-	-	-
X	13151792	C	T	16.1	3	het	PF_H3.snp	-	-	-
X	13151849	G	T	30	4	het	PF_H3.snp	-	-	-
X	13152317	A	T	82	5	het	PF_H2.snp	-	-	-
X	13152331	T	C	74	5	het	PF_H2.snp	-	-	-
X	13152726	T	C	36	3	het	PF_H2.snp	-	-	-
X	13160438	A	T	46	5	het	PF_H2.snp	-	-	-
X	13160452	T	C	53	5	het	PF_H2.snp	-	-	-
X	13166873	C	T	94.3;70;92.5	5;3;5	hom;hom;hom	PF_H1.snp;PF_H2.snp;PF_H3.snp	-	-	-
X	13178357	A	G	57	6	het	PF_H2.snp	-	-	-
X	13207297	T	C	122	9	het	PF_H1.snp	ENSOARG00000012701	CA5B	protein_coding
X	13207363	T	C	82	6	het	PF_H1.snp	ENSOARG00000012701	CA5B	protein_coding
X	13219711	T	C	155;157;154	27;37;38	het;het;het	PF_H1.snp;PF_H2.snp;PF_H3.snp	ENSOARG00000012701	CA5B	protein_coding
X	13219724	A	G	184;129;123	17;18;17	hom;het;het	PF_H1.snp;PF_H2.snp;PF_H3.snp	ENSOARG00000012701	CA5B	protein_coding
X	13219759	G	T	92	18	het	PF_H1.snp	ENSOARG00000012701	CA5B	protein_coding
X	13219765	G	A	94	20	het	PF_H1.snp	ENSOARG00000012701	CA5B	protein_coding
X	13219768	C	T	47	19	het	PF_H1.snp	ENSOARG00000012701	CA5B	protein_coding
X	13219830	C	T	50;18.8	5;3	het;hom	PF_H2.snp;PF_H3.snp	ENSOARG00000012701	CA5B	protein_coding
X	13222470	T	C	83;118	3;4	hom;hom	PF_H1.snp;PF_H2.snp	ENSOARG00000012701	CA5B	protein_coding
X	13260121	T	A	83;222	4;9	hom;hom	PF_H2.snp;PF_H3.snp	-	-	-
X	13260140	G	A	68;222	4;11	hom;hom	PF_H2.snp;PF_H3.snp	-	-	-
X	14164601	C	T	134;147	8;7	het;het	PF_H1.snp;PF_H3.snp	ENSOARG00000012945	CTPS2	protein_coding
X	14209487	A	G	13.2	11	het	PF_H2.snp	-	-	-
X	14209488	A	G	13.2;38	11;13	het;het	PF_H2.snp;PF_H3.snp	-	-	-
X	14209489	A	G	38	13	het	PF_H3.snp	-	-	-
X	14209514	C	T	143;85	12;13	het;het	PF_H2.snp;PF_H3.snp	-	-	-
X	14209644	G	A	82	5	het	PF_H2.snp	-	-	-
X	14209713	A	G	36;31	4;6	het;het	PF_H2.snp;PF_H3.snp	-	-	-
X	14211014	A	G	3.54	16	het	PF_H3.snp	-	-	-
X	14389994	G	A	128;150;185	22;18;19	het;het;hom	PF_H1.snp;PF_H2.snp;PF_H3.snp	-	-	-
X	14390122	A	G	4.13	13	het	PF_H1.snp	-	-	-
X	14392524	C	T	143;70;81.5	9;4;6	hom;hom;hom	PF_H1.snp;PF_H2.snp;PF_H3.snp	-	-	-
X	14557090	C	T	111	4	hom	PF_H1.snp	ENSOARG00000013320	REPS2	protein_coding
X	14633506	C	T	70	3	hom	PF_H1.snp	ENSOARG00000013320	REPS2	protein_coding
X	14662129	T	C	139	5	hom	PF_H1.snp	-	-	-
X	15160671	C	T	118	4	hom	PF_H3.snp	ENSOARG00000013473	NHS	protein_coding
X	15160699	C	T	118	4	hom	PF_H3.snp	ENSOARG00000013473	NHS	protein_coding
X	16829256	G	A	34	6	het	PF_H3.snp	ENSOARG00000014550		protein_coding
X	16834015	A	G	80	3	hom	PF_H1.snp	ENSOARG00000014550		protein_coding
X	16836850	C	T	40	4	het	PF_H2.snp	-	-	-
X	16837569	G	A	43	3	het	PF_H1.snp	-	-	-
X	17123352	A	C	110	4	hom	PF_H2.snp	ENSOARG00000015058	SH3KBP1	protein_coding
X	17124502	T	C	118	4	hom	PF_H3.snp	ENSOARG00000015058	SH3KBP1	protein_coding
X	17311538	G	T	83	3	hom	PF_H3.snp	-	-	-
X	17430403	G	T	28	8	het	PF_H1.snp	ENSOARG00000015259	MAP7D2	protein_coding
X	17539507	G	A	22	10	het	PF_H3.snp	ENSOARG00000015373	EIF1AX	protein_coding
X	17539514	T	C	18.1	10	het	PF_H2.snp	ENSOARG00000015373	EIF1AX	protein_coding
X	17540415	C	T	223;219;222	12;8;9	het;hom;hom	PF_H1.snp;PF_H2.snp;PF_H3.snp	ENSOARG00000015373	EIF1AX	protein_coding
X	17608717	C	T	71	5	het	PF_H1.snp	ENSOARG00000015469	RPS6KA3	protein_coding
X	17638987	G	C	83	3	hom	PF_H2.snp	-	-	-
X	18779727	A	G	84;189	3;7	hom;hom	PF_H2.snp;PF_H3.snp	ENSOARG00000015815	CNKSR2	protein_coding
X	18797183	C	A	83	3	hom	PF_H2.snp	ENSOARG00000015815	CNKSR2	protein_coding
X	19120227	T	C	118	4	hom	PF_H3.snp	ENSOARG00000016142	MBTPS2	protein_coding
X	19120273	A	G	118	4	hom	PF_H3.snp	ENSOARG00000016142	MBTPS2	protein_coding
X	19123605	A	G	43	3	het	PF_H1.snp	ENSOARG00000016142	MBTPS2	protein_coding
X	19123610	A	G	43	3	het	PF_H1.snp	ENSOARG00000016142	MBTPS2	protein_coding
X	19123647	A	G	84	3	hom	PF_H1.snp	ENSOARG00000016142	MBTPS2	protein_coding
X	19134694	G	A	36	3	het	PF_H2.snp	-	-	-
X	19771756	A	T	83	3	hom	PF_H1.snp	-	-	-
X	20896706	A	G	62	4	het	PF_H1.snp	-	-	-
X	20896720	C	T	33	4	het	PF_H1.snp	-	-	-
X	20963094	C	T	33	3	het	PF_H2.snp	-	-	-
X	20963140	T	C	33	4	het	PF_H1.snp	-	-	-
X	21054546	G	A	144	5	hom	PF_H3.snp	ENSOARG00000016592	PRDX4	protein_coding
X	21101433	A	G	36	4	het	PF_H3.snp	ENSOARG00000016697	ACOT9	protein_coding
X	21201569	T	C	31	5	het	PF_H1.snp	ENSOARG00000016887	APOO	protein_coding
X	21212522	T	C	54	7	het	PF_H1.snp	ENSOARG00000016887	APOO	protein_coding
X	21212584	G	C	33	4	het	PF_H1.snp	ENSOARG00000016887	APOO	protein_coding
X	21402413	G	T	111	4	hom	PF_H2.snp	-	-	-
X	21402432	A	G	17.1	4	het	PF_H2.snp	-	-	-
X	21402669	C	T	173	6	hom	PF_H3.snp	-	-	-
X	21404478	T	G	118	4	hom	PF_H3.snp	-	-	-
X	21782154	C	A	170	6	hom	PF_H3.snp	-	-	-
X	21786829	C	T	144	5	hom	PF_H3.snp	-	-	-
X	22260563	C	A	118	4	hom	PF_H1.snp	ENSOARG00000017804	ARX	protein_coding
X	25018305	G	C	43.8	3	hom	PF_H2.snp	-	-	-
X	25018376	G	T	70	3	hom	PF_H2.snp	-	-	-
X	25018387	A	G	70	3	hom	PF_H2.snp	-	-	-
X	25062713	G	A	68	3	hom	PF_H2.snp	-	-	-
X	25062763	T	C	70	3	hom	PF_H2.snp	-	-	-
X	25062786	A	G	68	3	hom	PF_H2.snp	-	-	-
X	25081715	A	G	222;222;222	16;14;30	hom;hom;hom	PF_H1.snp;PF_H2.snp;PF_H3.snp	ENSOARG00000018462		protein_coding
X	25081751	C	T	222;222;222	16;14;31	hom;hom;hom	PF_H1.snp;PF_H2.snp;PF_H3.snp	ENSOARG00000018462		protein_coding
X	25081802	T	G	222;222;222	16;14;31	hom;hom;hom	PF_H1.snp;PF_H2.snp;PF_H3.snp	ENSOARG00000018462		protein_coding
X	25081812	T	C	222;222;222	16;14;31	hom;hom;hom	PF_H1.snp;PF_H2.snp;PF_H3.snp	ENSOARG00000018462		protein_coding
X	25081813	T	A	222;222;222	16;14;31	hom;hom;hom	PF_H1.snp;PF_H2.snp;PF_H3.snp	ENSOARG00000018462		protein_coding
X	25834499	G	A	83	3	hom	PF_H1.snp	-	-	-
X	26007967	A	G	114	4	hom	PF_H2.snp	-	-	-
X	26007973	A	G	105	4	hom	PF_H2.snp	-	-	-
X	26023424	C	T	83	3	hom	PF_H2.snp	-	-	-
X	26031699	G	A	83	3	hom	PF_H3.snp	-	-	-
X	26031814	A	G	80	3	hom	PF_H3.snp	-	-	-
X	26088560	A	G	111	4	hom	PF_H3.snp	-	-	-
X	26174488	A	G	104	4	hom	PF_H3.snp	-	-	-
X	26174538	A	C	108	4	hom	PF_H3.snp	-	-	-
X	26192754	G	C	83	3	hom	PF_H2.snp	-	-	-
X	26295742	C	A	83	3	hom	PF_H1.snp	-	-	-
X	26295819	A	G	83	3	hom	PF_H1.snp	-	-	-
X	26423077	T	C	33	3	het	PF_H1.snp	-	-	-
X	26426795	C	T	80	3	hom	PF_H2.snp	-	-	-
X	26594007	G	A	40	4	het	PF_H2.snp	-	-	-
X	26595633	C	T	40	4	het	PF_H2.snp	-	-	-
X	26643011	C	T	83	3	hom	PF_H3.snp	-	-	-
X	26827038	T	A	83	3	hom	PF_H2.snp	-	-	-
X	26827075	T	G	83	3	hom	PF_H2.snp	-	-	-
X	28419345	T	C	81.5	4	hom	PF_H3.snp	ENSOARG00000018256		protein_coding
X	28454227	A	C	83	3	hom	PF_H3.snp	ENSOARG00000018256		protein_coding
X	28498640	A	G	40	4	het	PF_H3.snp	ENSOARG00000018256		protein_coding
X	28501023	G	A	83	3	hom	PF_H3.snp	ENSOARG00000018256		protein_coding
X	28521298	G	A	114	4	hom	PF_H2.snp	-	-	-
X	28521314	T	C	118	4	hom	PF_H2.snp	-	-	-
X	28535560	A	G	34	6	het	PF_H1.snp	-	-	-
X	28612783	G	A	80	3	hom	PF_H1.snp	-	-	-
X	28655785	G	A	111	4	hom	PF_H3.snp	-	-	-
X	28655787	G	T	111	4	hom	PF_H3.snp	-	-	-
X	28709756	T	C	43	3	het	PF_H2.snp	-	-	-
X	28709761	G	A	43	3	het	PF_H2.snp	-	-	-
X	28709775	C	T	43	3	het	PF_H2.snp	-	-	-
X	28780171	G	A	72	3	hom	PF_H3.snp	ENSOARG00000018285		protein_coding
X	28942973	A	G	118	4	hom	PF_H3.snp	-	-	-
X	28968132	C	T	114	4	hom	PF_H1.snp	-	-	-
X	29061970	T	C	28	8	het	PF_H1.snp	-	-	-
X	29416435	A	C	22	8	het	PF_H3.snp	-	-	-
X	29421420	T	C	43.8	3	hom	PF_H3.snp	-	-	-
X	29429638	T	A	111	5	hom	PF_H3.snp	-	-	-
X	29429659	T	G	70	3	hom	PF_H3.snp	-	-	-
X	29721947	T	C	167	49	het	PF_H2.snp	ENSOARG00000018404		protein_coding
X	29776913	A	G	72	6	het	PF_H2.snp	ENSOARG00000018404		protein_coding
X	29818529	A	G	40	4	het	PF_H2.snp	ENSOARG00000018404		protein_coding
X	29830638	C	T	43	3	het	PF_H1.snp	ENSOARG00000018404		protein_coding
X	29848906	T	C	83;83;173	3;3;6	hom;hom;hom	PF_H1.snp;PF_H2.snp;PF_H3.snp	ENSOARG00000018404		protein_coding
X	29848958	C	G	83	3	hom	PF_H2.snp	ENSOARG00000018404		protein_coding
X	29975479	C	T	169	6	hom	PF_H1.snp	ENSOARG00000018404		protein_coding
X	30168374	C	T	70	4	hom	PF_H2.snp	ENSOARG00000018404		protein_coding
X	30168648	C	T	59	5	het	PF_H2.snp	ENSOARG00000018404		protein_coding
X	30169034	G	A	57	5	het	PF_H2.snp	ENSOARG00000018404		protein_coding
X	30169038	T	G	53	5	het	PF_H2.snp	ENSOARG00000018404		protein_coding
X	30169060	A	G	33	4	het	PF_H2.snp	ENSOARG00000018404		protein_coding
X	30172052	C	T	19.1	9	het	PF_H2.snp	ENSOARG00000018404		protein_coding
X	30172098	G	A	28	6	het	PF_H2.snp	ENSOARG00000018404		protein_coding
X	30172700	G	A	62	4	het	PF_H1.snp	ENSOARG00000018404		protein_coding
X	30173680	T	C	57	5	het	PF_H3.snp	ENSOARG00000018404		protein_coding
X	30173688	C	T	20	6	het	PF_H2.snp	ENSOARG00000018404		protein_coding
X	30174036	T	C	36	3	het	PF_H2.snp	ENSOARG00000018404		protein_coding
X	30174348	G	A	33	4	het	PF_H2.snp	ENSOARG00000018404		protein_coding
X	30174352	T	G	33	4	het	PF_H2.snp	ENSOARG00000018404		protein_coding
X	30208749	G	A	144	5	hom	PF_H3.snp	ENSOARG00000018404		protein_coding
X	30208781	A	G	141	5	hom	PF_H3.snp	ENSOARG00000018404		protein_coding
X	31747711	C	T	70	3	hom	PF_H3.snp	-	-	-
X	31747856	A	G	70	3	hom	PF_H2.snp	-	-	-
X	31766668	C	T	24	6	het	PF_H2.snp	-	-	-
X	31766717	A	G	33	4	het	PF_H2.snp	-	-	-
X	31819484	T	A	36	3	het	PF_H1.snp	-	-	-
X	31819496	T	A	70;70	3;3	hom;hom	PF_H1.snp;PF_H3.snp	-	-	-
X	31819507	C	T	70	3	hom	PF_H1.snp	-	-	-
X	31819789	C	T	70	3	hom	PF_H1.snp	-	-	-
X	31819928	A	T	70	3	hom	PF_H1.snp	-	-	-
X	31838820	C	T	36	3	het	PF_H2.snp	ENSOARG00000018674		protein_coding
X	31838926	G	A	70	3	hom	PF_H2.snp	ENSOARG00000018674		protein_coding
X	31838937	A	G	92.5	4	hom	PF_H2.snp	ENSOARG00000018674		protein_coding
X	32009742	C	T	83	3	hom	PF_H3.snp	-	-	-
X	32045605	A	G	19.1	8	het	PF_H3.snp	-	-	-
X	32046025	T	C	118	4	hom	PF_H2.snp	-	-	-
X	32048174	C	T	28	9	het	PF_H3.snp	-	-	-
X	33507792	A	G	83	3	hom	PF_H3.snp	ENSOARG00000018821		protein_coding
X	34505582	G	A	83	3	hom	PF_H1.snp	-	-	-
X	34506923	G	A	83	3	hom	PF_H3.snp	-	-	-
X	35122201	T	C	119	5	hom	PF_H3.snp	-	-	-
X	35122905	A	G	145	6	hom	PF_H3.snp	-	-	-
X	35123392	C	T	144	5	hom	PF_H3.snp	-	-	-
X	35132614	A	C	118	4	hom	PF_H1.snp	ENSOARG00000000125	DYNLT3	protein_coding
X	35132631	T	G	80	3	hom	PF_H1.snp	-	-	-
X	35235018	A	C	70;106	3;6	hom;hom	PF_H2.snp;PF_H3.snp	-	-	-
X	35235029	T	C	70;124	3;7	hom;hom	PF_H2.snp;PF_H3.snp	-	-	-
X	35457081	C	T	43	3	het	PF_H1.snp	ENSOARG00000000252	SYTL5	protein_coding
X	35678266	A	G	40	4	het	PF_H2.snp	-	-	-
X	36013628	T	A	118	4	hom	PF_H2.snp	ENSOARG00000000890		protein_coding
X	36025729	T	C	83	3	hom	PF_H3.snp	ENSOARG00000000890		protein_coding
X	36054282	C	T	83	3	hom	PF_H2.snp	ENSOARG00000000890		protein_coding
X	36054367	T	C	83	3	hom	PF_H2.snp	ENSOARG00000000890		protein_coding
X	36094912	T	C	118	4	hom	PF_H2.snp	ENSOARG00000000890		protein_coding
X	36111376	C	T	225	22	het	PF_H2.snp	ENSOARG00000000890		protein_coding
X	36118631	C	T	103	6	het	PF_H3.snp	ENSOARG00000000890		protein_coding
X	36120578	C	T	95	6	het	PF_H3.snp	ENSOARG00000000890		protein_coding
X	36135337	C	T	40	4	het	PF_H2.snp	-	-	-
X	36135626	G	T	5.46	16	het	PF_H1.snp	-	-	-
X	36232753	T	G	162	6	hom	PF_H2.snp	-	-	-
X	37781063	G	A	27	4	het	PF_H3.snp	ENSOARG00000001326	ATP6AP2	protein_coding
X	37783217	C	T	43	3	het	PF_H1.snp	ENSOARG00000001326	ATP6AP2	protein_coding
X	37784401	C	T	30	6	het	PF_H1.snp	ENSOARG00000001326	ATP6AP2	protein_coding
X	37909587	C	T	80	3	hom	PF_H2.snp	ENSOARG00000001621	MED14	protein_coding
X	37923692	G	C	68	5	het	PF_H3.snp	ENSOARG00000001621	MED14	protein_coding
X	38079079	A	C	118	4	hom	PF_H3.snp	-	-	-
X	38111637	T	C	84	4	hom	PF_H3.snp	-	-	-
X	38322258	A	C	34	6	het	PF_H3.snp	ENSOARG00000002046	USP9X	protein_coding
X	38330687	A	G	25	9	het	PF_H3.snp	ENSOARG00000002046	USP9X	protein_coding
X	38342705	C	T	24	8	het	PF_H3.snp	ENSOARG00000002046	USP9X	protein_coding
X	38361248	T	C	64	5	het	PF_H1.snp	ENSOARG00000002046	USP9X	protein_coding
X	38361303	C	T	34	6	het	PF_H1.snp	ENSOARG00000002046	USP9X	protein_coding
X	38491241	C	T	34;72	6;5	het;het	PF_H1.snp;PF_H3.snp	ENSOARG00000002433		protein_coding
X	38491431	G	A	34	6	het	PF_H1.snp	ENSOARG00000002433		protein_coding
X	38492220	C	A	156;83;189	7;3;11	het;hom;het	PF_H1.snp;PF_H2.snp;PF_H3.snp	ENSOARG00000002433		protein_coding
X	38493082	G	A	63	9	het	PF_H2.snp	ENSOARG00000002433		protein_coding
X	38493408	C	T	130	5	hom	PF_H1.snp	ENSOARG00000002433		protein_coding
X	38493436	A	T	118	4	hom	PF_H1.snp	ENSOARG00000002433		protein_coding
X	38682694	C	T	106	4	hom	PF_H3.snp	ENSOARG00000002735	CASK	protein_coding
X	39021480	T	C	92.5	4	hom	PF_H1.snp	-	-	-
X	40629612	G	A	166	6	hom	PF_H3.snp	-	-	-
X	40680413	C	T	92;148;198	14;17;25	het;het;het	PF_H1.snp;PF_H2.snp;PF_H3.snp	ENSOARG00000025359		lincRNA
X	40680431	T	C	222;222;222	14;17;25	hom;hom;hom	PF_H1.snp;PF_H2.snp;PF_H3.snp	ENSOARG00000025359		lincRNA
X	40680443	C	T	102;148;204	14;17;25	het;het;het	PF_H1.snp;PF_H2.snp;PF_H3.snp	ENSOARG00000025359		lincRNA
X	40759393	C	T	21	9	het	PF_H3.snp	ENSOARG00000003052	MAOA	protein_coding
X	40760042	A	G	40	4	het	PF_H3.snp	ENSOARG00000003052	MAOA	protein_coding
[truncated: 50,509 more rows]

## Sheet: PL_snp
CHROM	POS	REF	ALT	QUAL	DEPTH	GENOTYPE	SAMPLES	Gene_id	Gene_name	biotype
JH924356.1	12	C	T	84.5	4	hom	PL_H3.snp	-	-	-
JH923637.1	37	A	T	165;82	13;5	hom;het	PL_H1.snp;PL_H3.snp	-	-	-
AMGL01128164.1	42	G	A	132	6	hom	PL_H2.snp	-	-	-
AMGL01128164.1	52	T	C	162	6	hom	PL_H2.snp	-	-	-
JH921631.1	61	A	C	27.8;61	4;3	hom;hom	PL_H1.snp;PL_H3.snp	ENSOARG00000002709		protein_coding
JH923637.1	72	G	A	99	13	het	PL_H3.snp	-	-	-
JH923637.1	72	G	A,C,T	157	17	hom	PL_H1.snp	-	-	-
JH921631.1	75	C	T	36	5	het	PL_H3.snp	ENSOARG00000002709		protein_coding
JH921631.1	83	A	G	56	5	het	PL_H3.snp	ENSOARG00000002709		protein_coding
JH924807.1	91	C	T	111;109	5;5	hom;hom	PL_H1.snp;PL_H3.snp	-	-	-
JH924669.1	109	A	G	80	6	het	PL_H2.snp	-	-	-
JH923980.1	114	A	G	90.5;101	4;5	hom;hom	PL_H1.snp;PL_H3.snp	ENSOARG00000002466		protein_coding
JH924475.1	119	A	G	70	3	hom	PL_H1.snp	-	-	-
JH922238.1	121	A	G	83	3	hom	PL_H1.snp	-	-	-
JH923980.1	123	G	C	54;122	8;6	het;hom	PL_H1.snp;PL_H3.snp	ENSOARG00000002466		protein_coding
JH921631.1	127	G	C	22	10	het	PL_H2.snp	ENSOARG00000002709		protein_coding
JH924807.1	128	G	C	111;111	5;5	hom;hom	PL_H1.snp;PL_H3.snp	-	-	-
JH924273.1	131	G	A	70;84;104	12;9;17	het;het;het	PL_H1.snp;PL_H2.snp;PL_H3.snp	ENSOARG00000002374		protein_coding
JH924357.1	134	T	G	59	5	het	PL_H3.snp	-	-	-
JH924460.1	136	A	C	143;92.5	9;4	hom;hom	PL_H1.snp;PL_H3.snp	-	-	-
AMGL01125917.1	139	G	A	114	4	hom	PL_H1.snp	-	-	-
JH924505.1	142	A	G	137;53;175	7;16;14	hom;het;hom	PL_H1.snp;PL_H2.snp;PL_H3.snp	-	-	-
JH923637.1	143	C	G	149;147	37;31	het;het	PL_H1.snp;PL_H3.snp	-	-	-
AMGL01121818.1	150	G	C	43	3	het	PL_H2.snp	ENSOARG00000000280		protein_coding
JH924053.1	151	T	G	108;62	9;4	het;het	PL_H2.snp;PL_H3.snp	-	-	-
JH921631.1	153	G	A	16.1;5.46	12;13	het;het	PL_H2.snp;PL_H3.snp	ENSOARG00000002709		protein_coding
JH921631.1	154	G	C	7.8	13	het	PL_H2.snp	ENSOARG00000002709		protein_coding
JH924748.1	157	C	A	70	3	hom	PL_H3.snp	-	-	-
JH924475.1	159	C	T	70	3	hom	PL_H1.snp	-	-	-
JH921631.1	167	A	G	58;61;32	38;13;14	het;het;het	PL_H1.snp;PL_H2.snp;PL_H3.snp	ENSOARG00000002709		protein_coding
JH924702.1	168	G	A	70	3	hom	PL_H2.snp	-	-	-
JH923983.1	169	C	A	33	3	het	PL_H3.snp	-	-	-
JH921631.1	171	G	T	7.8;7.8	13;14	het;het	PL_H2.snp;PL_H3.snp	ENSOARG00000002709		protein_coding
JH921631.1	173	C	T	5.46	14	het	PL_H3.snp	ENSOARG00000002709		protein_coding
JH924356.1	174	G	A	49;16.1	10;9	het;het	PL_H1.snp;PL_H2.snp	ENSOARG00000002601		protein_coding
JH924475.1	174	A	C	36	4	het	PL_H1.snp	-	-	-
JH924273.1	175	C	T	140;113;141	27;14;34	het;het;het	PL_H1.snp;PL_H2.snp;PL_H3.snp	ENSOARG00000002374		protein_coding
JH924501.1	176	T	C	110	9	het	PL_H1.snp	ENSOARG00000007019		protein_coding
JH924781.1	179	G	C	57	3	hom	PL_H3.snp	-	-	-
JH924781.1	185	G	T	90.5	4	hom	PL_H3.snp	-	-	-
JH921631.1	186	A	G	38;5.46	12;14	het;het	PL_H2.snp;PL_H3.snp	ENSOARG00000002709		protein_coding
JH921631.1	187	T	C	5.46	14	het	PL_H3.snp	ENSOARG00000002709		protein_coding
JH924111.1	191	C	T	163;156	10;9	hom;hom	PL_H2.snp;PL_H3.snp	-	-	-
JH924457.1	199	G	A	57;90.5	3;5	hom;hom	PL_H1.snp;PL_H3.snp	-	-	-
JH924191.1	200	A	G	36	3	het	PL_H3.snp	-	-	-
JH923750.1	202	G	A	25	7	het	PL_H1.snp	-	-	-
JH923771.1	202	C	A	70;81.5	3;4	hom;hom	PL_H1.snp;PL_H3.snp	-	-	-
JH923628.1	208	G	A	92.5	4	hom	PL_H1.snp	-	-	-
JH924457.1	209	T	G	111;109	5;5	hom;hom	PL_H1.snp;PL_H3.snp	-	-	-
JH923923.1	213	T	G	43;177;80	9;14;6	het;hom;het	PL_H1.snp;PL_H2.snp;PL_H3.snp	-	-	-
JH924505.1	213	A	G	183;192;190	17;33;24	hom;hom;hom	PL_H1.snp;PL_H2.snp;PL_H3.snp	-	-	-
JH923582.1	214	G	C	92.5;81.5	4;5	hom;hom	PL_H1.snp;PL_H3.snp	ENSOARG00000001201		protein_coding
JH923606.1	222	G	A	124	31	het	PL_H3.snp	ENSOARG00000002867		protein_coding
JH923864.1	225	G	A	80;203	6;10	het;hom	PL_H2.snp;PL_H3.snp	ENSOARG00000000087		protein_coding
JH924698.1	230	T	C	70	4	hom	PL_H3.snp	-	-	-
JH923771.1	232	G	A	108;92.5;76	5;5;8	hom;hom;het	PL_H1.snp;PL_H2.snp;PL_H3.snp	-	-	-
JH924833.1	232	G	C	36	3	het	PL_H1.snp	-	-	-
JH924501.1	233	A	G	134;25	19;7	het;het	PL_H1.snp;PL_H2.snp	ENSOARG00000007019		protein_coding
JH923923.1	235	A	G	71;176;116	10;13;6	het;hom;hom	PL_H1.snp;PL_H2.snp;PL_H3.snp	-	-	-
JH923523.1	236	G	A	35.8	3	hom	PL_H2.snp	-	-	-
JH921631.1	237	G	A	22	8	het	PL_H2.snp	ENSOARG00000002709		protein_coding
JH921631.1	237	G	C	7.8	15	het	PL_H1.snp	ENSOARG00000002709		protein_coding
JH924356.1	237	T	A	28	6	het	PL_H1.snp	ENSOARG00000002601		protein_coding
JH921631.1	238	C	G	143;94	14;8	het;het	PL_H1.snp;PL_H2.snp	ENSOARG00000002709		protein_coding
JH921631.1	243	C	T	52;33	8;4	het;het	PL_H2.snp;PL_H3.snp	ENSOARG00000002709		protein_coding
JH923769.1	243	G	A	61;33	3;4	hom;het	PL_H2.snp;PL_H3.snp	-	-	-
JH921631.1	248	T	C	141	5	hom	PL_H2.snp	ENSOARG00000002709		protein_coding
JH921631.1	248	T	C,G	118;38.8	13;3	het;hom	PL_H1.snp;PL_H3.snp	ENSOARG00000002709		protein_coding
JH923955.1	249	T	G	91	8	het	PL_H1.snp	-	-	-
JH921631.1	251	A	G	136	13	het	PL_H1.snp	ENSOARG00000002709		protein_coding
JH923654.1	253	G	C	36	3	het	PL_H2.snp	-	-	-
JH923771.1	258	G	A	122;104;94	6;5;8	hom;hom;het	PL_H1.snp;PL_H2.snp;PL_H3.snp	-	-	-
JH924467.1	258	C	A	191;194;192	29;35;31	hom;hom;hom	PL_H1.snp;PL_H2.snp;PL_H3.snp	-	-	-
JH923652.1	259	C	T	33	5	het	PL_H1.snp	-	-	-
JH923652.1	261	C	T	33	5	het	PL_H1.snp	-	-	-
JH924751.1	264	G	C	68	3	hom	PL_H1.snp	-	-	-
JH924467.1	266	C	G	160;194;193	30;35;31	het;hom;hom	PL_H1.snp;PL_H2.snp;PL_H3.snp	-	-	-
JH923523.1	269	T	C	61	3	hom	PL_H2.snp	-	-	-
JH924406.1	273	A	G	48	7	het	PL_H3.snp	-	-	-
JH924457.1	276	G	A	111;116	5;8	hom;het	PL_H1.snp;PL_H3.snp	-	-	-
JH924498.1	276	G	T	70;45	3;3	hom;hom	PL_H1.snp;PL_H3.snp	-	-	-
JH923400.1	278	G	C	43.8	3	hom	PL_H3.snp	-	-	-
JH924467.1	279	C	T	158;193;192	32;35;33	het;hom;hom	PL_H1.snp;PL_H2.snp;PL_H3.snp	-	-	-
JH923400.1	282	A	G	58	3	hom	PL_H3.snp	-	-	-
JH924457.1	285	A	T	111;121	5;8	hom;het	PL_H1.snp;PL_H3.snp	-	-	-
JH924498.1	286	G	C	70;126	3;6	hom;hom	PL_H1.snp;PL_H3.snp	-	-	-
JH921631.1	291	C	T	111;92.5	11;4	het;hom	PL_H1.snp;PL_H3.snp	ENSOARG00000002709		protein_coding
JH924675.1	292	T	C	70	3	hom	PL_H2.snp	-	-	-
JH924863.1	293	C	T	85;106	11;16	het;het	PL_H2.snp;PL_H3.snp	ENSOARG00000016519		protein_coding
JH923771.1	294	A	G	126;126;94	6;6;10	hom;hom;het	PL_H1.snp;PL_H2.snp;PL_H3.snp	-	-	-
JH924457.1	295	G	A	16.1	10	het	PL_H3.snp	-	-	-
JH921631.1	296	C	T	121;84.5	11;4	het;hom	PL_H1.snp;PL_H3.snp	ENSOARG00000002709		protein_coding
JH923769.1	301	G	A	80	6	het	PL_H3.snp	-	-	-
JH924748.1	302	T	C	70	3	hom	PL_H1.snp	-	-	-
JH924778.1	303	T	C	125;167	9;11	het;hom	PL_H2.snp;PL_H3.snp	-	-	-
JH923540.1	304	A	C	61	3	hom	PL_H2.snp	-	-	-
JH923407.1	305	C	T	68	3	hom	PL_H2.snp	-	-	-
JH923486.1	310	C	T	33	3	het	PL_H2.snp	-	-	-
JH924112.1	310	C	G	70	3	hom	PL_H1.snp	-	-	-
JH924698.1	313	T	C	68;87.5;68	3;4;3	hom;hom;hom	PL_H1.snp;PL_H2.snp;PL_H3.snp	-	-	-
JH924675.1	315	T	C	70	3	hom	PL_H2.snp	-	-	-
JH924112.1	316	G	A	90.3	5	hom	PL_H1.snp	-	-	-
JH923401.1	319	C	A	70	3	hom	PL_H3.snp	-	-	-
JH923803.1	320	C	G	112	15	het	PL_H3.snp	-	-	-
JH924615.1	322	A	G	43.8;111;147	3;5;8	hom;hom;hom	PL_H1.snp;PL_H2.snp;PL_H3.snp	-	-	-
JH921631.1	323	T	A	128;92.5	12;4	het;hom	PL_H1.snp;PL_H3.snp	ENSOARG00000002709		protein_coding
JH921704.1	323	A	C	83	3	hom	PL_H3.snp	ENSOARG00000002498		protein_coding
JH923339.1	327	A	G	87.5;71	4;4	hom;het	PL_H1.snp;PL_H3.snp	-	-	-
JH924675.1	327	C	T	70	3	hom	PL_H2.snp	-	-	-
JH924457.1	329	C	A	111;80	5;6	hom;het	PL_H1.snp;PL_H3.snp	-	-	-
JH924698.1	330	G	A	51	6	het	PL_H1.snp	-	-	-
JH923923.1	331	A	G	59	5	het	PL_H3.snp	-	-	-
JH923637.1	338	G	A	194;190	48;47	hom;hom	PL_H1.snp;PL_H2.snp	ENSOARG00000000077		protein_coding
JH924458.1	338	G	C	70	3	hom	PL_H3.snp	-	-	-
JH924112.1	340	T	C	124;111;92.5	6;5;4	hom;hom;hom	PL_H1.snp;PL_H2.snp;PL_H3.snp	-	-	-
JH924399.1	340	T	C	62	4	het	PL_H2.snp	-	-	-
JH923864.1	342	G	A	183	7	hom	PL_H3.snp	ENSOARG00000000087		protein_coding
JH924485.1	343	G	C	70	3	hom	PL_H2.snp	-	-	-
JH923637.1	344	T	C	197;196	48;47	hom;hom	PL_H1.snp;PL_H2.snp	ENSOARG00000000077		protein_coding
JH924863.1	345	G	C	46;60	6;10	het;het	PL_H2.snp;PL_H3.snp	ENSOARG00000016519		protein_coding
JH923771.1	346	T	C	78.5;104;148	4;5;8	hom;hom;hom	PL_H1.snp;PL_H2.snp;PL_H3.snp	-	-	-
JH923637.1	347	A	C	198;196	48;47	hom;hom	PL_H1.snp;PL_H2.snp	ENSOARG00000000077		protein_coding
JH924533.1	348	T	C	199;190;222	49;31;31	hom;hom;hom	PL_H1.snp;PL_H2.snp;PL_H3.snp	-	-	-
JH924485.1	349	C	T	68	3	hom	PL_H2.snp	-	-	-
JH924286.1	357	A	G	80	6	het	PL_H2.snp	-	-	-
JH923761.1	358	T	C	59	5	het	PL_H2.snp	-	-	-
JH924458.1	358	C	T	48	4	het	PL_H3.snp	-	-	-
JH923761.1	359	G	A	57	5	het	PL_H2.snp	-	-	-
JH923460.1	360	A	G	64	3	hom	PL_H2.snp	-	-	-
JH924467.1	360	A	C	192;190;193	33;28;37	hom;hom;hom	PL_H1.snp;PL_H2.snp;PL_H3.snp	-	-	-
JH924214.1	365	G	A	137	7	hom	PL_H1.snp	-	-	-
JH924332.1	366	T	C	15.2	3	het	PL_H1.snp	-	-	-
JH923923.1	369	G	A	70	3	hom	PL_H3.snp	-	-	-
JH924058.1	372	C	T	31	5	het	PL_H2.snp	-	-	-
JH923955.1	374	T	C	59	5	het	PL_H1.snp	-	-	-
JH924637.1	376	A	G	90.5	4	hom	PL_H3.snp	-	-	-
JH923391.1	380	G	C	36	3	het	PL_H3.snp	-	-	-
JH924462.1	380	T	C	70	3	hom	PL_H1.snp	-	-	-
JH924286.1	381	T	A	28	6	het	PL_H2.snp	-	-	-
JH921621.1	387	G	A	105	4	hom	PL_H3.snp	ENSOARG00000001147		protein_coding
JH923339.1	387	T	A	59	5	het	PL_H1.snp	-	-	-
JH924207.1	388	C	T	106	5	hom	PL_H2.snp	-	-	-
JH924505.1	388	A	G	191;111;186	34;26;31	hom;het;hom	PL_H1.snp;PL_H2.snp;PL_H3.snp	-	-	-
JH923937.1	390	C	T	33	4	het	PL_H3.snp	-	-	-
JH924223.1	390	T	C	87.5	4	hom	PL_H1.snp	-	-	-
JH923406.1	392	A	G	90.5	5	hom	PL_H3.snp	-	-	-
JH923606.1	394	C	T	114;68;155	7;3;10	hom;hom;hom	PL_H1.snp;PL_H2.snp;PL_H3.snp	ENSOARG00000002867		protein_coding
JH924010.1	394	C	T	87.5	4	hom	PL_H3.snp	-	-	-
JH924767.1	395	T	A	55;117	3;7	hom;hom	PL_H1.snp;PL_H3.snp	-	-	-
JH924473.1	396	G	A	137;155	7;10	hom;hom	PL_H2.snp;PL_H3.snp	-	-	-
JH923872.1	398	T	C	149;15.1;143	9;8;9	hom;het;hom	PL_H1.snp;PL_H2.snp;PL_H3.snp	-	-	-
JH923665.1	401	T	C	25.1	3	het	PL_H3.snp	-	-	-
JH923339.1	406	T	C	57;33	5;4	het;het	PL_H1.snp;PL_H3.snp	-	-	-
JH923637.1	407	G	A	150	29	het	PL_H1.snp	ENSOARG00000000077		protein_coding
JH923940.1	408	G	A	92.5;109;70	4;5;3	hom;hom;hom	PL_H1.snp;PL_H2.snp;PL_H3.snp	-	-	-
JH924457.1	409	A	G	82;80;90	5;6;10	het;het;het	PL_H1.snp;PL_H2.snp;PL_H3.snp	-	-	-
JH923937.1	411	A	G	43.8;36	3;3	hom;het	PL_H2.snp;PL_H3.snp	-	-	-
JH923937.1	414	C	G	20.1;33	3;3	het;het	PL_H2.snp;PL_H3.snp	-	-	-
JH924058.1	414	C	T	33	4	het	PL_H2.snp	-	-	-
JH923637.1	416	G	T	190;222;192	29;30;43	hom;hom;hom	PL_H1.snp;PL_H2.snp;PL_H3.snp	ENSOARG00000000077		protein_coding
JH924207.1	416	A	G	111	5	hom	PL_H2.snp	-	-	-
JH924473.1	420	G	A	62	4	het	PL_H1.snp	-	-	-
JH923751.1	421	A	C	22	8	het	PL_H1.snp	-	-	-
JH924010.1	423	T	C	81.5	4	hom	PL_H3.snp	-	-	-
JH923771.1	424	G	A	25	3	het	PL_H3.snp	-	-	-
JH924207.1	424	C	T	109;36	5;3	hom;het	PL_H2.snp;PL_H3.snp	-	-	-
JH924378.1	424	C	T	75	6	het	PL_H2.snp	-	-	-
JH924298.1	427	C	T	145;51;181	8;7;16	hom;het;hom	PL_H1.snp;PL_H2.snp;PL_H3.snp	-	-	-
JH924299.1	428	G	A	134;144	11;8	het;hom	PL_H2.snp;PL_H3.snp	-	-	-
JH924490.1	428	T	C	74	8	het	PL_H3.snp	ENSOARG00000001141		protein_coding
JH924506.1	429	T	C	62	4	het	PL_H2.snp	-	-	-
AMGL01130673.1	430	G	T	76	15	het	PL_H2.snp	-	-	-
JH924298.1	431	C	T	144;28;181	8;7;16	hom;het;hom	PL_H1.snp;PL_H2.snp;PL_H3.snp	-	-	-
JH922545.1	433	G	A	144	5	hom	PL_H1.snp	ENSOARG00000001989		protein_coding
JH924048.1	438	T	A,G	83.5	6	hom	PL_H3.snp	-	-	-
JH923909.1	449	A	G	31;36;62	5;3;4	het;het;het	PL_H1.snp;PL_H2.snp;PL_H3.snp	-	-	-
JH924529.1	457	G	A	144;192	33;34	het;hom	PL_H1.snp;PL_H2.snp	-	-	-
JH924055.1	458	A	G	70;70;59	3;3;5	hom;hom;het	PL_H1.snp;PL_H2.snp;PL_H3.snp	-	-	-
JH923940.1	459	C	T	19.1	12	het	PL_H2.snp	-	-	-
JH924141.1	460	A	G	57	6	het	PL_H3.snp	-	-	-
JH923937.1	461	A	G	27;68;36	5;3;3	het;hom;het	PL_H1.snp;PL_H2.snp;PL_H3.snp	-	-	-
JH923940.1	463	G	A	184;151;169	26;13;17	hom;hom;hom	PL_H1.snp;PL_H2.snp;PL_H3.snp	-	-	-
AMGL01130673.1	464	G	A	83;102	13;16	het;het	PL_H2.snp;PL_H3.snp	-	-	-
AMGL01121211.1	466	A	G	83	3	hom	PL_H3.snp	-	-	-
JH924055.1	469	C	T	70;70;31	3;3;5	hom;hom;het	PL_H1.snp;PL_H2.snp;PL_H3.snp	-	-	-
JH924719.1	472	T	C	184	8	hom	PL_H2.snp	-	-	-
JH923769.1	479	T	C	111	8	het	PL_H1.snp	-	-	-
JH924644.1	479	C	A	92.5;109;70	4;5;3	hom;hom;hom	PL_H1.snp;PL_H2.snp;PL_H3.snp	-	-	-
JH924010.1	481	G	A	92.5	4	hom	PL_H3.snp	-	-	-
JH923869.1	483	A	C	61;92.5	3;4	hom;hom	PL_H2.snp;PL_H3.snp	ENSOARG00000003619		protein_coding
JH923956.1	483	G	C	70;106	4;5	hom;hom	PL_H1.snp;PL_H3.snp	-	-	-
JH924457.1	485	G	A	13.2	11	het	PL_H1.snp	-	-	-
JH924457.1	487	C	T	13.2	11	het	PL_H1.snp	-	-	-
JH923786.1	488	C	T	33	4	het	PL_H2.snp	-	-	-
JH924644.1	488	A	G	70	3	hom	PL_H2.snp	-	-	-
JH924501.1	490	T	C	111;109	5;5	hom;hom	PL_H1.snp;PL_H2.snp	ENSOARG00000007019		protein_coding
JH921631.1	491	A	T	88;59	16;4	het;het	PL_H1.snp;PL_H3.snp	ENSOARG00000002709		protein_coding
JH923869.1	492	A	T	68;104	3;5	hom;hom	PL_H2.snp;PL_H3.snp	ENSOARG00000003619		protein_coding
AMGL01121211.1	493	A	G	83	3	hom	PL_H3.snp	-	-	-
JH923869.1	493	C	T	54;101	3;5	hom;hom	PL_H2.snp;PL_H3.snp	ENSOARG00000003619		protein_coding
JH924055.1	494	T	C	70;33	3;4	hom;het	PL_H1.snp;PL_H3.snp	-	-	-
JH924529.1	501	T	C	190;193;160	27;35;40	hom;hom;het	PL_H1.snp;PL_H2.snp;PL_H3.snp	-	-	-
JH924141.1	508	G	A	36	3	het	PL_H3.snp	-	-	-
JH921631.1	510	T	C	74;64	10;3	het;hom	PL_H1.snp;PL_H3.snp	ENSOARG00000002709		protein_coding
JH923803.1	511	G	A	84	9	het	PL_H3.snp	-	-	-
JH924210.1	514	T	C	68	3	hom	PL_H1.snp	-	-	-
JH923864.1	516	T	A	188;178;222	22;14;27	hom;hom;hom	PL_H1.snp;PL_H2.snp;PL_H3.snp	ENSOARG00000000087		protein_coding
JH924831.1	518	C	T	66;121	12;18	het;het	PL_H1.snp;PL_H3.snp	-	-	-
JH924457.1	521	C	T	21	19	het	PL_H1.snp	-	-	-
JH923769.1	522	C	G	137;71	15;10	het;het	PL_H1.snp;PL_H3.snp	-	-	-
JH923405.1	524	G	T	25	7	het	PL_H1.snp	ENSOARG00000017550		protein_coding
JH923965.1	524	G	A	64	3	hom	PL_H2.snp	-	-	-
JH922753.1	525	C	T	72	3	hom	PL_H3.snp	ENSOARG00000002722		protein_coding
JH924457.1	529	T	A	118;47	10;17	het;het	PL_H2.snp;PL_H3.snp	-	-	-
JH924141.1	530	A	G	36	3	het	PL_H3.snp	-	-	-
JH924698.1	530	G	A	124;31	6;5	hom;het	PL_H2.snp;PL_H3.snp	-	-	-
JH923956.1	532	C	T	57	5	het	PL_H3.snp	-	-	-
AMGL01124211.1	533	G	C	101	4	hom	PL_H3.snp	ENSOARG00000002074		protein_coding
JH923923.1	540	C	A	33;68	4;3	het;hom	PL_H1.snp;PL_H2.snp	-	-	-
JH924424.1	540	G	T	68	3	hom	PL_H1.snp	-	-	-
JH921631.1	543	C	T	21	12	het	PL_H1.snp	ENSOARG00000002709		protein_coding
JH921631.1	544	T	G	4.77	12	het	PL_H1.snp	ENSOARG00000002709		protein_coding
JH923751.1	545	G	A	70;90.5	3;4	hom;hom	PL_H2.snp;PL_H3.snp	-	-	-
JH923582.1	546	G	T	35;60.3;35	4;6;4	hom;hom;hom	PL_H1.snp;PL_H2.snp;PL_H3.snp	ENSOARG00000001201		protein_coding
JH924112.1	547	G	A	80	5	het	PL_H2.snp	-	-	-
JH924457.1	547	A	G	186;150;148	20;9;15	hom;hom;het	PL_H1.snp;PL_H2.snp;PL_H3.snp	-	-	-
JH924457.1	549	C	T	29	15	het	PL_H3.snp	-	-	-
JH924848.1	549	T	C	92.5	4	hom	PL_H2.snp	-	-	-
JH924112.1	553	C	G	95	6	het	PL_H2.snp	-	-	-
JH924320.1	553	A	C	59	5	het	PL_H2.snp	-	-	-
JH923786.1	557	C	T	117;110;57	13;9;5	het;het;het	PL_H1.snp;PL_H2.snp;PL_H3.snp	-	-	-
JH923637.1	561	C	T	33	4	het	PL_H1.snp	ENSOARG00000000077		protein_coding
AMGL01130673.1	566	C	A	188	25	hom	PL_H2.snp	-	-	-
JH924457.1	568	A	G	134;138;121	13;11;10	het;hom;het	PL_H1.snp;PL_H2.snp;PL_H3.snp	-	-	-
JH924320.1	578	C	T	111	5	hom	PL_H2.snp	-	-	-
JH923769.1	582	G	A	105;115	11;12	het;het	PL_H1.snp;PL_H3.snp	-	-	-
JH924863.1	588	C	T	75;61	18;14	het;het	PL_H2.snp;PL_H3.snp	-	-	-
JH924298.1	592	T	C	181;152;174	16;9;14	hom;hom;hom	PL_H1.snp;PL_H2.snp;PL_H3.snp	-	-	-
JH923769.1	595	T	C	99;52;176	12;8;13	het;het;hom	PL_H1.snp;PL_H2.snp;PL_H3.snp	-	-	-
JH923460.1	597	G	C	81.5	4	hom	PL_H2.snp	-	-	-
JH924298.1	599	G	A	43	9	het	PL_H2.snp	-	-	-
JH924457.1	599	C	A	166;163;82	11;10;7	hom;hom;het	PL_H1.snp;PL_H2.snp;PL_H3.snp	-	-	-
JH924457.1	600	A	C	13.2	11	het	PL_H1.snp	-	-	-
JH924618.1	601	T	C	87.5	4	hom	PL_H1.snp	-	-	-
JH924501.1	602	A	T	111;80	8;5	het;het	PL_H1.snp;PL_H2.snp	ENSOARG00000007019		protein_coding
JH923336.1	603	T	G	114	4	hom	PL_H3.snp	-	-	-
JH924827.1	604	T	G	81.5	4	hom	PL_H3.snp	-	-	-
JH924855.1	606	T	C	61	3	hom	PL_H1.snp	-	-	-
AMGL01121702.1	608	A	G	59	4	het	PL_H1.snp	-	-	-
JH924501.1	610	G	A	105;40	8;4	het;het	PL_H1.snp;PL_H2.snp	ENSOARG00000007019		protein_coding
JH923769.1	613	G	A	52;85	8;13	het;het	PL_H2.snp;PL_H3.snp	-	-	-
JH924457.1	614	T	C	136;33	11;4	het;het	PL_H1.snp;PL_H3.snp	-	-	-
JH923498.1	616	C	T	143	28	het	PL_H2.snp	-	-	-
JH923593.1	616	G	A	44	7	het	PL_H1.snp	-	-	-
JH923972.1	619	G	A	36	3	het	PL_H1.snp	-	-	-
JH923632.1	629	A	G	92.5	4	hom	PL_H3.snp	-	-	-
JH924702.1	629	C	T	70	3	hom	PL_H2.snp	-	-	-
JH924320.1	630	C	T	124	6	hom	PL_H2.snp	-	-	-
JH923889.1	632	C	T	36	3	het	PL_H3.snp	-	-	-
AMGL01130673.1	639	G	A	140;128	19;18	het;het	PL_H1.snp;PL_H3.snp	-	-	-
JH923682.1	639	T	C	36	3	het	PL_H3.snp	-	-	-
AMGL01121702.1	640	A	G	59	5	het	PL_H1.snp	-	-	-
JH923942.1	641	A	G	33	3	het	PL_H3.snp	-	-	-
JH923460.1	643	A	G	92.5;92.5	4;4	hom;hom	PL_H2.snp;PL_H3.snp	-	-	-
JH923430.1	646	T	C	76	8	het	PL_H1.snp	-	-	-
JH923460.1	646	T	G	92.5;92.5	4;4	hom;hom	PL_H2.snp;PL_H3.snp	-	-	-
JH924457.1	648	A	T	133;161;92.5	11;10;4	het;hom;hom	PL_H1.snp;PL_H2.snp;PL_H3.snp	-	-	-
JH924669.1	654	C	T	134	15	het	PL_H3.snp	-	-	-
JH924192.1	657	G	C	84	3	hom	PL_H1.snp	-	-	-
JH924192.1	660	C	G	84	3	hom	PL_H1.snp	-	-	-
JH924207.1	660	C	T	106;59	5;4	hom;het	PL_H1.snp;PL_H2.snp	-	-	-
JH924457.1	661	G	A	118	6	hom	PL_H2.snp	-	-	-
JH924635.1	661	G	T	77	5	het	PL_H1.snp	-	-	-
JH924192.1	662	G	T	84	3	hom	PL_H1.snp	-	-	-
JH924314.1	663	C	A	18.1;33	4;4	het;het	PL_H1.snp;PL_H3.snp	-	-	-
JH924635.1	670	C	A	111	5	hom	PL_H1.snp	-	-	-
JH923622.1	672	T	C	70	3	hom	PL_H2.snp	-	-	-
JH924472.1	674	G	A	70	3	hom	PL_H2.snp	-	-	-
JH924210.1	675	A	C	70	3	hom	PL_H2.snp	-	-	-
JH924207.1	677	T	C	109;92.5	5;4	hom;hom	PL_H1.snp;PL_H2.snp	-	-	-
JH923751.1	678	T	C	81	5	het	PL_H1.snp	-	-	-
JH924501.1	681	G	C	90;59	7;6	het;het	PL_H1.snp;PL_H2.snp	ENSOARG00000007019		protein_coding
JH924314.1	683	T	C	33	4	het	PL_H3.snp	-	-	-
JH924356.1	683	C	T	68	3	hom	PL_H3.snp	ENSOARG00000002601		protein_coding
JH924551.1	688	G	A	36	3	het	PL_H1.snp	-	-	-
JH923750.1	690	C	T	40;75;89	4;16;10	het;het;het	PL_H1.snp;PL_H2.snp;PL_H3.snp	-	-	-
JH924196.1	691	A	G	191;186;135	29;23;13	hom;hom;het	PL_H1.snp;PL_H2.snp;PL_H3.snp	-	-	-
JH924207.1	692	G	A	133;62	8;4	hom;het	PL_H1.snp;PL_H2.snp	-	-	-
JH924635.1	695	G	A	126;36	6;3	hom;het	PL_H1.snp;PL_H3.snp	-	-	-
AMGL01130673.1	698	T	C	186;222	18;16	hom;hom	PL_H1.snp;PL_H3.snp	-	-	-
JH924273.1	698	T	G	64	3	hom	PL_H1.snp	ENSOARG00000002374		protein_coding
JH923872.1	699	T	C	70	3	hom	PL_H3.snp	-	-	-
JH924635.1	704	G	A	115;36	6;3	hom;het	PL_H1.snp;PL_H3.snp	-	-	-
JH923498.1	709	C	T	182	17	hom	PL_H1.snp	-	-	-
JH924047.1	709	T	A	68	3	hom	PL_H2.snp	-	-	-
JH924025.1	713	C	T	70	3	hom	PL_H3.snp	-	-	-
JH924245.1	718	C	G	36	3	het	PL_H2.snp	-	-	-
JH924581.1	720	T	C	126;146	6;8	hom;hom	PL_H1.snp;PL_H3.snp	-	-	-
JH924529.1	721	C	G	127	5	hom	PL_H3.snp	-	-	-
AMGL01127575.1	722	T	A	173	6	hom	PL_H1.snp	-	-	-
JH923682.1	723	G	C	62	5	het	PL_H3.snp	-	-	-
AMGL01127575.1	729	T	C	173	6	hom	PL_H1.snp	-	-	-
JH924581.1	733	A	T	124;64;139	7;3;9	hom;hom;hom	PL_H1.snp;PL_H2.snp;PL_H3.snp	-	-	-
AMGL01125986.1	735	G	A	191;103;118	10;6;4	het;het;hom	PL_H1.snp;PL_H2.snp;PL_H3.snp	-	-	-
JH924207.1	736	C	T	156;80;36	10;5;3	hom;het;het	PL_H1.snp;PL_H2.snp;PL_H3.snp	-	-	-
AMGL01125951.1	737	T	C	84	3	hom	PL_H2.snp	-	-	-
JH924700.1	742	C	G	36	3	het	PL_H1.snp	-	-	-
JH923554.1	743	A	G	31	5	het	PL_H3.snp	-	-	-
JH923133.1	746	T	C	70	3	hom	PL_H2.snp	-	-	-
JH923400.1	748	G	C	62	4	het	PL_H1.snp	-	-	-
JH924273.1	749	C	T	138;149	21;47	het;het	PL_H2.snp;PL_H3.snp	ENSOARG00000002374		protein_coding
JH924380.1	749	G	A	64	3	hom	PL_H3.snp	-	-	-
JH924529.1	750	G	A	33;154;74	5;9;8	het;hom;het	PL_H1.snp;PL_H2.snp;PL_H3.snp	-	-	-
JH923937.1	752	A	G	43.8	3	hom	PL_H2.snp	-	-	-
JH924055.1	755	T	C	70	3	hom	PL_H2.snp	-	-	-
JH923750.1	758	G	A	36;71;89	4;16;10	het;het;het	PL_H1.snp;PL_H2.snp;PL_H3.snp	-	-	-
JH924672.1	761	A	G	70	3	hom	PL_H3.snp	ENSOARG00000017645		protein_coding
JH924672.1	769	C	T	30;81.5	4;4	het;hom	PL_H2.snp;PL_H3.snp	ENSOARG00000017645		protein_coding
JH924320.1	771	A	G	59;92.5	5;4	het;hom	PL_H2.snp;PL_H3.snp	-	-	-
JH923844.1	774	A	G	68;87.5	3;4	hom;hom	PL_H1.snp;PL_H3.snp	-	-	-
JH923750.1	776	G	A	173;173	6;6	hom;hom	PL_H2.snp;PL_H3.snp	-	-	-
JH923844.1	778	T	C	68;87.5	3;4	hom;hom	PL_H1.snp;PL_H3.snp	-	-	-
JH924196.1	778	C	T	139	25	het	PL_H1.snp	-	-	-
JH923622.1	783	C	T	70	3	hom	PL_H2.snp	-	-	-
JH923622.1	784	A	G	70;109	3;5	hom;hom	PL_H2.snp;PL_H3.snp	-	-	-
JH923750.1	786	C	T	118	4	hom	PL_H2.snp	-	-	-
AMGL01130673.1	791	A	G	100;148;210	14;8;11	het;hom;hom	PL_H1.snp;PL_H2.snp;PL_H3.snp	-	-	-
JH924245.1	792	A	G	36	3	het	PL_H2.snp	-	-	-
JH924332.1	792	A	G	80;31	5;5	het;het	PL_H1.snp;PL_H3.snp	-	-	-
JH924669.1	794	G	A	31	5	het	PL_H3.snp	-	-	-
JH924644.1	795	A	G	70	3	hom	PL_H3.snp	-	-	-
JH923133.1	797	T	C	92.5	4	hom	PL_H2.snp	-	-	-
JH923628.1	800	A	G	61;31	3;5	hom;het	PL_H1.snp;PL_H2.snp	-	-	-
JH924332.1	800	T	G	82;57	5;6	het;het	PL_H1.snp;PL_H3.snp	-	-	-
JH924368.1	802	A	G	109	5	hom	PL_H3.snp	-	-	-
AMGL01130673.1	811	T	C	19.1;52	8;8	het;het	PL_H2.snp;PL_H3.snp	-	-	-
JH924245.1	811	G	A	36	3	het	PL_H2.snp	-	-	-
JH923523.1	814	G	T	110	9	het	PL_H3.snp	-	-	-
JH924356.1	816	T	C	71;16.1	10;10	het;het	PL_H1.snp;PL_H2.snp	ENSOARG00000002601		protein_coding
JH923133.1	818	T	A	106	5	hom	PL_H2.snp	-	-	-
JH924170.1	818	G	C	70;92.5	3;4	hom;hom	PL_H1.snp;PL_H2.snp	-	-	-
JH924273.1	818	G	A	150;138;149	47;21;47	het;het;het	PL_H1.snp;PL_H2.snp;PL_H3.snp	ENSOARG00000002374		protein_coding
JH922760.1	819	A	C	222;124;90.5	22;5;4	hom;hom;hom	PL_H1.snp;PL_H2.snp;PL_H3.snp	-	-	-
JH924170.1	821	C	T	33	4	het	PL_H2.snp	-	-	-
JH923393.1	823	T	C	70	3	hom	PL_H2.snp	-	-	-
JH924501.1	823	T	A	141;80	22;15	het;het	PL_H1.snp;PL_H2.snp	ENSOARG00000007019		protein_coding
AMGL01130673.1	826	T	C	173;145;142	12;8;8	hom;hom;hom	PL_H1.snp;PL_H2.snp;PL_H3.snp	-	-	-
JH924386.1	826	C	T	70	4	hom	PL_H1.snp	-	-	-
JH923937.1	831	G	A	78;111	6;5	het;hom	PL_H2.snp;PL_H3.snp	-	-	-
JH924473.1	836	C	T	43.8	3	hom	PL_H3.snp	-	-	-
JH924196.1	844	A	C	131	26	het	PL_H1.snp	-	-	-
JH923937.1	850	T	C	111;111	5;5	hom;hom	PL_H2.snp;PL_H3.snp	-	-	-
JH924052.1	850	G	A	6.98	11	het	PL_H1.snp	-	-	-
JH924829.1	857	T	C	57	3	hom	PL_H3.snp	-	-	-
JH923682.1	858	C	T	122	13	het	PL_H3.snp	-	-	-
JH924356.1	860	C	T	114;81.5	6;4	hom;hom	PL_H1.snp;PL_H2.snp	ENSOARG00000002601		protein_coding
JH924273.1	862	C	T	22	11	het	PL_H3.snp	ENSOARG00000002374		protein_coding
JH924473.1	864	C	A	54;39.8	7;3	het;hom	PL_H1.snp;PL_H3.snp	-	-	-
JH924356.1	865	C	A	119;90.5	6;4	hom;hom	PL_H1.snp;PL_H2.snp	ENSOARG00000002601		protein_coding
JH924475.1	867	A	G	28	6	het	PL_H1.snp	-	-	-
JH921697.1	871	A	G	23.8	3	hom	PL_H3.snp	-	-	-
JH923889.1	877	G	A	101	5	hom	PL_H1.snp	-	-	-
JH924368.1	881	C	A	57	5	het	PL_H3.snp	-	-	-
JH922760.1	885	G	T	222;125;111	20;5;5	hom;hom;hom	PL_H1.snp;PL_H2.snp;PL_H3.snp	-	-	-
JH924644.1	887	A	G	59	5	het	PL_H1.snp	-	-	-
JH924850.1	888	A	G	70	3	hom	PL_H3.snp	-	-	-
JH924386.1	891	C	G	36	3	het	PL_H1.snp	-	-	-
JH924669.1	893	A	G	122	14	het	PL_H2.snp	-	-	-
JH923049.1	895	G	A	46	9	het	PL_H1.snp	ENSOARG00000001344		protein_coding
JH924357.1	895	A	G	109	5	hom	PL_H3.snp	-	-	-
JH923460.1	903	C	G	105	4	hom	PL_H2.snp	-	-	-
JH924357.1	905	G	T	124	6	hom	PL_H3.snp	-	-	-
JH924473.1	916	G	A	80;108	6;9	het;het	PL_H2.snp;PL_H3.snp	-	-	-
JH922760.1	917	A	G	222;121;111	20;5;5	hom;hom;hom	PL_H1.snp;PL_H2.snp;PL_H3.snp	-	-	-
JH924475.1	918	A	G	109;70	6;3	hom;hom	PL_H1.snp;PL_H3.snp	-	-	-
JH923133.1	923	A	G	95	7	het	PL_H2.snp	-	-	-
JH923965.1	928	C	G	46	3	hom	PL_H3.snp	-	-	-
JH924863.1	928	G	A	204;128;78	21;13;15	hom;het;het	PL_H1.snp;PL_H2.snp;PL_H3.snp	-	-	-
JH921697.1	931	G	T	109	4	hom	PL_H3.snp	-	-	-
JH923803.1	932	C	T	33	4	het	PL_H2.snp	-	-	-
JH921697.1	933	G	C	113	4	hom	PL_H3.snp	-	-	-
JH923956.1	933	A	G	92.5;126;111	4;6;5	hom;hom;hom	PL_H1.snp;PL_H2.snp;PL_H3.snp	-	-	-
JH923682.1	936	C	T	24	6	het	PL_H3.snp	-	-	-
JH922760.1	939	T	C	43.8	3	hom	PL_H1.snp	-	-	-
AMGL01122145.1	940	T	G	83	3	hom	PL_H3.snp	-	-	-
JH923937.1	940	T	A	70	3	hom	PL_H3.snp	-	-	-
JH924866.1	947	G	T	103	12	het	PL_H2.snp	-	-	-
JH924592.1	949	C	G	70	3	hom	PL_H2.snp	-	-	-
AMGL01122145.1	952	G	T	83	3	hom	PL_H3.snp	-	-	-
AMGL01124730.1	954	C	T	30	6	het	PL_H3.snp	ENSOARG00000001995		protein_coding
JH924498.1	955	C	A	73;58;162	14;13;12	het;het;hom	PL_H1.snp;PL_H2.snp;PL_H3.snp	-	-	-
JH924475.1	958	C	T	108	6	hom	PL_H1.snp	-	-	-
JH923682.1	959	T	C	31	5	het	PL_H3.snp	-	-	-
JH922760.1	965	G	T	54	4	hom	PL_H1.snp	-	-	-
JH924053.1	973	T	G	53;108	9;13	het;het	PL_H2.snp;PL_H3.snp	-	-	-
JH923049.1	976	G	T	37	11	het	PL_H1.snp	ENSOARG00000001344		protein_coding
JH923540.1	978	T	C	54	3	hom	PL_H2.snp	-	-	-
JH923682.1	978	G	T	84.5	4	hom	PL_H3.snp	-	-	-
JH924286.1	978	G	A	36	3	het	PL_H3.snp	-	-	-
JH923976.1	983	T	C	36	3	het	PL_H3.snp	-	-	-
JH924357.1	983	T	G	95	7	het	PL_H3.snp	-	-	-
JH924498.1	983	G	T	80;78;179	14;15;18	het;het;hom	PL_H1.snp;PL_H2.snp;PL_H3.snp	-	-	-
JH923771.1	992	T	C	120;122;103	6;6;12	hom;hom;het	PL_H1.snp;PL_H2.snp;PL_H3.snp	-	-	-
JH922760.1	993	A	T	191	13	hom	PL_H3.snp	-	-	-
JH922760.1	993	A	T,C	154	12	hom	PL_H1.snp	-	-	-
JH923049.1	1002	G	C	100;124;82	14;6;5	het;hom;het	PL_H1.snp;PL_H2.snp;PL_H3.snp	ENSOARG00000001344		protein_coding
JH924048.1	1004	C	T	43	5	het	PL_H3.snp	-	-	-
JH923771.1	1006	C	T	101;109;66	6;6;11	hom;hom;het	PL_H1.snp;PL_H2.snp;PL_H3.snp	-	-	-
JH921697.1	1012	G	A	94.5	4	hom	PL_H3.snp	-	-	-
JH923049.1	1013	T	A	82;57	5;5	het;het	PL_H2.snp;PL_H3.snp	ENSOARG00000001344		protein_coding
AMGL01124878.1	1015	T	C	58	4	hom	PL_H1.snp	-	-	-
JH923619.1	1018	G	C	222	41	hom	PL_H2.snp	-	-	-
JH924048.1	1020	G	C	90.5	5	hom	PL_H3.snp	-	-	-
AMGL01124547.1	1023	C	T	71	5	het	PL_H2.snp	ENSOARG00000002752		protein_coding
JH923769.1	1025	G	A	59;22	7;10	het;het	PL_H2.snp;PL_H3.snp	-	-	-
JH924141.1	1032	T	A	36	3	het	PL_H2.snp	-	-	-
AMGL01122497.1	1034	T	C	40	4	het	PL_H2.snp	-	-	-
JH923540.1	1035	A	C	61;71.5	3;4	hom;hom	PL_H1.snp;PL_H2.snp	-	-	-
JH923869.1	1054	T	C	64	6	het	PL_H2.snp	ENSOARG00000003619		protein_coding
JH923771.1	1058	G	A	77.3	5	hom	PL_H2.snp	-	-	-
JH924141.1	1059	T	G	33	3	het	PL_H2.snp	-	-	-
JH924866.1	1066	T	C	92.5	4	hom	PL_H3.snp	-	-	-
AMGL01122497.1	1078	C	G	118	4	hom	PL_H2.snp	-	-	-
JH923769.1	1083	G	A	96	8	het	PL_H3.snp	-	-	-
JH923771.1	1084	G	A	61	3	hom	PL_H2.snp	-	-	-
JH923803.1	1088	C	G	89;155	11;20	het;het	PL_H2.snp;PL_H3.snp	-	-	-
JH924866.1	1098	G	T	92.5	4	hom	PL_H3.snp	-	-	-
JH924458.1	1101	G	C	70	4	hom	PL_H3.snp	-	-	-
JH922746.1	1103	G	T	33	3	het	PL_H2.snp	-	-	-
JH924112.1	1104	A	C	22	8	het	PL_H2.snp	-	-	-
JH924473.1	1104	G	A	70	3	hom	PL_H3.snp	-	-	-
JH924831.1	1104	C	T	77	5	het	PL_H2.snp	-	-	-
JH922746.1	1115	C	T	52.1	4	het	PL_H2.snp	-	-	-
JH922760.1	1123	A	C	10.4	8	het	PL_H3.snp	-	-	-
JH924184.1	1130	G	A	41	4	het	PL_H1.snp	-	-	-
JH924505.1	1131	A	G	191;89;197	29;47;41	hom;het;hom	PL_H1.snp;PL_H2.snp;PL_H3.snp	-	-	-
JH924112.1	1133	A	G	22	8	het	PL_H2.snp	-	-	-
JH924406.1	1140	T	C	73	7	het	PL_H3.snp	-	-	-
JH924827.1	1149	T	G	61	3	hom	PL_H3.snp	-	-	-
AMGL01120121.1	1150	T	C	111	4	hom	PL_H2.snp	ENSOARG00000002178		protein_coding
JH924579.1	1151	T	C	81.5;64	4;3	hom;hom	PL_H1.snp;PL_H2.snp	-	-	-
JH924462.1	1157	T	C	70	3	hom	PL_H1.snp	-	-	-
JH924184.1	1167	C	T	92.5;111	4;5	hom;hom	PL_H2.snp;PL_H3.snp	-	-	-
JH923750.1	1168	C	T	23	5	het	PL_H1.snp	ENSOARG00000017609		protein_coding
JH924529.1	1168	G	A	162;181	19;22	het;hom	PL_H1.snp;PL_H2.snp	-	-	-
JH924210.1	1171	G	A	70	3	hom	PL_H1.snp	-	-	-
JH924669.1	1171	G	A	146;150	35;29	het;het	PL_H1.snp;PL_H3.snp	-	-	-
JH924048.1	1173	T	A	39.8	3	hom	PL_H1.snp	-	-	-
JH924506.1	1173	T	C	70	3	hom	PL_H2.snp	-	-	-
JH923622.1	1175	G	A	36	3	het	PL_H3.snp	-	-	-
JH924112.1	1178	C	T	33;22;68	4;8;3	het;het;hom	PL_H1.snp;PL_H2.snp;PL_H3.snp	-	-	-
JH924453.1	1178	A	C	31	5	het	PL_H1.snp	-	-	-
JH924207.1	1179	T	C	36;33	3;4	het;het	PL_H2.snp;PL_H3.snp	-	-	-
JH924406.1	1181	C	T	74	9	het	PL_H3.snp	-	-	-
JH924457.1	1181	G	A	57	5	het	PL_H3.snp	-	-	-
JH923652.1	1183	C	T	15.1	8	het	PL_H1.snp	-	-	-
JH923652.1	1185	C	T	19.1	8	het	PL_H1.snp	-	-	-
JH924698.1	1189	C	T	94	6	het	PL_H1.snp	-	-	-
JH924112.1	1190	C	A	111;22;68	8;8;3	het;het;hom	PL_H1.snp;PL_H2.snp;PL_H3.snp	-	-	-
JH922746.1	1192	A	G	33	4	het	PL_H2.snp	-	-	-
JH924778.1	1201	T	C	36	3	het	PL_H2.snp	-	-	-
JH924505.1	1202	A	G	190;192;192	27;29;28	hom;hom;hom	PL_H1.snp;PL_H2.snp;PL_H3.snp	-	-	-
AMGL01121531.1	1204	C	T	28	5	het	PL_H3.snp	-	-	-
JH924298.1	1206	A	G	162;138;171	10;8;13	hom;hom;hom	PL_H1.snp;PL_H2.snp;PL_H3.snp	-	-	-
JH924298.1	1210	C	T	163;110;173	10;8;13	hom;het;hom	PL_H1.snp;PL_H2.snp;PL_H3.snp	-	-	-
JH924529.1	1212	T	C	212;185;103	14;18;12	hom;hom;het	PL_H1.snp;PL_H2.snp;PL_H3.snp	-	-	-
JH924298.1	1214	C	T	162;120;174	10;9;13	hom;het;hom	PL_H1.snp;PL_H2.snp;PL_H3.snp	-	-	-
JH924457.1	1215	C	A	19.1;16.1	5;10	het;het	PL_H1.snp;PL_H3.snp	-	-	-
JH923751.1	1221	C	T	68	3	hom	PL_H3.snp	-	-	-
JH924055.1	1237	C	G	51	6	het	PL_H3.snp	-	-	-
JH924501.1	1242	T	C	90.5;68;147	4;3;8	hom;hom;hom	PL_H1.snp;PL_H2.snp;PL_H3.snp	ENSOARG00000007022		protein_coding
JH923923.1	1244	T	G	73;166;36	7;11;3	het;hom;het	PL_H1.snp;PL_H2.snp;PL_H3.snp	-	-	-
JH924579.1	1245	C	T	68;61	3;3	hom;hom	PL_H1.snp;PL_H2.snp	-	-	-
JH923405.1	1249	G	A	92.5;50;23	4;5;5	hom;het;het	PL_H1.snp;PL_H2.snp;PL_H3.snp	ENSOARG00000017550		protein_coding
JH923769.1	1261	T	C	134	14	het	PL_H1.snp	-	-	-
JH922746.1	1262	A	G	64	3	hom	PL_H2.snp	-	-	-
JH923923.1	1266	A	G	75;163;84.5	6;10;4	het;hom;hom	PL_H1.snp;PL_H2.snp;PL_H3.snp	-	-	-
AMGL01121702.1	1273	T	C	18.1	4	het	PL_H1.snp	-	-	-
JH923697.1	1274	C	T	36	3	het	PL_H1.snp	-	-	-
JH924112.1	1274	A	G	121;92.5;137	9;4;7	het;hom;hom	PL_H1.snp;PL_H2.snp;PL_H3.snp	-	-	-
JH922746.1	1278	C	G	19.1	9	het	PL_H2.snp	-	-	-
JH924191.1	1280	A	G	36	3	het	PL_H3.snp	-	-	-
JH924406.1	1284	G	T	19.1	8	het	PL_H3.snp	-	-	-
JH924010.1	1285	C	T	92.5	4	hom	PL_H3.snp	-	-	-
JH924457.1	1295	A	G	151;146;130	18;15;17	het;het;het	PL_H1.snp;PL_H2.snp;PL_H3.snp	-	-	-
JH924501.1	1296	T	C	148;43	22;10	het;het	PL_H1.snp;PL_H2.snp	ENSOARG00000007022		protein_coding
JH924467.1	1300	G	C	149;184;187	24;20;22	het;hom;hom	PL_H1.snp;PL_H2.snp;PL_H3.snp	-	-	-
JH922746.1	1302	A	G	36	10	het	PL_H2.snp	-	-	-
JH923769.1	1304	C	G	86;106	9;10	het;het	PL_H1.snp;PL_H3.snp	-	-	-
JH924698.1	1308	T	C	133;81.5;64	7;4;3	hom;hom;hom	PL_H1.snp;PL_H2.snp;PL_H3.snp	-	-	-
JH923582.1	1311	C	T	7.8	13	het	PL_H3.snp	ENSOARG00000001201		protein_coding
JH923855.1	1314	A	C	25	7	het	PL_H1.snp	ENSOARG00000001062		protein_coding
JH924010.1	1314	T	C	92.5	4	hom	PL_H3.snp	-	-	-
JH924467.1	1328	C	G	144;173;185	19;13;19	het;hom;hom	PL_H1.snp;PL_H2.snp;PL_H3.snp	-	-	-
JH922746.1	1329	G	C	3.54;5.46	5;15	het;het	PL_H1.snp;PL_H2.snp	-	-	-
JH923889.1	1332	C	T	43.8	3	hom	PL_H3.snp	-	-	-
JH923980.1	1341	C	G	76	8	het	PL_H1.snp	ENSOARG00000002469		protein_coding
JH924112.1	1341	C	G	92.5;70;70	4;3;3	hom;hom;hom	PL_H1.snp;PL_H2.snp;PL_H3.snp	-	-	-
JH924467.1	1341	C	T	142;151;181	19;13;22	het;hom;hom	PL_H1.snp;PL_H2.snp;PL_H3.snp	-	-	-
JH924751.1	1342	G	C	90.5;70	4;3	hom;hom	PL_H1.snp;PL_H2.snp	-	-	-
JH923872.1	1343	T	C	184;118;167	18;13;11	hom;het;hom	PL_H1.snp;PL_H2.snp;PL_H3.snp	-	-	-
JH924112.1	1347	G	A	110;70;70	6;3;3	hom;hom;hom	PL_H1.snp;PL_H2.snp;PL_H3.snp	-	-	-
JH923621.1	1352	G	A	62	4	het	PL_H2.snp	-	-	-
JH924501.1	1353	A	G	158;71	36;16	het;het	PL_H1.snp;PL_H2.snp	ENSOARG00000007022		protein_coding
JH924778.1	1355	T	C	191;200	34;47	het;hom	PL_H2.snp;PL_H3.snp	-	-	-
JH924767.1	1356	C	T	92.5;93.3	4;5	hom;hom	PL_H1.snp;PL_H3.snp	-	-	-
JH923972.1	1358	T	C	80;31	6;6	het;het	PL_H1.snp;PL_H3.snp	-	-	-
JH924406.1	1361	A	G	70	3	hom	PL_H1.snp	-	-	-
JH923923.1	1362	A	G	23	5	het	PL_H3.snp	-	-	-
JH923769.1	1364	G	A	31;80	5;5	het;het	PL_H1.snp;PL_H3.snp	-	-	-
JH923769.1	1377	T	C	31;109	5;5	het;hom	PL_H2.snp;PL_H3.snp	-	-	-
JH924505.1	1377	A	G	172;103;137	12;12;7	hom;het;hom	PL_H1.snp;PL_H2.snp;PL_H3.snp	-	-	-
JH924767.1	1387	A	G	36	3	het	PL_H1.snp	-	-	-
JH924698.1	1391	T	C	90.5;106;90.5	4;5;4	hom;hom;hom	PL_H1.snp;PL_H2.snp;PL_H3.snp	-	-	-
JH923769.1	1395	G	A	30	4	het	PL_H2.snp	-	-	-
JH923582.1	1397	G	A	120;68	13;9	het;het	PL_H1.snp;PL_H2.snp	ENSOARG00000001201		protein_coding
JH923923.1	1400	G	A	33;109	4;5	het;hom	PL_H1.snp;PL_H3.snp	-	-	-
JH924816.1	1400	G	A	57	6	het	PL_H1.snp	-	-	-
JH924816.1	1402	G	A	57	6	het	PL_H1.snp	-	-	-
JH924698.1	1408	G	A	23	5	het	PL_H1.snp	-	-	-
JH923650.1	1410	G	C	31	5	het	PL_H2.snp	-	-	-
JH923889.1	1410	C	T	33;20.1	3;3	het;het	PL_H2.snp;PL_H3.snp	-	-	-
JH922746.1	1412	C	T	16.1	16	het	PL_H2.snp	-	-	-
JH923582.1	1412	G	C	164;71;183	12;9;17	hom;het;hom	PL_H1.snp;PL_H2.snp;PL_H3.snp	ENSOARG00000001201		protein_coding
JH924457.1	1415	T	A	68	5	het	PL_H2.snp	-	-	-
AMGL01124211.1	1416	T	C	154	8	het	PL_H2.snp	ENSOARG00000002074		protein_coding
JH924467.1	1422	A	C	111	5	hom	PL_H3.snp	-	-	-
JH922746.1	1430	C	T	10.4	11	het	PL_H2.snp	-	-	-
JH924457.1	1433	A	G	70;61;52.1	3;3;4	hom;hom;het	PL_H1.snp;PL_H2.snp;PL_H3.snp	-	-	-
JH923786.1	1442	C	T	69	13	het	PL_H2.snp	-	-	-
JH924207.1	1442	A	G	70	3	hom	PL_H1.snp	-	-	-
JH924821.1	1448	C	T	92.5	4	hom	PL_H2.snp	-	-	-
JH923889.1	1450	C	T	29	3	het	PL_H3.snp	-	-	-
JH924207.1	1450	C	T	61	3	hom	PL_H1.snp	-	-	-
JH922746.1	1453	A	T	13.2	11	het	PL_H2.snp	-	-	-
JH924457.1	1454	A	G	57	3	hom	PL_H2.snp	-	-	-
JH923889.1	1456	T	C	36	3	het	PL_H2.snp	-	-	-
JH924641.1	1461	T	C	80	6	het	PL_H3.snp	-	-	-
JH924855.1	1463	T	C	70	3	hom	PL_H1.snp	-	-	-
JH923582.1	1470	G	T	35.8	3	hom	PL_H1.snp	ENSOARG00000001201		protein_coding
JH924767.1	1484	A	G	128	7	hom	PL_H3.snp	-	-	-
JH922746.1	1487	A	T	99.3	5	hom	PL_H2.snp	-	-	-
JH924816.1	1507	G	T	57	6	het	PL_H1.snp	-	-	-
JH923786.1	1511	C	T	63;103;40	10;14;7	het;het;het	PL_H1.snp;PL_H2.snp;PL_H3.snp	-	-	-
JH924210.1	1511	T	C	62	4	het	PL_H1.snp	-	-	-
MT	1515	C	T	98	5	het	PL_H1.snp	ENSOARG00000000004		Mt_rRNA
JH924767.1	1516	A	G	96.3	5	hom	PL_H3.snp	-	-	-
JH923869.1	1520	A	G	12.3	9	het	PL_H3.snp	ENSOARG00000003619		protein_coding
JH923622.1	1523	C	T	59	4	het	PL_H3.snp	-	-	-
JH923622.1	1524	A	G	31;90.5	5;4	het;hom	PL_H1.snp;PL_H3.snp	-	-	-
JH924767.1	1526	T	A	99.3	5	hom	PL_H3.snp	-	-	-
JH923637.1	1527	C	T	114	4	hom	PL_H1.snp	-	-	-
JH923637.1	1532	A	G	118	4	hom	PL_H1.snp	-	-	-
JH924314.1	1536	T	C	30;33	4;3	het;het	PL_H1.snp;PL_H2.snp	-	-	-
JH924314.1	1540	A	T	22	4	het	PL_H1.snp	-	-	-
JH923869.1	1548	C	T	9.52	7	het	PL_H3.snp	ENSOARG00000003619		protein_coding
JH923869.1	1552	T	C	12.3	7	het	PL_H3.snp	ENSOARG00000003619		protein_coding
JH923637.1	1558	A	G	166	6	hom	PL_H1.snp	-	-	-
MT	1563	G	A	222	19	hom	PL_H1.snp	ENSOARG00000000004		Mt_rRNA
JH924863.1	1565	C	T	11.3	9	het	PL_H3.snp	ENSOARG00000016521		protein_coding
JH924207.1	1571	C	T	31	5	het	PL_H2.snp	-	-	-
JH924643.1	1571	A	G	33	3	het	PL_H2.snp	-	-	-
JH924320.1	1575	A	C	126;44	6;6	hom;het	PL_H1.snp;PL_H2.snp	-	-	-
JH924643.1	1577	C	T	36	3	het	PL_H2.snp	-	-	-
JH924112.1	1578	G	A	92.5	4	hom	PL_H2.snp	-	-	-
JH924314.1	1581	C	A	18.1	4	het	PL_H1.snp	-	-	-
JH924643.1	1581	T	C	36	3	het	PL_H2.snp	-	-	-
JH924490.1	1583	T	C	49	9	het	PL_H3.snp	ENSOARG00000001144		protein_coding
JH924112.1	1584	C	G	92.5	4	hom	PL_H2.snp	-	-	-
JH923339.1	1586	T	A	28	4	het	PL_H1.snp	-	-	-
JH923637.1	1591	C	T	173	6	hom	PL_H1.snp	-	-	-
JH924141.1	1591	G	A	57	3	hom	PL_H2.snp	-	-	-
JH923500.1	1592	T	C	179;75;96	16;6;8	hom;het;het	PL_H1.snp;PL_H2.snp;PL_H3.snp	-	-	-
JH923697.1	1597	G	A	22	8	het	PL_H2.snp	-	-	-
AMGL01123155.1	1600	T	G,C	8.65;83.5	3;7	hom;hom	PL_H1.snp;PL_H2.snp	-	-	-
JH924320.1	1600	C	T	156;120;36	9;6;3	hom;hom;het	PL_H1.snp;PL_H2.snp;PL_H3.snp	-	-	-
JH924508.1	1605	G	A	92.5;156;111	4;9;5	hom;hom;hom	PL_H1.snp;PL_H2.snp;PL_H3.snp	-	-	-
JH924698.1	1608	G	A	29;152;59	3;12;5	het;hom;het	PL_H1.snp;PL_H2.snp;PL_H3.snp	-	-	-
JH924501.1	1610	T	C	110;106	9;7	het;het	PL_H1.snp;PL_H2.snp	ENSOARG00000007022		protein_coding
AMGL01123155.1	1615	G	A	28	6	het	PL_H2.snp	-	-	-
JH924863.1	1617	G	C	18.1	14	het	PL_H3.snp	ENSOARG00000016521		protein_coding
JH924866.1	1624	G	A	100	10	het	PL_H3.snp	-	-	-
AMGL01123155.1	1632	T	A	111	5	hom	PL_H2.snp	-	-	-
JH924387.1	1638	C	G	76	7	het	PL_H3.snp	-	-	-
JH924866.1	1641	G	T	108	10	het	PL_H3.snp	-	-	-
JH924055.1	1650	C	A	70	3	hom	PL_H2.snp	-	-	-
JH923500.1	1651	G	C	90	10	het	PL_H3.snp	-	-	-
JH924320.1	1652	C	T	152;137;36	9;7;3	hom;hom;het	PL_H1.snp;PL_H2.snp;PL_H3.snp	-	-	-
JH923200.1	1671	C	T	84	3	hom	PL_H3.snp	-	-	-
JH923889.1	1685	T	G	54	7	het	PL_H2.snp	-	-	-
JH924207.1	1686	C	T	92.5;57;55	4;3;4	hom;hom;het	PL_H1.snp;PL_H2.snp;PL_H3.snp	-	-	-
JH923751.1	1697	C	T	59	5	het	PL_H1.snp	-	-	-
JH924207.1	1703	T	C	87.5;70;70	4;3;3	hom;hom;hom	PL_H1.snp;PL_H2.snp;PL_H3.snp	-	-	-
AMGL01125412.1	1706	G	A	80	3	hom	PL_H2.snp	-	-	-
JH923339.1	1707	G	A	189;112;145	27;20;13	hom;het;het	PL_H1.snp;PL_H2.snp;PL_H3.snp	-	-	-
JH923336.1	1712	C	T	118	4	hom	PL_H3.snp	-	-	-
JH924207.1	1718	G	A	70	3	hom	PL_H1.snp	-	-	-
JH923500.1	1719	A	G	172;49	13;9	hom;het	PL_H1.snp;PL_H2.snp	-	-	-
AMGL01121818.1	1723	A	G	36	4	het	PL_H1.snp	ENSOARG00000000280		protein_coding
AMGL01123155.1	1736	T	A	39.8	3	hom	PL_H2.snp	-	-	-
AMGL01125412.1	1736	T	C	83	3	hom	PL_H2.snp	-	-	-
AMGL01125412.1	1740	C	T	80	3	hom	PL_H2.snp	-	-	-
JH923500.1	1742	T	C	147;147;125	8;8;13	hom;hom;het	PL_H1.snp;PL_H2.snp;PL_H3.snp	-	-	-
JH923751.1	1746	T	C	97	7	het	PL_H1.snp	-	-	-
JH923407.1	1754	T	C	17.1	7	het	PL_H3.snp	-	-	-
JH921539.1	1761	G	T	30	6	het	PL_H3.snp	ENSOARG00000001059		protein_coding
JH924207.1	1762	C	T	70	3	hom	PL_H1.snp	-	-	-
JH923654.1	1766	G	C	48	4	het	PL_H2.snp	-	-	-
JH923500.1	1774	T	C	109;46	5;10	hom;het	PL_H1.snp;PL_H2.snp	-	-	-
JH923869.1	1780	T	A	30	10	het	PL_H3.snp	ENSOARG00000003619		protein_coding
JH923869.1	1783	C	T	31	11	het	PL_H3.snp	ENSOARG00000003619		protein_coding
JH922746.1	1784	C	A	39;167	3;9	het;het	PL_H1.snp;PL_H2.snp	-	-	-
JH924767.1	1788	C	A	83	3	hom	PL_H2.snp	-	-	-
JH923500.1	1789	C	T	70;46	3;10	hom;het	PL_H1.snp;PL_H2.snp	-	-	-
JH922746.1	1811	C	T	10.4	12	het	PL_H2.snp	-	-	-
JH922528.1	1813	G	A	102	4	hom	PL_H1.snp	-	-	-
AMGL01123817.1	1816	C	T	162	6	hom	PL_H2.snp	-	-	-
AMGL01123817.1	1824	C	T	169	6	hom	PL_H2.snp	-	-	-
JH922746.1	1826	G	T	10.4	12	het	PL_H2.snp	-	-	-
JH923889.1	1837	T	C	106	5	hom	PL_H3.snp	-	-	-
JH923844.1	1841	C	T	68	3	hom	PL_H3.snp	-	-	-
JH923697.1	1844	G	A	57	6	het	PL_H1.snp	-	-	-
JH923940.1	1845	G	A	65.3;96.3	6;6	hom;hom	PL_H1.snp;PL_H2.snp	-	-	-
JH923339.1	1851	C	T	115	35	het	PL_H2.snp	-	-	-
JH923593.1	1851	G	A	27	5	het	PL_H1.snp	-	-	-
JH923486.1	1852	A	G	36;68	3;3	het;hom	PL_H2.snp;PL_H3.snp	-	-	-
JH923339.1	1853	A	T	114	35	het	PL_H2.snp	-	-	-
JH923844.1	1853	C	A	70;92.5	3;4	hom;hom	PL_H1.snp;PL_H3.snp	-	-	-
JH922528.1	1859	T	C	80	4	hom	PL_H1.snp	-	-	-
JH924863.1	1860	C	T	104;69	13;11	het;het	PL_H2.snp;PL_H3.snp	-	-	-
JH923339.1	1862	T	G	120	37	het	PL_H2.snp	-	-	-
JH923500.1	1867	G	A	44	6	het	PL_H3.snp	-	-	-
JH923942.1	1874	C	T	36	3	het	PL_H3.snp	-	-	-
JH924196.1	1875	A	G	190;191;118	27;27;12	hom;hom;het	PL_H1.snp;PL_H2.snp;PL_H3.snp	-	-	-
JH924508.1	1875	G	A	92.5	4	hom	PL_H2.snp	-	-	-
JH922528.1	1879	T	C	64	3	hom	PL_H1.snp	-	-	-
JH923500.1	1886	T	C	59	4	het	PL_H3.snp	-	-	-
JH923682.1	1889	G	T	135	7	hom	PL_H3.snp	-	-	-
JH923855.1	1904	C	T	70	3	hom	PL_H2.snp	ENSOARG00000001062		protein_coding
AMGL01130197.1	1906	T	C	68;92.5	3;4	hom;hom	PL_H1.snp;PL_H3.snp	-	-	-
JH923500.1	1911	T	G	70	3	hom	PL_H2.snp	-	-	-
JH923855.1	1915	C	T	70	3	hom	PL_H2.snp	ENSOARG00000001062		protein_coding
JH923942.1	1915	A	G	62	4	het	PL_H3.snp	-	-	-
JH922746.1	1920	G	T	19.1	8	het	PL_H2.snp	-	-	-
JH923682.1	1921	T	C	82;119	5;16	het;het	PL_H2.snp;PL_H3.snp	-	-	-
JH923339.1	1926	C	T	99;156	22;50	het;het	PL_H2.snp;PL_H3.snp	-	-	-
JH923697.1	1930	T	A	71	9	het	PL_H1.snp	-	-	-
JH923689.1	1938	T	C	68	3	hom	PL_H2.snp	-	-	-
JH923889.1	1941	C	T	31;110	5;7	het;het	PL_H2.snp;PL_H3.snp	-	-	-
JH924501.1	1943	T	A	31	5	het	PL_H1.snp	ENSOARG00000007022		protein_coding
JH921943.1	1949	T	C	70	3	hom	PL_H3.snp	ENSOARG00000001368		protein_coding
JH923682.1	1951	C	G	122	16	het	PL_H3.snp	-	-	-
JH921943.1	1952	T	C	70	3	hom	PL_H3.snp	ENSOARG00000001368		protein_coding
JH923689.1	1955	A	G	70	3	hom	PL_H2.snp	-	-	-
JH921943.1	1960	C	T	68	3	hom	PL_H3.snp	ENSOARG00000001368		protein_coding
JH924196.1	1962	C	T	150	21	het	PL_H1.snp	-	-	-
JH921943.1	1963	G	A	70	3	hom	PL_H3.snp	ENSOARG00000001368		protein_coding
JH922545.1	1969	C	A	193	7	hom	PL_H1.snp	ENSOARG00000001989		protein_coding
JH923500.1	1972	C	A,G	70.5	5	hom	PL_H2.snp	-	-	-
JH923942.1	1979	A	G	59	4	het	PL_H3.snp	-	-	-
JH923682.1	2005	G	C	82;113	5;18	het;het	PL_H2.snp;PL_H3.snp	-	-	-
JH922943.1	2008	T	C	114	4	hom	PL_H2.snp	ENSOARG00000002849		protein_coding
JH922746.1	2009	A	G	53	5	het	PL_H2.snp	-	-	-
JH923689.1	2012	A	C	70	3	hom	PL_H2.snp	-	-	-
JH923697.1	2023	C	T	43	9	het	PL_H1.snp	-	-	-
JH922746.1	2039	A	C	19.1	9	het	PL_H2.snp	-	-	-
JH923697.1	2040	T	C	49	9	het	PL_H1.snp	-	-	-
JH923554.1	2056	G	A	62	4	het	PL_H3.snp	-	-	-
JH923869.1	2066	G	A	210	26	het	PL_H1.snp	ENSOARG00000003619		protein_coding
JH924044.1	2079	G	A	92.5	4	hom	PL_H2.snp	-	-	-
JH923889.1	2083	T	C	33	4	het	PL_H3.snp	-	-	-
JH923697.1	2085	G	C	52	8	het	PL_H1.snp	-	-	-
JH923248.1	2088	A	G	83	3	hom	PL_H1.snp	-	-	-
JH923889.1	2091	G	A	30	4	het	PL_H3.snp	-	-	-
JH922091.1	2100	A	G	40	4	het	PL_H1.snp	ENSOARG00000002262		protein_coding
JH924044.1	2102	A	G	92.5	4	hom	PL_H1.snp	-	-	-
JH923248.1	2103	G	A	83	3	hom	PL_H1.snp	-	-	-
JH923697.1	2112	C	T	52	8	het	PL_H1.snp	-	-	-
JH922746.1	2119	A	G	55	16	het	PL_H2.snp	-	-	-
JH923869.1	2120	A	C	167;92.5;111	11;4;5	hom;hom;hom	PL_H1.snp;PL_H2.snp;PL_H3.snp	ENSOARG00000003619		protein_coding
JH923869.1	2121	G	T	168;92.5;111	11;4;5	hom;hom;hom	PL_H1.snp;PL_H2.snp;PL_H3.snp	ENSOARG00000003619		protein_coding
JH922746.1	2124	A	T	3.54	15	het	PL_H2.snp	-	-	-
JH923697.1	2134	G	A	52;94	8;9	het;het	PL_H2.snp;PL_H3.snp	-	-	-
JH923889.1	2143	G	T	68	4	hom	PL_H3.snp	-	-	-
JH922746.1	2146	G	C	5.46	14	het	PL_H2.snp	-	-	-
JH923500.1	2147	T	G	109	8	het	PL_H3.snp	-	-	-
JH923864.1	2154	A	G	111	4	hom	PL_H3.snp	-	-	-
JH924386.1	2158	T	C	92.5	4	hom	PL_H1.snp	-	-	-
JH923697.1	2163	G	A	59	5	het	PL_H1.snp	-	-	-
JH922091.1	2166	G	C	80	3	hom	PL_H3.snp	ENSOARG00000002262		protein_coding
JH924386.1	2171	T	C	87.5	4	hom	PL_H1.snp	-	-	-
JH924519.1	2174	G	A	62	4	het	PL_H3.snp	-	-	-
AMGL01123244.1	2186	C	A	40	4	het	PL_H3.snp	-	-	-
JH923248.1	2189	G	C	83	3	hom	PL_H1.snp	-	-	-
JH923637.1	2190	T	G	150;134	18;13	hom;het	PL_H1.snp;PL_H3.snp	-	-	-
JH923697.1	2191	A	C	78;57	7;6	het;het	PL_H1.snp;PL_H2.snp	-	-	-
JH924386.1	2206	C	T	62	4	het	PL_H1.snp	-	-	-
JH923697.1	2208	T	A	94	8	het	PL_H1.snp	-	-	-
AMGL01122636.1	2213	T	C	83	3	hom	PL_H1.snp	-	-	-
JH923682.1	2218	C	T	61	3	hom	PL_H2.snp	-	-	-
JH923855.1	2219	T	C	68	3	hom	PL_H2.snp	ENSOARG00000001062		protein_coding
JH923697.1	2224	C	A	108	9	het	PL_H1.snp	-	-	-
JH922760.1	2225	T	A	183;68;106	16;3;6	hom;hom;hom	PL_H1.snp;PL_H2.snp;PL_H3.snp	-	-	-
JH923784.1	2229	C	G,A	59	6	hom	PL_H3.snp	-	-	-
JH923784.1	2230	A	G	120	6	hom	PL_H3.snp	-	-	-
JH923784.1	2233	C	T	124	6	hom	PL_H3.snp	-	-	-
JH923784.1	2236	C	T	122	6	hom	PL_H3.snp	-	-	-
JH923697.1	2238	G	A	108	9	het	PL_H1.snp	-	-	-
JH923682.1	2241	T	C	90.5	4	hom	PL_H2.snp	-	-	-
JH922760.1	2243	A	G	187;104;164	21;5;11	hom;hom;hom	PL_H1.snp;PL_H2.snp;PL_H3.snp	-	-	-
JH923855.1	2246	T	A	92.5	4	hom	PL_H2.snp	ENSOARG00000001062		protein_coding
AMGL01123244.1	2251	G	A	40	4	het	PL_H3.snp	ENSOARG00000002404	S100A13	protein_coding
JH923500.1	2252	A	G	96	6	het	PL_H3.snp	-	-	-
JH923682.1	2260	G	T	75.5	4	hom	PL_H2.snp	-	-	-
JH923500.1	2265	T	G	103	5	hom	PL_H1.snp	-	-	-
JH923637.1	2265	C	T	157;144	22;21	hom;het	PL_H1.snp;PL_H3.snp	-	-	-
JH923855.1	2273	T	C	92.5	4	hom	PL_H2.snp	ENSOARG00000001062		protein_coding
JH923784.1	2293	A	G	118;101	6;12	hom;het	PL_H1.snp;PL_H3.snp	-	-	-
AMGL01123244.1	2310	G	A	118	4	hom	PL_H1.snp	ENSOARG00000002404	S100A13	protein_coding
JH923697.1	2312	A	G	78	8	het	PL_H1.snp	-	-	-
JH921826.1	2321	G	C	114	4	hom	PL_H3.snp	-	-	-
JH923697.1	2328	T	G	129	12	het	PL_H1.snp	-	-	-
JH923855.1	2335	A	C	70	3	hom	PL_H2.snp	ENSOARG00000001062		protein_coding
JH923287.1	2336	A	C	80	3	hom	PL_H2.snp	-	-	-
AMGL01130673.1	2345	A	G	3.54	17	het	PL_H1.snp	-	-	-
JH923500.1	2347	C	G	128	7	hom	PL_H1.snp	-	-	-
AMGL01130673.1	2349	A	G	23	17	het	PL_H1.snp	-	-	-
AMGL01120412.1	2353	T	C	80	3	hom	PL_H2.snp	ENSOARG00000009727		protein_coding
JH923637.1	2354	A	T	189;156	26;39	hom;het	PL_H1.snp;PL_H3.snp	-	-	-
JH923431.1	2359	C	A	68;147	3;9	hom;hom	PL_H1.snp;PL_H3.snp	-	-	-
JH924784.1	2361	T	G	70	3	hom	PL_H3.snp	-	-	-
AMGL01120412.1	2377	C	T	114	4	hom	PL_H2.snp	ENSOARG00000009727		protein_coding
JH923937.1	2378	G	A	33	5	het	PL_H3.snp	-	-	-
JH923637.1	2389	G	A	201	48	hom	PL_H1.snp	-	-	-
JH922760.1	2390	T	G	104;70	5;3	hom;hom	PL_H1.snp;PL_H2.snp	-	-	-
JH922760.1	2395	A	G	109;64	5;3	hom;hom	PL_H1.snp;PL_H2.snp	-	-	-
JH922760.1	2398	A	G	101;61	5;3	hom;hom	PL_H1.snp;PL_H2.snp	-	-	-
AMGL01121099.1	2407	C	T	84.5	4	hom	PL_H1.snp	ENSOARG00000001592		protein_coding
AMGL01120412.1	2417	C	G	40	4	het	PL_H2.snp	ENSOARG00000009727		protein_coding
JH923869.1	2419	A	G	7.8	10	het	PL_H3.snp	ENSOARG00000003619		protein_coding
JH924784.1	2439	C	G	62	4	het	PL_H3.snp	-	-	-
JH923869.1	2452	T	G	10.4	14	het	PL_H3.snp	ENSOARG00000003619		protein_coding
JH923937.1	2462	C	T	70	3	hom	PL_H2.snp	-	-	-
JH923943.1	2473	C	T	64	3	hom	PL_H3.snp	-	-	-
JH923937.1	2483	A	G	70	3	hom	PL_H2.snp	-	-	-
JH923937.1	2486	C	G	36	3	het	PL_H2.snp	-	-	-
AMGL01120412.1	2488	A	C	118	4	hom	PL_H2.snp	ENSOARG00000009727		protein_coding
JH921654.1	2532	C	T	68	3	hom	PL_H1.snp	-	-	-
JH923127.1	2537	G	A	59	5	het	PL_H1.snp	-	-	-
JH921654.1	2565	C	A	76	3	hom	PL_H1.snp	-	-	-
JH923127.1	2597	C	T	59	5	het	PL_H1.snp	-	-	-
JH923697.1	2602	A	G	33	4	het	PL_H1.snp	-	-	-
JH923606.1	2608	G	A	158	40	het	PL_H3.snp	ENSOARG00000002867		protein_coding
JH923637.1	2643	G	T	81.5	4	hom	PL_H3.snp	-	-	-
JH924073.1	2651	C	A	114	4	hom	PL_H2.snp	ENSOARG00000002330	GPT	protein_coding
AMGL01121099.1	2674	C	T	81.5;70;104	4;4;6	hom;hom;hom	PL_H1.snp;PL_H2.snp;PL_H3.snp	ENSOARG00000001592		protein_coding
AMGL01123268.1	2674	T	G	213;106;166	8;5;6	hom;hom;hom	PL_H1.snp;PL_H2.snp;PL_H3.snp	ENSOARG00000002771		protein_coding
JH922591.1	2687	A	C	118	4	hom	PL_H1.snp	-	-	-
JH922591.1	2701	G	T	118	4	hom	PL_H1.snp	-	-	-
JH922591.1	2703	C	G	118	4	hom	PL_H1.snp	-	-	-
JH924284.1	2714	T	C	70	3	hom	PL_H2.snp	-	-	-
JH924284.1	2730	C	A	36	3	het	PL_H1.snp	-	-	-
AMGL01121099.1	2732	G	C	83	3	hom	PL_H3.snp	ENSOARG00000001592		protein_coding
JH923049.1	2735	A	G	28	5	het	PL_H1.snp	ENSOARG00000001344		protein_coding
JH924284.1	2735	T	C	33;36	3;3	het;het	PL_H1.snp;PL_H2.snp	-	-	-
AMGL01130673.1	2750	C	T	143	43	het	PL_H2.snp	-	-	-
JH923049.1	2760	A	G	46	10	het	PL_H1.snp	ENSOARG00000001344		protein_coding
JH922591.1	2774	G	A	118	4	hom	PL_H1.snp	-	-	-
MT	2774	C	T	188	7	hom	PL_H2.snp	ENSOARG00000000006	ND1	protein_coding
JH923049.1	2789	G	A	23	18	het	PL_H1.snp	ENSOARG00000001344		protein_coding
JH922591.1	2790	A	G	118	4	hom	PL_H1.snp	-	-	-
JH924807.1	2814	C	T	43.8	3	hom	PL_H1.snp	-	-	-
JH923937.1	2824	A	G	61;109;137	3;5;7	hom;hom;hom	PL_H1.snp;PL_H2.snp;PL_H3.snp	-	-	-
JH923460.1	2828	C	T	68	3	hom	PL_H2.snp	-	-	-
JH923049.1	2865	G	A	20	18	het	PL_H1.snp	ENSOARG00000001344		protein_coding
MT	2867	G	A	211	8	hom	PL_H1.snp	ENSOARG00000000006	ND1	protein_coding
JH923869.1	2871	C	A	118;138;90.5	8;10;5	hom;hom;hom	PL_H1.snp;PL_H2.snp;PL_H3.snp	ENSOARG00000003619		protein_coding
AMGL01125976.1	2872	G	A	225;225	46;32	het;het	PL_H2.snp;PL_H3.snp	ENSOARG00000000374		protein_coding
JH923606.1	2877	C	G	156	9	hom	PL_H3.snp	ENSOARG00000002867		protein_coding
AMGL01130673.1	2890	G	T	49	27	het	PL_H2.snp	-	-	-
JH923869.1	2897	G	A	32	15	het	PL_H1.snp	ENSOARG00000003619		protein_coding
MT	2903	T	C	222	12	hom	PL_H1.snp	ENSOARG00000000006	ND1	protein_coding
JH923943.1	2907	C	T	70	3	hom	PL_H3.snp	-	-	-
AMGL01130673.1	2924	G	A	59	37	het	PL_H2.snp	-	-	-
JH924044.1	2935	C	T	18.1;33	5;4	het;het	PL_H2.snp;PL_H3.snp	-	-	-
JH923460.1	2951	A	G	92.5;70;111	4;3;5	hom;hom;hom	PL_H1.snp;PL_H2.snp;PL_H3.snp	-	-	-
JH923606.1	2962	G	A	142	16	het	PL_H3.snp	ENSOARG00000002867		protein_coding
JH921697.1	2970	C	A	68	3	hom	PL_H3.snp	-	-	-
JH923049.1	2972	G	C	96.3;70	5;3	hom;hom	PL_H2.snp;PL_H3.snp	ENSOARG00000001344		protein_coding
JH921697.1	2973	T	A	68	3	hom	PL_H3.snp	-	-	-
JH923049.1	2983	T	A	70;68	4;3	hom;hom	PL_H2.snp;PL_H3.snp	ENSOARG00000001344		protein_coding
AMGL01121377.1	2995	C	T	24	8	het	PL_H2.snp	ENSOARG00000000114		protein_coding
JH923697.1	3028	G	T	117	12	het	PL_H1.snp	-	-	-
AMGL01130673.1	3043	C	T	183;139;182	24;11;23	hom;hom;hom	PL_H1.snp;PL_H2.snp;PL_H3.snp	-	-	-
AMGL01119795.1	3052	T	C	27	5	het	PL_H2.snp	-	-	-
JH924508.1	3062	T	C	124	7	hom	PL_H2.snp	-	-	-
JH924508.1	3067	T	C	132	7	hom	PL_H2.snp	-	-	-
JH923606.1	3087	C	T	173;104	13;5	hom;hom	PL_H1.snp;PL_H3.snp	ENSOARG00000002867		protein_coding
AMGL01121702.1	3125	A	G	33	4	het	PL_H2.snp	-	-	-
JH923889.1	3139	T	C	92.5	4	hom	PL_H3.snp	-	-	-
AMGL01121702.1	3157	A	G	33	4	het	PL_H2.snp	-	-	-
JH923889.1	3158	T	C	25;33	3;4	het;het	PL_H2.snp;PL_H3.snp	-	-	-
JH923460.1	3175	G	A	36	3	het	PL_H3.snp	-	-	-
JH924044.1	3187	G	A	48;59;33	4;5;4	het;het;het	PL_H1.snp;PL_H2.snp;PL_H3.snp	-	-	-
JH923460.1	3188	G	C	70	3	hom	PL_H2.snp	-	-	-
JH922761.1	3202	C	T	80	3	hom	PL_H3.snp	-	-	-
JH923889.1	3244	A	G	36	3	het	PL_H3.snp	-	-	-
AMGL01121818.1	3282	T	C	70	4	hom	PL_H1.snp	-	-	-
AMGL01121339.1	3308	G	T	57	5	het	PL_H2.snp	-	-	-
AMGL01122290.1	3317	T	C	118	4	hom	PL_H2.snp	-	-	-
JH923127.1	3364	C	T	29	3	het	PL_H1.snp	-	-	-
JH924299.1	3375	G	A	101;24	5;6	hom;het	PL_H1.snp;PL_H2.snp	ENSOARG00000017211		protein_coding
JH923460.1	3391	A	G	64;70;68	3;3;3	hom;hom;hom	PL_H1.snp;PL_H2.snp;PL_H3.snp	-	-	-
AMGL01121036.1	3392	A	G	180;148;186	17;16;20	hom;hom;hom	PL_H1.snp;PL_H2.snp;PL_H3.snp	-	-	-
AMGL01121036.1	3403	G	A	182;147;183	18;17;18	hom;hom;hom	PL_H1.snp;PL_H2.snp;PL_H3.snp	-	-	-
JH923460.1	3405	T	A	64;61;43.8	3;3;3	hom;hom;hom	PL_H1.snp;PL_H2.snp;PL_H3.snp	-	-	-
JH923438.1	3415	A	G	70	3	hom	PL_H1.snp	-	-	-
AMGL01121036.1	3419	T	C	184;153;183	21;17;17	hom;hom;hom	PL_H1.snp;PL_H2.snp;PL_H3.snp	-	-	-
JH923127.1	3445	A	G	21	3	het	PL_H1.snp	-	-	-
JH923127.1	3458	G	A	59	4	het	PL_H1.snp	-	-	-
JH923883.1	3477	T	C	92.5	4	hom	PL_H1.snp	ENSOARG00000001434		protein_coding
JH923460.1	3494	C	G	104	5	hom	PL_H1.snp	-	-	-
JH923889.1	3602	T	G	84.5	4	hom	PL_H3.snp	-	-	-
JH923127.1	3629	G	C	70	3	hom	PL_H3.snp	-	-	-
JH923127.1	3631	C	T	70	3	hom	PL_H3.snp	-	-	-
AMGL01121702.1	3725	A	G	31	5	het	PL_H1.snp	-	-	-
AMGL01126689.1	3741	A	G	63	4	hom	PL_H1.snp	-	-	-
JH923438.1	3777	A	C	111	5	hom	PL_H1.snp	-	-	-
AMGL01121377.1	3786	A	G	222	9	hom	PL_H2.snp	ENSOARG00000000114		protein_coding
AMGL01126689.1	3819	A	G	152	7	hom	PL_H1.snp	-	-	-
JH923438.1	3843	C	T	33	5	het	PL_H1.snp	-	-	-
JH923925.1	3854	C	T	61	3	hom	PL_H2.snp	-	-	-
AMGL01126689.1	3870	G	T	28	5	hom	PL_H1.snp	-	-	-
JH924508.1	3872	G	A	68;111;90.5	3;5;4	hom;hom;hom	PL_H1.snp;PL_H2.snp;PL_H3.snp	-	-	-
AMGL01121377.1	3897	C	T	118;142	4;5	hom;hom	PL_H1.snp;PL_H2.snp	ENSOARG00000000114		protein_coding
JH924508.1	3902	T	C	18.1	4	het	PL_H2.snp	-	-	-
AMGL01119795.1	3919	T	G	13.2	7	het	PL_H2.snp	-	-	-
MT	3928	A	G	19.1	8	het	PL_H2.snp	ENSOARG00000000010	ND2	protein_coding
AMGL01121377.1	3930	T	A	118;159	4;6	hom;hom	PL_H1.snp;PL_H2.snp	ENSOARG00000000114		protein_coding
AMGL01119795.1	3941	A	G	22	7	het	PL_H2.snp	-	-	-
AMGL01121377.1	3941	C	G	118;193	4;7	hom;hom	PL_H1.snp;PL_H2.snp	ENSOARG00000000114		protein_coding
JH924508.1	3968	A	C	36	3	het	PL_H2.snp	-	-	-
MT	4008	T	C	222	43	hom	PL_H1.snp	ENSOARG00000000010	ND2	protein_coding
JH923133.1	4009	C	G	78;82	7;5	het;het	PL_H2.snp;PL_H3.snp	-	-	-
JH921752.1	4010	T	C	83	3	hom	PL_H2.snp	-	-	-
JH923408.1	4051	A	T	52	4	het	PL_H3.snp	-	-	-
JH921752.1	4057	G	A	83	3	hom	PL_H2.snp	-	-	-
AMGL01126689.1	4060	A	G	43	4	het	PL_H2.snp	-	-	-
JH922578.1	4070	C	A	43.8	3	hom	PL_H3.snp	-	-	-
JH923925.1	4076	C	T	8.64	6	het	PL_H2.snp	-	-	-
JH921919.1	4079	A	G	33	4	het	PL_H3.snp	ENSOARG00000000551		protein_coding
JH923500.1	4080	A	G	33	4	het	PL_H2.snp	-	-	-
JH923869.1	4099	C	T	225	30	het	PL_H3.snp	ENSOARG00000003619		protein_coding
JH921919.1	4101	C	G	18.1	4	het	PL_H3.snp	ENSOARG00000000551		protein_coding
JH921919.1	4105	C	A	30	4	het	PL_H3.snp	ENSOARG00000000551		protein_coding
JH924284.1	4110	A	C	70	3	hom	PL_H3.snp	-	-	-
AMGL01126689.1	4155	G	A	137	6	hom	PL_H2.snp	-	-	-
JH923500.1	4175	T	C	111;9.52;51	5;10;7	hom;het;het	PL_H1.snp;PL_H2.snp;PL_H3.snp	-	-	-
AMGL01121036.1	4186	A	G	90.5;36;126	4;3;6	hom;het;hom	PL_H1.snp;PL_H2.snp;PL_H3.snp	-	-	-
JH921608.1	4189	A	G	111	4	hom	PL_H2.snp	-	-	-
AMGL01121036.1	4197	G	A	92.5;59;137	5;4;7	hom;het;hom	PL_H1.snp;PL_H2.snp;PL_H3.snp	-	-	-
AMGL01121036.1	4213	T	C	109;62;138	5;4;7	hom;het;hom	PL_H1.snp;PL_H2.snp;PL_H3.snp	-	-	-
JH923339.1	4224	T	A	153	34	het	PL_H1.snp	-	-	-
JH923500.1	4234	G	C	135	13	het	PL_H3.snp	-	-	-
AMGL01121099.1	4238	G	A	98	6	het	PL_H3.snp	ENSOARG00000001592		protein_coding
AMGL01122290.1	4238	G	A	169;118	6;4	hom;hom	PL_H1.snp;PL_H2.snp	ENSOARG00000000751		protein_coding
AMGL01121099.1	4259	T	C	96	6	het	PL_H3.snp	ENSOARG00000001592		protein_coding
AMGL01121099.1	4260	G	A	96	6	het	PL_H3.snp	ENSOARG00000001592		protein_coding
JH923697.1	4280	A	G	33	3	het	PL_H1.snp	-	-	-
JH923133.1	4284	T	C	111	5	hom	PL_H2.snp	-	-	-
JH923500.1	4302	A	G	87.5;25	4;7	hom;het	PL_H1.snp;PL_H2.snp	-	-	-
JH923697.1	4304	G	A	36	3	het	PL_H1.snp	-	-	-
AMGL01122290.1	4315	A	T	173;173	6;6	hom;hom	PL_H1.snp;PL_H3.snp	ENSOARG00000000751		protein_coding
JH923500.1	4325	T	C	92.5;126;94	4;6;9	hom;hom;het	PL_H1.snp;PL_H2.snp;PL_H3.snp	-	-	-
JH923339.1	4345	G	A	148	36	het	PL_H2.snp	-	-	-
JH923697.1	4348	G	A	57	5	het	PL_H1.snp	-	-	-
JH922057.1	4361	A	G	13.2	13	het	PL_H2.snp	ENSOARG00000009611		protein_coding
JH923697.1	4362	A	G	78	6	het	PL_H1.snp	-	-	-
AMGL01121036.1	4370	T	C	111	4	hom	PL_H2.snp	-	-	-
AMGL01122290.1	4388	T	C	114;173	4;6	hom;hom	PL_H1.snp;PL_H3.snp	ENSOARG00000000751		protein_coding
JH923697.1	4400	A	G	36	3	het	PL_H1.snp	-	-	-
JH923869.1	4403	G	A	156	28	het	PL_H3.snp	ENSOARG00000003619		protein_coding
JH924284.1	4432	T	C	23	5	het	PL_H2.snp	-	-	-
JH924284.1	4440	G	C	33	5	het	PL_H2.snp	-	-	-
JH924284.1	4444	G	A	59;126	5;6	het;hom	PL_H2.snp;PL_H3.snp	-	-	-
AMGL01122636.1	4454	G	T	173	6	hom	PL_H3.snp	-	-	-
JH923133.1	4465	A	G	62	4	het	PL_H2.snp	-	-	-
JH923339.1	4489	C	T	92	10	het	PL_H2.snp	-	-	-
JH923339.1	4491	A	T	90	10	het	PL_H2.snp	-	-	-
JH923339.1	4500	T	G	54	9	het	PL_H2.snp	-	-	-
JH924284.1	4507	G	T	54	7	het	PL_H2.snp	-	-	-
JH924284.1	4519	G	A	48	7	het	PL_H2.snp	-	-	-
JH923500.1	4551	G	A	138;148;140	7;8;8	hom;hom;hom	PL_H1.snp;PL_H2.snp;PL_H3.snp	-	-	-
JH924284.1	4557	T	C	31;104	5;5	het;hom	PL_H2.snp;PL_H3.snp	-	-	-
JH923500.1	4595	A	C	94	8	het	PL_H3.snp	-	-	-
AMGL01128010.1	4656	A	G	110	4	hom	PL_H2.snp	-	-	-
JH924284.1	4680	T	C	57	3	hom	PL_H3.snp	-	-	-
JH922760.1	4700	T	G	138	9	hom	PL_H3.snp	-	-	-
JH922760.1	4708	A	G	141	8	hom	PL_H3.snp	-	-	-
JH924284.1	4714	T	C	62	3	hom	PL_H3.snp	-	-	-
JH923500.1	4720	G	A	92.5	4	hom	PL_H3.snp	-	-	-
JH923697.1	4722	T	C	33	4	het	PL_H2.snp	-	-	-
JH922760.1	4727	T	C	109	6	hom	PL_H3.snp	-	-	-
JH923697.1	4729	C	T	33	4	het	PL_H2.snp	-	-	-
AMGL01124878.1	4763	G	A	83	3	hom	PL_H3.snp	-	-	-
JH923697.1	4765	G	C	70	3	hom	PL_H1.snp	-	-	-
JH922746.1	4767	A	C	90.5	4	hom	PL_H2.snp	-	-	-
JH923500.1	4770	T	G	70	3	hom	PL_H3.snp	-	-	-
JH923500.1	4973	T	A	104;57	5;3	hom;hom	PL_H1.snp;PL_H2.snp	-	-	-
JH921669.1	4974	T	G	84	3	hom	PL_H2.snp	-	-	-
JH922578.1	5015	C	A	70;90.5;84.5	3;4;4	hom;hom;hom	PL_H1.snp;PL_H2.snp;PL_H3.snp	-	-	-
JH922375.1	5113	T	C	111	4	hom	PL_H2.snp	-	-	-
JH922375.1	5120	C	G	30	4	het	PL_H2.snp	-	-	-
JH923339.1	5126	G	T	92.5	4	hom	PL_H1.snp	-	-	-
JH923697.1	5217	G	C	70	3	hom	PL_H3.snp	-	-	-
JH921696.1	5221	A	G	59	4	het	PL_H2.snp	-	-	-
JH921785.1	5257	T	C	36	3	het	PL_H3.snp	-	-	-
JH921696.1	5260	A	G	36	3	het	PL_H2.snp	-	-	-
JH921696.1	5273	G	A	36	3	het	PL_H2.snp	-	-	-
JH921785.1	5279	C	T	36	3	het	PL_H3.snp	-	-	-
JH921785.1	5281	G	A	33	3	het	PL_H3.snp	-	-	-
JH923925.1	5284	T	C	33	4	het	PL_H1.snp	-	-	-
JH921696.1	5350	G	A	70	3	hom	PL_H2.snp	-	-	-
JH923925.1	5353	G	C	31	5	het	PL_H1.snp	-	-	-
JH923697.1	5373	G	A	70	3	hom	PL_H1.snp	-	-	-
JH924655.1	5405	G	A	70	3	hom	PL_H2.snp	-	-	-
AMGL01122290.1	5427	C	A	141;114	5;4	hom;hom	PL_H1.snp;PL_H2.snp	ENSOARG00000000751		protein_coding
AMGL01121036.1	5441	C	T	31	7	het	PL_H2.snp	-	-	-
JH924655.1	5445	C	T	61	3	hom	PL_H2.snp	-	-	-
AMGL01127579.1	5471	C	G	114	4	hom	PL_H1.snp	ENSOARG00000000410	EI24	protein_coding
AMGL01121036.1	5489	C	A	37	5	het	PL_H2.snp	-	-	-
AMGL01121036.1	5500	G	A	37	5	het	PL_H2.snp	-	-	-
JH923697.1	5511	A	G	70;70	3;3	hom;hom	PL_H2.snp;PL_H3.snp	-	-	-
JH923883.1	5512	C	T	68	3	hom	PL_H1.snp	ENSOARG00000001434		protein_coding
JH923726.1	5585	G	T	23	5	het	PL_H2.snp	-	-	-
JH923726.1	5657	G	A	70;68	3;3	hom;hom	PL_H1.snp;PL_H2.snp	-	-	-
JH922028.1	5701	G	A	83;37	3;5	hom;het	PL_H1.snp;PL_H3.snp	-	-	-
AMGL01127997.1	5958	G	A	83	3	hom	PL_H1.snp	-	-	-
JH923883.1	5960	G	A	128	8	hom	PL_H1.snp	ENSOARG00000001434		protein_coding
JH923697.1	6002	G	A	36;70	3;3	het;hom	PL_H2.snp;PL_H3.snp	-	-	-
JH923855.1	6004	T	C	43.8	3	hom	PL_H1.snp	ENSOARG00000001062		protein_coding
JH923925.1	6017	T	C	75	6	het	PL_H1.snp	-	-	-
JH923883.1	6063	C	A	101;135	5;5	hom;hom	PL_H1.snp;PL_H3.snp	ENSOARG00000001434		protein_coding
JH924073.1	6139	C	A	76	3	hom	PL_H1.snp	ENSOARG00000002346	PPP1R16A	protein_coding
JH923925.1	6146	T	C	24	6	het	PL_H2.snp	-	-	-
AMGL01121036.1	6157	T	A	92.5;92.5;92.5	4;4;4	hom;hom;hom	PL_H1.snp;PL_H2.snp;PL_H3.snp	-	-	-
JH923925.1	6240	G	A	61	3	hom	PL_H1.snp	-	-	-
JH923925.1	6283	G	A	43.8	3	hom	PL_H1.snp	-	-	-
JH923925.1	6285	G	A	54	3	hom	PL_H1.snp	-	-	-
MT	6423	C	T	222	49	hom	PL_H1.snp	ENSOARG00000000016	COX1	protein_coding
JH923889.1	6433	G	A	61	3	hom	PL_H3.snp	-	-	-
JH921736.1	6446	T	C	83	3	hom	PL_H3.snp	-	-	-
JH923855.1	6454	C	T	57;111	6;5	het;hom	PL_H1.snp;PL_H2.snp	ENSOARG00000001062		protein_coding
JH921736.1	6455	C	G	83	3	hom	PL_H3.snp	-	-	-
JH923889.1	6487	G	A	25	3	het	PL_H3.snp	-	-	-
JH921736.1	6490	C	G	83	3	hom	PL_H3.snp	-	-	-
MT	6510	T	C	222	43	hom	PL_H2.snp	ENSOARG00000000016	COX1	protein_coding
JH924342.1	6513	G	A	80	3	hom	PL_H1.snp	ENSOARG00000001715		protein_coding
MT	6555	A	G	222;223	30;27	hom;hom	PL_H1.snp;PL_H2.snp	ENSOARG00000000016	COX1	protein_coding
JH923649.1	6608	G	A	80;51.5;57	7;4;4	het;hom;hom	PL_H1.snp;PL_H2.snp;PL_H3.snp	-	-	-
MT	6628	C	T	188;225	10;14	het;het	PL_H1.snp;PL_H2.snp	ENSOARG00000000016	COX1	protein_coding
JH924647.1	6654	A	G	70	3	hom	PL_H3.snp	-	-	-
JH924647.1	6662	A	C	64	3	hom	PL_H3.snp	-	-	-
JH921820.1	6698	T	C	31	5	het	PL_H3.snp	-	-	-
JH924782.1	6703	A	G	30	6	het	PL_H1.snp	ENSOARG00000001880		protein_coding
JH924647.1	6725	A	G	70	3	hom	PL_H3.snp	-	-	-
JH923649.1	6741	G	T	186;164;172	27;17;19	hom;hom;hom	PL_H1.snp;PL_H2.snp;PL_H3.snp	-	-	-
JH922050.1	6744	C	T	94	6	het	PL_H1.snp	-	-	-
JH923889.1	6749	C	T	96;19.1	8;5	het;het	PL_H2.snp;PL_H3.snp	-	-	-
JH923649.1	6753	C	T	188;183;180	35;21;19	hom;hom;hom	PL_H1.snp;PL_H2.snp;PL_H3.snp	-	-	-
JH922050.1	6845	T	C	185	7	hom	PL_H1.snp	-	-	-
MT	7096	C	T	222	43	hom	PL_H1.snp	ENSOARG00000000019	COX2	protein_coding
MT	7111	T	C	222	43	hom	PL_H1.snp	ENSOARG00000000019	COX2	protein_coding
JH923855.1	7162	A	G	70	3	hom	PL_H2.snp	ENSOARG00000001062		protein_coding
MT	7174	T	C	222	45	hom	PL_H1.snp	ENSOARG00000000019	COX2	protein_coding
JH924284.1	7223	A	G	36	3	het	PL_H2.snp	-	-	-
JH922317.1	7290	C	T	40	4	het	PL_H3.snp	-	-	-
JH924284.1	7305	T	C	36	3	het	PL_H1.snp	-	-	-
MT	7435	C	T	222	37	hom	PL_H2.snp	ENSOARG00000000019	COX2	protein_coding
JH921815.1	7487	T	C	31	6	het	PL_H3.snp	-	-	-
MT	7500	C	A	222;132	25;5	hom;hom	PL_H2.snp;PL_H3.snp	ENSOARG00000000019	COX2	protein_coding
JH924284.1	7504	T	C	70	3	hom	PL_H2.snp	-	-	-
JH921815.1	7505	C	T	24	6	het	PL_H3.snp	-	-	-
JH923407.1	7516	T	C	70	3	hom	PL_H1.snp	-	-	-
MT	7516	T	C	222	36	hom	PL_H2.snp	ENSOARG00000000019	COX2	protein_coding
JH924284.1	7525	T	C	36	3	het	PL_H2.snp	-	-	-
JH923889.1	7573	T	C	27	5	het	PL_H2.snp	-	-	-
JH921815.1	7599	A	G	36	3	het	PL_H3.snp	-	-	-
JH924895.1	7607	G	A	173	6	hom	PL_H2.snp	ENSOARG00000000959		protein_coding
MT	7639	G	A	182	7	hom	PL_H1.snp	ENSOARG00000000019	COX2	protein_coding
MT	7645	T	C	144	5	hom	PL_H1.snp	ENSOARG00000000019	COX2	protein_coding
JH924895.1	7654	T	C	173	6	hom	PL_H2.snp	ENSOARG00000000959		protein_coding
MT	7672	C	T	144	5	hom	PL_H1.snp	ENSOARG00000000019	COX2	protein_coding
JH922391.1	7688	G	A	118	4	hom	PL_H2.snp	-	-	-
MT	7719	T	C	76	3	hom	PL_H1.snp	ENSOARG00000000020		Mt_tRNA
MT	7719	T	G	165	6	hom	PL_H2.snp	ENSOARG00000000020		Mt_tRNA
JH922391.1	7750	T	G	118	4	hom	PL_H2.snp	-	-	-
JH922391.1	7752	T	G	118	4	hom	PL_H2.snp	-	-	-
MT	7755	A	G	173	6	hom	PL_H1.snp	ENSOARG00000000020		Mt_tRNA
JH923649.1	7766	T	A	68	3	hom	PL_H1.snp	-	-	-
JH923649.1	7770	T	G	90.5;100	4;5	hom;hom	PL_H1.snp;PL_H3.snp	-	-	-
MT	7773	A	G	215	9	hom	PL_H1.snp	ENSOARG00000000020		Mt_tRNA
JH923649.1	7776	C	A	118;111	6;5	hom;hom	PL_H1.snp;PL_H3.snp	-	-	-
JH923889.1	7802	T	G	33;59	4;5	het;het	PL_H2.snp;PL_H3.snp	-	-	-
JH922391.1	7807	T	A	102	4	hom	PL_H2.snp	-	-	-
MT	7814	C	T	223;28	13;8	hom;het	PL_H1.snp;PL_H3.snp	ENSOARG00000000021	ATP8	protein_coding
JH923889.1	7857	G	A	25	7	het	PL_H1.snp	-	-	-
MT	7898	A	G	226	26	het	PL_H3.snp	ENSOARG00000000021	ATP8	protein_coding
AMGL01122290.1	7945	G	A	145	5	hom	PL_H3.snp	ENSOARG00000000751		protein_coding
JH923889.1	7954	T	C	122	6	hom	PL_H3.snp	-	-	-
JH921559.1	7960	T	G	56	3	hom	PL_H2.snp	-	-	-
JH921559.1	7973	A	C	70	3	hom	PL_H2.snp	-	-	-
JH923077.1	7985	G	C	76	4	hom	PL_H3.snp	-	-	-
JH921559.1	7999	T	C	36	3	het	PL_H2.snp	-	-	-
JH923077.1	8001	G	A	101	4	hom	PL_H3.snp	-	-	-
JH921559.1	8022	C	A	64	3	hom	PL_H2.snp	-	-	-
MT	8039	A	G	217	8	hom	PL_H2.snp	ENSOARG00000000022	ATP6	protein_coding
JH923889.1	8058	C	T	29	3	het	PL_H3.snp	-	-	-
JH923649.1	8064	G	C	148;109	8;6	hom;hom	PL_H1.snp;PL_H3.snp	-	-	-
MT	8121	T	C	222;222	24;26	hom;hom	PL_H1.snp;PL_H2.snp	ENSOARG00000000022	ATP6	protein_coding
MT	8148	G	A	222	20	hom	PL_H2.snp	ENSOARG00000000022	ATP6	protein_coding
JH923925.1	8158	G	A	106	5	hom	PL_H2.snp	-	-	-
JH923925.1	8159	C	T	109	5	hom	PL_H2.snp	-	-	-
JH923925.1	8197	A	G	84.5;126	4;6	hom;hom	PL_H1.snp;PL_H2.snp	-	-	-
JH922658.1	8283	C	T	173	6	hom	PL_H2.snp	-	-	-
JH922658.1	8292	C	T	173	6	hom	PL_H2.snp	-	-	-
JH923925.1	8298	C	T	70;87.5;70	4;4;3	hom;hom;hom	PL_H1.snp;PL_H2.snp;PL_H3.snp	-	-	-
MT	8328	A	G	25	6	het	PL_H3.snp	ENSOARG00000000022	ATP6	protein_coding
MT	8376	C	T	222;222	12;23	hom;hom	PL_H1.snp;PL_H2.snp	ENSOARG00000000022	ATP6	protein_coding
JH923498.1	8408	G	A	115	9	het	PL_H2.snp	ENSOARG00000001768		protein_coding
MT	8413	T	C	222	14	hom	PL_H1.snp	ENSOARG00000000022	ATP6	protein_coding
MT	8421	T	C	223	15	hom	PL_H1.snp	ENSOARG00000000022	ATP6	protein_coding
JH923925.1	8520	C	T	68	3	hom	PL_H2.snp	-	-	-
MT	8553	G	A	222	30	hom	PL_H3.snp	ENSOARG00000000022	ATP6	protein_coding
JH922374.1	8640	C	T	109	4	hom	PL_H3.snp	ENSOARG00000000716		protein_coding
JH923411.1	8657	T	C	84	3	hom	PL_H1.snp	-	-	-
JH923411.1	8658	G	A	84	3	hom	PL_H1.snp	-	-	-
JH922500.1	8716	A	G	31	7	het	PL_H3.snp	ENSOARG00000000521	NDUFAB1	protein_coding
JH922146.1	8761	A	G	114	4	hom	PL_H1.snp	-	-	-
MT	8816	C	T	222	18	hom	PL_H1.snp	ENSOARG00000000023	COX3	protein_coding
JH924284.1	8900	A	C	33;70	4;3	het;hom	PL_H2.snp;PL_H3.snp	-	-	-
JH924284.1	8905	A	G	33	4	het	PL_H2.snp	-	-	-
JH922984.1	9056	T	A	70	3	hom	PL_H2.snp	ENSOARG00000002909		protein_coding
MT	9056	T	C	162	6	hom	PL_H1.snp	ENSOARG00000000023	COX3	protein_coding
AMGL01122290.1	9063	C	A	68	4	hom	PL_H2.snp	ENSOARG00000000751		protein_coding
JH922984.1	9072	G	A	70	3	hom	PL_H2.snp	ENSOARG00000002909		protein_coding
MT	9093	T	C	222	20	hom	PL_H1.snp	ENSOARG00000000023	COX3	protein_coding
JH922984.1	9125	C	T	128	9	het	PL_H1.snp	ENSOARG00000002909		protein_coding
MT	9128	G	A	222	16	hom	PL_H2.snp	ENSOARG00000000023	COX3	protein_coding
JH924284.1	9134	C	T	90.5	4	hom	PL_H3.snp	-	-	-
JH923889.1	9152	T	C	33	4	het	PL_H3.snp	-	-	-
MT	9188	A	G	222	31	hom	PL_H2.snp	ENSOARG00000000023	COX3	protein_coding
JH924284.1	9189	C	T	76	8	het	PL_H2.snp	-	-	-
AMGL01122290.1	9218	C	T	222	9	hom	PL_H3.snp	ENSOARG00000000751		protein_coding
JH924284.1	9222	T	C	76	8	het	PL_H2.snp	-	-	-
JH924284.1	9230	G	C	76	8	het	PL_H2.snp	-	-	-
JH924284.1	9234	G	A	76;138	8;7	het;hom	PL_H2.snp;PL_H3.snp	-	-	-
AMGL01122290.1	9235	G	A	114;222	5;9	hom;hom	PL_H2.snp;PL_H3.snp	ENSOARG00000000751		protein_coding
JH923411.1	9246	G	A	74	4	het	PL_H3.snp	-	-	-
MT	9254	C	T	222	46	hom	PL_H1.snp	ENSOARG00000000023	COX3	protein_coding
MT	9282	T	C	222	38	hom	PL_H1.snp	ENSOARG00000000023	COX3	protein_coding
MT	9284	A	G	222;222	38;49	hom;hom	PL_H1.snp;PL_H2.snp	ENSOARG00000000023	COX3	protein_coding
JH924284.1	9297	G	T	59	5	het	PL_H2.snp	-	-	-
AMGL01122290.1	9315	C	T	30	6	het	PL_H2.snp	ENSOARG00000000751		protein_coding
AMGL01121377.1	9350	A	G	197;118;219	7;4;8	hom;hom;hom	PL_H1.snp;PL_H2.snp;PL_H3.snp	ENSOARG00000000114		protein_coding
AMGL01126689.1	9431	G	A	191	10	hom	PL_H2.snp	-	-	-
JH923889.1	9433	A	G	36	3	het	PL_H3.snp	-	-	-
JH924284.1	9438	C	A	33	3	het	PL_H2.snp	-	-	-
JH924784.1	9501	T	G	70	3	hom	PL_H3.snp	-	-	-
JH923498.1	9551	G	A	136	26	het	PL_H1.snp	ENSOARG00000001768		protein_coding
JH923411.1	9552	T	C	111	4	hom	PL_H3.snp	-	-	-
MT	9577	T	C	22	10	het	PL_H1.snp	ENSOARG00000000025	ND3	protein_coding
MT	9579	C	T	222	10	hom	PL_H1.snp	ENSOARG00000000025	ND3	protein_coding
MT	9582	A	G	222	10	hom	PL_H1.snp	ENSOARG00000000025	ND3	protein_coding
JH923889.1	9585	C	T	92.5	4	hom	PL_H3.snp	-	-	-
JH923737.1	9607	G	A	64	3	hom	PL_H3.snp	-	-	-
JH924647.1	9610	T	C	148	9	hom	PL_H3.snp	-	-	-
MT	9636	C	T	222	13	hom	PL_H1.snp	ENSOARG00000000025	ND3	protein_coding
JH924647.1	9641	T	C	33;160	3;10	het;hom	PL_H2.snp;PL_H3.snp	-	-	-
JH923925.1	9719	T	C	54	6	het	PL_H1.snp	-	-	-
JH923925.1	9728	T	C	44	6	het	PL_H1.snp	-	-	-
JH923925.1	9729	T	C	33	4	het	PL_H2.snp	-	-	-
JH924647.1	9735	A	G	16.1	3	het	PL_H2.snp	-	-	-
MT	9756	C	T	222;222	10;22	hom;hom	PL_H1.snp;PL_H2.snp	ENSOARG00000000025	ND3	protein_coding
MT	9789	T	C	218	8	hom	PL_H1.snp	ENSOARG00000000025	ND3	protein_coding
JH923411.1	9799	T	C	173	6	hom	PL_H2.snp	-	-	-
JH922317.1	9821	G	T	114;55	4;9	hom;het	PL_H1.snp;PL_H2.snp	ENSOARG00000001758	AATK	protein_coding
MT	9950	C	T	222	10	hom	PL_H1.snp	ENSOARG00000000027	ND4L	protein_coding
MT	9996	C	T	173	6	hom	PL_H2.snp	ENSOARG00000000027	ND4L	protein_coding
MT	10002	C	T	222	12	hom	PL_H1.snp	ENSOARG00000000027	ND4L	protein_coding
MT	10094	G	A	222	13	hom	PL_H1.snp	ENSOARG00000000027	ND4L	protein_coding
JH922317.1	10103	G	C	83	3	hom	PL_H2.snp	ENSOARG00000001758	AATK	protein_coding
MT	10115	A	G	222	9	hom	PL_H1.snp	ENSOARG00000000027	ND4L	protein_coding
MT	10118	G	A	222;222	9;12	hom;hom	PL_H1.snp;PL_H2.snp	ENSOARG00000000027	ND4L	protein_coding
JH923925.1	10305	G	A	70	3	hom	PL_H1.snp	-	-	-
JH923737.1	10330	G	A	43.8	3	hom	PL_H3.snp	-	-	-
MT	10367	T	C	222	10	hom	PL_H1.snp	ENSOARG00000000028	ND4	protein_coding
MT	10423	T	C	222	15	hom	PL_H1.snp	ENSOARG00000000028	ND4	protein_coding
AMGL01122290.1	10460	C	G	110;137;195	4;5;7	hom;hom;hom	PL_H1.snp;PL_H2.snp;PL_H3.snp	ENSOARG00000000751		protein_coding
JH923925.1	10461	T	C	36	3	het	PL_H2.snp	-	-	-
AMGL01122290.1	10496	C	T	43.8;173	3;6	hom;hom	PL_H2.snp;PL_H3.snp	ENSOARG00000000751		protein_coding
AMGL01122290.1	10497	A	G	76;173	3;6	hom;hom	PL_H2.snp;PL_H3.snp	ENSOARG00000000751		protein_coding
AMGL01122290.1	10498	G	A	75;173	3;6	hom;hom	PL_H2.snp;PL_H3.snp	ENSOARG00000000751		protein_coding
MT	10510	C	T	222	19	hom	PL_H2.snp	ENSOARG00000000028	ND4	protein_coding
MT	10531	T	C	222	21	hom	PL_H1.snp	ENSOARG00000000028	ND4	protein_coding
MT	10549	A	G	222;222	20;14	hom;hom	PL_H1.snp;PL_H2.snp	ENSOARG00000000028	ND4	protein_coding
JH923925.1	10590	T	C	36	3	het	PL_H2.snp	-	-	-
JH923883.1	10718	T	C	70	3	hom	PL_H3.snp	-	-	-
JH923925.1	10727	G	A	70	3	hom	PL_H3.snp	-	-	-
JH923925.1	10729	G	A	70	3	hom	PL_H3.snp	-	-	-
JH923726.1	10756	A	G	64	3	hom	PL_H1.snp	-	-	-
MT	10783	C	T	222;222	14;17	hom;hom	PL_H1.snp;PL_H2.snp	ENSOARG00000000028	ND4	protein_coding
JH922317.1	10785	G	A	144	5	hom	PL_H3.snp	ENSOARG00000001758	AATK	protein_coding
JH923925.1	10810	G	A	70	3	hom	PL_H3.snp	-	-	-
JH923925.1	10828	A	G	70	3	hom	PL_H3.snp	-	-	-
MT	10852	G	A	222;222	31;36	hom;hom	PL_H1.snp;PL_H2.snp	ENSOARG00000000028	ND4	protein_coding
JH924784.1	10854	G	A	70	3	hom	PL_H3.snp	-	-	-
MT	10924	G	A	222	21	hom	PL_H1.snp	ENSOARG00000000028	ND4	protein_coding
MT	11023	G	A	222	11	hom	PL_H2.snp	ENSOARG00000000028	ND4	protein_coding
MT	11152	T	C	222	15	hom	PL_H1.snp	ENSOARG00000000028	ND4	protein_coding
JH922984.1	11235	A	G	33	3	het	PL_H1.snp	ENSOARG00000002909		protein_coding
MT	11317	A	G	222;222	11;10	hom;hom	PL_H1.snp;PL_H2.snp	ENSOARG00000000028	ND4	protein_coding
MT	11338	A	G	222	15	hom	PL_H1.snp	ENSOARG00000000028	ND4	protein_coding
MT	11392	T	C	222	26	hom	PL_H1.snp	ENSOARG00000000028	ND4	protein_coding
MT	11454	T	C	222	27	hom	PL_H1.snp	ENSOARG00000000028	ND4	protein_coding
MT	11482	T	C	222;222	23;22	hom;hom	PL_H1.snp;PL_H2.snp	ENSOARG00000000028	ND4	protein_coding
MT	11491	G	A	222;222	23;22	hom;hom	PL_H1.snp;PL_H2.snp	ENSOARG00000000028	ND4	protein_coding
AMGL01122290.1	11535	C	G	83	3	hom	PL_H3.snp	ENSOARG00000000751		protein_coding
JH921696.1	11733	G	A	70	3	hom	PL_H1.snp	-	-	-
JH921696.1	11738	C	A	70	3	hom	PL_H1.snp	-	-	-
JH921696.1	11740	T	G	70	3	hom	PL_H1.snp	-	-	-
JH923012.1	11748	C	G	80	3	hom	PL_H3.snp	-	-	-
JH921696.1	11761	G	A	70	3	hom	PL_H1.snp	-	-	-
MT	11783	C	T	39.1	3	het	PL_H2.snp	ENSOARG00000000032	ND5	protein_coding
MT	11938	T	C	222	22	hom	PL_H3.snp	ENSOARG00000000032	ND5	protein_coding
MT	12086	C	T	222	20	hom	PL_H1.snp	ENSOARG00000000032	ND5	protein_coding
MT	12197	A	G	222	39	hom	PL_H1.snp	ENSOARG00000000032	ND5	protein_coding
AMGL01122290.1	12247	A	G	170;152;195	6;6;7	hom;hom;hom	PL_H1.snp;PL_H2.snp;PL_H3.snp	ENSOARG00000000751		protein_coding
AMGL01122290.1	12264	A	C	118;187	4;7	hom;hom	PL_H1.snp;PL_H3.snp	ENSOARG00000000751		protein_coding
AMGL01122290.1	12266	G	C	118;195	4;7	hom;hom	PL_H1.snp;PL_H3.snp	ENSOARG00000000751		protein_coding
AMGL01122290.1	12279	A	C	72;144	4;5	hom;hom	PL_H2.snp;PL_H3.snp	ENSOARG00000000751		protein_coding
MT	12287	T	C	215;222	8;10	hom;hom	PL_H1.snp;PL_H2.snp	ENSOARG00000000032	ND5	protein_coding
MT	12326	T	C	195	7	hom	PL_H1.snp	ENSOARG00000000032	ND5	protein_coding
JH923837.1	12358	C	T	83;164	3;6	hom;hom	PL_H2.snp;PL_H3.snp	ENSOARG00000018658	GPRASP2	protein_coding
AMGL01122210.1	12392	C	T	118	4	hom	PL_H1.snp	ENSOARG00000001252		protein_coding
JH922699.1	12449	G	C	33;40	5;4	het;het	PL_H2.snp;PL_H3.snp	-	-	-
JH922699.1	12456	G	C	34	6	het	PL_H2.snp	-	-	-
JH922699.1	12470	C	G	28	8	het	PL_H2.snp	-	-	-
JH921926.1	12595	A	G	76;75;110	4;4;4	hom;hom;hom	PL_H1.snp;PL_H2.snp;PL_H3.snp	ENSOARG00000001629		protein_coding
JH921926.1	12610	T	G	211;222;222	15;17;16	het;hom;hom	PL_H1.snp;PL_H2.snp;PL_H3.snp	ENSOARG00000001629		protein_coding
JH922699.1	12735	C	T	141;90	8;9	hom;het	PL_H2.snp;PL_H3.snp	-	-	-
JH922699.1	12768	C	T	49;131	9;14	het;het	PL_H2.snp;PL_H3.snp	-	-	-
JH922699.1	12774	A	G	49;135	9;14	het;het	PL_H2.snp;PL_H3.snp	-	-	-
JH922699.1	12792	G	C	52;135	8;14	het;het	PL_H2.snp;PL_H3.snp	-	-	-
JH922699.1	12795	G	C	54;135	7;14	het;het	PL_H2.snp;PL_H3.snp	-	-	-
JH922699.1	12820	G	A	158;121;142	9;9;16	het;het;het	PL_H1.snp;PL_H2.snp;PL_H3.snp	-	-	-
JH921926.1	12839	C	G	18.1;113	10;13	het;het	PL_H2.snp;PL_H3.snp	ENSOARG00000001629		protein_coding
JH921926.1	12841	G	A	18.1;113	10;13	het;het	PL_H2.snp;PL_H3.snp	ENSOARG00000001629		protein_coding
JH922699.1	12841	G	C	175	8	hom	PL_H1.snp	-	-	-
MT	12887	T	C	222	11	hom	PL_H1.snp	ENSOARG00000000032	ND5	protein_coding
MT	13041	G	A	191	7	hom	PL_H3.snp	ENSOARG00000000032	ND5	protein_coding
JH923837.1	13081	T	C	43	3	het	PL_H2.snp	-	-	-
MT	13091	T	C	222	11	hom	PL_H1.snp	ENSOARG00000000032	ND5	protein_coding
MT	13097	G	A	222	19	hom	PL_H2.snp	ENSOARG00000000032	ND5	protein_coding
JH923837.1	13102	A	G	83	3	hom	PL_H2.snp	-	-	-
JH923726.1	13106	C	T	36	3	het	PL_H2.snp	-	-	-
MT	13151	C	T	131	5	hom	PL_H1.snp	ENSOARG00000000032	ND5	protein_coding
MT	13154	T	C	141	5	hom	PL_H1.snp	ENSOARG00000000032	ND5	protein_coding
MT	13172	T	C	127;222	5;10	hom;hom	PL_H1.snp;PL_H2.snp	ENSOARG00000000032	ND5	protein_coding
MT	13199	A	G	144;222;203	5;10;8	hom;hom;hom	PL_H1.snp;PL_H2.snp;PL_H3.snp	ENSOARG00000000032	ND5	protein_coding
MT	13361	G	A	84	4	hom	PL_H1.snp	ENSOARG00000000032	ND5	protein_coding
JH922279.1	13405	G	C	103	6	het	PL_H3.snp	-	-	-
MT	13436	T	C	169;222	7;18	hom;hom	PL_H1.snp;PL_H2.snp	ENSOARG00000000032	ND5	protein_coding
MT	13552	C	T	222	32	hom	PL_H1.snp	ENSOARG00000000032	ND5	protein_coding
MT	13576	C	T	222;222	24;34	hom;hom	PL_H1.snp;PL_H2.snp	ENSOARG00000000033	ND6	protein_coding
MT	13605	A	G	222	12	hom	PL_H1.snp	ENSOARG00000000033	ND6	protein_coding
MT	13675	G	A	173	6	hom	PL_H1.snp	ENSOARG00000000033	ND6	protein_coding
MT	13806	T	C	222	28	hom	PL_H1.snp	ENSOARG00000000033	ND6	protein_coding
MT	13810	C	T	222	28	hom	PL_H1.snp	ENSOARG00000000033	ND6	protein_coding
MT	13813	G	C	222;222;222	28;30;24	hom;hom;hom	PL_H1.snp;PL_H2.snp;PL_H3.snp	ENSOARG00000000033	ND6	protein_coding
MT	13837	T	C	222	30	hom	PL_H2.snp	ENSOARG00000000033	ND6	protein_coding
MT	13855	T	C	222;222	37;44	hom;hom	PL_H1.snp;PL_H2.snp	ENSOARG00000000033	ND6	protein_coding
JH922717.1	14018	G	C	31;56	6;11	het;het	PL_H1.snp;PL_H3.snp	ENSOARG00000002896		protein_coding
MT	14055	T	C	222;222;222	11;18;12	hom;hom;hom	PL_H1.snp;PL_H2.snp;PL_H3.snp	ENSOARG00000000033	ND6	protein_coding
JH922717.1	14071	A	G	54;62.1;115	7;5;12	het;het;het	PL_H1.snp;PL_H2.snp;PL_H3.snp	ENSOARG00000002896		protein_coding
JH921696.1	14187	G	A	80	5	het	PL_H2.snp	-	-	-
JH921696.1	14207	A	G	82	5	het	PL_H2.snp	-	-	-
JH921696.1	14234	T	C	59	4	het	PL_H2.snp	-	-	-
JH921696.1	14281	T	C	62	4	het	PL_H2.snp	-	-	-
MT	14365	T	C	222	46	hom	PL_H1.snp	ENSOARG00000000035	CYTB	protein_coding
JH922717.1	14374	C	A	10.4	8	het	PL_H3.snp	ENSOARG00000002896		protein_coding
JH922717.1	14375	A	G	22	9	het	PL_H3.snp	ENSOARG00000002896		protein_coding
MT	14486	C	T	222	50	hom	PL_H1.snp	ENSOARG00000000035	CYTB	protein_coding
JH922717.1	14547	G	A	109;74	5;5	hom;het	PL_H2.snp;PL_H3.snp	ENSOARG00000002896		protein_coding
MT	14551	T	C	222	25	hom	PL_H1.snp	ENSOARG00000000035	CYTB	protein_coding
MT	14554	T	C	222	25	hom	PL_H1.snp	ENSOARG00000000035	CYTB	protein_coding
JH922250.1	14620	T	G	83	3	hom	PL_H1.snp	-	-	-
JH922717.1	14627	C	A	49	8	het	PL_H2.snp	ENSOARG00000002896		protein_coding
JH922250.1	14628	T	C	83	3	hom	PL_H1.snp	-	-	-
MT	14634	A	G	222	39	hom	PL_H1.snp	ENSOARG00000000035	CYTB	protein_coding
MT	14653	G	A	222;222	37;37	hom;hom	PL_H1.snp;PL_H2.snp	ENSOARG00000000035	CYTB	protein_coding
JH922717.1	14667	T	C	48	5	het	PL_H2.snp	ENSOARG00000002896		protein_coding
JH922545.1	14761	T	C	118;144	4;5	hom;hom	PL_H1.snp;PL_H2.snp	ENSOARG00000001989		protein_coding
MT	14854	T	C	222	9	hom	PL_H1.snp	ENSOARG00000000035	CYTB	protein_coding
MT	14893	C	T	144	5	hom	PL_H1.snp	ENSOARG00000000035	CYTB	protein_coding
MT	14971	A	G	222	14	hom	PL_H1.snp	ENSOARG00000000035	CYTB	protein_coding
JH922545.1	14972	C	T	68	6	het	PL_H2.snp	ENSOARG00000001989		protein_coding
JH922393.1	15311	G	C	102	4	hom	PL_H1.snp	-	-	-
JH922545.1	15316	G	A	118	4	hom	PL_H2.snp	ENSOARG00000001989		protein_coding
JH922545.1	15321	G	A	118	4	hom	PL_H2.snp	ENSOARG00000001989		protein_coding
JH922545.1	15327	A	G	103	6	het	PL_H2.snp	ENSOARG00000001989		protein_coding
JH922393.1	15338	T	C	31	4	het	PL_H1.snp	-	-	-
JH922903.1	15350	C	T	36	3	het	PL_H1.snp	-	-	-
JH922545.1	15356	C	A	133;28;84.5	8;7;5	hom;het;hom	PL_H1.snp;PL_H2.snp;PL_H3.snp	ENSOARG00000001989		protein_coding
JH922545.1	15364	T	C	130;51;82.4	7;7;5	hom;het;het	PL_H1.snp;PL_H2.snp;PL_H3.snp	ENSOARG00000001989		protein_coding
JH922717.1	15366	C	T	83	3	hom	PL_H2.snp	ENSOARG00000002896		protein_coding
JH922903.1	15388	G	T	36	3	het	PL_H1.snp	-	-	-
JH922903.1	15391	G	A	36	3	het	PL_H1.snp	-	-	-
JH922903.1	15457	A	T	36	3	het	PL_H1.snp	-	-	-
MT	15459	C	T	222	36	hom	PL_H2.snp	-	-	-
JH922903.1	15462	G	A	36	3	het	PL_H1.snp	-	-	-
MT	15484	G	A	222	49	hom	PL_H2.snp	-	-	-
MT	15547	G	A	222	44	hom	PL_H2.snp	-	-	-
JH922717.1	15580	T	C	159	12	het	PL_H2.snp	ENSOARG00000002896		protein_coding
MT	15583	C	T	222;222	25;29	hom;hom	PL_H1.snp;PL_H2.snp	-	-	-
MT	15597	T	C	222;222	25;27	hom;hom	PL_H1.snp;PL_H2.snp	-	-	-
MT	15607	T	C	222	13	hom	PL_H1.snp	-	-	-
JH922717.1	15610	C	T	119;33	11;4	het;het	PL_H2.snp;PL_H3.snp	ENSOARG00000002896		protein_coding
JH922717.1	15618	A	T	147;30	10;4	het;het	PL_H2.snp;PL_H3.snp	ENSOARG00000002896		protein_coding
MT	15622	T	C	222	15	hom	PL_H2.snp	-	-	-
MT	15629	T	C	114	4	hom	PL_H1.snp	-	-	-
JH922717.1	15635	C	A	113	10	het	PL_H2.snp	ENSOARG00000002896		protein_coding
JH922717.1	15645	G	T	16.1	11	het	PL_H2.snp	ENSOARG00000002896		protein_coding
JH922717.1	15647	T	G	13.2	11	het	PL_H2.snp	ENSOARG00000002896		protein_coding
JH922717.1	15648	C	A	13.2	11	het	PL_H2.snp	ENSOARG00000002896		protein_coding
JH922717.1	15675	T	C	44	6	het	PL_H2.snp	ENSOARG00000002896		protein_coding
MT	15678	A	G	160	12	het	PL_H3.snp	-	-	-
MT	15721	T	C	222	13	hom	PL_H3.snp	-	-	-
MT	15828	A	G	225	17	het	PL_H3.snp	-	-	-
JH922717.1	15864	T	C	105	6	het	PL_H2.snp	ENSOARG00000002896		protein_coding
JH922717.1	15865	G	C	118	4	hom	PL_H2.snp	ENSOARG00000002896		protein_coding
JH922717.1	15872	A	C	102	4	hom	PL_H2.snp	ENSOARG00000002896		protein_coding
MT	15903	A	G	203	12	hom	PL_H3.snp	-	-	-
MT	15933	C	T	142	6	hom	PL_H3.snp	-	-	-
JH922545.1	16013	C	T	10.4	13	het	PL_H2.snp	ENSOARG00000001989		protein_coding
JH922545.1	16143	T	G	22	4	het	PL_H3.snp	ENSOARG00000001989		protein_coding
MT	16149	T	C	40	4	het	PL_H1.snp	-	-	-
JH922545.1	16151	A	G	22	4	het	PL_H3.snp	ENSOARG00000001989		protein_coding
MT	16156	C	T	40	4	het	PL_H1.snp	-	-	-
MT	16209	C	T	222;222	24;24	hom;hom	PL_H1.snp;PL_H2.snp	-	-	-
MT	16217	C	T	222;222	25;25	hom;hom	PL_H1.snp;PL_H2.snp	-	-	-
MT	16546	C	T	170	6	hom	PL_H1.snp	-	-	-
MT	16602	C	T	118	4	hom	PL_H1.snp	-	-	-
JH923226.1	16756	C	T	118	4	hom	PL_H1.snp	-	-	-
JH923226.1	16760	G	T	118	4	hom	PL_H1.snp	-	-	-
JH923226.1	16764	G	T	118	4	hom	PL_H1.snp	-	-	-
JH922317.1	17236	A	G	101;110	4;4	hom;hom	PL_H1.snp;PL_H3.snp	ENSOARG00000001758	AATK	protein_coding
JH921894.1	17253	G	A	40	4	het	PL_H1.snp	ENSOARG00000000296	ENTPD2	protein_coding
JH923701.1	17745	A	G	70	3	hom	PL_H1.snp	-	-	-
JH923697.1	17869	A	T	52	8	het	PL_H2.snp	-	-	-
JH923701.1	17940	A	G	111	5	hom	PL_H1.snp	-	-	-
JH923697.1	17986	A	T	57	6	het	PL_H1.snp	-	-	-
JH923837.1	18084	C	T	76	3	hom	PL_H1.snp	-	-	-
JH923697.1	18133	C	T	75	16	het	PL_H1.snp	-	-	-
JH923697.1	18456	G	A	25;55	7;11	het;het	PL_H2.snp;PL_H3.snp	-	-	-
JH923697.1	18703	G	A	66	10	het	PL_H1.snp	-	-	-
JH923697.1	18775	G	A	57;49	6;9	het;het	PL_H2.snp;PL_H3.snp	-	-	-
JH923697.1	18789	T	A	45	9	het	PL_H1.snp	-	-	-
JH923697.1	18882	C	T	59	5	het	PL_H1.snp	-	-	-
JH923697.1	18899	T	C	33	4	het	PL_H1.snp	-	-	-
JH923697.1	18944	G	C	55	4	het	PL_H1.snp	-	-	-
JH923697.1	18971	C	T	59	6	het	PL_H1.snp	-	-	-
JH923697.1	18993	G	A	57;57	6;6	het;het	PL_H2.snp;PL_H3.snp	-	-	-
JH923697.1	19022	G	A	78	8	het	PL_H1.snp	-	-	-
JH922656.1	19042	A	G	83	3	hom	PL_H3.snp	ENSOARG00000002493		protein_coding
JH923697.1	19050	A	C	96;78;62	8;7;4	het;het;het	PL_H1.snp;PL_H2.snp;PL_H3.snp	-	-	-
JH923697.1	19067	T	A	73	7	het	PL_H1.snp	-	-	-
JH923697.1	19083	C	A	94	10	het	PL_H1.snp	-	-	-
JH923697.1	19097	G	A	105	11	het	PL_H1.snp	-	-	-
JH923697.1	19171	A	G	112	10	het	PL_H1.snp	-	-	-
JH923697.1	19187	T	G	100	10	het	PL_H1.snp	-	-	-
JH921973.1	19222	G	T	144	9	hom	PL_H1.snp	-	-	-
JH921973.1	19259	T	G	126	10	het	PL_H1.snp	-	-	-
JH923697.1	19461	A	G	59	4	het	PL_H1.snp	-	-	-
JH923701.1	19781	G	A	61	3	hom	PL_H1.snp	-	-	-
JH923701.1	19873	A	G	70	3	hom	PL_H1.snp	-	-	-
JH923697.1	19887	G	T	115	12	het	PL_H1.snp	-	-	-
JH921973.1	20066	C	G	33	4	het	PL_H2.snp	-	-	-
JH921973.1	20074	G	T	33	4	het	PL_H2.snp	-	-	-
JH921973.1	20103	T	C	129;124	10;6	het;hom	PL_H1.snp;PL_H3.snp	-	-	-
JH921973.1	20103	T	C,G	100	8	hom	PL_H2.snp	-	-	-
JH921973.1	20124	A	G	19.1	9	het	PL_H2.snp	-	-	-
JH921973.1	20180	A	C	76	7	het	PL_H2.snp	-	-	-
JH923701.1	20331	A	G	84.5	4	hom	PL_H1.snp	-	-	-
JH921973.1	20670	A	G	156;53	9;4	hom;hom	PL_H1.snp;PL_H3.snp	-	-	-
JH921973.1	20772	G	A	22	8	het	PL_H2.snp	-	-	-
JH921973.1	20777	C	T	28	6	het	PL_H1.snp	-	-	-
JH921973.1	20780	C	G	24	6	het	PL_H1.snp	-	-	-
JH921973.1	20782	C	T	24	6	het	PL_H1.snp	-	-	-
JH921973.1	20883	C	G	80	6	het	PL_H2.snp	-	-	-
JH922420.1	20911	A	G	142	5	hom	PL_H2.snp	-	-	-
JH922317.1	21088	G	A	31	5	het	PL_H3.snp	ENSOARG00000001758	AATK	protein_coding
JH923697.1	21091	T	C	21	3	het	PL_H1.snp	-	-	-
JH922420.1	21137	C	T	74	4	het	PL_H2.snp	-	-	-
JH923697.1	22062	G	C	90.5;90.5;70	4;4;3	hom;hom;hom	PL_H1.snp;PL_H2.snp;PL_H3.snp	-	-	-
JH922921.1	22156	A	T	144	5	hom	PL_H2.snp	-	-	-
JH923697.1	22218	G	A	61	3	hom	PL_H2.snp	-	-	-
JH922921.1	22221	C	T	105;144	5;5	het;hom	PL_H1.snp;PL_H2.snp	-	-	-
JH922921.1	22578	C	G	118	4	hom	PL_H2.snp	-	-	-
JH923697.1	22759	C	T	92.5	4	hom	PL_H3.snp	-	-	-
JH923697.1	22803	A	G	87.5;81.5	4;4	hom;hom	PL_H2.snp;PL_H3.snp	-	-	-
JH923697.1	22806	C	T	75.5	4	hom	PL_H3.snp	-	-	-
JH923697.1	22807	A	G	87.5;68	4;4	hom;hom	PL_H2.snp;PL_H3.snp	-	-	-
JH922420.1	23113	C	G	54	6	het	PL_H1.snp	-	-	-
JH922420.1	23144	T	C	76	8	het	PL_H1.snp	-	-	-
JH922420.1	23145	G	A	78	8	het	PL_H1.snp	-	-	-
JH922420.1	23305	A	G	64	3	hom	PL_H3.snp	-	-	-
JH922420.1	23316	A	G	41	3	hom	PL_H3.snp	-	-	-
JH922886.1	23385	G	T	33	5	het	PL_H1.snp	ENSOARG00000001387		protein_coding
JH922886.1	23565	T	C	70	3	hom	PL_H3.snp	ENSOARG00000001387		protein_coding
JH922420.1	23621	A	G	83	4	hom	PL_H3.snp	-	-	-
JH923289.1	23903	G	A	24	6	het	PL_H3.snp	-	-	-
JH923289.1	23906	C	G	28	6	het	PL_H3.snp	-	-	-
JH923289.1	23913	C	G	28	6	het	PL_H3.snp	-	-	-
JH923289.1	24103	T	C	36	3	het	PL_H2.snp	ENSOARG00000025196		protein_coding
JH923289.1	24109	G	T	70	3	hom	PL_H2.snp	ENSOARG00000025196		protein_coding
JH924895.1	24393	T	C	36	4	het	PL_H3.snp	-	-	-
JH922420.1	24915	T	C	68	3	hom	PL_H3.snp	-	-	-
JH922363.1	25587	G	A	173	6	hom	PL_H3.snp	ENSOARG00000002230		protein_coding
JH922936.1	27960	G	A	34	3	het	PL_H3.snp	ENSOARG00000002083		protein_coding
JH922936.1	27965	G	T	34	3	het	PL_H3.snp	ENSOARG00000002083		protein_coding
JH922936.1	27989	A	T	84	3	hom	PL_H3.snp	ENSOARG00000002083		protein_coding
JH921894.1	28050	C	T	30	6	het	PL_H2.snp	ENSOARG00000000311		protein_coding
JH921894.1	28500	T	C	83	3	hom	PL_H1.snp	-	-	-
JH922936.1	28521	C	G	16.1	11	het	PL_H1.snp	ENSOARG00000002083		protein_coding
JH922936.1	28535	A	T	10.4	16	het	PL_H1.snp	ENSOARG00000002083		protein_coding
JH922936.1	28548	G	A	32	18	het	PL_H1.snp	ENSOARG00000002083		protein_coding
JH922936.1	28618	T	G	23;4.77	23;18	het;het	PL_H2.snp;PL_H3.snp	ENSOARG00000002083		protein_coding
JH922936.1	28632	G	A	46;47	25;19	het;het	PL_H2.snp;PL_H3.snp	ENSOARG00000002083		protein_coding
JH922936.1	28637	G	T	70;104;53	19;24;17	het;het;het	PL_H1.snp;PL_H2.snp;PL_H3.snp	ENSOARG00000002083		protein_coding
JH922936.1	28693	C	A	10.4	14	het	PL_H1.snp	ENSOARG00000002083		protein_coding
JH922936.1	28840	A	T	19.1	8	het	PL_H2.snp	ENSOARG00000002083		protein_coding
JH922936.1	28870	T	G	28;31.8	7;3	het;hom	PL_H2.snp;PL_H3.snp	ENSOARG00000002083		protein_coding
JH922936.1	29159	G	C	37;36	5;4	het;het	PL_H1.snp;PL_H3.snp	ENSOARG00000002083		protein_coding
JH922936.1	29220	A	G	33	3	het	PL_H1.snp	ENSOARG00000002083		protein_coding
JH922936.1	29344	T	A	73	7	het	PL_H1.snp	ENSOARG00000002083		protein_coding
JH922936.1	29348	G	C	43	3	het	PL_H3.snp	ENSOARG00000002083		protein_coding
JH922936.1	29374	G	T	59	7	het	PL_H1.snp	ENSOARG00000002083		protein_coding
JH922630.1	32093	G	C	64	3	hom	PL_H1.snp	-	-	-
JH922630.1	32927	C	T	173	6	hom	PL_H3.snp	-	-	-
JH921663.1	33262	G	A	34	6	het	PL_H2.snp	ENSOARG00000001215	PRKAR1B	protein_coding
JH921894.1	37521	C	T	59	9	het	PL_H1.snp	-	-	-
JH921894.1	37522	A	G	71	9	het	PL_H1.snp	-	-	-
JH921883.1	37779	T	C	70	3	hom	PL_H2.snp	-	-	-
JH921656.1	38113	C	T	114	4	hom	PL_H1.snp	ENSOARG00000001546	NAA10	protein_coding
JH921883.1	39607	A	G	33	4	het	PL_H2.snp	-	-	-
JH923306.1	40283	T	C	83	3	hom	PL_H2.snp	ENSOARG00000019947		protein_coding
JH921656.1	40463	C	T	76	3	hom	PL_H2.snp	ENSOARG00000001546	NAA10	protein_coding
JH922903.1	42268	A	T	36	3	het	PL_H1.snp	-	-	-
JH921894.1	43280	G	A	25	6	het	PL_H2.snp	ENSOARG00000000338	ABCA2	protein_coding
JH921894.1	43359	C	T	96.5	4	hom	PL_H1.snp	ENSOARG00000000338	ABCA2	protein_coding
JH921894.1	43404	G	A	111	4	hom	PL_H1.snp	ENSOARG00000000338	ABCA2	protein_coding
JH921894.1	46366	G	A	114	4	hom	PL_H1.snp	ENSOARG00000000338	ABCA2	protein_coding
JH922477.1	53462	T	C	111	4	hom	PL_H3.snp	-	-	-
JH921894.1	53522	C	A	118	4	hom	PL_H1.snp	ENSOARG00000000338	ABCA2	protein_coding
JH921894.1	53540	G	T	110	4	hom	PL_H1.snp	ENSOARG00000000338	ABCA2	protein_coding
JH921894.1	53544	G	T	102	4	hom	PL_H1.snp	ENSOARG00000000338	ABCA2	protein_coding
JH922959.1	58586	C	T	118	4	hom	PL_H1.snp	ENSOARG00000000706		protein_coding
X	608951	G	A	40	4	het	PL_H2.snp	-	-	-
X	611516	T	C	118;222;165	4;16;6	hom;hom;hom	PL_H1.snp;PL_H2.snp;PL_H3.snp	-	-	-
X	636240	C	T	24;68	8;4	het;hom	PL_H2.snp;PL_H3.snp	ENSOARG00000007783	ASMTL	protein_coding
X	636305	G	C	33	4	het	PL_H1.snp	ENSOARG00000007783	ASMTL	protein_coding
X	636321	A	G	33;84	4;3	het;hom	PL_H1.snp;PL_H2.snp	ENSOARG00000007783	ASMTL	protein_coding
X	636347	G	C	23	5	het	PL_H1.snp	ENSOARG00000007783	ASMTL	protein_coding
X	636588	A	T	92.5	4	hom	PL_H2.snp	ENSOARG00000007783	ASMTL	protein_coding
X	656516	A	G	70	3	hom	PL_H2.snp	ENSOARG00000007896		protein_coding
X	656667	C	T	33	4	het	PL_H2.snp	ENSOARG00000007896		protein_coding
X	656674	C	T	87.5	4	hom	PL_H3.snp	ENSOARG00000007896		protein_coding
X	656753	C	T	74.5	4	hom	PL_H3.snp	ENSOARG00000007896		protein_coding
X	982882	C	T	40	4	het	PL_H2.snp	-	-	-
X	982941	T	C	40	4	het	PL_H2.snp	-	-	-
X	982952	T	C	40	4	het	PL_H2.snp	-	-	-
X	982956	T	C	40	4	het	PL_H2.snp	-	-	-
X	1014690	A	G	70	3	hom	PL_H3.snp	ENSOARG00000008073	DHRSX	protein_coding
X	1150601	T	G	70	3	hom	PL_H3.snp	-	-	-
X	1228376	T	C	83	3	hom	PL_H3.snp	-	-	-
X	1229254	G	A	40	4	het	PL_H2.snp	-	-	-
X	1229280	G	A	40	4	het	PL_H2.snp	-	-	-
X	1229361	C	A	40	4	het	PL_H2.snp	-	-	-
X	1255769	C	A	76	3	hom	PL_H1.snp	ENSOARG00000008241		protein_coding
X	1256191	T	C	114	4	hom	PL_H2.snp	ENSOARG00000008241		protein_coding
X	1555052	G	A	43	3	het	PL_H1.snp	-	-	-
X	2045043	G	A	105	4	hom	PL_H3.snp	-	-	-
X	2052764	T	G	163	6	hom	PL_H3.snp	-	-	-
X	2093791	T	G	114	4	hom	PL_H1.snp	-	-	-
X	3707074	G	A	80	3	hom	PL_H3.snp	ENSOARG00000009380		protein_coding
X	3707075	C	A	83	3	hom	PL_H3.snp	ENSOARG00000009380		protein_coding
X	3730661	T	C	76	3	hom	PL_H3.snp	ENSOARG00000009380		protein_coding
X	3738118	G	A	103	6	hom	PL_H3.snp	ENSOARG00000009380		protein_coding
X	3738164	C	A	114	7	hom	PL_H3.snp	ENSOARG00000009380		protein_coding
X	3738577	C	G	109	6	hom	PL_H3.snp	ENSOARG00000009380		protein_coding
X	4516813	C	G	70	3	hom	PL_H3.snp	-	-	-
X	4942259	T	G	46.8	3	hom	PL_H2.snp	-	-	-
X	4942266	T	G	80	3	hom	PL_H2.snp	-	-	-
X	4942270	C	T	46.8	3	hom	PL_H2.snp	-	-	-
X	4943904	T	C	50.8	3	hom	PL_H2.snp	-	-	-
X	5236405	C	T	80	6	het	PL_H1.snp	ENSOARG00000009603	PNPLA4	protein_coding
X	5325885	G	C	76	3	hom	PL_H3.snp	ENSOARG00000025343		lincRNA
X	5327087	C	T	222	19	hom	PL_H1.snp	ENSOARG00000025343		lincRNA
X	5327231	C	A	84.5;182	4;7	hom;hom	PL_H1.snp;PL_H3.snp	ENSOARG00000025343		lincRNA
X	5332932	A	G	142;61;171	9;4;14	hom;hom;hom	PL_H1.snp;PL_H2.snp;PL_H3.snp	ENSOARG00000025343		lincRNA
X	5364197	A	G	111	4	hom	PL_H1.snp	ENSOARG00000025343		lincRNA
X	5364200	T	C	111	4	hom	PL_H1.snp	ENSOARG00000025343		lincRNA
X	5364201	G	A	111	4	hom	PL_H1.snp	ENSOARG00000025343		lincRNA
X	5364208	G	A	111	4	hom	PL_H1.snp	ENSOARG00000025343		lincRNA
X	5546382	G	A	68	3	hom	PL_H1.snp	-	-	-
X	5716638	A	G	118	4	hom	PL_H1.snp	-	-	-
X	5718006	A	G	28	8	het	PL_H3.snp	-	-	-
X	5718142	A	C	40	4	het	PL_H1.snp	-	-	-
X	6622764	C	T	83	3	hom	PL_H3.snp	-	-	-
X	7068604	A	T	29	5	het	PL_H1.snp	-	-	-
X	7068931	A	G	16.1	10	het	PL_H3.snp	-	-	-
X	7068953	C	A	5.46	15	het	PL_H1.snp	-	-	-
X	7069113	G	A	83;92;108	20;10;18	het;het;het	PL_H1.snp;PL_H2.snp;PL_H3.snp	-	-	-
X	7069440	A	C	145	5	hom	PL_H3.snp	-	-	-
X	7069497	A	G	19.1	9	het	PL_H3.snp	-	-	-
X	7069505	A	T	10.4	12	het	PL_H3.snp	-	-	-
X	7069602	A	G	20	21	het	PL_H3.snp	-	-	-
X	7069773	T	G	19.1	9	het	PL_H1.snp	-	-	-
X	7069815	G	A	54;95	7;8	het;het	PL_H1.snp;PL_H3.snp	-	-	-
X	7069821	C	T	38	7	het	PL_H1.snp	-	-	-
X	7070804	G	A	16.1	5	het	PL_H1.snp	-	-	-
X	7070826	A	C	82	5	het	PL_H1.snp	-	-	-
X	7076853	G	T	55	3	hom	PL_H3.snp	-	-	-
X	7076877	C	T	64	3	hom	PL_H3.snp	-	-	-
X	7077037	T	A	70	3	hom	PL_H3.snp	-	-	-
X	7080383	A	G	68	3	hom	PL_H3.snp	-	-	-
X	7080391	T	C	68	3	hom	PL_H3.snp	-	-	-
X	7080412	G	T	70	3	hom	PL_H3.snp	-	-	-
X	7080434	T	G	92.5	4	hom	PL_H3.snp	-	-	-
X	7080474	A	G	118	8	het	PL_H3.snp	-	-	-
X	7080562	G	T	80	5	het	PL_H3.snp	-	-	-
X	7080586	C	T	65	5	het	PL_H3.snp	-	-	-
X	7144677	G	T	31	4	het	PL_H3.snp	-	-	-
X	7146804	C	A	40	4	het	PL_H2.snp	-	-	-
X	7183745	C	T	108	4	hom	PL_H1.snp	ENSOARG00000010254	CLCN4	protein_coding
X	7617609	A	G	70;68	4;3	hom;hom	PL_H2.snp;PL_H3.snp	-	-	-
X	7624867	A	G	80;70	6;3	het;hom	PL_H2.snp;PL_H3.snp	-	-	-
X	8713806	C	T	84	3	hom	PL_H1.snp	ENSOARG00000010821	ARHGAP6	protein_coding
X	8918911	T	G	118	4	hom	PL_H1.snp	ENSOARG00000010821	ARHGAP6	protein_coding
X	10176064	A	G	70	3	hom	PL_H1.snp	ENSOARG00000011156	FRMPD4	protein_coding
X	10176082	C	A	68	3	hom	PL_H1.snp	ENSOARG00000011156	FRMPD4	protein_coding
X	10176104	T	C	68	3	hom	PL_H1.snp	ENSOARG00000011156	FRMPD4	protein_coding
X	10189840	A	C	70	3	hom	PL_H1.snp	ENSOARG00000011156	FRMPD4	protein_coding
X	10190178	G	A	29	3	het	PL_H3.snp	ENSOARG00000011156	FRMPD4	protein_coding
X	11227922	C	T	25	9	het	PL_H3.snp	-	-	-
X	11229292	A	G	188	16	het	PL_H1.snp	-	-	-
X	11229816	T	C	3.54	6	het	PL_H3.snp	-	-	-
X	11230921	G	A	173	6	hom	PL_H1.snp	ENSOARG00000011595	GPM6B	protein_coding
X	11237005	G	A	222;222;68	12;10;3	hom;hom;hom	PL_H1.snp;PL_H2.snp;PL_H3.snp	ENSOARG00000011595	GPM6B	protein_coding
X	11323781	T	C	83	3	hom	PL_H1.snp	-	-	-
X	11323832	A	C	83	3	hom	PL_H1.snp	-	-	-
X	11324214	T	C	83	3	hom	PL_H3.snp	-	-	-
X	11342467	C	T	72	3	hom	PL_H3.snp	-	-	-
X	11351712	G	A	102	4	hom	PL_H2.snp	-	-	-
X	11358099	T	C	83	3	hom	PL_H1.snp	-	-	-
X	11427560	G	A	68;68	3;4	hom;hom	PL_H1.snp;PL_H3.snp	-	-	-
X	11437606	C	T	70	3	hom	PL_H1.snp	-	-	-
X	11437652	C	T	70	3	hom	PL_H1.snp	-	-	-
X	13082493	C	T	82	5	het	PL_H1.snp	ENSOARG00000012644		protein_coding
X	13082646	A	C	70	4	hom	PL_H1.snp	ENSOARG00000012644		protein_coding
X	13082688	C	T	122;135	6;7	hom;hom	PL_H2.snp;PL_H3.snp	ENSOARG00000012644		protein_coding
X	13082704	T	C	111;138	5;7	hom;hom	PL_H2.snp;PL_H3.snp	ENSOARG00000012644		protein_coding
X	13088450	T	C	48;57	3;3	hom;hom	PL_H2.snp;PL_H3.snp	ENSOARG00000012644		protein_coding
X	13088533	C	T	43.8	4	hom	PL_H3.snp	ENSOARG00000012644		protein_coding
X	13088816	T	A	70	3	hom	PL_H2.snp	ENSOARG00000012644		protein_coding
X	13088829	A	G	70	3	hom	PL_H2.snp	ENSOARG00000012644		protein_coding
X	13088925	C	T	70	3	hom	PL_H3.snp	ENSOARG00000012644		protein_coding
X	13089104	T	C	61	3	hom	PL_H3.snp	ENSOARG00000012644		protein_coding
X	13105142	A	G	119	8	hom	PL_H2.snp	-	-	-
X	13120207	C	T	118;186;190	24;21;26	het;hom;hom	PL_H1.snp;PL_H2.snp;PL_H3.snp	-	-	-
X	13128170	G	T	125;220;181	13;16;15	het;hom;hom	PL_H1.snp;PL_H2.snp;PL_H3.snp	-	-	-
X	13128266	T	C	207;87.3	11;6	hom;hom	PL_H2.snp;PL_H3.snp	-	-	-
X	13128285	A	G	21	9	het	PL_H2.snp	-	-	-
X	13136282	G	A	90.5	4	hom	PL_H2.snp	-	-	-
X	13136477	T	C	62	4	het	PL_H1.snp	-	-	-
X	13138687	T	C	36	3	het	PL_H2.snp	-	-	-
X	13138853	A	C	75.5	4	hom	PL_H1.snp	-	-	-
X	13138902	T	C	81.5	4	hom	PL_H1.snp	-	-	-
X	13139148	T	C	62	4	het	PL_H3.snp	-	-	-
X	13139157	C	T	62	4	het	PL_H3.snp	-	-	-
X	13139158	G	T	62	4	het	PL_H3.snp	-	-	-
X	13139391	C	T	92.5	4	hom	PL_H2.snp	-	-	-
X	13139396	C	T	92.5	4	hom	PL_H2.snp	-	-	-
X	13139397	C	G	92.5	4	hom	PL_H2.snp	-	-	-
X	13146878	A	G	173;194	13;34	hom;hom	PL_H2.snp;PL_H3.snp	ENSOARG00000012651		protein_coding
X	13150536	C	T	90.5	5	hom	PL_H2.snp	-	-	-
X	13150562	C	A	78.5	4	hom	PL_H2.snp	-	-	-
X	13151849	G	T	84	3	hom	PL_H3.snp	-	-	-
X	13152317	A	T	104	5	hom	PL_H3.snp	-	-	-
X	13152331	T	C	90.5	4	hom	PL_H3.snp	-	-	-
X	13158412	T	C	31	5	het	PL_H2.snp	-	-	-
X	13158534	C	A	57	3	hom	PL_H3.snp	-	-	-
X	13160438	A	T	90.5	4	hom	PL_H3.snp	-	-	-
X	13160452	T	C	92.5	4	hom	PL_H3.snp	-	-	-
X	13160847	T	C	57	4	hom	PL_H2.snp	-	-	-
X	13166835	T	C	68	3	hom	PL_H3.snp	-	-	-
X	13166873	C	T	47	7	het	PL_H1.snp	-	-	-
X	13166918	C	T	64	3	hom	PL_H3.snp	-	-	-
X	13178357	A	G	70	3	hom	PL_H2.snp	-	-	-
X	13219601	A	G	36	3	het	PL_H1.snp	ENSOARG00000012701	CA5B	protein_coding
X	13219711	T	C	133;188	25;42	het;het	PL_H1.snp;PL_H2.snp	ENSOARG00000012701	CA5B	protein_coding
X	13219724	A	G	110;152;78	15;31;30	het;het;het	PL_H1.snp;PL_H2.snp;PL_H3.snp	ENSOARG00000012701	CA5B	protein_coding
X	13219759	G	T	52	14	het	PL_H1.snp	ENSOARG00000012701	CA5B	protein_coding
X	13219765	G	A	61	14	het	PL_H1.snp	ENSOARG00000012701	CA5B	protein_coding
X	13219830	C	T	92.5;78.5;141	5;4;8	hom;hom;hom	PL_H1.snp;PL_H2.snp;PL_H3.snp	ENSOARG00000012701	CA5B	protein_coding
X	13219860	C	T	118	6	hom	PL_H3.snp	ENSOARG00000012701	CA5B	protein_coding
X	13230581	A	G	79.5	4	hom	PL_H3.snp	-	-	-
X	13259648	G	A	144	5	hom	PL_H2.snp	-	-	-
X	13270046	C	T	83	3	hom	PL_H3.snp	ENSOARG00000012817	AP1S2	protein_coding
X	13275254	C	T	83	3	hom	PL_H1.snp	ENSOARG00000012817	AP1S2	protein_coding
X	13275255	C	T	83	3	hom	PL_H1.snp	ENSOARG00000012817	AP1S2	protein_coding
X	14209488	A	G	54;21	7;12	het;het	PL_H2.snp;PL_H3.snp	-	-	-
X	14209514	C	T	139;49	12;9	het;het	PL_H1.snp;PL_H2.snp	-	-	-
X	14209553	A	G	52	8	het	PL_H2.snp	-	-	-
X	14209578	A	G	83	9	het	PL_H2.snp	-	-	-
X	14209644	G	A	136	11	het	PL_H1.snp	-	-	-
X	14209705	T	C	105	8	het	PL_H2.snp	-	-	-
X	14209713	A	G	119;80	10;6	het;het	PL_H1.snp;PL_H2.snp	-	-	-
X	14211049	G	A	112	15	het	PL_H2.snp	-	-	-
X	14211134	A	G	6.98	23	het	PL_H2.snp	-	-	-
X	14214114	T	G	83	3	hom	PL_H2.snp	-	-	-
X	14389994	G	A	152;56	26;14	het;het	PL_H1.snp;PL_H2.snp	-	-	-
X	14390122	A	G	27;78	13;16	het;het	PL_H2.snp;PL_H3.snp	-	-	-
X	14390123	A	G	41	16	het	PL_H3.snp	-	-	-
X	14390126	A	G	44	6	het	PL_H3.snp	-	-	-
X	14392524	C	T	64;70;156	3;3;9	hom;hom;hom	PL_H1.snp;PL_H2.snp;PL_H3.snp	-	-	-
X	14392561	A	G	10.4	12	het	PL_H2.snp	-	-	-
X	14392581	A	G	10.4	13	het	PL_H2.snp	-	-	-
X	14392647	G	A	130	22	het	PL_H2.snp	-	-	-
X	14392732	A	G	16.1	11	het	PL_H2.snp	-	-	-
X	14489830	T	C	111	4	hom	PL_H1.snp	ENSOARG00000013320	REPS2	protein_coding
X	14557090	C	T	70	3	hom	PL_H1.snp	ENSOARG00000013320	REPS2	protein_coding
X	14564885	C	T	46	5	het	PL_H1.snp	ENSOARG00000013320	REPS2	protein_coding
X	14633506	C	T	70	3	hom	PL_H3.snp	ENSOARG00000013320	REPS2	protein_coding
X	14964777	C	T	83	3	hom	PL_H1.snp	-	-	-
X	14964858	C	T	80	3	hom	PL_H1.snp	-	-	-
X	15209994	A	T	83	3	hom	PL_H1.snp	-	-	-
X	16098665	A	G	41	4	het	PL_H2.snp	ENSOARG00000013760	CDKL5	protein_coding
X	16837378	A	G	118;37	4;5	hom;het	PL_H2.snp;PL_H3.snp	-	-	-
X	16837932	C	T	40	4	het	PL_H3.snp	-	-	-
X	17012227	A	G	83	3	hom	PL_H3.snp	ENSOARG00000015058	SH3KBP1	protein_coding
X	17012237	T	A	83	3	hom	PL_H3.snp	ENSOARG00000015058	SH3KBP1	protein_coding
X	17056358	A	G	118	4	hom	PL_H3.snp	ENSOARG00000015058	SH3KBP1	protein_coding
X	17539461	T	G	37	5	het	PL_H1.snp	ENSOARG00000015373	EIF1AX	protein_coding
X	17540415	C	T	71	5	het	PL_H1.snp	ENSOARG00000015373	EIF1AX	protein_coding
X	18374696	C	T	36	3	het	PL_H1.snp	-	-	-
X	18374702	G	T	68	3	hom	PL_H1.snp	-	-	-
X	18374718	A	G	70	3	hom	PL_H1.snp	-	-	-
X	18779727	A	G	84	3	hom	PL_H1.snp	ENSOARG00000015815	CNKSR2	protein_coding
X	19685085	T	C	142	8	hom	PL_H3.snp	-	-	-
X	19685164	C	T	148	8	hom	PL_H3.snp	-	-	-
X	19767376	G	C	70	3	hom	PL_H3.snp	-	-	-
X	19767397	A	T	141	8	hom	PL_H3.snp	-	-	-
X	19767398	T	G	147	8	hom	PL_H3.snp	-	-	-
X	19767424	C	T	121	8	hom	PL_H3.snp	-	-	-
X	20896639	T	C	68	3	hom	PL_H1.snp	-	-	-
X	20963140	T	C	57	5	het	PL_H1.snp	-	-	-
X	21212584	G	C	111	5	hom	PL_H1.snp	ENSOARG00000016887	APOO	protein_coding
X	21268656	A	G	80	3	hom	PL_H2.snp	ENSOARG00000016938	CXorf58	protein_coding
X	21268685	A	G	80	3	hom	PL_H2.snp	ENSOARG00000016938	CXorf58	protein_coding
X	21268718	A	G	68	3	hom	PL_H2.snp	ENSOARG00000016938	CXorf58	protein_coding
X	21331625	C	T	76	3	hom	PL_H2.snp	-	-	-
X	21361948	C	A	101	4	hom	PL_H3.snp	-	-	-
X	21384805	A	C	127	5	hom	PL_H1.snp	ENSOARG00000017033		protein_coding
X	21404502	C	T	40	4	het	PL_H2.snp	-	-	-
X	21405001	T	C	114	4	hom	PL_H3.snp	-	-	-
X	21405080	C	T	106	4	hom	PL_H2.snp	-	-	-
X	21405092	C	T	110	4	hom	PL_H2.snp	-	-	-
X	21462964	T	C	80	3	hom	PL_H1.snp	ENSOARG00000017137	ZFX	protein_coding
X	21473009	A	G	96.5	4	hom	PL_H2.snp	ENSOARG00000017137	ZFX	protein_coding
X	21473822	A	G	80	3	hom	PL_H3.snp	ENSOARG00000017137	ZFX	protein_coding
X	21780200	T	C	84	4	hom	PL_H3.snp	-	-	-
X	22078760	T	C	118	4	hom	PL_H3.snp	ENSOARG00000017574	POLA1	protein_coding
X	25018277	C	T	25	3	het	PL_H1.snp	-	-	-
X	25081715	A	G	222;222;222	23;12;21	hom;hom;hom	PL_H1.snp;PL_H2.snp;PL_H3.snp	ENSOARG00000018462		protein_coding
X	25081751	C	T	222;222;222	23;12;23	hom;hom;hom	PL_H1.snp;PL_H2.snp;PL_H3.snp	ENSOARG00000018462		protein_coding
X	25081802	T	G	222;222;222	23;12;23	hom;hom;hom	PL_H1.snp;PL_H2.snp;PL_H3.snp	ENSOARG00000018462		protein_coding
X	25081812	T	C	222;222;222	23;12;23	hom;hom;hom	PL_H1.snp;PL_H2.snp;PL_H3.snp	ENSOARG00000018462		protein_coding
X	25081813	T	A	222;222;222	23;12;23	hom;hom;hom	PL_H1.snp;PL_H2.snp;PL_H3.snp	ENSOARG00000018462		protein_coding
X	25955749	A	G	80	4	hom	PL_H2.snp	-	-	-
X	26001876	A	G	111	4	hom	PL_H3.snp	-	-	-
X	26001882	T	C	108	4	hom	PL_H3.snp	-	-	-
X	26050428	C	T	118	4	hom	PL_H3.snp	-	-	-
X	26251459	C	T	144	5	hom	PL_H2.snp	-	-	-
X	26251477	A	G	37	5	het	PL_H2.snp	-	-	-
X	26251482	G	A	144	5	hom	PL_H2.snp	-	-	-
X	26274111	G	A	31	4	het	PL_H2.snp	-	-	-
X	26433133	C	T	173	6	hom	PL_H3.snp	-	-	-
X	26591219	T	C	83	3	hom	PL_H2.snp	-	-	-
X	26706600	A	G	80	3	hom	PL_H3.snp	-	-	-
X	26837523	T	G	76	3	hom	PL_H1.snp	-	-	-
X	27161220	T	C	83	3	hom	PL_H2.snp	-	-	-
X	28403825	T	G	151	6	hom	PL_H1.snp	-	-	-
X	28419345	T	C	84	3	hom	PL_H1.snp	ENSOARG00000018256		protein_coding
X	28495469	A	G	82	3	hom	PL_H1.snp	ENSOARG00000018256		protein_coding
X	28587076	G	A	118	4	hom	PL_H1.snp	-	-	-
X	28968619	T	C	70	3	hom	PL_H1.snp	-	-	-
X	28968678	A	T	83	3	hom	PL_H1.snp	-	-	-
X	28968719	C	T	76	3	hom	PL_H1.snp	-	-	-
X	29660848	C	T	155	46	het	PL_H2.snp	ENSOARG00000018404		protein_coding
X	29660865	C	T	199	46	hom	PL_H2.snp	ENSOARG00000018404		protein_coding
X	29694755	G	A	83	3	hom	PL_H1.snp	ENSOARG00000018404		protein_coding
X	29762478	A	G	118	4	hom	PL_H2.snp	ENSOARG00000018404		protein_coding
X	29776913	A	G	84	3	hom	PL_H2.snp	ENSOARG00000018404		protein_coding
X	29810811	G	A	118	4	hom	PL_H2.snp	ENSOARG00000018404		protein_coding
X	29818529	A	G	114	4	hom	PL_H3.snp	ENSOARG00000018404		protein_coding
X	29975479	C	T	121	5	hom	PL_H2.snp	ENSOARG00000018404		protein_coding
X	29994339	G	A	40	5	het	PL_H2.snp	ENSOARG00000018404		protein_coding
X	30166898	T	C	36	3	het	PL_H3.snp	ENSOARG00000018404		protein_coding
X	30166904	A	G	36	3	het	PL_H3.snp	ENSOARG00000018404		protein_coding
X	30167471	T	G	30	4	het	PL_H3.snp	ENSOARG00000018404		protein_coding
X	30167662	T	C	62	4	het	PL_H3.snp	ENSOARG00000018404		protein_coding
X	30169060	A	G	16.1	3	het	PL_H3.snp	ENSOARG00000018404		protein_coding
X	30169187	C	T	37	4	het	PL_H3.snp	ENSOARG00000018404		protein_coding
X	30169253	T	G	64	3	hom	PL_H3.snp	ENSOARG00000018404		protein_coding
X	30169293	T	C	68	3	hom	PL_H3.snp	ENSOARG00000018404		protein_coding
X	30172067	C	T	36	3	het	PL_H3.snp	ENSOARG00000018404		protein_coding
X	30172068	A	G	36	3	het	PL_H3.snp	ENSOARG00000018404		protein_coding
X	30172670	T	C	33	4	het	PL_H3.snp	ENSOARG00000018404		protein_coding
X	30172785	T	G	80	6	het	PL_H3.snp	ENSOARG00000018404		protein_coding
X	30262652	T	C	70	3	hom	PL_H2.snp	ENSOARG00000018404		protein_coding
X	30342287	T	C	118	4	hom	PL_H3.snp	-	-	-
X	31819928	A	T	106	5	hom	PL_H2.snp	-	-	-
X	32046626	T	C	31	7	het	PL_H2.snp	-	-	-
X	34650615	C	T	29	3	het	PL_H2.snp	-	-	-
X	34650621	C	T	33	3	het	PL_H2.snp	-	-	-
X	34650685	C	G	39.8	3	hom	PL_H2.snp	-	-	-
X	34980870	G	A	90.5	4	hom	PL_H2.snp	ENSOARG00000018927	XK	protein_coding
X	34980976	A	G	70	3	hom	PL_H1.snp	ENSOARG00000018927	XK	protein_coding
X	34981033	T	C	70	3	hom	PL_H1.snp	ENSOARG00000018927	XK	protein_coding
X	35122201	T	C	84	3	hom	PL_H3.snp	-	-	-
X	35123392	C	T	144	5	hom	PL_H1.snp	-	-	-
X	35124319	C	T	40	4	het	PL_H2.snp	ENSOARG00000000125	DYNLT3	protein_coding
X	35294917	G	A	68;57	3;5	hom;het	PL_H2.snp;PL_H3.snp	-	-	-
X	35704807	C	T	114	4	hom	PL_H1.snp	ENSOARG00000000609	RPGR	protein_coding
X	35704839	G	C	106	4	hom	PL_H1.snp	ENSOARG00000000609	RPGR	protein_coding
X	35704895	C	T	118	4	hom	PL_H1.snp	ENSOARG00000000609	RPGR	protein_coding
X	36075419	G	A	169	6	hom	PL_H3.snp	ENSOARG00000000890		protein_coding
X	36135792	T	A	43	3	het	PL_H1.snp	-	-	-
X	36232753	T	G	100	6	het	PL_H1.snp	-	-	-
X	36234251	C	G	222	9	hom	PL_H2.snp	-	-	-
X	36627537	C	T	33	4	het	PL_H2.snp	-	-	-
X	36627557	T	G	33	4	het	PL_H2.snp	-	-	-
X	36627560	G	A	40	4	het	PL_H2.snp	-	-	-
X	36627564	G	C	40	4	het	PL_H2.snp	-	-	-
X	36627565	A	G	33	4	het	PL_H2.snp	-	-	-
X	37786830	T	G	110	4	hom	PL_H1.snp	ENSOARG00000001326	ATP6AP2	protein_coding
X	37909587	C	T	118	4	hom	PL_H3.snp	ENSOARG00000001621	MED14	protein_coding
X	38322234	G	A	34	6	het	PL_H2.snp	ENSOARG00000002046	USP9X	protein_coding
X	38391422	T	G	118	4	hom	PL_H3.snp	-	-	-
X	38391756	C	T	118	4	hom	PL_H3.snp	-	-	-
X	38492220	C	A	80;222	3;19	hom;hom	PL_H1.snp;PL_H2.snp	ENSOARG00000002433		protein_coding
X	38493436	A	T	118	4	hom	PL_H3.snp	ENSOARG00000002433		protein_coding
X	38669319	T	C	118	4	hom	PL_H1.snp	ENSOARG00000002735	CASK	protein_coding
X	38761290	C	A	25	14	het	PL_H3.snp	ENSOARG00000002735	CASK	protein_coding
X	38775109	G	A	36	4	het	PL_H2.snp	ENSOARG00000002735	CASK	protein_coding
X	38775182	C	T	40	4	het	PL_H2.snp	ENSOARG00000002735	CASK	protein_coding
X	38852456	G	A	83	3	hom	PL_H2.snp	ENSOARG00000002735	CASK	protein_coding
X	38852511	G	A	83	3	hom	PL_H2.snp	ENSOARG00000002735	CASK	protein_coding
X	40417548	C	G	30	4	het	PL_H3.snp	-	-	-
X	40417564	T	C	33	4	het	PL_H3.snp	-	-	-
X	40417601	C	T	33	4	het	PL_H3.snp	-	-	-
X	40497770	T	G	33	4	het	PL_H3.snp	-	-	-
X	40680413	C	T	222;225;195	16;14;17	hom;het;het	PL_H1.snp;PL_H2.snp;PL_H3.snp	ENSOARG00000025359		lincRNA
X	40680431	T	C	222;222;222	16;14;17	hom;hom;hom	PL_H1.snp;PL_H2.snp;PL_H3.snp	ENSOARG00000025359		lincRNA
X	40680443	C	T	222;225;182	16;14;17	hom;het;het	PL_H1.snp;PL_H2.snp;PL_H3.snp	ENSOARG00000025359		lincRNA
X	40680445	G	A	10.4	14	het	PL_H2.snp	ENSOARG00000025359		lincRNA
X	40708420	T	C	34	6	het	PL_H1.snp	ENSOARG00000003052	MAOA	protein_coding
X	40713384	A	C	83	3	hom	PL_H1.snp	ENSOARG00000003052	MAOA	protein_coding
X	40762947	T	A	133	6	hom	PL_H2.snp	-	-	-
X	40763275	A	G	79;144	3;5	hom;hom	PL_H1.snp;PL_H2.snp	-	-	-
X	40801950	A	G	33	5	het	PL_H3.snp	ENSOARG00000003288	MAOB	protein_coding
X	40811021	C	T	118	4	hom	PL_H3.snp	ENSOARG00000003288	MAOB	protein_coding
X	40888124	G	A	215	8	hom	PL_H1.snp	-	-	-
X	41009323	T	A	83	3	hom	PL_H1.snp	-	-	-
X	41302599	C	T	43	3	het	PL_H2.snp	ENSOARG00000003557	EFHC2	protein_coding
X	41999273	G	C	83	3	hom	PL_H3.snp	ENSOARG00000003983	KDM6A	protein_coding
X	41999311	A	G	83	3	hom	PL_H3.snp	ENSOARG00000003983	KDM6A	protein_coding
X	42005685	C	A	118	4	hom	PL_H2.snp	ENSOARG00000003983	KDM6A	protein_coding
X	42017322	A	G	141	5	hom	PL_H1.snp	ENSOARG00000003983	KDM6A	protein_coding
X	42017361	T	C	138	5	hom	PL_H1.snp	ENSOARG00000003983	KDM6A	protein_coding
X	42073933	G	T	173	6	hom	PL_H2.snp	-	-	-
X	43356334	A	C	43	3	het	PL_H2.snp	-	-	-
X	43455727	G	A	92	10	het	PL_H3.snp	-	-	-
X	43455738	G	C	46	10	het	PL_H3.snp	-	-	-
X	43455769	A	G	16.1	10	het	PL_H3.snp	-	-	-
X	43456376	G	A	62	4	het	PL_H3.snp	-	-	-
X	43793423	T	C	222	9	hom	PL_H2.snp	-	-	-
X	43925423	G	A	110	4	hom	PL_H2.snp	ENSOARG00000004749	ARHGEF9	protein_coding
X	43925540	C	G	72	4	hom	PL_H2.snp	ENSOARG00000004749	ARHGEF9	protein_coding
X	44047196	C	T	81.5	4	hom	PL_H1.snp	-	-	-
X	44145236	G	T	90.5	4	hom	PL_H1.snp	-	-	-
X	44400193	G	A	40	4	het	PL_H2.snp	ENSOARG00000005413	AMER1	protein_coding
X	44400199	C	T	40	4	het	PL_H2.snp	ENSOARG00000005413	AMER1	protein_coding
X	44953174	T	C	70	3	hom	PL_H1.snp	-	-	-
X	44964863	A	G	40	4	het	PL_H2.snp	-	-	-
X	44965101	A	G	80	3	hom	PL_H2.snp	-	-	-
X	44965112	T	C	64	3	hom	PL_H2.snp	-	-	-
X	44974869	G	A	70	3	hom	PL_H1.snp	-	-	-
X	44974958	C	T	111	5	hom	PL_H1.snp	-	-	-
X	44974995	T	C	92.5	4	hom	PL_H1.snp	-	-	-
X	44975001	C	A	92.5	4	hom	PL_H1.snp	-	-	-
X	45007113	C	G	76	3	hom	PL_H3.snp	-	-	-
X	45134604	G	A	80	3	hom	PL_H2.snp	-	-	-
X	45520659	C	T	40	4	het	PL_H2.snp	ENSOARG00000004973	LAS1L	protein_coding
X	45521238	G	A	68	6	het	PL_H1.snp	ENSOARG00000004973	LAS1L	protein_coding
X	45616928	T	A	28	6	het	PL_H3.snp	-	-	-
X	45616959	G	A	33;28	3;6	het;het	PL_H1.snp;PL_H3.snp	-	-	-
X	45721023	T	G	111	4	hom	PL_H2.snp	-	-	-
X	45721034	T	G	40	4	het	PL_H2.snp	-	-	-
X	45721048	A	G	40	4	het	PL_H2.snp	-	-	-
X	45769016	G	A	68	5	het	PL_H2.snp	ENSOARG00000005050	MSN	protein_coding
X	45846577	G	A	110	4	hom	PL_H2.snp	-	-	-
X	45848162	A	C	60;40	3;4	hom;het	PL_H1.snp;PL_H3.snp	-	-	-
X	46838317	G	T	31	5	het	PL_H3.snp	-	-	-
X	47040307	T	G	52	8	het	PL_H1.snp	-	-	-
X	47040308	C	A	52	8	het	PL_H1.snp	-	-	-
X	47040345	A	T	22	8	het	PL_H1.snp	-	-	-
X	48062249	C	T	40	4	het	PL_H2.snp	ENSOARG00000006097	MAGED2	protein_coding
X	48122859	C	G	31	5	het	PL_H2.snp	-	-	-
X	48122897	A	C	31	5	het	PL_H2.snp	-	-	-
X	48123017	T	C	36;62	3;5	het;het	PL_H1.snp;PL_H3.snp	-	-	-
X	48131804	G	T	36	3	het	PL_H3.snp	-	-	-
X	48131869	A	C	19.1;16.1	8;9	het;het	PL_H2.snp;PL_H3.snp	-	-	-
X	48131937	A	T	19.1	8	het	PL_H3.snp	-	-	-
X	48131965	C	T	43;71	5;8	het;het	PL_H2.snp;PL_H3.snp	-	-	-
X	48131982	A	C	57;78	5;7	het;het	PL_H2.snp;PL_H3.snp	-	-	-
X	48262748	C	G	83	3	hom	PL_H1.snp	-	-	-
X	48262785	G	A	80	3	hom	PL_H1.snp	-	-	-
X	48357813	G	A	40	4	het	PL_H2.snp	-	-	-
X	48512865	A	G	83	3	hom	PL_H2.snp	ENSOARG00000006658	WNK3	protein_coding
X	48543154	G	A	33	4	het	PL_H2.snp	ENSOARG00000006658	WNK3	protein_coding
X	48543168	G	T	36	3	het	PL_H3.snp	ENSOARG00000006658	WNK3	protein_coding
X	48554342	G	A	25	3	het	PL_H2.snp	ENSOARG00000006658	WNK3	protein_coding
X	48606082	T	A	57	3	hom	PL_H2.snp	ENSOARG00000006658	WNK3	protein_coding
X	48634421	A	G	83	3	hom	PL_H3.snp	ENSOARG00000006658	WNK3	protein_coding
X	48710901	C	A	83	3	hom	PL_H2.snp	ENSOARG00000006658	WNK3	protein_coding
X	48777510	T	C	57	6	het	PL_H3.snp	ENSOARG00000006658	WNK3	protein_coding
X	48777569	C	T	36	3	het	PL_H1.snp	ENSOARG00000006658	WNK3	protein_coding
X	48784594	A	G	59	5	het	PL_H3.snp	ENSOARG00000006658	WNK3	protein_coding
X	49166145	T	G	36	3	het	PL_H1.snp	-	-	-
X	49348569	A	G	99.3	5	hom	PL_H3.snp	ENSOARG00000007768	HUWE1	protein_coding
X	49348663	C	A	84.5	4	hom	PL_H2.snp	ENSOARG00000007768	HUWE1	protein_coding
X	49348676	T	G	90.5	4	hom	PL_H2.snp	ENSOARG00000007768	HUWE1	protein_coding
X	49348683	T	C	92.5	4	hom	PL_H2.snp	ENSOARG00000007768	HUWE1	protein_coding
X	49348745	A	G	84.5	4	hom	PL_H2.snp	ENSOARG00000007768	HUWE1	protein_coding
X	49348754	T	C	87.5	4	hom	PL_H2.snp	ENSOARG00000007768	HUWE1	protein_coding
X	49395130	G	A	43	3	het	PL_H3.snp	ENSOARG00000007768	HUWE1	protein_coding
X	49402274	T	C	40	4	het	PL_H2.snp	ENSOARG00000007768	HUWE1	protein_coding
X	49554635	T	C	104	4	hom	PL_H1.snp	ENSOARG00000008581	SMC1A	protein_coding
X	49556134	C	T	40	4	het	PL_H2.snp	ENSOARG00000008581	SMC1A	protein_coding
X	49572654	T	C	166	6	hom	PL_H3.snp	-	-	-
X	50111722	C	G	28	8	het	PL_H1.snp	ENSOARG00000009190		protein_coding
X	50114407	A	G	40	4	het	PL_H2.snp	ENSOARG00000009190		protein_coding
X	50116552	C	T	34	6	het	PL_H2.snp	ENSOARG00000009190		protein_coding
X	50306477	G	A	75	3	hom	PL_H3.snp	ENSOARG00000009294	MAGED1	protein_coding
X	50337427	G	T	118	4	hom	PL_H1.snp	-	-	-
X	51744028	T	G	36;29;70	3;3;3	het;het;hom	PL_H1.snp;PL_H2.snp;PL_H3.snp	ENSOARG00000009663	DGKK	protein_coding
X	51744060	T	G	36;70	3;3	het;hom	PL_H1.snp;PL_H3.snp	ENSOARG00000009663	DGKK	protein_coding
X	51744098	C	A	70;70	3;3	hom;hom	PL_H1.snp;PL_H3.snp	ENSOARG00000009663	DGKK	protein_coding
X	51744099	A	G	70;70	3;3	hom;hom	PL_H1.snp;PL_H3.snp	ENSOARG00000009663	DGKK	protein_coding
X	51744126	G	T	66;66	3;3	hom;hom	PL_H1.snp;PL_H3.snp	ENSOARG00000009663	DGKK	protein_coding
X	52675258	A	G	84	3	hom	PL_H1.snp	ENSOARG00000010747		protein_coding
X	52677854	G	A	170	7	hom	PL_H2.snp	-	-	-
X	52677861	T	C	43	4	het	PL_H1.snp	-	-	-
X	52678369	G	C	13.2	13	het	PL_H3.snp	-	-	-
X	52828674	A	G	36	4	het	PL_H1.snp	ENSOARG00000011204	GRIPAP1	protein_coding
X	52828691	A	G	118;118	4;4	hom;hom	PL_H1.snp;PL_H2.snp	ENSOARG00000011204	GRIPAP1	protein_coding
X	52836228	G	C	22	10	het	PL_H1.snp	ENSOARG00000011204	GRIPAP1	protein_coding
X	53109740	G	A	118	4	hom	PL_H1.snp	-	-	-
X	53115954	A	C	83	3	hom	PL_H3.snp	-	-	-
X	53215827	T	C	22	10	het	PL_H1.snp	ENSOARG00000012250	RBM3	protein_coding
X	53215829	G	T	18.1	10	het	PL_H1.snp	ENSOARG00000012250	RBM3	protein_coding
X	53245009	T	C	71	5	het	PL_H1.snp	-	-	-
X	53245030	A	G	68	5	het	PL_H1.snp	-	-	-
X	53245079	G	A	71	5	het	PL_H1.snp	-	-	-
X	53342440	C	T	40	4	het	PL_H3.snp	ENSOARG00000025365		lincRNA
X	53342453	C	T	36	4	het	PL_H3.snp	ENSOARG00000025365		lincRNA
X	53342457	G	A	36	4	het	PL_H3.snp	ENSOARG00000025365		lincRNA
X	53455881	A	T	118	4	hom	PL_H3.snp	-	-	-
X	53455896	A	G	118	4	hom	PL_H3.snp	-	-	-
X	53977981	T	C	84	3	hom	PL_H3.snp	ENSOARG00000013304		protein_coding
X	53978028	C	T	43	3	het	PL_H3.snp	ENSOARG00000013304		protein_coding
X	54149913	C	T	60	5	het	PL_H3.snp	ENSOARG00000013365	USP11	protein_coding
X	54151660	G	A	94	7	het	PL_H3.snp	ENSOARG00000013365	USP11	protein_coding
X	54192686	A	G	34	6	het	PL_H1.snp	ENSOARG00000013586	UBA1	protein_coding
X	54607590	C	G	68;25;199	3;4;8	hom;het;hom	PL_H1.snp;PL_H2.snp;PL_H3.snp	-	-	-
X	54607628	G	T	68	3	hom	PL_H2.snp	-	-	-
X	54607683	G	A	64;70	3;3	hom;hom	PL_H2.snp;PL_H3.snp	-	-	-
X	54911796	G	C	106;33;36	5;4;3	hom;het;het	PL_H1.snp;PL_H2.snp;PL_H3.snp	-	-	-
X	54911859	A	G	83.5;37	4;4	hom;het	PL_H1.snp;PL_H2.snp	-	-	-
X	54911869	A	G	70	3	hom	PL_H1.snp	-	-	-
X	54970836	C	A	70;57	3;3	hom;hom	PL_H1.snp;PL_H2.snp	-	-	-
X	55093352	A	T	70;98	3;6	hom;het	PL_H1.snp;PL_H2.snp	-	-	-
X	55670362	C	A	126	6	hom	PL_H3.snp	-	-	-
X	55670429	T	C	126	6	hom	PL_H3.snp	-	-	-
X	55717856	G	A	36	3	het	PL_H3.snp	-	-	-
X	55717965	T	G	33	4	het	PL_H3.snp	-	-	-
X	56010655	T	C	7.8	13	het	PL_H1.snp	-	-	-
X	56010673	A	T	38;17.1	13;7	het;het	PL_H1.snp;PL_H3.snp	-	-	-
X	56338895	G	A	222	31	hom	PL_H1.snp	-	-	-
X	56339090	A	G	222	14	hom	PL_H1.snp	-	-	-
X	56339129	A	G	222;222	18;9	hom;hom	PL_H1.snp;PL_H2.snp	-	-	-
X	56339219	T	C	222	15	hom	PL_H1.snp	-	-	-
X	56339613	G	A	118	4	hom	PL_H2.snp	-	-	-
X	56339614	C	T	118	4	hom	PL_H2.snp	-	-	-
X	56339809	G	A	222	19	hom	PL_H2.snp	-	-	-
X	56339924	C	T	222;222	10;47	hom;hom	PL_H1.snp;PL_H2.snp	-	-	-
X	56339933	A	G	222	12	hom	PL_H1.snp	-	-	-
X	56339961	A	G	222	20	hom	PL_H1.snp	-	-	-
X	56340023	A	G	222	32	hom	PL_H1.snp	-	-	-
X	56340077	T	C	222	30	hom	PL_H1.snp	-	-	-
X	56340098	T	C	222;222	30;14	hom;hom	PL_H1.snp;PL_H2.snp	-	-	-
X	56340263	A	G	222	12	hom	PL_H1.snp	-	-	-
X	56340392	C	T	222	16	hom	PL_H2.snp	-	-	-
X	56340491	C	T	222	44	hom	PL_H1.snp	-	-	-
X	56340563	C	T	222;222	40;30	hom;hom	PL_H1.snp;PL_H2.snp	-	-	-
X	56340632	G	A	222;222	12;10	hom;hom	PL_H1.snp;PL_H2.snp	-	-	-
X	56340705	A	G	16.1	12	het	PL_H2.snp	-	-	-
X	56340866	T	C	222;222	14;24	hom;hom	PL_H1.snp;PL_H2.snp	-	-	-
X	56340884	A	G	222	20	hom	PL_H1.snp	-	-	-
X	56340905	G	A	222	35	hom	PL_H2.snp	-	-	-
X	56340992	A	G	222	21	hom	PL_H1.snp	-	-	-
X	56341048	A	G	222	19	hom	PL_H1.snp	-	-	-
X	56341297	C	T	219;222	8;18	hom;hom	PL_H1.snp;PL_H2.snp	ENSOARG00000005798		protein_coding
X	56341300	T	C	219	8	hom	PL_H1.snp	ENSOARG00000005798		protein_coding
X	56341321	C	T	222	10	hom	PL_H1.snp	ENSOARG00000005798		protein_coding
X	56341413	G	A	118	4	hom	PL_H1.snp	ENSOARG00000005798		protein_coding
X	56341419	G	A	173	6	hom	PL_H2.snp	ENSOARG00000005798		protein_coding
X	56341465	G	A	173	6	hom	PL_H1.snp	ENSOARG00000005798		protein_coding
X	56341626	A	G	222	11	hom	PL_H1.snp	ENSOARG00000025366		lincRNA
X	56341659	G	A	222;222	16;18	hom;hom	PL_H1.snp;PL_H2.snp	ENSOARG00000025366		lincRNA
X	56341779	G	A	222	11	hom	PL_H1.snp	ENSOARG00000025366		lincRNA
X	56341833	T	C	222	11	hom	PL_H1.snp	ENSOARG00000025366		lincRNA
X	56341836	G	A	222	11	hom	PL_H1.snp	ENSOARG00000025366		lincRNA
X	56342041	A	G	222	11	hom	PL_H1.snp	ENSOARG00000025366		lincRNA
X	56342287	C	T	222	36	hom	PL_H2.snp	ENSOARG00000025366		lincRNA
X	56342322	A	G	222	13	hom	PL_H1.snp	ENSOARG00000025366		lincRNA
X	56342859	A	G	43	4	het	PL_H3.snp	ENSOARG00000025366		lincRNA
X	56342862	C	T	106	4	hom	PL_H3.snp	ENSOARG00000025366		lincRNA
X	56343113	C	T	118	4	hom	PL_H2.snp	ENSOARG00000025366		lincRNA
X	56343155	A	G	36	4	het	PL_H2.snp	ENSOARG00000025366		lincRNA
X	56343159	A	G	118	4	hom	PL_H2.snp	ENSOARG00000025366		lincRNA
X	56343696	A	G	165	6	hom	PL_H1.snp	ENSOARG00000025366		lincRNA
X	56343743	G	A	222	23	hom	PL_H1.snp	ENSOARG00000025366		lincRNA
X	56343770	A	G	222	29	hom	PL_H1.snp	ENSOARG00000025366		lincRNA
X	56343776	C	T	222	29	hom	PL_H1.snp	ENSOARG00000025366		lincRNA
X	56343899	A	G	222	22	hom	PL_H2.snp	ENSOARG00000025366		lincRNA
X	56343949	C	T	83	3	hom	PL_H1.snp	ENSOARG00000025366		lincRNA
X	56343980	G	A	222	18	hom	PL_H2.snp	ENSOARG00000025366		lincRNA
X	56344677	G	A	62	3	hom	PL_H1.snp	-	-	-
X	56344787	G	A	135;184	7;10	hom;hom	PL_H1.snp;PL_H2.snp	-	-	-
X	56344860	T	C	222;222	12;18	hom;hom	PL_H1.snp;PL_H2.snp	-	-	-
X	56344900	T	C	43	3	het	PL_H3.snp	-	-	-
X	56344905	A	G	222	15	hom	PL_H2.snp	-	-	-
X	56345148	G	A	54	4	hom	PL_H2.snp	-	-	-
X	56345631	A	G	118	4	hom	PL_H2.snp	-	-	-
X	56351487	G	A	102	4	hom	PL_H1.snp	-	-	-
X	56351579	C	T	222;222	17;22	hom;hom	PL_H1.snp;PL_H2.snp	-	-	-
X	56351588	A	G	222;222	40;15	hom;hom	PL_H2.snp;PL_H3.snp	-	-	-
X	56351592	G	A	222	15	hom	PL_H3.snp	-	-	-
X	56351603	G	A	222	41	hom	PL_H1.snp	-	-	-
X	56351816	G	A	222;222	35;23	hom;hom	PL_H1.snp;PL_H2.snp	-	-	-
X	56351824	G	A	222;222	26;23	hom;hom	PL_H1.snp;PL_H2.snp	-	-	-
X	56351877	G	A	195	7	hom	PL_H1.snp	-	-	-
X	56351900	A	G	195	7	hom	PL_H1.snp	-	-	-
X	56886917	G	A	111	4	hom	PL_H3.snp	-	-	-
X	56886921	T	C	118	4	hom	PL_H3.snp	-	-	-
X	56886943	T	C	118	4	hom	PL_H3.snp	-	-	-
X	56886944	G	A	118	4	hom	PL_H3.snp	-	-	-
X	56886977	A	G	118	4	hom	PL_H3.snp	-	-	-
X	58017478	T	C	111	4	hom	PL_H1.snp	-	-	-
X	58604868	C	T	15.1	3	het	PL_H1.snp	-	-	-
X	58653803	G	T	118	4	hom	PL_H3.snp	-	-	-
X	58656094	A	G	138;194;141	5;7;5	hom;hom;hom	PL_H1.snp;PL_H2.snp;PL_H3.snp	ENSOARG00000005832	PJA1	protein_coding
X	58656101	T	C	37	5	het	PL_H1.snp	ENSOARG00000005832	PJA1	protein_coding
X	58988789	A	C	87.5	4	hom	PL_H2.snp	-	-	-
X	59046507	C	A	74.2	4	het	PL_H3.snp	-	-	-
X	59748825	G	A	28	8	het	PL_H1.snp	ENSOARG00000015491		protein_coding
X	59908792	A	G	40	4	het	PL_H2.snp	ENSOARG00000015731	DLG3	protein_coding
X	60070735	T	C	118	4	hom	PL_H2.snp	ENSOARG00000015926	TEX11	protein_coding
X	60148153	A	C	131	5	hom	PL_H3.snp	ENSOARG00000015926	TEX11	protein_coding
X	60164107	C	A	37	5	het	PL_H3.snp	ENSOARG00000015926	TEX11	protein_coding
X	60420288	C	T	118	4	hom	PL_H3.snp	ENSOARG00000016238	MED12	protein_coding
X	60463138	T	A	83	3	hom	PL_H3.snp	ENSOARG00000016602	NLGN3	protein_coding
X	60563141	G	T	111	4	hom	PL_H3.snp	-	-	-
X	60563142	T	A	111	4	hom	PL_H3.snp	-	-	-
X	60563143	A	T	111	4	hom	PL_H3.snp	-	-	-
X	60570362	G	A	193	7	hom	PL_H3.snp	ENSOARG00000016966	NONO	protein_coding
X	61481968	T	C	83	3	hom	PL_H3.snp	ENSOARG00000017744		protein_coding
X	61515671	A	G	114	4	hom	PL_H3.snp	ENSOARG00000017769	CITED1	protein_coding
X	61515849	T	C	144	5	hom	PL_H2.snp	ENSOARG00000017769	CITED1	protein_coding
X	61705832	G	T	83	3	hom	PL_H2.snp	ENSOARG00000017776	HDAC8	protein_coding
X	61945475	T	C	92.5	4	hom	PL_H1.snp	ENSOARG00000017889	PHKA1	protein_coding
X	61945502	C	T	90.5	4	hom	PL_H1.snp	ENSOARG00000017889	PHKA1	protein_coding
X	61947219	A	G	92.5;68	4;4	hom;hom	PL_H1.snp;PL_H2.snp	ENSOARG00000017889	PHKA1	protein_coding
X	62573909	C	T	173	6	hom	PL_H2.snp	-	-	-
X	62574803	T	C	40	4	het	PL_H2.snp	-	-	-
X	62575098	C	T	102	4	hom	PL_H1.snp	-	-	-
X	62577352	G	A	173	6	hom	PL_H1.snp	-	-	-
X	62577947	A	G	144;175	5;9	hom;het	PL_H1.snp;PL_H2.snp	ENSOARG00000025367		lincRNA
X	62578454	G	A	31	4	het	PL_H2.snp	ENSOARG00000025367		lincRNA
X	62580097	G	A	43	3	het	PL_H2.snp	ENSOARG00000025367		lincRNA
X	62580160	A	G	105	5	het	PL_H2.snp	ENSOARG00000025367		lincRNA
X	62584643	T	C	37	5	het	PL_H2.snp	ENSOARG00000024320	Xist_exon4	misc_RNA
X	62584680	G	A	144;110	5;4	hom;hom	PL_H2.snp;PL_H3.snp	-	-	-
X	62589572	C	T	118	4	hom	PL_H2.snp	-	-	-
X	62591576	A	C	108	4	hom	PL_H3.snp	-	-	-
X	62592796	C	T	40	4	het	PL_H2.snp	-	-	-
X	62596005	A	G	28	8	het	PL_H1.snp	-	-	-
X	62600659	G	C	19.1	8	het	PL_H3.snp	-	-	-
X	62600742	C	T	27	48	het	PL_H2.snp	-	-	-
X	62601146	A	G	148;150	25;41	het;het	PL_H2.snp;PL_H3.snp	-	-	-
X	62601147	C	T	132;143	26;42	het;het	PL_H2.snp;PL_H3.snp	-	-	-
X	62601159	T	C	150;150	28;49	het;het	PL_H2.snp;PL_H3.snp	-	-	-
X	62601177	A	C	148;149	27;43	het;het	PL_H2.snp;PL_H3.snp	-	-	-
X	62602588	A	G	46	24	het	PL_H2.snp	-	-	-
X	62602596	C	G	3.01	26	het	PL_H1.snp	-	-	-
X	62603481	C	T	160;143	20;26	hom;het	PL_H2.snp;PL_H3.snp	-	-	-
X	62603492	T	C	150;159	22;35	het;het	PL_H2.snp;PL_H3.snp	-	-	-
X	62603737	C	T	158;136	36;39	het;het	PL_H2.snp;PL_H3.snp	-	-	-
X	62604586	A	G	37	5	het	PL_H1.snp	-	-	-
X	62687960	A	G	76	3	hom	PL_H3.snp	-	-	-
X	62823030	C	T	43	3	het	PL_H2.snp	-	-	-
X	62827585	A	G	16.1	12	het	PL_H2.snp	-	-	-
X	62834053	T	C	40	4	het	PL_H3.snp	-	-	-
X	62887291	A	C	103	6	het	PL_H1.snp	-	-	-
X	62984726	G	T	36	3	het	PL_H1.snp	-	-	-
X	63094127	G	C	75	3	hom	PL_H1.snp	-	-	-
X	63265855	A	G	40	5	het	PL_H2.snp	-	-	-
X	63266160	C	T	37	5	het	PL_H2.snp	-	-	-
X	63947639	G	A	36	3	het	PL_H1.snp	-	-	-
X	64598248	C	T	222;222;222	12;13;13	hom;hom;hom	PL_H1.snp;PL_H2.snp;PL_H3.snp	-	-	-
X	64598258	T	C	222;222;222	12;13;13	hom;hom;hom	PL_H1.snp;PL_H2.snp;PL_H3.snp	-	-	-
X	64598259	G	A	222;222;222	12;13;13	hom;hom;hom	PL_H1.snp;PL_H2.snp;PL_H3.snp	-	-	-
X	64657832	T	G	4.77	7	het	PL_H1.snp	ENSOARG00000018438	MAGT1	protein_coding
X	64764612	A	G	145;76	5;3	hom;hom	PL_H2.snp;PL_H3.snp	ENSOARG00000018617	ATRX	protein_coding
X	64843922	C	A	195;183;84	7;7;3	hom;hom;hom	PL_H1.snp;PL_H2.snp;PL_H3.snp	ENSOARG00000018617	ATRX	protein_coding
X	64922693	C	T	84;169	3;6	hom;hom	PL_H2.snp;PL_H3.snp	ENSOARG00000018617	ATRX	protein_coding
X	65251631	A	G	31	5	het	PL_H2.snp	-	-	-
X	65251658	A	G	31	5	het	PL_H2.snp	-	-	-
X	65251722	G	T	68	5	het	PL_H3.snp	-	-	-
X	65251752	G	T	90.5	4	hom	PL_H1.snp	-	-	-
X	65291551	A	G	107;33;18.1	5;3;4	hom;het;het	PL_H1.snp;PL_H2.snp;PL_H3.snp	-	-	-
X	65291569	A	C	28	6	het	PL_H2.snp	-	-	-
X	65291627	C	A	28	6	het	PL_H2.snp	-	-	-
X	65364750	A	T	68	3	hom	PL_H3.snp	-	-	-
X	65364776	A	G	70	3	hom	PL_H3.snp	-	-	-
X	65364795	T	A	70	3	hom	PL_H3.snp	-	-	-
X	65364866	A	C	70	3	hom	PL_H3.snp	-	-	-
X	65439737	G	A	70	3	hom	PL_H3.snp	-	-	-
X	65439759	G	T	39.8	3	hom	PL_H3.snp	-	-	-
X	65439812	A	G	64	3	hom	PL_H3.snp	-	-	-
X	65439829	T	A	70	3	hom	PL_H3.snp	-	-	-
X	65722633	C	T	12.3	7	het	PL_H3.snp	ENSOARG00000018803	PGK1	protein_coding
X	65904923	C	A	57	3	hom	PL_H3.snp	-	-	-
X	65934207	T	C	173	6	hom	PL_H3.snp	-	-	-
X	65934273	C	T	83	6	het	PL_H3.snp	-	-	-
X	65934404	T	C	37	6	het	PL_H1.snp	-	-	-
X	65934461	C	T	8.64	10	het	PL_H2.snp	-	-	-
X	65934557	G	C	92;159;168	10;26;20	het;het;het	PL_H1.snp;PL_H2.snp;PL_H3.snp	-	-	-
X	65934638	C	T	92;169;16.1	10;22;12	het;het;het	PL_H1.snp;PL_H2.snp;PL_H3.snp	-	-	-
X	66081901	T	C	10.4	11	het	PL_H2.snp	-	-	-
X	66088137	A	C	44;151;98	21;9;6	het;hom;het	PL_H1.snp;PL_H2.snp;PL_H3.snp	-	-	-
X	66526063	T	C	83	3	hom	PL_H1.snp	-	-	-
X	66526087	T	C	83	3	hom	PL_H1.snp	-	-	-
X	66842974	G	A	70	3	hom	PL_H1.snp	-	-	-
X	66905305	G	C	70	3	hom	PL_H1.snp	-	-	-
X	66905327	A	G	70	3	hom	PL_H1.snp	-	-	-
X	66905339	A	G	61	3	hom	PL_H1.snp	-	-	-
X	67480691	C	T	33	4	het	PL_H3.snp	-	-	-
X	67480702	A	G	30	4	het	PL_H3.snp	-	-	-
X	67480747	T	G	33	4	het	PL_H3.snp	-	-	-
X	67783861	G	A	36	3	het	PL_H1.snp	-	-	-
X	67803030	G	C	57	8	het	PL_H1.snp	-	-	-
X	67803039	A	C	95;70;61	8;3;3	het;hom;hom	PL_H1.snp;PL_H2.snp;PL_H3.snp	-	-	-
X	68014643	G	A	83	3	hom	PL_H2.snp	ENSOARG00000000712	BRWD3	protein_coding
X	68051654	T	A	83	3	hom	PL_H3.snp	-	-	-
X	68150569	T	G	70	3	hom	PL_H3.snp	-	-	-
X	68150577	A	G	70	3	hom	PL_H3.snp	-	-	-
X	68192012	A	G	33	4	het	PL_H3.snp	-	-	-
X	68372985	G	A	33	3	het	PL_H2.snp	-	-	-
X	69832346	T	C	83	3	hom	PL_H3.snp	-	-	-
X	69832373	C	T	83	3	hom	PL_H3.snp	-	-	-
X	70304606	A	T	126	6	hom	PL_H3.snp	-	-	-
X	70329720	T	C	62	4	het	PL_H3.snp	-	-	-
X	70329847	C	T	78.5	4	hom	PL_H3.snp	-	-	-
X	70893915	C	T	62.1	4	het	PL_H2.snp	-	-	-
[truncated: 39,144 more rows]

## Sheet: MF_snp
CHROM	POS	REF	ALT	QUAL	DEPTH	GENOTYPE	SAMPLES	Gene_id	Gene_name	biotype
JH924356.1	12	C	T	23	5	het	MF_H3.snp	-	-	-
JH923637.1	37	A	T	82.1;68;31	6;4;6	het;hom;het	MF_H1.snp;MF_H2.snp;MF_H3.snp	-	-	-
JH924529.1	39	G	A	40	4	het	MF_H3.snp	-	-	-
JH921631.1	61	A	C	50	4	hom	MF_H1.snp	ENSOARG00000002709		protein_coding
AMGL01121659.1	68	G	A	34	6	het	MF_H2.snp	ENSOARG00000001479		protein_coding
JH924297.1	70	G	A	33	4	het	MF_H1.snp	ENSOARG00000002795		protein_coding
JH924715.1	71	C	T	51	6	het	MF_H1.snp	-	-	-
JH923637.1	72	G	A	68;147;87	10;11;13	het;hom;het	MF_H1.snp;MF_H2.snp;MF_H3.snp	-	-	-
JH924715.1	85	T	C	69	6	het	MF_H1.snp	-	-	-
JH924807.1	91	C	T	118;122;156	6;6;9	hom;hom;hom	MF_H1.snp;MF_H2.snp;MF_H3.snp	-	-	-
JH923855.1	94	T	G	83	3	hom	MF_H3.snp	ENSOARG00000001062		protein_coding
JH924672.1	94	C	T	59	5	het	MF_H3.snp	ENSOARG00000017645		protein_coding
JH924669.1	109	A	G	67	7	het	MF_H2.snp	-	-	-
JH923980.1	114	A	G	104	5	hom	MF_H3.snp	ENSOARG00000002466		protein_coding
JH924297.1	114	A	G	70	4	hom	MF_H1.snp	ENSOARG00000002795		protein_coding
JH921631.1	115	G	T	19.1	14	het	MF_H2.snp	ENSOARG00000002709		protein_coding
JH923980.1	123	G	C	146;38	7;9	hom;het	MF_H1.snp;MF_H3.snp	ENSOARG00000002466		protein_coding
JH924807.1	128	G	C	120;109;156	6;7;9	hom;het;hom	MF_H1.snp;MF_H2.snp;MF_H3.snp	-	-	-
JH924460.1	136	A	C	138;161;165	7;12;12	hom;hom;hom	MF_H1.snp;MF_H2.snp;MF_H3.snp	-	-	-
JH923431.1	139	C	T	116	6	hom	MF_H2.snp	-	-	-
JH923786.1	141	C	T	31	5	het	MF_H2.snp	-	-	-
AMGL01121659.1	142	C	A	24	8	het	MF_H1.snp	ENSOARG00000001479		protein_coding
JH924505.1	142	A	G	168;177;159	12;14;10	hom;hom;hom	MF_H1.snp;MF_H2.snp;MF_H3.snp	-	-	-
JH923637.1	143	C	G	155;190	48;32	het;hom	MF_H1.snp;MF_H2.snp	-	-	-
JH923944.1	143	G	A	36	3	het	MF_H3.snp	-	-	-
JH924112.1	147	C	T	68	3	hom	MF_H3.snp	-	-	-
JH924453.1	147	A	C	82.1	5	het	MF_H2.snp	-	-	-
JH924053.1	151	T	G	74	9	het	MF_H2.snp	-	-	-
JH921631.1	153	G	T	3.54	16	het	MF_H2.snp	ENSOARG00000002709		protein_coding
JH924112.1	159	C	A	79.5	5	hom	MF_H3.snp	-	-	-
JH922577.1	160	G	C	83	3	hom	MF_H1.snp	-	-	-
JH922720.1	163	T	C	90.5	4	hom	MF_H1.snp	-	-	-
JH924386.1	163	T	C	57	3	hom	MF_H3.snp	-	-	-
JH923803.1	164	C	T	70	3	hom	MF_H1.snp	-	-	-
JH922166.1	165	C	G	76	3	hom	MF_H1.snp	-	-	-
JH924702.1	165	G	A	33	3	het	MF_H2.snp	-	-	-
JH922166.1	166	T	C	83	3	hom	MF_H1.snp	-	-	-
JH922577.1	166	C	T	83	3	hom	MF_H1.snp	-	-	-
JH921631.1	167	A	G	117;27;78	24;16;8	het;het;het	MF_H1.snp;MF_H2.snp;MF_H3.snp	ENSOARG00000002709		protein_coding
JH922166.1	167	C	T	80	3	hom	MF_H1.snp	-	-	-
JH924821.1	167	A	G	70	3	hom	MF_H2.snp	-	-	-
JH922166.1	168	T	C	83	3	hom	MF_H1.snp	-	-	-
JH921631.1	171	G	T	22	8	het	MF_H3.snp	ENSOARG00000002709		protein_coding
JH921631.1	173	C	T	15.1	8	het	MF_H3.snp	ENSOARG00000002709		protein_coding
JH924356.1	174	G	A	4.77	9	het	MF_H2.snp	ENSOARG00000002601		protein_coding
JH924501.1	176	T	C	74;144	9;8	het;hom	MF_H1.snp;MF_H3.snp	ENSOARG00000007019		protein_coding
JH924781.1	179	G	C	70;46	5;6	hom;hom	MF_H1.snp;MF_H2.snp	-	-	-
JH924781.1	185	G	T	96.3;122;110	6;10;6	hom;hom;hom	MF_H1.snp;MF_H2.snp;MF_H3.snp	-	-	-
JH921631.1	186	A	G	25	7	het	MF_H3.snp	ENSOARG00000002709		protein_coding
JH923944.1	186	A	G	70	3	hom	MF_H3.snp	-	-	-
JH923956.1	189	A	G	111	5	hom	MF_H2.snp	-	-	-
JH924111.1	191	C	T	138;166;156	11;12;9	het;hom;hom	MF_H1.snp;MF_H2.snp;MF_H3.snp	-	-	-
JH923606.1	195	G	A	109	39	het	MF_H3.snp	ENSOARG00000002867		protein_coding
JH924406.1	196	G	T	59	5	het	MF_H3.snp	-	-	-
JH923750.1	202	G	A	64	3	hom	MF_H1.snp	-	-	-
JH923771.1	202	C	A	122;96.3	7;6	hom;hom	MF_H1.snp;MF_H2.snp	-	-	-
AMGL01123268.1	204	C	T	25	6	het	MF_H1.snp	ENSOARG00000002771		protein_coding
JH923618.1	204	T	G	70	3	hom	MF_H3.snp	-	-	-
JH923391.1	205	C	G	36	3	het	MF_H1.snp	-	-	-
JH923628.1	208	G	A	92.5;74	4;9	hom;het	MF_H1.snp;MF_H3.snp	-	-	-
JH924473.1	208	G	A	87.5	4	hom	MF_H2.snp	-	-	-
JH924615.1	210	A	G	80	6	het	MF_H3.snp	-	-	-
JH923664.1	213	T	G	12.3	4	het	MF_H2.snp	-	-	-
JH923923.1	213	T	G	78	7	het	MF_H3.snp	-	-	-
JH924505.1	213	A	G	195;186;187	39;25;21	hom;hom;hom	MF_H1.snp;MF_H2.snp;MF_H3.snp	-	-	-
JH923582.1	214	G	C	54;156	7;7	het;hom	MF_H1.snp;MF_H2.snp	ENSOARG00000001201		protein_coding
JH923431.1	215	G	T	96	21	het	MF_H2.snp	-	-	-
JH924552.1	220	T	C	68	3	hom	MF_H1.snp	-	-	-
JH923618.1	225	A	G	70	3	hom	MF_H3.snp	-	-	-
JH923864.1	225	G	A	36;54;36	3;7;3	het;het;het	MF_H1.snp;MF_H2.snp;MF_H3.snp	ENSOARG00000000087		protein_coding
JH924409.1	226	A	G	90.5	4	hom	MF_H2.snp	-	-	-
JH921631.1	228	A	C	16.1	10	het	MF_H1.snp	ENSOARG00000002709		protein_coding
JH924214.1	228	C	T	156	9	hom	MF_H2.snp	-	-	-
JH924698.1	230	T	C	111	5	hom	MF_H2.snp	-	-	-
JH923771.1	232	G	A	93;177	17;17	het;hom	MF_H1.snp;MF_H2.snp	-	-	-
JH924833.1	232	G	C	68	3	hom	MF_H2.snp	-	-	-
JH924501.1	233	A	G	53	18	het	MF_H2.snp	ENSOARG00000007019		protein_coding
JH922720.1	235	C	A	70	3	hom	MF_H1.snp	-	-	-
JH923923.1	235	A	G	92.5;78	5;7	hom;het	MF_H1.snp;MF_H3.snp	-	-	-
JH921631.1	237	G	A	20	6	het	MF_H2.snp	ENSOARG00000002709		protein_coding
JH921631.1	238	C	G	27;53	8;6	het;het	MF_H1.snp;MF_H2.snp	ENSOARG00000002709		protein_coding
JH921631.1	243	C	T	33	4	het	MF_H3.snp	ENSOARG00000002709		protein_coding
JH924112.1	243	A	G	92.5	4	hom	MF_H3.snp	-	-	-
JH924489.1	245	C	T	74;175	8;14	het;hom	MF_H2.snp;MF_H3.snp	-	-	-
JH924489.1	246	G	A	74	8	het	MF_H2.snp	-	-	-
JH921631.1	248	T	C	19.1;89;36	5;5;3	het;het;het	MF_H1.snp;MF_H2.snp;MF_H3.snp	ENSOARG00000002709		protein_coding
JH923955.1	249	T	G	49;59	8;5	het;het	MF_H2.snp;MF_H3.snp	-	-	-
JH921631.1	251	A	G	31	5	het	MF_H1.snp	ENSOARG00000002709		protein_coding
JH924751.1	253	C	G	111	5	hom	MF_H1.snp	-	-	-
JH924788.1	254	C	T	62	5	het	MF_H1.snp	-	-	-
JH923771.1	258	G	A	109;181	17;17	het;hom	MF_H1.snp;MF_H2.snp	-	-	-
JH924467.1	258	C	A	187;187	21;21	hom;hom	MF_H1.snp;MF_H2.snp	-	-	-
JH923652.1	259	C	T	51	6	het	MF_H3.snp	-	-	-
JH924473.1	259	G	A	84.5	5	hom	MF_H2.snp	-	-	-
JH924141.1	260	A	T	70	3	hom	MF_H3.snp	-	-	-
JH923652.1	261	C	T	44	6	het	MF_H3.snp	-	-	-
JH924489.1	262	C	T	133;167	7;11	hom;hom	MF_H2.snp;MF_H3.snp	-	-	-
JH924751.1	264	G	C	111;92.5	5;4	hom;hom	MF_H1.snp;MF_H2.snp	-	-	-
JH924467.1	266	C	G	155	21	het	MF_H2.snp	-	-	-
JH923944.1	269	A	T	70	3	hom	MF_H1.snp	-	-	-
JH924406.1	273	A	G	54	9	het	MF_H3.snp	-	-	-
JH924498.1	276	G	T	109	5	hom	MF_H2.snp	-	-	-
JH923400.1	278	G	C	90.5;70;109	4;3;5	hom;hom;hom	MF_H1.snp;MF_H2.snp;MF_H3.snp	-	-	-
JH923875.1	278	T	G	70;70	3;3	hom;hom	MF_H1.snp;MF_H2.snp	-	-	-
JH924409.1	279	G	C	92.5	4	hom	MF_H2.snp	-	-	-
JH924467.1	279	C	T	155	25	het	MF_H2.snp	-	-	-
JH923400.1	282	A	G	87.5;43.8;111	4;3;5	hom;hom;hom	MF_H1.snp;MF_H2.snp;MF_H3.snp	-	-	-
JH923540.1	285	T	A	21	3	het	MF_H2.snp	-	-	-
JH924498.1	286	G	C	128	7	hom	MF_H2.snp	-	-	-
AMGL01130673.1	290	C	T	222	40	hom	MF_H2.snp	-	-	-
JH923834.1	290	T	C	70	3	hom	MF_H2.snp	-	-	-
JH921631.1	291	C	T	120;101	10;5	het;hom	MF_H1.snp;MF_H2.snp	ENSOARG00000002709		protein_coding
JH924314.1	293	G	A	70	3	hom	MF_H3.snp	-	-	-
JH924863.1	293	C	T	49;185	9;17	het;hom	MF_H1.snp;MF_H2.snp	ENSOARG00000016519		protein_coding
JH923771.1	294	A	G	107;181	18;17	het;hom	MF_H1.snp;MF_H2.snp	-	-	-
JH921631.1	296	C	T	129;74	10;5	het;het	MF_H1.snp;MF_H2.snp	ENSOARG00000002709		protein_coding
JH924333.1	299	G	A	68	3	hom	MF_H1.snp	-	-	-
JH924581.1	299	T	C	94;33	8;4	het;het	MF_H1.snp;MF_H3.snp	-	-	-
JH923769.1	301	G	A	96	8	het	MF_H1.snp	-	-	-
JH924778.1	303	T	C	133;52;96	16;8;16	het;het;het	MF_H1.snp;MF_H2.snp;MF_H3.snp	-	-	-
JH923540.1	304	A	C	64;68	3;3	hom;hom	MF_H1.snp;MF_H2.snp	-	-	-
JH923937.1	306	G	A	70;36	3;3	hom;het	MF_H1.snp;MF_H2.snp	-	-	-
JH924489.1	306	C	T	71	8	het	MF_H2.snp	-	-	-
JH923909.1	307	T	G	33	4	het	MF_H2.snp	-	-	-
JH924698.1	313	T	C	18.1;122	5;6	het;hom	MF_H1.snp;MF_H2.snp	-	-	-
JH923772.1	315	A	G	59	5	het	MF_H3.snp	-	-	-
JH924675.1	315	T	C	53	3	hom	MF_H3.snp	-	-	-
JH924112.1	316	G	A	48.1	5	het	MF_H3.snp	-	-	-
JH923803.1	320	C	G	113;128	12;11	het;het	MF_H1.snp;MF_H2.snp	-	-	-
JH924501.1	321	C	T	111	9	het	MF_H3.snp	ENSOARG00000007019		protein_coding
JH924615.1	322	A	G	70;92.5;104	3;4;5	hom;hom;hom	MF_H1.snp;MF_H2.snp;MF_H3.snp	-	-	-
JH921631.1	323	T	A	85.1;83.3	10;5	het;hom	MF_H1.snp;MF_H2.snp	ENSOARG00000002709		protein_coding
JH923339.1	327	A	G	92.5;70	4;3	hom;hom	MF_H1.snp;MF_H2.snp	-	-	-
JH924457.1	329	C	A	30	4	het	MF_H3.snp	-	-	-
JH924102.1	337	T	C	33	4	het	MF_H1.snp	-	-	-
JH923540.1	338	C	G	33	4	het	MF_H1.snp	-	-	-
JH924112.1	340	T	C	111	5	hom	MF_H3.snp	-	-	-
JH924485.1	343	G	C	68	3	hom	MF_H2.snp	-	-	-
JH923751.1	345	G	A	21	3	het	MF_H1.snp	-	-	-
JH923977.1	345	T	C	70	3	hom	MF_H1.snp	-	-	-
JH924863.1	345	G	C	44;143	6;9	het;hom	MF_H1.snp;MF_H2.snp	ENSOARG00000016519		protein_coding
JH923771.1	346	T	C	178;177;92.5	14;15;4	hom;hom;hom	MF_H1.snp;MF_H2.snp;MF_H3.snp	-	-	-
JH924485.1	349	C	T	64	3	hom	MF_H2.snp	-	-	-
JH923660.1	350	G	A	59	4	het	MF_H3.snp	-	-	-
JH924380.1	353	T	G	35	15	het	MF_H3.snp	-	-	-
JH924070.1	356	T	G	83	13	het	MF_H1.snp	-	-	-
JH923761.1	358	T	C	96	8	het	MF_H3.snp	-	-	-
JH923761.1	359	G	A	96	8	het	MF_H3.snp	-	-	-
JH924467.1	360	A	C	139;188;199	31;24;47	het;hom;hom	MF_H1.snp;MF_H2.snp;MF_H3.snp	-	-	-
JH923957.1	365	C	T	36	3	het	MF_H2.snp	-	-	-
JH924214.1	365	G	A	111;162;92.5	5;11;4	hom;hom;hom	MF_H1.snp;MF_H2.snp;MF_H3.snp	-	-	-
JH924070.1	366	G	A	113	15	het	MF_H1.snp	-	-	-
JH923955.1	374	T	C	71;80	8;6	het;het	MF_H2.snp;MF_H3.snp	-	-	-
JH924462.1	380	T	C	70	3	hom	MF_H1.snp	-	-	-
JH924467.1	386	G	T	159	34	het	MF_H3.snp	-	-	-
JH923339.1	387	T	A	104;59;70	5;4;3	hom;het;hom	MF_H1.snp;MF_H2.snp;MF_H3.snp	-	-	-
JH924669.1	387	G	A	111	5	hom	MF_H1.snp	-	-	-
JH924505.1	388	A	G	189;194	33;44	hom;hom	MF_H1.snp;MF_H2.snp	-	-	-
JH923937.1	390	C	T	70	3	hom	MF_H3.snp	-	-	-
JH923606.1	394	C	T	125	5	hom	MF_H3.snp	ENSOARG00000002867		protein_coding
JH923606.1	394	C	T,A	78.5	6	hom	MF_H2.snp	ENSOARG00000002867		protein_coding
JH924010.1	394	C	T	57;70	6;3	het;hom	MF_H2.snp;MF_H3.snp	-	-	-
JH924767.1	395	T	A	68;68	3;3	hom;hom	MF_H1.snp;MF_H2.snp	-	-	-
JH924473.1	396	G	A	43.8	3	hom	MF_H1.snp	-	-	-
JH923593.1	398	T	G	68	3	hom	MF_H1.snp	-	-	-
JH923598.1	403	G	A	68	3	hom	MF_H2.snp	-	-	-
JH923771.1	404	G	A	92.5	4	hom	MF_H2.snp	-	-	-
JH923339.1	406	T	C	111;62;43.8	5;4;3	hom;het;hom	MF_H1.snp;MF_H2.snp;MF_H3.snp	-	-	-
JH923956.1	407	G	A	57	5	het	MF_H2.snp	-	-	-
JH924097.1	407	C	G	37	11	het	MF_H2.snp	-	-	-
JH923940.1	408	G	A	101;64;59	5;3;5	hom;hom;het	MF_H1.snp;MF_H2.snp;MF_H3.snp	-	-	-
JH924070.1	409	G	A	78	15	het	MF_H2.snp	-	-	-
JH924457.1	409	A	G	28;78;113	7;7;14	het;het;het	MF_H1.snp;MF_H2.snp;MF_H3.snp	-	-	-
JH923937.1	411	A	G	68	3	hom	MF_H3.snp	-	-	-
JH924751.1	415	G	T	92.5	6	hom	MF_H1.snp	-	-	-
JH923018.1	416	A	G	43	3	het	MF_H3.snp	-	-	-
JH923637.1	416	G	T	194;183;222	44;27;43	hom;hom;hom	MF_H1.snp;MF_H2.snp;MF_H3.snp	ENSOARG00000000077		protein_coding
JH924751.1	417	C	T	101	6	hom	MF_H1.snp	-	-	-
JH924091.1	418	C	A	70	3	hom	MF_H2.snp	-	-	-
JH924010.1	423	T	C	54	6	het	MF_H2.snp	-	-	-
JH923771.1	424	G	A	62	4	het	MF_H1.snp	-	-	-
JH924298.1	427	C	T	76;133;135	5;13;10	het;het;het	MF_H1.snp;MF_H2.snp;MF_H3.snp	-	-	-
JH924299.1	428	G	A	144	17	het	MF_H3.snp	-	-	-
JH924490.1	428	T	C	148	8	hom	MF_H3.snp	ENSOARG00000001141		protein_coding
JH923384.1	429	G	A	114	4	hom	MF_H3.snp	-	-	-
JH924506.1	429	T	C	70	3	hom	MF_H2.snp	-	-	-
JH924298.1	431	C	T	80;136;131	5;13;10	het;het;het	MF_H1.snp;MF_H2.snp;MF_H3.snp	-	-	-
AMGL01120437.1	433	C	G	118	4	hom	MF_H2.snp	-	-	-
JH924093.1	435	G	A	70	3	hom	MF_H3.snp	-	-	-
JH924048.1	438	T	A	59	3	hom	MF_H3.snp	-	-	-
JH924048.1	438	T	G	43	10	het	MF_H2.snp	-	-	-
JH923540.1	440	T	A	70	3	hom	MF_H3.snp	-	-	-
JH923075.1	443	C	T	71	5	het	MF_H1.snp	-	-	-
JH924102.1	447	A	G	70	3	hom	MF_H1.snp	-	-	-
JH924091.1	448	C	T	70	3	hom	MF_H2.snp	-	-	-
JH923384.1	449	T	C	110	4	hom	MF_H3.snp	-	-	-
JH924179.1	450	G	A	36	4	het	MF_H2.snp	-	-	-
JH923954.1	451	A	G	33;36	4;3	het;het	MF_H2.snp;MF_H3.snp	-	-	-
JH923384.1	452	G	T	118	4	hom	MF_H3.snp	-	-	-
JH924529.1	457	G	A	156;156;152	48;41;49	het;het;het	MF_H1.snp;MF_H2.snp;MF_H3.snp	-	-	-
JH923645.1	458	C	T	36	3	het	MF_H1.snp	-	-	-
JH924055.1	458	A	G	126	6	hom	MF_H2.snp	-	-	-
JH923954.1	459	T	C	30	4	het	MF_H2.snp	-	-	-
JH924265.1	459	T	C	36	3	het	MF_H1.snp	-	-	-
JH924141.1	460	A	G	33;138	4;7	het;hom	MF_H1.snp;MF_H2.snp	-	-	-
AMGL01125833.1	462	C	T	114	4	hom	MF_H2.snp	ENSOARG00000017662		protein_coding
JH924376.1	462	T	C	36	3	het	MF_H2.snp	-	-	-
JH923940.1	463	G	A	182;163;169	21;12;18	hom;hom;hom	MF_H1.snp;MF_H2.snp;MF_H3.snp	-	-	-
AMGL01130673.1	464	G	A	82	14	het	MF_H2.snp	-	-	-
JH923622.1	469	T	A	22	4	het	MF_H1.snp	-	-	-
JH924055.1	469	C	T	137	7	hom	MF_H2.snp	-	-	-
JH924317.1	471	C	G	70	3	hom	MF_H2.snp	-	-	-
JH924376.1	472	C	G	36	3	het	MF_H2.snp	-	-	-
JH924719.1	472	T	C	214;61	9;7	hom;het	MF_H1.snp;MF_H2.snp	-	-	-
JH924751.1	474	G	C	109	5	hom	MF_H1.snp	-	-	-
JH924501.1	478	A	G	82	5	het	MF_H1.snp	ENSOARG00000007019		protein_coding
JH924519.1	479	G	A	40	4	het	MF_H3.snp	ENSOARG00000005157		protein_coding
JH924644.1	479	C	A	164;109	11;5	hom;hom	MF_H1.snp;MF_H2.snp	-	-	-
JH924010.1	481	G	A	57	6	het	MF_H2.snp	-	-	-
JH923956.1	483	G	C	70;70;111	3;3;5	hom;hom;hom	MF_H1.snp;MF_H2.snp;MF_H3.snp	-	-	-
JH924644.1	488	A	G	25	7	het	MF_H1.snp	-	-	-
JH924501.1	490	T	C	82;89;135	5;6;7	het;het;hom	MF_H1.snp;MF_H2.snp;MF_H3.snp	ENSOARG00000007019		protein_coding
JH921631.1	491	A	T	88;43;33	12;7;3	het;het;het	MF_H1.snp;MF_H2.snp;MF_H3.snp	ENSOARG00000002709		protein_coding
JH924055.1	494	T	C	137	7	hom	MF_H2.snp	-	-	-
JH924457.1	499	G	C	21	19	het	MF_H3.snp	-	-	-
JH924317.1	500	G	A	70	3	hom	MF_H2.snp	-	-	-
JH924529.1	501	T	C	222;190	45;42	hom;het	MF_H1.snp;MF_H2.snp	-	-	-
JH923582.1	502	G	A	13.2	10	het	MF_H3.snp	ENSOARG00000001201		protein_coding
AMGL01120437.1	504	G	A	118	4	hom	MF_H2.snp	-	-	-
JH923854.1	504	A	G	36	3	het	MF_H1.snp	-	-	-
JH924141.1	508	G	A	126	6	hom	MF_H2.snp	-	-	-
JH921631.1	510	T	C	105	7	hom	MF_H1.snp	ENSOARG00000002709		protein_coding
JH923803.1	511	G	A	138	7	hom	MF_H2.snp	-	-	-
AMGL01120437.1	512	A	G	114	4	hom	MF_H2.snp	-	-	-
JH924376.1	512	C	G	59	4	het	MF_H2.snp	-	-	-
JH923622.1	513	A	G	90.5;92.5	4;4	hom;hom	MF_H1.snp;MF_H2.snp	-	-	-
JH923864.1	516	T	A	179;172;158	15;13;11	hom;hom;hom	MF_H1.snp;MF_H2.snp;MF_H3.snp	ENSOARG00000000087		protein_coding
JH924376.1	516	G	A	59	4	het	MF_H2.snp	-	-	-
JH924719.1	516	C	T	21	9	het	MF_H3.snp	-	-	-
JH923937.1	518	A	G	33.8;68	3;3	hom;hom	MF_H1.snp;MF_H2.snp	-	-	-
AMGL01127303.1	519	G	A	118;84	4;3	hom;hom	MF_H1.snp;MF_H3.snp	ENSOARG00000002759		protein_coding
JH923769.1	522	C	G	118	13	het	MF_H1.snp	-	-	-
JH923965.1	524	G	A	59	5	het	MF_H2.snp	-	-	-
JH924048.1	526	G	C	100	14	het	MF_H2.snp	-	-	-
JH923854.1	528	A	G	33	3	het	MF_H1.snp	-	-	-
JH924457.1	529	T	A	61;15.1	14;21	het;het	MF_H1.snp;MF_H3.snp	-	-	-
JH924141.1	530	A	G	111	5	hom	MF_H2.snp	-	-	-
JH924698.1	530	G	A	71;105;155	8;6;10	het;hom;hom	MF_H1.snp;MF_H2.snp;MF_H3.snp	-	-	-
JH924740.1	540	T	C	36	3	het	MF_H2.snp	-	-	-
JH923554.1	542	A	G	70	3	hom	MF_H1.snp	-	-	-
JH923582.1	546	G	T	51.5;85;89	4;8;10	hom;hom;hom	MF_H1.snp;MF_H2.snp;MF_H3.snp	ENSOARG00000001201		protein_coding
JH924457.1	547	A	G	164;126;141	11;7;19	hom;hom;het	MF_H1.snp;MF_H2.snp;MF_H3.snp	-	-	-
JH924834.1	547	C	T	36.1	3	het	MF_H2.snp	-	-	-
JH924457.1	549	C	T	78;28	11;7	het;het	MF_H1.snp;MF_H2.snp	-	-	-
JH924848.1	549	T	C	90.5;111	4;5	hom;hom	MF_H1.snp;MF_H2.snp	-	-	-
JH924866.1	549	G	A	106;121;110	10;7;9	het;hom;het	MF_H1.snp;MF_H2.snp;MF_H3.snp	-	-	-
AMGL01128010.1	551	G	A	118	4	hom	MF_H2.snp	-	-	-
JH924581.1	553	C	T	106;54	7;7	het;het	MF_H1.snp;MF_H3.snp	-	-	-
JH924497.1	555	G	C	59	5	het	MF_H1.snp	-	-	-
JH923786.1	557	C	T	116;106	11;11	het;het	MF_H1.snp;MF_H3.snp	-	-	-
JH924376.1	557	T	C	61	3	hom	MF_H2.snp	-	-	-
JH923637.1	561	C	T	99	6	het	MF_H2.snp	ENSOARG00000000077		protein_coding
JH924866.1	563	G	A	108	10	het	MF_H1.snp	-	-	-
JH924457.1	568	A	G	101;92.2;100	8;8;7	het;het;het	MF_H1.snp;MF_H2.snp;MF_H3.snp	-	-	-
JH923554.1	571	G	A	70	3	hom	MF_H1.snp	-	-	-
JH924139.1	572	G	A	36	3	het	MF_H1.snp	-	-	-
AMGL01128010.1	575	G	A	40	4	het	MF_H2.snp	-	-	-
JH923637.1	581	C	T	12.3	6	het	MF_H2.snp	ENSOARG00000000077		protein_coding
JH923769.1	582	G	A	124	11	het	MF_H1.snp	-	-	-
JH924700.1	583	A	C	70	3	hom	MF_H1.snp	-	-	-
JH924779.1	583	A	T	71	10	het	MF_H1.snp	-	-	-
JH923654.1	588	C	T	36	3	het	MF_H2.snp	-	-	-
JH924863.1	588	C	T	103;188	31;21	het;hom	MF_H1.snp;MF_H2.snp	-	-	-
JH924298.1	592	T	C	111;161	5;10	hom;hom	MF_H1.snp;MF_H3.snp	-	-	-
JH924501.1	592	G	A	28;52	5;8	het;het	MF_H1.snp;MF_H3.snp	ENSOARG00000007019		protein_coding
JH923769.1	595	T	C	164;183;167	11;17;12	hom;hom;hom	MF_H1.snp;MF_H2.snp;MF_H3.snp	-	-	-
JH924320.1	597	C	T	92.5;70	4;3	hom;hom	MF_H2.snp;MF_H3.snp	-	-	-
JH924457.1	599	C	A	124;133;124	6;7;6	hom;hom;hom	MF_H1.snp;MF_H2.snp;MF_H3.snp	-	-	-
JH924457.1	600	A	C	28	6	het	MF_H1.snp	-	-	-
JH924700.1	600	T	C	70	3	hom	MF_H1.snp	-	-	-
JH924618.1	601	T	C	173	12	hom	MF_H3.snp	-	-	-
JH923741.1	602	G	A	43	10	het	MF_H1.snp	-	-	-
JH924501.1	602	A	T	57;146	6;8	het;hom	MF_H1.snp;MF_H3.snp	ENSOARG00000007019		protein_coding
JH923336.1	603	T	G	83	3	hom	MF_H3.snp	-	-	-
JH924827.1	604	T	G	132;59	7;7	hom;het	MF_H1.snp;MF_H2.snp	-	-	-
JH923654.1	609	A	G	70;70	3;3	hom;hom	MF_H2.snp;MF_H3.snp	-	-	-
JH924501.1	610	G	A	84	9	het	MF_H3.snp	ENSOARG00000007019		protein_coding
JH923769.1	613	G	A	143	17	het	MF_H2.snp	-	-	-
JH924457.1	614	T	C	28;133;94	6;7;6	het;hom;het	MF_H1.snp;MF_H2.snp;MF_H3.snp	-	-	-
JH923972.1	619	G	A	64	3	hom	MF_H3.snp	-	-	-
JH923937.1	625	A	G	70;64	3;3	hom;hom	MF_H1.snp;MF_H2.snp	-	-	-
JH923751.1	629	C	T	36	3	het	MF_H2.snp	-	-	-
JH924501.1	631	G	A	54;84	6;10	het;het	MF_H1.snp;MF_H3.snp	ENSOARG00000007019		protein_coding
AMGL01130673.1	639	G	A	154;190;153	21;26;38	het;het;het	MF_H1.snp;MF_H2.snp;MF_H3.snp	-	-	-
JH924314.1	640	T	C	102	10	het	MF_H1.snp	-	-	-
JH924141.1	642	A	G	70	3	hom	MF_H2.snp	-	-	-
JH923430.1	646	T	C	84.5	5	hom	MF_H2.snp	-	-	-
JH924457.1	648	A	T	75;124;62	6;7;5	het;hom;het	MF_H1.snp;MF_H2.snp;MF_H3.snp	-	-	-
JH924700.1	655	G	A	59	3	hom	MF_H1.snp	-	-	-
JH924866.1	656	T	C	147;52	8;8	hom;het	MF_H2.snp;MF_H3.snp	-	-	-
JH924200.1	658	G	C	92.5	4	hom	MF_H2.snp	-	-	-
JH924457.1	661	G	A	68;61	3;3	hom;hom	MF_H2.snp;MF_H3.snp	-	-	-
JH923682.1	669	C	G	82	5	het	MF_H3.snp	-	-	-
JH923622.1	672	T	C	90.5;70	4;3	hom;hom	MF_H1.snp;MF_H3.snp	-	-	-
JH924141.1	673	A	T	70;70	3;3	hom;hom	MF_H2.snp;MF_H3.snp	-	-	-
JH924210.1	675	A	C	70;83.5;57	3;4;3	hom;hom;hom	MF_H1.snp;MF_H2.snp;MF_H3.snp	-	-	-
JH924207.1	677	T	C	111	6	hom	MF_H2.snp	-	-	-
JH923751.1	678	T	C	36	3	het	MF_H2.snp	-	-	-
JH924501.1	681	G	C	54;33;166	7;4;11	het;het;hom	MF_H1.snp;MF_H2.snp;MF_H3.snp	ENSOARG00000007019		protein_coding
JH924680.1	683	C	T	33	4	het	MF_H1.snp	-	-	-
JH924778.1	685	C	T	52	4	het	MF_H3.snp	-	-	-
JH924698.1	688	T	C	66;117	12;13	het;het	MF_H2.snp;MF_H3.snp	-	-	-
JH923750.1	690	C	T	222;168;219	16;18;8	hom;het;hom	MF_H1.snp;MF_H2.snp;MF_H3.snp	-	-	-
JH924196.1	691	A	G	145;158;126	24;32;28	het;het;het	MF_H1.snp;MF_H2.snp;MF_H3.snp	-	-	-
JH924866.1	692	T	C	44;120;41	6;6;7	het;hom;het	MF_H1.snp;MF_H2.snp;MF_H3.snp	-	-	-
JH924141.1	694	G	T	70;60	3;3	hom;hom	MF_H2.snp;MF_H3.snp	-	-	-
JH923712.1	695	C	G	70;70	3;3	hom;hom	MF_H2.snp;MF_H3.snp	-	-	-
JH923712.1	696	G	A	61;68	3;3	hom;hom	MF_H2.snp;MF_H3.snp	-	-	-
JH924409.1	696	G	A	70;36	3;3	hom;het	MF_H2.snp;MF_H3.snp	-	-	-
AMGL01130673.1	698	T	C	186;188;148	19;22;27	hom;hom;het	MF_H1.snp;MF_H2.snp;MF_H3.snp	-	-	-
JH924273.1	698	T	G	70	3	hom	MF_H3.snp	ENSOARG00000002374		protein_coding
JH923970.1	704	C	T	83	3	hom	MF_H1.snp	-	-	-
JH923498.1	709	C	T	111;222	5;16	hom;hom	MF_H1.snp;MF_H2.snp	-	-	-
JH924047.1	709	T	A	70;104	3;5	hom;hom	MF_H1.snp;MF_H2.snp	-	-	-
JH924380.1	711	A	C	80.4	5	het	MF_H3.snp	-	-	-
JH923782.1	712	T	C	70	3	hom	MF_H3.snp	-	-	-
JH922328.1	718	A	G	83	3	hom	MF_H1.snp	-	-	-
JH923622.1	720	T	C	38;22	12;8	het;het	MF_H1.snp;MF_H3.snp	-	-	-
JH924581.1	720	T	C	89;122;33	11;6;4	het;hom;het	MF_H1.snp;MF_H2.snp;MF_H3.snp	-	-	-
JH923486.1	721	A	G	64	3	hom	MF_H2.snp	-	-	-
JH924529.1	721	C	G	68;92.5	3;4	hom;hom	MF_H1.snp;MF_H3.snp	-	-	-
JH924380.1	730	A	C	80	5	het	MF_H3.snp	-	-	-
JH921820.1	733	T	C	28	6	het	MF_H1.snp	-	-	-
JH924581.1	733	A	T	80;111;26	11;6;4	het;hom;het	MF_H1.snp;MF_H2.snp;MF_H3.snp	-	-	-
AMGL01125986.1	735	G	A	118;40	4;4	hom;het	MF_H2.snp;MF_H3.snp	-	-	-
JH924207.1	736	C	T	62	4	het	MF_H1.snp	-	-	-
JH924694.1	737	T	C	54	3	hom	MF_H1.snp	-	-	-
JH924700.1	742	C	G	78	8	het	MF_H2.snp	-	-	-
JH922738.1	744	C	T	83	3	hom	MF_H1.snp	-	-	-
JH923133.1	746	T	C	62;36	4;3	het;het	MF_H2.snp;MF_H3.snp	-	-	-
JH924141.1	746	A	G	70	3	hom	MF_H3.snp	-	-	-
JH923750.1	748	G	A	5.46	16	het	MF_H1.snp	-	-	-
JH924207.1	748	G	A	158	10	hom	MF_H2.snp	-	-	-
JH924380.1	748	G	A	80	5	het	MF_H3.snp	-	-	-
JH924380.1	749	G	A	106	5	hom	MF_H3.snp	-	-	-
JH924170.1	750	C	A	36	3	het	MF_H3.snp	-	-	-
JH924529.1	750	G	A	70;96;112	19;8;13	het;het;het	MF_H1.snp;MF_H2.snp;MF_H3.snp	-	-	-
JH923937.1	752	A	G	69	3	hom	MF_H3.snp	-	-	-
JH924581.1	752	C	T	89;59	9;5	het;het	MF_H1.snp;MF_H3.snp	-	-	-
JH922738.1	754	G	T	83	3	hom	MF_H1.snp	-	-	-
JH923619.1	754	A	G	101	5	hom	MF_H1.snp	-	-	-
JH924055.1	755	T	C	111;70	5;3	hom;hom	MF_H1.snp;MF_H2.snp	-	-	-
JH923750.1	758	G	A	222;217	14;8	hom;hom	MF_H1.snp;MF_H3.snp	-	-	-
JH924672.1	761	A	G	111	4	hom	MF_H2.snp	ENSOARG00000017645		protein_coding
JH923954.1	764	A	T	36	3	het	MF_H2.snp	-	-	-
JH924672.1	769	C	T	111	4	hom	MF_H2.snp	ENSOARG00000017645		protein_coding
JH924380.1	770	C	T	71.1	5	het	MF_H3.snp	-	-	-
JH924320.1	771	A	G	52	8	het	MF_H3.snp	-	-	-
JH923750.1	776	G	A	105;222	4;14	hom;hom	MF_H1.snp;MF_H2.snp	-	-	-
JH923974.1	782	G	A	98	6	het	MF_H3.snp	-	-	-
JH923622.1	783	C	T	165;129;134	13;7;7	hom;hom;hom	MF_H1.snp;MF_H2.snp;MF_H3.snp	-	-	-
JH924320.1	783	C	T	25;52	3;8	het;het	MF_H1.snp;MF_H3.snp	-	-	-
JH923622.1	784	A	G	176;137;134	13;7;7	hom;hom;hom	MF_H1.snp;MF_H2.snp;MF_H3.snp	-	-	-
JH923750.1	786	C	T	222	12	hom	MF_H2.snp	-	-	-
JH924505.1	788	G	A	64	3	hom	MF_H2.snp	-	-	-
JH924141.1	790	C	A	36;62	3;3	het;hom	MF_H1.snp;MF_H3.snp	-	-	-
AMGL01130673.1	791	A	G	147;138	8;7	hom;hom	MF_H2.snp;MF_H3.snp	-	-	-
JH924473.1	791	C	T	64	3	hom	MF_H1.snp	-	-	-
JH924333.1	793	A	C	36	3	het	MF_H2.snp	-	-	-
JH924561.1	796	A	G	87.5	4	hom	MF_H2.snp	-	-	-
JH923628.1	800	A	G	70;31	3;5	hom;het	MF_H1.snp;MF_H3.snp	-	-	-
JH923954.1	800	A	G	36	3	het	MF_H2.snp	-	-	-
JH923955.1	800	T	G	76;80	8;6	het;het	MF_H2.snp;MF_H3.snp	-	-	-
JH923750.1	803	A	G	213	8	hom	MF_H2.snp	-	-	-
AMGL01130673.1	811	T	C	76	7	het	MF_H2.snp	-	-	-
JH923750.1	811	G	C	195	8	hom	MF_H2.snp	-	-	-
JH924060.1	815	T	C	68	3	hom	MF_H2.snp	-	-	-
JH924356.1	816	T	C	175;140	14;13	hom;het	MF_H2.snp;MF_H3.snp	ENSOARG00000002601		protein_coding
JH923943.1	817	A	G	84;57	3;3	hom;hom	MF_H2.snp;MF_H3.snp	-	-	-
JH924170.1	818	G	C	70;92.5	3;4	hom;hom	MF_H1.snp;MF_H2.snp	-	-	-
JH924615.1	818	A	G	59	5	het	MF_H3.snp	-	-	-
JH922760.1	819	A	C	163;122;106	10;6;5	hom;hom;hom	MF_H1.snp;MF_H2.snp;MF_H3.snp	-	-	-
JH923646.1	819	C	T	33	4	het	MF_H3.snp	-	-	-
JH924170.1	821	C	T	36	3	het	MF_H1.snp	-	-	-
JH924501.1	823	T	A	42;109;176	19;17;15	het;het;hom	MF_H1.snp;MF_H2.snp;MF_H3.snp	ENSOARG00000007019		protein_coding
JH923943.1	824	G	A	80;70	3;3	hom;hom	MF_H2.snp;MF_H3.snp	-	-	-
AMGL01130673.1	826	T	C	137;126	7;6	hom;hom	MF_H2.snp;MF_H3.snp	-	-	-
JH924700.1	830	G	C	68	3	hom	MF_H2.snp	-	-	-
JH923239.1	833	A	G	173	6	hom	MF_H1.snp	-	-	-
JH924283.1	834	G	A	91	8	het	MF_H2.snp	-	-	-
JH924473.1	834	C	T	43.8	3	hom	MF_H1.snp	-	-	-
JH924473.1	836	C	T	61	3	hom	MF_H1.snp	-	-	-
JH924058.1	839	A	C	37	5	het	MF_H3.snp	-	-	-
JH921820.1	842	C	T	3.01	26	het	MF_H1.snp	-	-	-
JH924055.1	842	C	T	92.5	4	hom	MF_H1.snp	-	-	-
JH924424.1	842	G	A	29	5	het	MF_H2.snp	-	-	-
JH924581.1	842	C	T	30	4	het	MF_H3.snp	-	-	-
JH924058.1	843	G	A	33	5	het	MF_H3.snp	-	-	-
AMGL01120699.1	844	C	T	118	4	hom	MF_H1.snp	-	-	-
JH924196.1	844	A	C	159;160	37;41	het;het	MF_H1.snp;MF_H2.snp	-	-	-
JH923937.1	850	T	C	126	6	hom	MF_H3.snp	-	-	-
JH923751.1	856	A	G	43.8;68	3;3	hom;hom	MF_H1.snp;MF_H3.snp	-	-	-
JH924829.1	857	T	C	70	3	hom	MF_H2.snp	-	-	-
JH923682.1	858	C	T	33;96	3;8	het;het	MF_H1.snp;MF_H3.snp	-	-	-
JH921696.1	861	C	T	57	3	hom	MF_H2.snp	ENSOARG00000002777		protein_coding
JH924581.1	861	T	G	36	3	het	MF_H3.snp	-	-	-
JH924055.1	862	T	C	92.5	4	hom	MF_H1.snp	-	-	-
JH924473.1	864	C	A	54	3	hom	MF_H2.snp	-	-	-
JH924863.1	865	C	T	120	16	het	MF_H3.snp	-	-	-
JH924055.1	866	T	C	33	4	het	MF_H1.snp	-	-	-
JH924058.1	866	A	C	37	5	het	MF_H3.snp	-	-	-
JH923486.1	870	G	T	87.5	4	hom	MF_H2.snp	-	-	-
JH923400.1	872	G	C	92.5;70	4;3	hom;hom	MF_H1.snp;MF_H3.snp	-	-	-
AMGL01120699.1	873	G	A	34	6	het	MF_H1.snp	-	-	-
JH923400.1	876	A	G	92.5;70	4;3	hom;hom	MF_H1.snp;MF_H3.snp	-	-	-
JH923889.1	877	G	A	70;43.8	3;3	hom;hom	MF_H2.snp;MF_H3.snp	-	-	-
JH924048.1	878	T	C	68	3	hom	MF_H2.snp	-	-	-
AMGL01120699.1	879	A	C	103	6	het	MF_H1.snp	-	-	-
JH923049.1	879	G	A	33	4	het	MF_H1.snp	ENSOARG00000001344		protein_coding
AMGL01130673.1	884	G	A	33	4	het	MF_H3.snp	-	-	-
JH922760.1	885	G	T	163;109;126	10;6;6	hom;hom;hom	MF_H1.snp;MF_H2.snp;MF_H3.snp	-	-	-
JH923889.1	886	A	G	29;39.8	3;3	het;hom	MF_H2.snp;MF_H3.snp	-	-	-
JH924644.1	887	A	G	16.1	9	het	MF_H1.snp	-	-	-
JH924669.1	893	A	G	115	13	het	MF_H2.snp	-	-	-
JH924214.1	894	C	T	158	13	hom	MF_H2.snp	-	-	-
JH924357.1	895	A	G	70	3	hom	MF_H1.snp	-	-	-
AMGL01127162.1	899	C	T	31	7	het	MF_H1.snp	-	-	-
JH923943.1	901	C	T	57	3	hom	MF_H3.snp	-	-	-
JH922300.1	902	T	C	40	4	het	MF_H1.snp	ENSOARG00000000896		protein_coding
JH923416.1	904	T	C	59	5	het	MF_H1.snp	-	-	-
JH924222.1	904	G	T	36	3	het	MF_H3.snp	-	-	-
JH923639.1	905	G	A	111	5	hom	MF_H3.snp	-	-	-
JH924357.1	905	G	T	90.5;84.5	4;4	hom;hom	MF_H1.snp;MF_H2.snp	-	-	-
JH923937.1	906	C	T	64	3	hom	MF_H3.snp	-	-	-
JH924866.1	908	T	C	130;181;142	18;15;16	het;hom;het	MF_H1.snp;MF_H2.snp;MF_H3.snp	-	-	-
JH924501.1	912	C	T	75	6	het	MF_H2.snp	ENSOARG00000007019		protein_coding
JH923049.1	913	C	T	28	6	het	MF_H3.snp	ENSOARG00000001344		protein_coding
JH923639.1	916	T	C	109	5	hom	MF_H3.snp	-	-	-
JH924473.1	916	G	A	70;70	3;3	hom;hom	MF_H1.snp;MF_H2.snp	-	-	-
JH922760.1	917	A	G	162;116;126	10;6;6	hom;hom;hom	MF_H1.snp;MF_H2.snp;MF_H3.snp	-	-	-
AMGL01120699.1	918	C	A	103	6	het	MF_H1.snp	-	-	-
AMGL01130322.1	921	T	C	28	8	het	MF_H2.snp	-	-	-
JH923772.1	921	A	T	28	7	het	MF_H3.snp	-	-	-
JH924327.1	922	G	A	70	3	hom	MF_H1.snp	-	-	-
AMGL01127303.1	926	C	G	114	4	hom	MF_H2.snp	ENSOARG00000002759		protein_coding
JH924015.1	929	T	C	92.5	4	hom	MF_H2.snp	-	-	-
JH924866.1	930	T	C	132;134	17;15	het;het	MF_H1.snp;MF_H2.snp	-	-	-
JH923803.1	932	C	T	93	7	het	MF_H1.snp	-	-	-
JH923956.1	933	A	G	148;81.5	8;4	hom;hom	MF_H2.snp;MF_H3.snp	-	-	-
JH923486.1	935	G	A	36	3	het	MF_H1.snp	-	-	-
AMGL01125721.1	939	C	T	102	4	hom	MF_H1.snp	-	-	-
JH922760.1	939	T	C	36	3	het	MF_H3.snp	-	-	-
JH923713.1	940	C	G	111	4	hom	MF_H3.snp	-	-	-
JH924357.1	940	C	G	33	4	het	MF_H1.snp	-	-	-
AMGL01125721.1	941	G	A	110	4	hom	MF_H1.snp	-	-	-
AMGL01130322.1	947	G	A	28	8	het	MF_H2.snp	-	-	-
JH924498.1	955	C	A	97	14	het	MF_H2.snp	-	-	-
JH924475.1	958	C	T	68	3	hom	MF_H2.snp	-	-	-
JH924672.1	958	C	T	28	7	het	MF_H3.snp	ENSOARG00000017645		protein_coding
AMGL01120699.1	959	A	G	40	4	het	MF_H1.snp	-	-	-
JH923682.1	959	T	C	33	3	het	MF_H1.snp	-	-	-
AMGL01120699.1	962	A	G	36	4	het	MF_H1.snp	-	-	-
JH923713.1	962	T	C	111	4	hom	MF_H3.snp	-	-	-
JH922760.1	965	G	T	61	3	hom	MF_H3.snp	-	-	-
JH923049.1	966	T	C	28	6	het	MF_H1.snp	ENSOARG00000001344		protein_coding
JH924473.1	967	G	A	70;70	3;3	hom;hom	MF_H2.snp;MF_H3.snp	-	-	-
JH923682.1	969	G	A	36	3	het	MF_H1.snp	-	-	-
JH923761.1	969	T	C	33	3	het	MF_H3.snp	-	-	-
JH923761.1	970	G	A	36	3	het	MF_H3.snp	-	-	-
JH924053.1	973	T	G	43	12	het	MF_H2.snp	-	-	-
JH923540.1	978	T	C	33	4	het	MF_H1.snp	-	-	-
JH923682.1	978	G	T	64;78.5	3;4	hom;hom	MF_H1.snp;MF_H2.snp	-	-	-
AMGL01125721.1	981	A	C	114	4	hom	MF_H1.snp	-	-	-
JH923976.1	983	T	C	109;92.5	5;4	hom;hom	MF_H1.snp;MF_H2.snp	-	-	-
JH924357.1	983	T	G	102;81.5;90.5	5;4;4	hom;hom;hom	MF_H1.snp;MF_H2.snp;MF_H3.snp	-	-	-
JH924498.1	983	G	T	83	14	het	MF_H2.snp	-	-	-
AMGL01127303.1	990	G	T	114	4	hom	MF_H2.snp	ENSOARG00000002759		protein_coding
JH924498.1	991	G	A	76	18	het	MF_H1.snp	-	-	-
JH923771.1	992	T	C	110;187	21;21	het;hom	MF_H1.snp;MF_H2.snp	-	-	-
JH922760.1	993	A	T	81.5;187	4;8	hom;hom	MF_H1.snp;MF_H3.snp	-	-	-
JH923965.1	994	A	G	70;36	7;3	het;het	MF_H2.snp;MF_H3.snp	-	-	-
JH923391.1	995	C	G	33	4	het	MF_H1.snp	-	-	-
JH924700.1	995	G	T	81.5	5	hom	MF_H1.snp	-	-	-
AMGL01127303.1	996	A	G	118	4	hom	MF_H2.snp	ENSOARG00000002759		protein_coding
JH924080.1	996	C	G	68	3	hom	MF_H2.snp	-	-	-
JH923772.1	1000	A	G	71	9	het	MF_H3.snp	-	-	-
JH923049.1	1002	G	C	33;124;62	4;6;4	het;hom;het	MF_H1.snp;MF_H2.snp;MF_H3.snp	ENSOARG00000001344		protein_coding
JH923771.1	1006	C	T	109;174	21;21	het;hom	MF_H1.snp;MF_H2.snp	-	-	-
AMGL01125721.1	1012	A	T	69	4	hom	MF_H1.snp	-	-	-
JH924111.1	1012	T	G	4.77	12	het	MF_H1.snp	-	-	-
JH923049.1	1013	T	A	59;36	5;3	het;het	MF_H2.snp;MF_H3.snp	ENSOARG00000001344		protein_coding
JH923619.1	1018	G	C	197	49	hom	MF_H1.snp	-	-	-
JH924048.1	1020	G	C	36;86.5	11;4	het;hom	MF_H2.snp;MF_H3.snp	-	-	-
JH924700.1	1022	C	T	81.5	5	hom	MF_H1.snp	-	-	-
JH923769.1	1025	G	A	75;43	7;9	het;het	MF_H2.snp;MF_H3.snp	-	-	-
JH923976.1	1029	C	T	93.3;92.5	5;4	hom;hom	MF_H1.snp;MF_H2.snp	-	-	-
JH924141.1	1032	T	A	70	3	hom	MF_H3.snp	-	-	-
JH923540.1	1035	A	C	50	3	hom	MF_H1.snp	-	-	-
JH923339.1	1037	C	A	102	4	hom	MF_H1.snp	-	-	-
JH924378.1	1043	C	T	80	6	het	MF_H3.snp	-	-	-
JH924015.1	1049	G	A	81.5	4	hom	MF_H2.snp	-	-	-
JH923771.1	1058	G	A	36;60.5	13;9	het;hom	MF_H1.snp;MF_H2.snp	-	-	-
JH924141.1	1059	T	G	92.5	4	hom	MF_H3.snp	-	-	-
JH924070.1	1065	G	A	154	9	hom	MF_H1.snp	-	-	-
JH924356.1	1065	C	T	122	7	hom	MF_H2.snp	ENSOARG00000002601		protein_coding
JH924574.1	1065	C	T	33.1	3	het	MF_H2.snp	-	-	-
JH924866.1	1066	T	C	70	3	hom	MF_H2.snp	-	-	-
JH923540.1	1069	C	G	86	7	het	MF_H1.snp	-	-	-
AMGL01124730.1	1074	C	T	34	6	het	MF_H3.snp	ENSOARG00000001995		protein_coding
JH923737.1	1074	G	A	36	3	het	MF_H1.snp	-	-	-
JH923769.1	1083	G	A	103	11	het	MF_H1.snp	-	-	-
JH923771.1	1084	G	A	73.5	6	hom	MF_H2.snp	-	-	-
JH923682.1	1086	C	T	69;24	6;6	het;het	MF_H2.snp;MF_H3.snp	-	-	-
JH923803.1	1088	C	G	71;147	10;16	het;het	MF_H1.snp;MF_H2.snp	-	-	-
JH921804.1	1089	A	G	83	3	hom	MF_H1.snp	-	-	-
JH923737.1	1089	A	G	36	3	het	MF_H1.snp	-	-	-
JH923682.1	1095	G	A	59;126	6;6	het;hom	MF_H2.snp;MF_H3.snp	-	-	-
JH923786.1	1095	C	T	66;119	12;28	het;het	MF_H1.snp;MF_H2.snp	-	-	-
JH924112.1	1104	A	C	138	7	hom	MF_H3.snp	-	-	-
AMGL01127363.1	1106	A	G	106	4	hom	MF_H1.snp	-	-	-
JH924472.1	1110	C	A	70	3	hom	MF_H2.snp	-	-	-
MT	1112	T	C	43.4	6	het	MF_H2.snp	ENSOARG00000000004		Mt_rRNA
JH923544.1	1113	G	C	61	3	hom	MF_H2.snp	-	-	-
JH924387.1	1122	C	G	137;33	7;3	hom;het	MF_H1.snp;MF_H2.snp	-	-	-
JH923407.1	1127	T	C	36	3	het	MF_H2.snp	-	-	-
JH923697.1	1127	A	T	112	12	het	MF_H2.snp	-	-	-
JH923682.1	1130	A	G	70;111	3;5	hom;hom	MF_H2.snp;MF_H3.snp	-	-	-
JH924184.1	1130	G	A	45	8	het	MF_H3.snp	-	-	-
JH924505.1	1131	A	G	194;199	36;46	hom;hom	MF_H2.snp;MF_H3.snp	-	-	-
JH924112.1	1133	A	G	131	7	hom	MF_H3.snp	-	-	-
JH924048.1	1138	A	G	52	8	het	MF_H2.snp	-	-	-
JH924406.1	1140	T	C	33	4	het	MF_H3.snp	-	-	-
JH924489.1	1147	C	T	129;186	18;21	het;hom	MF_H2.snp;MF_H3.snp	ENSOARG00000018033		protein_coding
JH924453.1	1148	T	C	96	8	het	MF_H2.snp	-	-	-
JH924489.1	1148	G	A	70	18	het	MF_H2.snp	ENSOARG00000018033		protein_coding
JH923956.1	1151	G	A	36	3	het	MF_H2.snp	-	-	-
JH924579.1	1151	T	C	70;90.5	3;4	hom;hom	MF_H1.snp;MF_H3.snp	-	-	-
JH921804.1	1158	G	A	83	3	hom	MF_H1.snp	-	-	-
JH923869.1	1162	A	G	69	7	het	MF_H3.snp	ENSOARG00000003619		protein_coding
JH924184.1	1167	C	T	111;70;106	5;3;5	hom;hom;hom	MF_H1.snp;MF_H2.snp;MF_H3.snp	-	-	-
JH923750.1	1168	C	T	25	7	het	MF_H2.snp	ENSOARG00000017609		protein_coding
JH923869.1	1168	G	T	66	7	het	MF_H3.snp	ENSOARG00000003619		protein_coding
JH924529.1	1168	G	A	105;131;187	24;19;42	het;het;het	MF_H1.snp;MF_H2.snp;MF_H3.snp	-	-	-
JH924669.1	1171	G	A	189;191	30;34	hom;hom	MF_H1.snp;MF_H3.snp	-	-	-
JH924048.1	1173	T	G	8.64	6	het	MF_H2.snp	-	-	-
JH924506.1	1173	T	C	106	5	hom	MF_H2.snp	-	-	-
JH924112.1	1175	G	A	70	3	hom	MF_H2.snp	-	-	-
JH924827.1	1177	T	C	70;68	3;3	hom;hom	MF_H1.snp;MF_H2.snp	-	-	-
JH924112.1	1178	C	T	135	7	hom	MF_H3.snp	-	-	-
JH924453.1	1178	A	C	86	8	het	MF_H2.snp	-	-	-
JH924827.1	1178	A	G	70;70	3;3	hom;hom	MF_H1.snp;MF_H2.snp	-	-	-
JH924207.1	1179	T	C	82;59	5;5	het;het	MF_H2.snp;MF_H3.snp	-	-	-
JH924827.1	1179	T	C	70;70	3;3	hom;hom	MF_H1.snp;MF_H2.snp	-	-	-
JH923869.1	1181	G	A	41	7	het	MF_H3.snp	ENSOARG00000003619		protein_coding
JH924406.1	1181	C	T	28	6	het	MF_H3.snp	-	-	-
JH923652.1	1183	C	T	106	9	het	MF_H3.snp	-	-	-
JH923652.1	1185	C	T	106	9	het	MF_H3.snp	-	-	-
JH924112.1	1190	C	A	124	6	hom	MF_H3.snp	-	-	-
JH924409.1	1199	T	C	92.5	4	hom	MF_H2.snp	-	-	-
JH924778.1	1201	T	C	76	7	het	MF_H1.snp	-	-	-
JH924505.1	1202	A	G	199;194;200	44;36;47	hom;hom;hom	MF_H1.snp;MF_H2.snp;MF_H3.snp	-	-	-
JH924298.1	1206	A	G	111;166	5;12	hom;hom	MF_H1.snp;MF_H3.snp	-	-	-
JH924489.1	1208	C	T	129	28	het	MF_H2.snp	ENSOARG00000018033		protein_coding
JH924141.1	1210	A	T	70	3	hom	MF_H2.snp	-	-	-
JH924298.1	1210	C	T	109;138	5;13	hom;het	MF_H1.snp;MF_H3.snp	-	-	-
JH924529.1	1212	T	C	183;140;185	18;14;28	hom;het;het	MF_H1.snp;MF_H2.snp;MF_H3.snp	-	-	-
JH924298.1	1214	C	T	101;136	5;13	hom;het	MF_H1.snp;MF_H3.snp	-	-	-
JH924457.1	1215	C	A	80;89	6;11	het;het	MF_H2.snp;MF_H3.snp	-	-	-
JH924788.1	1219	A	G	57	6	het	MF_H1.snp	-	-	-
JH924406.1	1220	A	C	25	7	het	MF_H2.snp	-	-	-
JH924788.1	1220	A	G	54	6	het	MF_H1.snp	-	-	-
AMGL01123817.1	1223	G	A	118	4	hom	MF_H3.snp	-	-	-
JH923762.1	1224	C	G	59	4	het	MF_H2.snp	-	-	-
JH924314.1	1224	G	A	61	3	hom	MF_H2.snp	-	-	-
AMGL01127337.1	1225	A	G	179	8	hom	MF_H2.snp	-	-	-
JH923956.1	1227	G	C	70	3	hom	MF_H2.snp	-	-	-
JH924666.1	1229	C	T	83	3	hom	MF_H2.snp	ENSOARG00000002935		protein_coding
AMGL01121702.1	1231	A	G	57	6	het	MF_H2.snp	-	-	-
JH924055.1	1237	C	G	64;116	3;6	hom;hom	MF_H1.snp;MF_H2.snp	-	-	-
JH924406.1	1237	A	G	22	7	het	MF_H2.snp	-	-	-
JH924501.1	1239	T	C	92.5	4	hom	MF_H3.snp	ENSOARG00000007022		protein_coding
JH924501.1	1242	T	C	147;92.5	9;4	hom;hom	MF_H2.snp;MF_H3.snp	ENSOARG00000007022		protein_coding
JH923923.1	1244	T	G	59	6	het	MF_H3.snp	-	-	-
JH923405.1	1249	G	A	148;191	8;10	hom;hom	MF_H1.snp;MF_H3.snp	ENSOARG00000017550		protein_coding
JH924406.1	1255	A	G	22	7	het	MF_H2.snp	-	-	-
JH923869.1	1261	G	A	34	6	het	MF_H3.snp	ENSOARG00000003619		protein_coding
JH923762.1	1262	C	T	55	4	het	MF_H2.snp	-	-	-
JH923923.1	1266	A	G	57	6	het	MF_H3.snp	-	-	-
JH924097.1	1269	A	G	111	5	hom	MF_H1.snp	-	-	-
AMGL01121702.1	1273	T	C	36	3	het	MF_H3.snp	-	-	-
JH924044.1	1273	A	T	132	9	het	MF_H2.snp	-	-	-
JH924380.1	1273	T	A	38	13	het	MF_H3.snp	-	-	-
JH924112.1	1274	A	G	111	5	hom	MF_H3.snp	-	-	-
JH923762.1	1277	A	C	70	3	hom	MF_H2.snp	-	-	-
JH923762.1	1278	T	C	68	3	hom	MF_H2.snp	-	-	-
JH923869.1	1283	C	T	30	7	het	MF_H3.snp	ENSOARG00000003619		protein_coding
JH924406.1	1284	G	T	76	8	het	MF_H3.snp	-	-	-
JH923944.1	1285	G	A	59	4	het	MF_H3.snp	-	-	-
JH924010.1	1285	C	T	29;70	3;3	het;hom	MF_H2.snp;MF_H3.snp	-	-	-
AMGL01124730.1	1287	T	C	193;222;105	9;18;4	hom;hom;hom	MF_H1.snp;MF_H2.snp;MF_H3.snp	ENSOARG00000001995		protein_coding
JH924376.1	1294	T	C	92.5	4	hom	MF_H2.snp	-	-	-
JH924457.1	1295	A	G	90;125;152	10;12;20	het;het;het	MF_H1.snp;MF_H2.snp;MF_H3.snp	-	-	-
JH924501.1	1296	T	C	114;71;189	21;17;23	het;het;hom	MF_H1.snp;MF_H2.snp;MF_H3.snp	ENSOARG00000007022		protein_coding
JH924467.1	1300	G	C	140;192	18;34	het;hom	MF_H2.snp;MF_H3.snp	-	-	-
JH923769.1	1304	C	G	102	13	het	MF_H1.snp	-	-	-
JH924376.1	1304	C	G	92.5	4	hom	MF_H2.snp	-	-	-
JH924698.1	1308	T	C	50;153;63	5;9;7	het;hom;het	MF_H1.snp;MF_H2.snp;MF_H3.snp	-	-	-
JH923855.1	1314	A	C	124	6	hom	MF_H1.snp	ENSOARG00000001062		protein_coding
JH923889.1	1314	G	A	33	3	het	MF_H1.snp	-	-	-
JH924141.1	1325	G	A	111	5	hom	MF_H2.snp	-	-	-
JH924467.1	1328	C	G	87;189	11;24	het;hom	MF_H2.snp;MF_H3.snp	-	-	-
JH924788.1	1332	C	T	57	6	het	MF_H1.snp	-	-	-
JH924044.1	1334	C	G	51	7	het	MF_H2.snp	-	-	-
JH923980.1	1341	C	G	126	14	het	MF_H3.snp	ENSOARG00000002469		protein_coding
JH924112.1	1341	C	G	144	8	hom	MF_H3.snp	-	-	-
JH924467.1	1341	C	T	42;184	10;25	het;hom	MF_H2.snp;MF_H3.snp	-	-	-
JH924751.1	1342	G	C	122;70	6;3	hom;hom	MF_H1.snp;MF_H3.snp	-	-	-
JH923872.1	1343	T	C	153	9	hom	MF_H2.snp	-	-	-
JH924376.1	1344	C	G	111	5	hom	MF_H2.snp	-	-	-
JH924112.1	1347	G	A	138	8	hom	MF_H3.snp	-	-	-
JH924581.1	1347	T	C	138;142	12;13	het;het	MF_H1.snp;MF_H3.snp	-	-	-
JH924376.1	1348	G	A	109	5	hom	MF_H2.snp	-	-	-
JH924779.1	1351	C	T	80	6	het	MF_H1.snp	-	-	-
JH924501.1	1353	A	G	122	26	het	MF_H2.snp	ENSOARG00000007022		protein_coding
JH924778.1	1355	T	C	160;148	47;30	het;het	MF_H1.snp;MF_H2.snp	-	-	-
JH923518.1	1357	C	G	54	3	hom	MF_H3.snp	-	-	-
JH924406.1	1361	A	G	62	4	het	MF_H3.snp	-	-	-
JH923769.1	1364	G	A	87	11	het	MF_H1.snp	-	-	-
JH923769.1	1377	T	C	170;135;158	12;7;10	hom;hom;hom	MF_H1.snp;MF_H2.snp;MF_H3.snp	-	-	-
JH924505.1	1377	A	G	90.5;161;180	4;10;15	hom;hom;hom	MF_H1.snp;MF_H2.snp;MF_H3.snp	-	-	-
JH924457.1	1385	G	C	62	9	het	MF_H3.snp	-	-	-
JH924698.1	1391	T	C	94;126;98.3	9;6;6	het;hom;hom	MF_H1.snp;MF_H2.snp;MF_H3.snp	-	-	-
JH923769.1	1395	G	A	20	6	het	MF_H2.snp	-	-	-
JH924139.1	1396	G	A	64	3	hom	MF_H1.snp	-	-	-
JH923854.1	1402	A	G	36	3	het	MF_H2.snp	-	-	-
JH924141.1	1410	A	G	92.5	4	hom	MF_H2.snp	-	-	-
JH921943.1	1412	C	T	68;64	3;3	hom;hom	MF_H1.snp;MF_H2.snp	ENSOARG00000001368		protein_coding
JH923582.1	1412	G	C	80;172;77	14;12;16	het;hom;het	MF_H1.snp;MF_H2.snp;MF_H3.snp	ENSOARG00000001201		protein_coding
JH921943.1	1415	A	C	53;68	3;3	hom;hom	MF_H1.snp;MF_H2.snp	ENSOARG00000001368		protein_coding
JH924457.1	1415	T	A	36	3	het	MF_H3.snp	-	-	-
JH921943.1	1417	A	G	64;57	3;3	hom;hom	MF_H1.snp;MF_H2.snp	ENSOARG00000001368		protein_coding
JH924467.1	1422	A	C	70	3	hom	MF_H2.snp	-	-	-
JH924314.1	1423	A	G	90.5;76	4;7	hom;het	MF_H1.snp;MF_H2.snp	-	-	-
JH924457.1	1433	A	G	70	3	hom	MF_H1.snp	-	-	-
JH924314.1	1440	T	A	92.5;54	5;7	hom;het	MF_H1.snp;MF_H2.snp	-	-	-
JH924501.1	1441	C	T	50	5	het	MF_H3.snp	ENSOARG00000007022		protein_coding
JH924700.1	1443	A	G	36	3	het	MF_H3.snp	-	-	-
JH924821.1	1448	C	T	70	3	hom	MF_H2.snp	-	-	-
JH924409.1	1466	A	G	68	3	hom	MF_H2.snp	-	-	-
JH923582.1	1470	G	T	41	3	hom	MF_H3.snp	ENSOARG00000001201		protein_coding
JH924409.1	1477	G	A	70	3	hom	MF_H2.snp	-	-	-
JH923622.1	1480	T	A	108;19.1;31	16;9;5	het;het;het	MF_H1.snp;MF_H2.snp;MF_H3.snp	-	-	-
JH924055.1	1483	A	G	70	3	hom	MF_H2.snp	-	-	-
JH924767.1	1484	A	G	68	3	hom	MF_H2.snp	-	-	-
JH924055.1	1494	C	T	68	3	hom	MF_H2.snp	-	-	-
JH923786.1	1511	C	T	165;130	16;18	het;het	MF_H1.snp;MF_H3.snp	-	-	-
JH924767.1	1516	A	G	61	3	hom	MF_H2.snp	-	-	-
JH923622.1	1524	A	G	178;147;126	14;8;6	hom;hom;hom	MF_H1.snp;MF_H2.snp;MF_H3.snp	-	-	-
JH924700.1	1524	T	C	33	3	het	MF_H3.snp	-	-	-
JH924044.1	1534	T	C	20	6	het	MF_H2.snp	-	-	-
JH924386.1	1543	T	C	68	3	hom	MF_H3.snp	-	-	-
JH924409.1	1546	C	T	64;62	3;4	hom;het	MF_H2.snp;MF_H3.snp	-	-	-
JH923339.1	1548	T	C	64	3	hom	MF_H2.snp	-	-	-
JH924834.1	1555	C	T	96.3	5	hom	MF_H2.snp	-	-	-
JH924581.1	1557	A	G	31;33	5;4	het;het	MF_H1.snp;MF_H3.snp	-	-	-
JH924866.1	1557	A	G	59;64;57	5;3;6	het;hom;het	MF_H1.snp;MF_H2.snp;MF_H3.snp	-	-	-
JH924314.1	1558	T	C	80	6	het	MF_H1.snp	-	-	-
JH924863.1	1565	C	T	13.2;171	11;13	het;hom	MF_H1.snp;MF_H2.snp	ENSOARG00000016521		protein_coding
JH924245.1	1570	T	A	70	3	hom	MF_H1.snp	-	-	-
JH924866.1	1570	G	T	51	6	het	MF_H3.snp	-	-	-
JH924207.1	1571	C	T	92.5	4	hom	MF_H2.snp	-	-	-
JH924245.1	1571	G	T	70	3	hom	MF_H1.snp	-	-	-
JH924320.1	1575	A	C	62;59	4;5	het;het	MF_H1.snp;MF_H3.snp	-	-	-
AMGL01120161.1	1577	T	C	80	3	hom	MF_H3.snp	-	-	-
AMGL01128010.1	1583	C	T	40	4	het	MF_H2.snp	-	-	-
JH924490.1	1583	T	C	153	9	hom	MF_H3.snp	ENSOARG00000001144		protein_coding
JH923339.1	1586	T	A	92.5;111	4;5	hom;hom	MF_H1.snp;MF_H2.snp	-	-	-
JH923500.1	1592	T	C	172;180	12;12	hom;het	MF_H2.snp;MF_H3.snp	-	-	-
JH924141.1	1592	A	G	36;61	3;3	het;hom	MF_H1.snp;MF_H3.snp	-	-	-
JH922936.1	1598	A	G	89.5	4	hom	MF_H1.snp	-	-	-
JH924501.1	1598	A	G	74;110	9;14	het;het	MF_H1.snp;MF_H3.snp	ENSOARG00000007022		protein_coding
JH924320.1	1600	C	T	62;111	4;8	het;het	MF_H1.snp;MF_H3.snp	-	-	-
JH924581.1	1601	C	T	69;54	10;6	het;het	MF_H1.snp;MF_H3.snp	-	-	-
JH922936.1	1604	A	G	114	4	hom	MF_H1.snp	-	-	-
JH924508.1	1605	G	A	109;163;95	5;10;18	hom;hom;het	MF_H1.snp;MF_H2.snp;MF_H3.snp	-	-	-
JH924698.1	1608	G	A	154;67	10;7	hom;het	MF_H2.snp;MF_H3.snp	-	-	-
JH924501.1	1610	T	C	71;33;165	8;4;11	het;het;hom	MF_H1.snp;MF_H2.snp;MF_H3.snp	ENSOARG00000007022		protein_coding
JH924863.1	1617	G	C	10.4;146	18;12	het;hom	MF_H1.snp;MF_H2.snp	ENSOARG00000016521		protein_coding
JH924320.1	1619	C	T	36;22	3;8	het;het	MF_H2.snp;MF_H3.snp	-	-	-
JH924141.1	1623	A	T	68	3	hom	MF_H3.snp	-	-	-
JH924508.1	1635	T	C	24	6	het	MF_H2.snp	-	-	-
AMGL01120161.1	1637	G	A	83	3	hom	MF_H3.snp	-	-	-
JH924387.1	1638	C	G	137;76;161	7;7;10	hom;het;hom	MF_H1.snp;MF_H2.snp;MF_H3.snp	-	-	-
JH924170.1	1641	G	A	29	3	het	MF_H3.snp	-	-	-
JH924141.1	1644	G	T	36;64	3;3	het;hom	MF_H1.snp;MF_H3.snp	-	-	-
JH924508.1	1648	A	G	28	6	het	MF_H2.snp	-	-	-
JH924055.1	1650	C	A	68	3	hom	MF_H2.snp	-	-	-
JH923500.1	1651	G	C	111	7	het	MF_H1.snp	-	-	-
JH924320.1	1652	C	T	59;110	5;9	het;het	MF_H1.snp;MF_H3.snp	-	-	-
AMGL01120161.1	1660	A	G	83	3	hom	MF_H3.snp	-	-	-
JH923200.1	1671	C	T	111	4	hom	MF_H1.snp	-	-	-
JH923622.1	1683	T	C	70	3	hom	MF_H3.snp	-	-	-
JH924207.1	1686	C	T	94	9	het	MF_H1.snp	-	-	-
JH923751.1	1697	C	T	36	3	het	MF_H2.snp	-	-	-
JH924207.1	1703	T	C	94;165	9;7	het;hom	MF_H1.snp;MF_H2.snp	-	-	-
JH923339.1	1707	G	A	140;191;151	30;29;26	hom;hom;het	MF_H1.snp;MF_H2.snp;MF_H3.snp	-	-	-
JH924501.1	1712	G	A	96	7	het	MF_H3.snp	ENSOARG00000007022		protein_coding
JH924055.1	1716	T	C	106;70	5;3	hom;hom	MF_H1.snp;MF_H2.snp	-	-	-
JH924207.1	1718	G	A	94	9	het	MF_H1.snp	-	-	-
JH923500.1	1719	A	G	16.1	10	het	MF_H3.snp	-	-	-
JH924501.1	1722	A	T	109	5	hom	MF_H3.snp	ENSOARG00000007022		protein_coding
JH923368.1	1727	G	A	118	4	hom	MF_H3.snp	-	-	-
JH921823.1	1730	T	C	83	3	hom	MF_H1.snp	-	-	-
JH924778.1	1737	C	T	6.98	4	het	MF_H2.snp	-	-	-
JH923500.1	1742	T	C	126;19.1	7;9	hom;het	MF_H1.snp;MF_H3.snp	-	-	-
JH923751.1	1746	T	C	36	3	het	MF_H2.snp	-	-	-
JH924501.1	1751	G	A	70	3	hom	MF_H3.snp	ENSOARG00000007022		protein_coding
JH922720.1	1756	T	C	70	3	hom	MF_H1.snp	-	-	-
JH921539.1	1761	G	T	55	6	het	MF_H2.snp	ENSOARG00000001059		protein_coding
JH924207.1	1762	C	T	54	7	het	MF_H1.snp	-	-	-
JH924866.1	1762	C	A	33	5	het	MF_H3.snp	-	-	-
JH923654.1	1766	G	C	50	3	hom	MF_H3.snp	-	-	-
JH924698.1	1766	T	C	115;119	12;15	het;het	MF_H2.snp;MF_H3.snp	-	-	-
JH923869.1	1769	A	C	13.2	15	het	MF_H1.snp	ENSOARG00000003619		protein_coding
JH923500.1	1774	T	C	13.2	11	het	MF_H3.snp	-	-	-
JH924207.1	1774	G	A	146	8	hom	MF_H2.snp	-	-	-
JH924779.1	1776	A	T	65	8	het	MF_H1.snp	-	-	-
JH924055.1	1780	T	C	68	3	hom	MF_H1.snp	-	-	-
JH923649.1	1781	C	T	80	6	het	MF_H3.snp	ENSOARG00000010785		protein_coding
JH923869.1	1783	C	T	88	14	het	MF_H3.snp	ENSOARG00000003619		protein_coding
JH924700.1	1783	A	C	33	3	het	MF_H2.snp	-	-	-
JH924044.1	1788	T	C	104	10	het	MF_H2.snp	-	-	-
AMGL01121818.1	1790	G	A	70	4	hom	MF_H3.snp	ENSOARG00000000280		protein_coding
JH924044.1	1796	G	A	48	7	het	MF_H1.snp	-	-	-
JH924866.1	1797	T	A	106	5	hom	MF_H1.snp	-	-	-
AMGL01121818.1	1798	T	A	48	4	het	MF_H2.snp	ENSOARG00000000280		protein_coding
AMGL01126049.1	1799	A	G	83	3	hom	MF_H1.snp	-	-	-
JH923889.1	1799	A	T	75	6	het	MF_H1.snp	-	-	-
JH924501.1	1801	G	C	36	3	het	MF_H2.snp	ENSOARG00000007022		protein_coding
JH924170.1	1806	C	T	61	3	hom	MF_H2.snp	-	-	-
AMGL01126049.1	1807	A	G	83	3	hom	MF_H1.snp	-	-	-
AMGL01121818.1	1809	C	G	75	3	hom	MF_H3.snp	ENSOARG00000000280		protein_coding
AMGL01121818.1	1816	C	T	73	3	hom	MF_H3.snp	ENSOARG00000000280		protein_coding
AMGL01123817.1	1816	C	T	200	13	het	MF_H3.snp	-	-	-
JH924866.1	1823	G	A	15.1;138;30	8;7;4	het;hom;het	MF_H1.snp;MF_H2.snp;MF_H3.snp	-	-	-
AMGL01126049.1	1837	C	T	83	3	hom	MF_H1.snp	-	-	-
JH923889.1	1837	T	C	47;109	7;5	het;hom	MF_H1.snp;MF_H2.snp	-	-	-
JH924866.1	1837	G	A	22	8	het	MF_H1.snp	-	-	-
JH923844.1	1841	C	T	92.5;68	4;3	hom;hom	MF_H2.snp;MF_H3.snp	-	-	-
JH923697.1	1844	G	A	22	8	het	MF_H2.snp	-	-	-
JH923486.1	1852	A	G	92.5	4	hom	MF_H2.snp	-	-	-
JH923844.1	1853	C	A	59;62	5;4	het;het	MF_H2.snp;MF_H3.snp	-	-	-
JH924863.1	1860	C	T	38;172	13;16	het;hom	MF_H1.snp;MF_H2.snp	-	-	-
JH923416.1	1865	T	G	33	3	het	MF_H1.snp	-	-	-
JH923649.1	1865	T	C	150	46	het	MF_H3.snp	ENSOARG00000010785		protein_coding
AMGL01128175.1	1866	T	C	83	3	hom	MF_H1.snp	-	-	-
JH923500.1	1867	G	A	70	3	hom	MF_H3.snp	-	-	-
JH924196.1	1875	A	G	159;159;153	33;42;38	het;het;het	MF_H1.snp;MF_H2.snp;MF_H3.snp	-	-	-
JH924508.1	1875	G	A	111	8	het	MF_H2.snp	-	-	-
JH921654.1	1877	T	C	43	3	het	MF_H2.snp	-	-	-
JH923500.1	1886	T	C	70	3	hom	MF_H3.snp	-	-	-
JH923682.1	1889	G	T	70;111	3;5	hom;hom	MF_H1.snp;MF_H3.snp	-	-	-
JH923416.1	1905	A	G	36	3	het	MF_H1.snp	-	-	-
JH923500.1	1911	T	G	111	6	hom	MF_H1.snp	-	-	-
JH923682.1	1921	T	C	51;76	6;8	het;het	MF_H2.snp;MF_H3.snp	-	-	-
JH923339.1	1926	C	T	196;158	45;41	hom;het	MF_H2.snp;MF_H3.snp	-	-	-
JH923416.1	1928	A	G	33	3	het	MF_H1.snp	-	-	-
JH923500.1	1928	G	A	80;45;90.5	6;3;4	het;hom;hom	MF_H1.snp;MF_H2.snp;MF_H3.snp	-	-	-
JH923697.1	1930	T	A	61	8	het	MF_H2.snp	-	-	-
JH924866.1	1930	T	C	89;68;116	11;3;10	het;hom;het	MF_H1.snp;MF_H2.snp;MF_H3.snp	-	-	-
JH923689.1	1938	T	C	61;92.5	3;4	hom;hom	MF_H1.snp;MF_H2.snp	-	-	-
JH923889.1	1941	C	T	80	6	het	MF_H1.snp	-	-	-
JH924694.1	1942	T	C	70	3	hom	MF_H1.snp	-	-	-
JH924700.1	1942	C	G	36	3	het	MF_H2.snp	-	-	-
JH924501.1	1943	T	A	28;70	6;3	het;hom	MF_H2.snp;MF_H3.snp	ENSOARG00000007022		protein_coding
JH921943.1	1949	T	C	141;43.8	5;3	hom;hom	MF_H1.snp;MF_H2.snp	ENSOARG00000001368		protein_coding
JH923682.1	1951	C	G	80;76	7;8	het;het	MF_H1.snp;MF_H3.snp	-	-	-
JH921943.1	1952	T	C	144;43.8	5;3	hom;hom	MF_H1.snp;MF_H2.snp	ENSOARG00000001368		protein_coding
JH923689.1	1955	A	G	64;90.5	3;4	hom;hom	MF_H1.snp;MF_H2.snp	-	-	-
JH921943.1	1960	C	T	144;70	5;3	hom;hom	MF_H1.snp;MF_H2.snp	ENSOARG00000001368		protein_coding
JH921943.1	1963	G	A	144;70	5;3	hom;hom	MF_H1.snp;MF_H2.snp	ENSOARG00000001368		protein_coding
AMGL01124842.1	1965	A	G	173	6	hom	MF_H1.snp	-	-	-
JH924866.1	1966	T	C	92;158;129	15;10;13	het;hom;het	MF_H1.snp;MF_H2.snp;MF_H3.snp	-	-	-
JH923942.1	1979	A	G	70	3	hom	MF_H3.snp	-	-	-
JH923909.1	1983	T	G	80	6	het	MF_H2.snp	-	-	-
AMGL01124730.1	1990	G	A	22	10	het	MF_H3.snp	ENSOARG00000001995		protein_coding
JH923682.1	2005	G	C	45;71	7;9	het;het	MF_H2.snp;MF_H3.snp	-	-	-
JH923689.1	2012	A	C	68	3	hom	MF_H2.snp	-	-	-
JH923697.1	2023	C	T	136	12	het	MF_H2.snp	-	-	-
AMGL01130197.1	2025	C	T	36	3	het	MF_H3.snp	-	-	-
JH923554.1	2027	A	G	111	5	hom	MF_H1.snp	-	-	-
JH924196.1	2028	A	C	136;132;155	19;16;27	het;het;het	MF_H1.snp;MF_H2.snp;MF_H3.snp	-	-	-
AMGL01124842.1	2029	G	A	166	6	hom	MF_H1.snp	-	-	-
JH924700.1	2030	G	C	70	3	hom	MF_H1.snp	-	-	-
JH923889.1	2032	C	T	33	5	het	MF_H1.snp	-	-	-
JH923697.1	2040	T	C	69;142	10;13	het;het	MF_H1.snp;MF_H2.snp	-	-	-
AMGL01124818.1	2054	G	A	37	5	het	MF_H2.snp	-	-	-
JH923554.1	2056	G	A	122	6	hom	MF_H1.snp	-	-	-
JH923869.1	2066	G	A	152	36	het	MF_H3.snp	ENSOARG00000003619		protein_coding
JH923889.1	2083	T	C	22	4	het	MF_H1.snp	-	-	-
JH923697.1	2085	G	C	51;111	7;8	het;het	MF_H1.snp;MF_H2.snp	-	-	-
JH924519.1	2085	T	G	33;59	4;5	het;het	MF_H2.snp;MF_H3.snp	-	-	-
JH922368.1	2090	A	G	118	4	hom	MF_H3.snp	-	-	-
JH923889.1	2091	G	A	63	6	het	MF_H1.snp	-	-	-
JH923697.1	2112	C	T	97	7	het	MF_H2.snp	-	-	-
JH923869.1	2120	A	C	146;70;222	8;3;18	hom;hom;hom	MF_H1.snp;MF_H2.snp;MF_H3.snp	ENSOARG00000003619		protein_coding
JH923869.1	2121	G	T	143;68;218	8;3;18	hom;hom;hom	MF_H1.snp;MF_H2.snp;MF_H3.snp	ENSOARG00000003619		protein_coding
JH923654.1	2122	A	G	59	4	het	MF_H1.snp	-	-	-
JH924863.1	2137	C	T	87.5	4	hom	MF_H3.snp	-	-	-
JH923889.1	2143	G	T	70	3	hom	MF_H1.snp	-	-	-
JH923500.1	2147	T	G	144	8	hom	MF_H1.snp	-	-	-
JH924863.1	2153	C	A	70	3	hom	MF_H3.snp	-	-	-
JH924044.1	2158	G	A	36	3	het	MF_H1.snp	-	-	-
JH924386.1	2158	T	C	53	3	hom	MF_H2.snp	-	-	-
AMGL01122314.1	2171	C	G	99	6	het	MF_H2.snp	-	-	-
JH924386.1	2171	T	C	43.8	3	hom	MF_H2.snp	-	-	-
JH924866.1	2182	T	C	19.1;70	5;3	het;hom	MF_H1.snp;MF_H2.snp	-	-	-
JH923784.1	2189	T	C	36	3	het	MF_H3.snp	-	-	-
JH923637.1	2190	T	G	149;176;126	18;13;13	het;hom;het	MF_H1.snp;MF_H2.snp;MF_H3.snp	-	-	-
JH924866.1	2204	T	C	33	3	het	MF_H2.snp	-	-	-
JH922760.1	2225	T	A	111;70	5;3	hom;hom	MF_H1.snp;MF_H2.snp	-	-	-
JH923784.1	2229	C	A	70	3	hom	MF_H3.snp	-	-	-
JH923784.1	2229	C	G	138;90.5	7;4	hom;hom	MF_H1.snp;MF_H2.snp	-	-	-
JH923784.1	2230	A	G	138;92.5;70	7;4;3	hom;hom;hom	MF_H1.snp;MF_H2.snp;MF_H3.snp	-	-	-
JH923643.1	2232	T	C	83	3	hom	MF_H3.snp	-	-	-
JH923784.1	2233	C	T	138;64.5;57	7;4;3	hom;hom;hom	MF_H1.snp;MF_H2.snp;MF_H3.snp	-	-	-
JH923784.1	2236	C	T	137;59;70	7;4;3	hom;het;hom	MF_H1.snp;MF_H2.snp;MF_H3.snp	-	-	-
JH923682.1	2241	T	C	109;90.5;31	6;4;5	hom;hom;het	MF_H1.snp;MF_H2.snp;MF_H3.snp	-	-	-
JH922760.1	2243	A	G	174;120;124	13;6;6	hom;hom;hom	MF_H1.snp;MF_H2.snp;MF_H3.snp	-	-	-
JH923682.1	2251	G	A	98.3	6	hom	MF_H1.snp	-	-	-
JH923500.1	2252	A	G	106	5	hom	MF_H1.snp	-	-	-
JH923682.1	2260	G	T	90.3;68.5;92.5	6;4;5	hom;hom;hom	MF_H1.snp;MF_H2.snp;MF_H3.snp	-	-	-
JH923416.1	2261	T	C	62	4	het	MF_H1.snp	-	-	-
JH923637.1	2265	C	T	153;181;132	29;15;17	het;hom;het	MF_H1.snp;MF_H2.snp;MF_H3.snp	-	-	-
JH923665.1	2277	C	G	57	3	hom	MF_H3.snp	-	-	-
JH923784.1	2293	A	G	148;135	8;7	hom;hom	MF_H1.snp;MF_H2.snp	-	-	-
AMGL01130673.1	2305	G	A	50	10	het	MF_H2.snp	-	-	-
JH921826.1	2321	G	C	83	3	hom	MF_H1.snp	-	-	-
JH923697.1	2328	T	G	16.1	12	het	MF_H2.snp	-	-	-
AMGL01130673.1	2349	A	G	5.46	15	het	MF_H1.snp	-	-	-
JH923637.1	2354	A	T	140;217;134	50;17;38	het;hom;het	MF_H1.snp;MF_H2.snp;MF_H3.snp	-	-	-
JH923431.1	2359	C	A	33;75.5	3;4	het;hom	MF_H2.snp;MF_H3.snp	-	-	-
JH923697.1	2362	A	G	108	11	het	MF_H2.snp	-	-	-
JH923737.1	2367	T	C	36	3	het	MF_H1.snp	-	-	-
AMGL01120412.1	2377	C	T	191	7	hom	MF_H2.snp	ENSOARG00000009727		protein_coding
AMGL01120412.1	2388	C	G	189	7	hom	MF_H2.snp	ENSOARG00000009727		protein_coding
JH923637.1	2389	G	A	222	39	hom	MF_H2.snp	-	-	-
AMGL01120412.1	2392	G	A	22	7	het	MF_H2.snp	ENSOARG00000009727		protein_coding
JH923869.1	2415	C	T	37;31	10;5	het;het	MF_H1.snp;MF_H2.snp	ENSOARG00000003619		protein_coding
AMGL01120412.1	2417	C	G	25	9	het	MF_H2.snp	ENSOARG00000009727		protein_coding
JH924655.1	2429	C	T	33	4	het	MF_H2.snp	-	-	-
JH924655.1	2438	G	T	33	4	het	MF_H2.snp	-	-	-
JH923407.1	2448	A	G	5.46	4	het	MF_H2.snp	-	-	-
AMGL01128980.1	2461	C	T	166	6	hom	MF_H2.snp	-	-	-
JH923649.1	2462	G	A	92.5	4	hom	MF_H3.snp	ENSOARG00000010785		protein_coding
JH923649.1	2466	A	G	92.5	4	hom	MF_H3.snp	ENSOARG00000010785		protein_coding
JH923643.1	2470	G	A	40	4	het	MF_H1.snp	-	-	-
AMGL01120412.1	2488	A	C	175	9	het	MF_H2.snp	ENSOARG00000009727		protein_coding
JH923643.1	2492	C	T	40	4	het	MF_H1.snp	-	-	-
JH923099.1	2495	G	A	40	4	het	MF_H1.snp	ENSOARG00000001701		protein_coding
JH923889.1	2496	A	C	48	4	het	MF_H2.snp	-	-	-
JH923431.1	2531	G	A	49	11	het	MF_H2.snp	-	-	-
JH921654.1	2532	C	T	83	3	hom	MF_H1.snp	-	-	-
JH923127.1	2537	G	A	64;43.8	3;3	hom;hom	MF_H1.snp;MF_H2.snp	-	-	-
JH923807.1	2552	T	A	90.5	4	hom	MF_H1.snp	-	-	-
JH923127.1	2597	C	T	61	3	hom	MF_H2.snp	-	-	-
JH923431.1	2602	C	T	58	14	het	MF_H2.snp	-	-	-
JH923726.1	2621	A	C	70	3	hom	MF_H1.snp	-	-	-
JH923637.1	2643	G	T	75;64	4;3	hom;hom	MF_H2.snp;MF_H3.snp	-	-	-
JH924073.1	2651	C	A	50.8;106	3;4	hom;hom	MF_H2.snp;MF_H3.snp	ENSOARG00000002330	GPT	protein_coding
AMGL01123268.1	2674	T	G	166;222;196	6;15;10	hom;hom;het	MF_H1.snp;MF_H2.snp;MF_H3.snp	ENSOARG00000002771		protein_coding
JH922391.1	2695	C	T	40	4	het	MF_H1.snp	-	-	-
JH923431.1	2709	G	T	40	4	het	MF_H2.snp	-	-	-
JH924284.1	2714	T	C	96.3	5	hom	MF_H2.snp	-	-	-
JH923049.1	2724	T	A	30	5	het	MF_H2.snp	ENSOARG00000001344		protein_coding
JH924284.1	2735	T	C	28	6	het	MF_H2.snp	-	-	-
AMGL01130673.1	2750	C	T	173	15	hom	MF_H2.snp	-	-	-
JH923049.1	2760	A	G	24	6	het	MF_H2.snp	ENSOARG00000001344		protein_coding
AMGL01126499.1	2764	A	G	118	4	hom	MF_H1.snp	-	-	-
JH923049.1	2765	C	T	24	7	het	MF_H2.snp	ENSOARG00000001344		protein_coding
MT	2774	C	T	222	12	hom	MF_H2.snp	ENSOARG00000000006	ND1	protein_coding
AMGL01128010.1	2790	G	A	36	4	het	MF_H2.snp	-	-	-
JH923737.1	2806	A	G	92.5	4	hom	MF_H2.snp	-	-	-
JH924807.1	2814	C	T	70	3	hom	MF_H1.snp	-	-	-
JH923049.1	2849	G	A	22	6	het	MF_H1.snp	ENSOARG00000001344		protein_coding
JH923869.1	2871	C	A	137;163;188	12;12;31	hom;hom;hom	MF_H1.snp;MF_H2.snp;MF_H3.snp	ENSOARG00000003619		protein_coding
JH923606.1	2877	C	G	61	3	hom	MF_H2.snp	ENSOARG00000002867		protein_coding
JH923869.1	2897	G	A	128	40	het	MF_H3.snp	ENSOARG00000003619		protein_coding
JH924297.1	2901	G	C	102;70	5;3	hom;hom	MF_H1.snp;MF_H3.snp	-	-	-
JH924044.1	2902	G	T	36;97	3;7	het;het	MF_H1.snp;MF_H2.snp	-	-	-
AMGL01122145.1	2908	C	T	83	3	hom	MF_H3.snp	-	-	-
AMGL01122145.1	2910	G	C	83	3	hom	MF_H3.snp	-	-	-
JH923606.1	2935	G	A	61	13	het	MF_H3.snp	ENSOARG00000002867		protein_coding
JH924297.1	2936	A	G	50	5	het	MF_H1.snp	-	-	-
JH923460.1	2951	A	G	92.5	4	hom	MF_H1.snp	-	-	-
JH924284.1	2976	T	C	33	4	het	MF_H2.snp	-	-	-
AMGL01121377.1	2995	C	T	216;36	9;4	hom;het	MF_H2.snp;MF_H3.snp	ENSOARG00000000114		protein_coding
JH922355.1	3042	G	A	108	11	het	MF_H1.snp	-	-	-
AMGL01130673.1	3043	C	T	188;182;191	28;22;37	hom;hom;hom	MF_H1.snp;MF_H2.snp;MF_H3.snp	-	-	-
AMGL01119795.1	3052	T	C	33	4	het	MF_H3.snp	-	-	-
JH923726.1	3053	A	G	92.5	4	hom	MF_H3.snp	-	-	-
JH924508.1	3062	T	C	92.5;90.5	4;4	hom;hom	MF_H1.snp;MF_H2.snp	-	-	-
JH924508.1	3067	T	C	90.5;92.5	4;4	hom;hom	MF_H1.snp;MF_H2.snp	-	-	-
JH923606.1	3087	C	T	16.1;111;135	9;11;7	het;het;hom	MF_H1.snp;MF_H2.snp;MF_H3.snp	ENSOARG00000002867		protein_coding
JH922359.1	3095	T	C	222	10	hom	MF_H3.snp	-	-	-
JH924044.1	3144	C	G	40	4	het	MF_H2.snp	-	-	-
JH924044.1	3187	G	A	33;120	4;7	het;hom	MF_H2.snp;MF_H3.snp	-	-	-
JH922359.1	3248	T	C	19.1	11	het	MF_H3.snp	-	-	-
AMGL01121339.1	3308	G	T	88	7	het	MF_H3.snp	-	-	-
AMGL01122290.1	3317	T	C	83	3	hom	MF_H3.snp	-	-	-
JH922984.1	3317	T	C	92.5	4	hom	MF_H3.snp	-	-	-
JH921842.1	3322	T	C	118	4	hom	MF_H3.snp	-	-	-
JH924044.1	3344	T	C	19.1	8	het	MF_H2.snp	-	-	-
JH924782.1	3351	C	T	40	4	het	MF_H2.snp	-	-	-
JH924299.1	3375	G	A	53	6	het	MF_H1.snp	ENSOARG00000017211		protein_coding
JH923460.1	3391	A	G	70;70	3;3	hom;hom	MF_H2.snp;MF_H3.snp	-	-	-
AMGL01121036.1	3392	A	G	188;176;187	22;13;21	hom;hom;hom	MF_H1.snp;MF_H2.snp;MF_H3.snp	-	-	-
AMGL01121036.1	3403	G	A	188;175;185	21;13;18	hom;hom;hom	MF_H1.snp;MF_H2.snp;MF_H3.snp	-	-	-
JH923460.1	3405	T	A	70;78.5	3;4	hom;hom	MF_H2.snp;MF_H3.snp	-	-	-
AMGL01121036.1	3419	T	C	185;177;184	24;15;20	hom;hom;hom	MF_H1.snp;MF_H2.snp;MF_H3.snp	-	-	-
JH921823.1	3428	T	C	70	3	hom	MF_H3.snp	-	-	-
JH922477.1	3468	A	T	41.8	3	hom	MF_H2.snp	-	-	-
JH923883.1	3477	T	C	122	7	hom	MF_H3.snp	ENSOARG00000001434		protein_coding
JH923460.1	3494	C	G	68	3	hom	MF_H3.snp	-	-	-
JH923737.1	3580	A	G	36	3	het	MF_H3.snp	-	-	-
JH924044.1	3598	T	C	106	15	het	MF_H2.snp	-	-	-
JH923889.1	3602	T	G	57	6	het	MF_H1.snp	-	-	-
JH924044.1	3606	G	A	96	8	het	MF_H1.snp	-	-	-
JH924120.1	3616	G	T	61	3	hom	MF_H2.snp	-	-	-
JH924120.1	3622	T	G	64	3	hom	MF_H2.snp	-	-	-
JH922867.1	3626	A	G	43	3	het	MF_H2.snp	-	-	-
JH923127.1	3629	G	C	70	3	hom	MF_H1.snp	-	-	-
JH923127.1	3631	C	T	70	3	hom	MF_H1.snp	-	-	-
JH923127.1	3713	A	C	70	3	hom	MF_H1.snp	-	-	-
JH923925.1	3714	G	A	80	3	hom	MF_H3.snp	-	-	-
JH923925.1	3715	C	T	68	3	hom	MF_H3.snp	-	-	-
AMGL01121702.1	3748	A	G	36	3	het	MF_H2.snp	-	-	-
AMGL01123155.1	3766	G	A	25	6	het	MF_H1.snp	-	-	-
JH923438.1	3777	A	C	70	3	hom	MF_H1.snp	-	-	-
AMGL01121377.1	3786	A	G	222;118	11;4	hom;hom	MF_H2.snp;MF_H3.snp	ENSOARG00000000114		protein_coding
JH923366.1	3812	T	C	66	3	hom	MF_H3.snp	-	-	-
JH923438.1	3828	G	A	36	3	het	MF_H1.snp	-	-	-
JH923438.1	3843	C	T	64	3	hom	MF_H1.snp	-	-	-
JH922351.1	3847	T	C	30	6	het	MF_H2.snp	ENSOARG00000002744		protein_coding
JH924508.1	3872	G	A	137;70;85	7;3;13	hom;hom;het	MF_H1.snp;MF_H2.snp;MF_H3.snp	-	-	-
JH924284.1	3893	G	C	33	3	het	MF_H3.snp	-	-	-
AMGL01121377.1	3897	C	T	186	7	hom	MF_H2.snp	ENSOARG00000000114		protein_coding
JH924508.1	3902	T	C	36.1	3	het	MF_H2.snp	-	-	-
JH924508.1	3915	A	G	62	4	het	MF_H2.snp	-	-	-
AMGL01121377.1	3930	T	A	189	7	hom	MF_H2.snp	ENSOARG00000000114		protein_coding
JH923127.1	3935	G	A	83	3	hom	MF_H2.snp	-	-	-
AMGL01126689.1	3936	A	G	77	3	hom	MF_H2.snp	-	-	-
AMGL01121377.1	3941	C	G	222	9	hom	MF_H2.snp	ENSOARG00000000114		protein_coding
JH923925.1	3949	C	T	118;70	6;3	hom;hom	MF_H1.snp;MF_H3.snp	-	-	-
JH923925.1	3951	C	T	116;61	6;3	hom;hom	MF_H1.snp;MF_H3.snp	-	-	-
JH924508.1	3968	A	C	59	4	het	MF_H2.snp	-	-	-
JH923127.1	3995	C	T	83	3	hom	MF_H2.snp	-	-	-
JH923133.1	4009	C	G	70;111	3;5	hom;hom	MF_H2.snp;MF_H3.snp	-	-	-
JH921919.1	4079	A	G	62	4	het	MF_H2.snp	ENSOARG00000000551		protein_coding
JH921919.1	4101	C	G	18.1	4	het	MF_H2.snp	ENSOARG00000000551		protein_coding
JH921919.1	4105	C	A	33	4	het	MF_H2.snp	ENSOARG00000000551		protein_coding
JH924284.1	4110	A	C	68;54	3;3	hom;hom	MF_H1.snp;MF_H2.snp	-	-	-
JH924044.1	4112	C	G	62	4	het	MF_H2.snp	-	-	-
AMGL01125976.1	4126	A	G	175	23	het	MF_H3.snp	ENSOARG00000000374		protein_coding
JH924044.1	4128	A	G	62	4	het	MF_H2.snp	-	-	-
MT	4137	T	C	222	11	hom	MF_H2.snp	ENSOARG00000000010	ND2	protein_coding
JH921919.1	4146	C	G	40	5	het	MF_H2.snp	ENSOARG00000000551		protein_coding
JH922057.1	4146	A	G	83	3	hom	MF_H2.snp	ENSOARG00000009611		protein_coding
JH921964.1	4151	G	A	84	4	hom	MF_H1.snp	-	-	-
AMGL01126689.1	4155	G	A	115	8	hom	MF_H2.snp	-	-	-
JH921654.1	4166	A	G	84	3	hom	MF_H2.snp	-	-	-
JH923500.1	4175	T	C	109;132	5;10	hom;het	MF_H2.snp;MF_H3.snp	-	-	-
MT	4182	T	C	84	3	hom	MF_H2.snp	ENSOARG00000000010	ND2	protein_coding
AMGL01121036.1	4186	A	G	172;124	12;6	hom;hom	MF_H1.snp;MF_H3.snp	-	-	-
JH921608.1	4189	A	G	36	4	het	MF_H3.snp	-	-	-
AMGL01121036.1	4197	G	A	168;70	11;3	hom;hom	MF_H1.snp;MF_H3.snp	-	-	-
JH924284.1	4202	G	A	33	4	het	MF_H1.snp	-	-	-
AMGL01121036.1	4213	T	C	163;92.5	10;4	hom;hom	MF_H1.snp;MF_H3.snp	-	-	-
JH923339.1	4224	T	A	140;192	34;31	het;hom	MF_H1.snp;MF_H2.snp	-	-	-
JH923500.1	4234	G	C	76	7	het	MF_H1.snp	-	-	-
AMGL01121099.1	4238	G	A	83	3	hom	MF_H2.snp	ENSOARG00000001592		protein_coding
AMGL01122290.1	4238	G	A	169;172	6;7	hom;hom	MF_H2.snp;MF_H3.snp	ENSOARG00000000751		protein_coding
JH923336.1	4242	T	C	110	4	hom	MF_H2.snp	-	-	-
AMGL01121099.1	4259	T	C	83	3	hom	MF_H2.snp	ENSOARG00000001592		protein_coding
AMGL01121099.1	4260	G	A	83	3	hom	MF_H2.snp	ENSOARG00000001592		protein_coding
JH923133.1	4284	T	C	36	3	het	MF_H3.snp	-	-	-
AMGL01126689.1	4292	A	G	76	3	hom	MF_H2.snp	-	-	-
JH923500.1	4302	A	G	22	7	het	MF_H3.snp	-	-	-
JH923697.1	4304	G	A	12.3	4	het	MF_H2.snp	-	-	-
AMGL01122290.1	4315	A	T	204;141	8;8	hom;het	MF_H2.snp;MF_H3.snp	ENSOARG00000000751		protein_coding
JH923500.1	4325	T	C	138	7	hom	MF_H1.snp	-	-	-
JH922057.1	4348	G	A	20	6	het	MF_H2.snp	ENSOARG00000009611		protein_coding
JH923697.1	4348	G	A	57	6	het	MF_H2.snp	-	-	-
JH923697.1	4362	A	G	57	6	het	MF_H2.snp	-	-	-
AMGL01122290.1	4388	T	C	222;40	10;4	hom;het	MF_H2.snp;MF_H3.snp	ENSOARG00000000751		protein_coding
JH923697.1	4400	A	G	97	7	het	MF_H2.snp	-	-	-
JH924731.1	4418	A	G	83	3	hom	MF_H1.snp	-	-	-
JH923726.1	4431	C	T	70	3	hom	MF_H3.snp	-	-	-
JH924284.1	4432	T	C	18.1	4	het	MF_H1.snp	-	-	-
JH924284.1	4444	G	A	33;36	4;4	het;het	MF_H1.snp;MF_H2.snp	-	-	-
JH922747.1	4496	A	G	76	4	hom	MF_H2.snp	ENSOARG00000002881		protein_coding
JH924284.1	4507	G	T	74;36	8;3	het;het	MF_H1.snp;MF_H3.snp	-	-	-
JH924192.1	4514	C	T	83	3	hom	MF_H2.snp	-	-	-
JH923737.1	4517	T	C	76	3	hom	MF_H2.snp	-	-	-
JH924284.1	4519	G	A	76;36	7;3	het;het	MF_H1.snp;MF_H3.snp	-	-	-
JH923500.1	4551	G	A	74;176;156	9;13;9	het;hom;hom	MF_H1.snp;MF_H2.snp;MF_H3.snp	-	-	-
JH924284.1	4557	T	C	49;28;33	8;6;4	het;het;het	MF_H1.snp;MF_H2.snp;MF_H3.snp	-	-	-
JH922836.1	4558	C	T	40	4	het	MF_H2.snp	-	-	-
JH922659.1	4563	A	C	92.5	4	hom	MF_H2.snp	-	-	-
JH922747.1	4564	G	A	110	4	hom	MF_H2.snp	ENSOARG00000002881		protein_coding
JH922747.1	4567	A	C	97.5	4	hom	MF_H2.snp	ENSOARG00000002881		protein_coding
JH922747.1	4570	G	T	84	4	hom	MF_H2.snp	ENSOARG00000002881		protein_coding
JH922747.1	4592	G	A	76	4	hom	MF_H2.snp	ENSOARG00000002881		protein_coding
JH923500.1	4595	A	C	168;121	11;8	hom;het	MF_H2.snp;MF_H3.snp	-	-	-
JH922028.1	4605	A	G	40	4	het	MF_H1.snp	-	-	-
JH922659.1	4611	A	G	33	4	het	MF_H2.snp	-	-	-
JH923395.1	4614	C	T	84.5	4	hom	MF_H1.snp	-	-	-
JH922836.1	4619	A	G	173	6	hom	MF_H2.snp	-	-	-
JH924284.1	4648	C	A	49;62	8;4	het;het	MF_H1.snp;MF_H3.snp	-	-	-
JH924284.1	4671	C	T	28;62	8;4	het;het	MF_H1.snp;MF_H3.snp	-	-	-
JH924284.1	4680	T	C	17.1;22;59	8;5;4	het;het;het	MF_H1.snp;MF_H2.snp;MF_H3.snp	-	-	-
JH922760.1	4700	T	G	147	8	hom	MF_H3.snp	-	-	-
JH924284.1	4700	C	A	65;62	9;4	het;het	MF_H1.snp;MF_H3.snp	-	-	-
JH922760.1	4708	A	G	118	8	het	MF_H3.snp	-	-	-
JH924284.1	4714	T	C	94;70;92.5	8;3;4	het;hom;hom	MF_H1.snp;MF_H2.snp;MF_H3.snp	-	-	-
JH922760.1	4727	T	C	80	5	het	MF_H3.snp	-	-	-
JH923697.1	4729	C	T	33	3	het	MF_H3.snp	-	-	-
JH922743.1	4746	T	C	70	3	hom	MF_H3.snp	-	-	-
JH923925.1	4759	T	C	78	7	het	MF_H1.snp	-	-	-
JH923925.1	4798	T	C	70;101	3;5	hom;hom	MF_H1.snp;MF_H2.snp	-	-	-
JH923368.1	4829	G	A	76	3	hom	MF_H3.snp	-	-	-
JH923726.1	4856	A	T	70	3	hom	MF_H2.snp	-	-	-
JH924284.1	5008	T	C	24	6	het	MF_H1.snp	-	-	-
JH924284.1	5009	T	C	28	6	het	MF_H1.snp	-	-	-
JH924284.1	5014	T	C	28	6	het	MF_H1.snp	-	-	-
JH924284.1	5019	T	C	28	6	het	MF_H1.snp	-	-	-
JH922936.1	5064	T	C	43	3	het	MF_H3.snp	-	-	-
JH922936.1	5079	A	G	43	3	het	MF_H3.snp	-	-	-
JH923339.1	5126	G	T	70	3	hom	MF_H1.snp	-	-	-
JH923649.1	5129	C	T	84	11	het	MF_H2.snp	ENSOARG00000010910		protein_coding
JH923134.1	5204	G	A	40	5	het	MF_H1.snp	ENSOARG00000000854		protein_coding
JH923407.1	5211	T	C	97	8	het	MF_H2.snp	-	-	-
JH923407.1	5232	T	A	67	7	het	MF_H2.snp	-	-	-
JH923408.1	5237	G	A	18.8	3	hom	MF_H2.snp	-	-	-
JH923697.1	5373	G	A	25;124	7;6	het;hom	MF_H1.snp;MF_H3.snp	-	-	-
AMGL01122290.1	5427	C	A	217	8	hom	MF_H2.snp	ENSOARG00000000751		protein_coding
AMGL01121036.1	5481	C	T	135	9	het	MF_H2.snp	-	-	-
AMGL01128010.1	5485	G	A	36	4	het	MF_H3.snp	-	-	-
JH921894.1	5493	G	A	25	6	het	MF_H1.snp	-	-	-
JH922437.1	5500	C	A	118	4	hom	MF_H3.snp	-	-	-
JH923697.1	5511	A	G	124;90.5	6;4	hom;hom	MF_H2.snp;MF_H3.snp	-	-	-
JH922836.1	5514	G	T	40	4	het	MF_H2.snp	-	-	-
JH922836.1	5549	T	A	114	4	hom	MF_H2.snp	-	-	-
JH922437.1	5559	A	G	118	4	hom	MF_H3.snp	-	-	-
JH922138.1	5573	C	T	118	4	hom	MF_H1.snp	-	-	-
JH924655.1	5575	C	T	54	7	het	MF_H3.snp	-	-	-
JH923726.1	5585	G	T	63;70	3;3	hom;hom	MF_H1.snp;MF_H3.snp	-	-	-
JH922138.1	5599	A	G	114	4	hom	MF_H1.snp	-	-	-
JH922028.1	5605	G	A	31	7	het	MF_H3.snp	-	-	-
JH922138.1	5634	T	C	118	4	hom	MF_H1.snp	-	-	-
JH922028.1	5700	A	G	18.1	7	het	MF_H3.snp	-	-	-
JH922028.1	5716	A	G	22	7	het	MF_H3.snp	-	-	-
JH924784.1	5734	G	A	30	4	het	MF_H2.snp	-	-	-
JH924647.1	5748	C	T	92.5	4	hom	MF_H3.snp	-	-	-
JH924784.1	5773	C	T	33	4	het	MF_H2.snp	-	-	-
JH923407.1	5874	T	C	92.5	4	hom	MF_H3.snp	-	-	-
JH923407.1	5944	G	A	46	5	het	MF_H2.snp	-	-	-
JH923883.1	5960	G	A	151	6	hom	MF_H3.snp	ENSOARG00000001434		protein_coding
JH923697.1	5979	G	A	48	4	het	MF_H2.snp	-	-	-
JH923697.1	6002	G	A	36;62	3;4	het;het	MF_H1.snp;MF_H2.snp	-	-	-
JH923925.1	6017	T	C	81.5	4	hom	MF_H2.snp	-	-	-
JH923883.1	6063	C	A	84	3	hom	MF_H2.snp	ENSOARG00000001434		protein_coding
AMGL01121036.1	6086	T	C	16.1;25	10;7	het;het	MF_H2.snp;MF_H3.snp	-	-	-
JH922167.1	6116	G	C	70	3	hom	MF_H3.snp	-	-	-
JH923039.1	6149	C	T	83	3	hom	MF_H1.snp	-	-	-
AMGL01121036.1	6157	T	A	111;156;156	5;9;9	hom;hom;hom	MF_H1.snp;MF_H2.snp;MF_H3.snp	-	-	-
JH923855.1	6183	T	C	90.5	4	hom	MF_H3.snp	ENSOARG00000001062		protein_coding
JH923925.1	6189	T	C	31	5	het	MF_H1.snp	-	-	-
AMGL01122177.1	6225	C	T	109	4	hom	MF_H2.snp	-	-	-
AMGL01122177.1	6234	C	T	109	4	hom	MF_H2.snp	-	-	-
AMGL01121257.1	6280	G	A	83	3	hom	MF_H2.snp	-	-	-
JH923925.1	6283	G	A	25	7	het	MF_H1.snp	-	-	-
JH923925.1	6285	G	A	25	7	het	MF_H1.snp	-	-	-
JH923855.1	6345	A	C	70	3	hom	MF_H1.snp	ENSOARG00000001062		protein_coding
JH923925.1	6366	G	A	31	5	het	MF_H1.snp	-	-	-
JH923925.1	6384	A	G	28	6	het	MF_H1.snp	-	-	-
JH923925.1	6413	G	A	31	5	het	MF_H1.snp	-	-	-
JH923889.1	6433	G	A	111;70	5;3	hom;hom	MF_H1.snp;MF_H3.snp	-	-	-
JH923889.1	6487	G	A	59	5	het	MF_H1.snp	-	-	-
MT	6510	T	C	222	50	hom	MF_H2.snp	ENSOARG00000000016	COX1	protein_coding
MT	6555	A	G	222	41	hom	MF_H2.snp	ENSOARG00000000016	COX1	protein_coding
JH923649.1	6608	G	A	30;22	4;4	het;het	MF_H1.snp;MF_H3.snp	-	-	-
MT	6615	G	A	39.8	3	hom	MF_H1.snp	ENSOARG00000000016	COX1	protein_coding
MT	6628	C	T	170	9	het	MF_H2.snp	ENSOARG00000000016	COX1	protein_coding
JH924647.1	6654	A	G	26	4	het	MF_H1.snp	-	-	-
JH921820.1	6698	T	C	111	8	het	MF_H2.snp	-	-	-
AMGL01128010.1	6725	G	T	83	3	hom	MF_H3.snp	-	-	-
JH924647.1	6725	A	G	33	4	het	MF_H1.snp	-	-	-
AMGL01128010.1	6728	G	C	83	3	hom	MF_H3.snp	-	-	-
JH923925.1	6740	G	T	25	3	het	MF_H1.snp	-	-	-
JH923649.1	6741	G	T	222;178;182	30;17;28	hom;hom;hom	MF_H1.snp;MF_H2.snp;MF_H3.snp	-	-	-
JH923889.1	6749	C	T	80	6	het	MF_H1.snp	-	-	-
JH923649.1	6753	C	T	222;180;191	34;19;31	hom;hom;hom	MF_H1.snp;MF_H2.snp;MF_H3.snp	-	-	-
JH922050.1	6845	T	C	36.8	3	hom	MF_H2.snp	-	-	-
JH923649.1	6859	C	T	145	41	het	MF_H3.snp	-	-	-
JH921792.1	6897	G	A	118	4	hom	MF_H1.snp	-	-	-
JH924895.1	6933	T	C	40	4	het	MF_H1.snp	ENSOARG00000000959		protein_coding
JH923649.1	6943	T	C	157	43	het	MF_H3.snp	-	-	-
JH921902.1	7021	T	C	169	6	hom	MF_H1.snp	-	-	-
JH924895.1	7041	T	G	43	3	het	MF_H2.snp	ENSOARG00000000959		protein_coding
JH924514.1	7059	G	C	83	3	hom	MF_H1.snp	-	-	-
JH924284.1	7160	C	T	22	4	het	MF_H3.snp	-	-	-
AMGL01121702.1	7199	A	G	83	3	hom	MF_H2.snp	ENSOARG00000002573		protein_coding
AMGL01121702.1	7216	T	C	83	3	hom	MF_H2.snp	ENSOARG00000002573		protein_coding
AMGL01121702.1	7220	A	G	83	3	hom	MF_H2.snp	ENSOARG00000002573		protein_coding
JH924284.1	7223	A	G	87.5;33	4;4	hom;het	MF_H1.snp;MF_H3.snp	-	-	-
AMGL01121702.1	7234	T	C	83	3	hom	MF_H2.snp	ENSOARG00000002573		protein_coding
JH921935.1	7381	C	T	83	3	hom	MF_H2.snp	-	-	-
JH922641.1	7420	C	G,T	35.8	3	hom	MF_H3.snp	-	-	-
JH922317.1	7426	C	A	40	4	het	MF_H2.snp	-	-	-
JH921935.1	7431	C	G	83	3	hom	MF_H2.snp	-	-	-
MT	7435	C	T	222	38	hom	MF_H2.snp	ENSOARG00000000019	COX2	protein_coding
MT	7500	C	A	222;82.1	18;6	hom;het	MF_H2.snp;MF_H3.snp	ENSOARG00000000019	COX2	protein_coding
JH924284.1	7504	T	C	92.5	4	hom	MF_H2.snp	-	-	-
JH924284.1	7525	T	C	36	3	het	MF_H1.snp	-	-	-
JH923408.1	7541	A	G	127;60;68	7;3;3	hom;hom;hom	MF_H1.snp;MF_H2.snp;MF_H3.snp	-	-	-
JH922641.1	7565	C	T	118	4	hom	MF_H3.snp	-	-	-
JH922641.1	7588	C	G	118	4	hom	MF_H3.snp	-	-	-
JH924895.1	7607	G	A	144;110	5;4	hom;hom	MF_H2.snp;MF_H3.snp	ENSOARG00000000959		protein_coding
JH922050.1	7609	A	G	70	3	hom	MF_H1.snp	-	-	-
AMGL01123993.1	7622	G	A	110;21	4;4	hom;het	MF_H1.snp;MF_H2.snp	ENSOARG00000016118		protein_coding
JH922050.1	7636	A	C	61	3	hom	MF_H1.snp	-	-	-
JH921959.1	7638	A	G	165	6	hom	MF_H1.snp	-	-	-
JH924895.1	7654	T	C	144	5	hom	MF_H2.snp	ENSOARG00000000959		protein_coding
AMGL01123993.1	7685	G	A	36	4	het	MF_H2.snp	ENSOARG00000016118		protein_coding
JH921959.1	7690	T	A	170	6	hom	MF_H1.snp	-	-	-
JH923411.1	7699	A	T	68	3	hom	MF_H3.snp	-	-	-
JH923411.1	7715	A	G	118	4	hom	MF_H3.snp	-	-	-
MT	7719	T	G	222	12	hom	MF_H2.snp	ENSOARG00000000020		Mt_tRNA
JH924895.1	7733	G	A	31	7	het	MF_H2.snp	ENSOARG00000000959		protein_coding
JH923649.1	7756	G	C	35.8;61	3;3	hom;hom	MF_H2.snp;MF_H3.snp	-	-	-
JH923649.1	7766	T	A	84.5;87.5;98.3	4;5;6	hom;hom;hom	MF_H1.snp;MF_H2.snp;MF_H3.snp	-	-	-
JH923649.1	7770	T	G	96.3;101;128	5;7;7	hom;hom;hom	MF_H1.snp;MF_H2.snp;MF_H3.snp	-	-	-
JH923649.1	7776	C	A	106;135;119	5;7;7	hom;hom;hom	MF_H1.snp;MF_H2.snp;MF_H3.snp	-	-	-
JH924895.1	7784	A	G	24;40	8;5	het;het	MF_H1.snp;MF_H2.snp	ENSOARG00000000959		protein_coding
JH923889.1	7802	T	G	33	4	het	MF_H1.snp	-	-	-
JH924895.1	7809	C	T	33	5	het	MF_H2.snp	ENSOARG00000000959		protein_coding
JH923411.1	7824	T	C	118	4	hom	MF_H3.snp	-	-	-
JH923411.1	7825	G	A	118	4	hom	MF_H3.snp	-	-	-
JH922500.1	7872	C	T	34	6	het	MF_H2.snp	ENSOARG00000000521	NDUFAB1	protein_coding
JH923889.1	7916	A	T	57;30	6;4	het;het	MF_H1.snp;MF_H3.snp	-	-	-
JH924895.1	7925	T	C	155	6	hom	MF_H3.snp	ENSOARG00000000959		protein_coding
AMGL01122290.1	7945	G	A	166	6	hom	MF_H2.snp	ENSOARG00000000751		protein_coding
AMGL01121419.1	7948	C	A	70	3	hom	MF_H2.snp	-	-	-
JH923889.1	7954	T	C	88;95;30	7;7;4	het;het;het	MF_H1.snp;MF_H2.snp;MF_H3.snp	-	-	-
AMGL01121419.1	7957	A	G	70	3	hom	MF_H2.snp	-	-	-
JH921559.1	7960	T	G	36	3	het	MF_H2.snp	-	-	-
JH921979.1	7961	C	T	80	3	hom	MF_H3.snp	-	-	-
JH921559.1	7973	A	C	36	3	het	MF_H2.snp	-	-	-
JH924895.1	7989	A	G	219	8	hom	MF_H3.snp	ENSOARG00000000959		protein_coding
JH924895.1	8013	A	G	211	8	hom	MF_H3.snp	ENSOARG00000000959		protein_coding
JH921559.1	8022	C	A	21	3	het	MF_H2.snp	-	-	-
JH921559.1	8036	G	A	33	3	het	MF_H2.snp	-	-	-
JH923889.1	8058	C	T	62	4	het	MF_H1.snp	-	-	-
JH923649.1	8064	G	C	68;122;150	3;6;9	hom;hom;hom	MF_H1.snp;MF_H2.snp;MF_H3.snp	-	-	-
AMGL01130267.1	8079	A	G	34	6	het	MF_H1.snp	ENSOARG00000018679		protein_coding
JH923925.1	8098	C	G	39.8;70;70	3;3;3	hom;hom;hom	MF_H1.snp;MF_H2.snp;MF_H3.snp	-	-	-
JH922420.1	8114	A	G	80	3	hom	MF_H1.snp	ENSOARG00000001283		protein_coding
MT	8121	T	C	222	30	hom	MF_H2.snp	ENSOARG00000000022	ATP6	protein_coding
JH923925.1	8128	T	C	70;70	3;3	hom;hom	MF_H1.snp;MF_H3.snp	-	-	-
JH923258.1	8131	C	T	40	4	het	MF_H1.snp	-	-	-
MT	8148	G	A	222	30	hom	MF_H2.snp	ENSOARG00000000022	ATP6	protein_coding
JH923925.1	8158	G	A	84.5;70;68	4;3;3	hom;hom;hom	MF_H1.snp;MF_H2.snp;MF_H3.snp	-	-	-
JH923925.1	8159	C	T	84.5;68;70	4;3;3	hom;hom;hom	MF_H1.snp;MF_H2.snp;MF_H3.snp	-	-	-
JH923925.1	8197	A	G	70;57	3;3	hom;hom	MF_H1.snp;MF_H2.snp	-	-	-
JH922420.1	8237	T	C	31.8	3	hom	MF_H1.snp	ENSOARG00000001283		protein_coding
JH922658.1	8283	C	T	145;134;144	6;5;5	hom;hom;hom	MF_H1.snp;MF_H2.snp;MF_H3.snp	-	-	-
JH922658.1	8292	C	T	138	5	hom	MF_H3.snp	-	-	-
JH922658.1	8324	G	A	68	5	het	MF_H3.snp	-	-	-
MT	8376	C	T	200	8	hom	MF_H2.snp	ENSOARG00000000022	ATP6	protein_coding
JH924284.1	8426	A	C	33	4	het	MF_H1.snp	-	-	-
JH923273.1	8432	T	A	118	4	hom	MF_H2.snp	-	-	-
JH924284.1	8437	T	C	33	4	het	MF_H1.snp	-	-	-
JH923273.1	8441	G	A	114	4	hom	MF_H2.snp	-	-	-
JH923273.1	8443	T	C	118	4	hom	MF_H2.snp	-	-	-
JH922374.1	8493	T	C	109	4	hom	MF_H1.snp	ENSOARG00000000716		protein_coding
JH924284.1	8511	G	A	36	3	het	MF_H2.snp	-	-	-
JH923273.1	8512	G	A	40	4	het	MF_H2.snp	-	-	-
JH922374.1	8517	G	A	109	4	hom	MF_H1.snp	ENSOARG00000000716		protein_coding
JH924201.1	8523	C	T	16.1	4	het	MF_H3.snp	ENSOARG00000000760		protein_coding
JH921979.1	8672	C	T	33	3	het	MF_H2.snp	-	-	-
JH924284.1	8683	G	C	30	4	het	MF_H1.snp	-	-	-
JH922658.1	8841	C	T	131;114;71	6;5;5	hom;hom;het	MF_H1.snp;MF_H2.snp;MF_H3.snp	ENSOARG00000002396		protein_coding
JH923411.1	8895	G	A	28	8	het	MF_H3.snp	-	-	-
MT	8897	T	C	222	15	hom	MF_H3.snp	ENSOARG00000000023	COX3	protein_coding
JH924284.1	8900	A	C	33;50	4;3	het;hom	MF_H1.snp;MF_H2.snp	-	-	-
JH924284.1	8905	A	G	30	4	het	MF_H1.snp	-	-	-
JH923925.1	8935	A	G	33	4	het	MF_H2.snp	-	-	-
JH924284.1	8992	G	A	33	4	het	MF_H1.snp	-	-	-
JH922984.1	9072	G	A	111;35.8	5;3	hom;hom	MF_H1.snp;MF_H2.snp	ENSOARG00000002909		protein_coding
JH922984.1	9124	T	G	89	9	het	MF_H1.snp	ENSOARG00000002909		protein_coding
MT	9128	G	A	222	21	hom	MF_H2.snp	ENSOARG00000000023	COX3	protein_coding
JH924284.1	9134	C	T	68	3	hom	MF_H1.snp	-	-	-
JH922374.1	9146	T	C	130	5	hom	MF_H1.snp	ENSOARG00000000716		protein_coding
MT	9188	A	G	222	30	hom	MF_H2.snp	ENSOARG00000000023	COX3	protein_coding
JH924284.1	9189	C	T	69	11	het	MF_H1.snp	-	-	-
JH922374.1	9195	G	A	114	5	hom	MF_H1.snp	ENSOARG00000000716		protein_coding
JH924284.1	9222	T	C	102;33	13;4	het;het	MF_H1.snp;MF_H3.snp	-	-	-
JH924284.1	9230	G	C	101;33	13;4	het;het	MF_H1.snp;MF_H3.snp	-	-	-
JH922374.1	9232	C	T	83	3	hom	MF_H3.snp	ENSOARG00000000716		protein_coding
JH924284.1	9234	G	A	103;33	13;4	het;het	MF_H1.snp;MF_H3.snp	-	-	-
AMGL01122290.1	9235	G	A	118;213;145	4;8;5	hom;hom;hom	MF_H1.snp;MF_H2.snp;MF_H3.snp	ENSOARG00000000751		protein_coding
JH922545.1	9283	A	C	118	4	hom	MF_H3.snp	ENSOARG00000001989		protein_coding
MT	9284	A	G	222	50	hom	MF_H2.snp	ENSOARG00000000023	COX3	protein_coding
JH922545.1	9286	C	T	118	4	hom	MF_H3.snp	ENSOARG00000001989		protein_coding
JH922545.1	9287	A	G	118	4	hom	MF_H3.snp	ENSOARG00000001989		protein_coding
JH922545.1	9294	G	A	118	4	hom	MF_H3.snp	ENSOARG00000001989		protein_coding
JH924284.1	9297	G	T	96.1;36	6;3	het;het	MF_H1.snp;MF_H3.snp	-	-	-
JH924284.1	9309	G	A	80	6	het	MF_H1.snp	-	-	-
AMGL01121377.1	9350	A	G	222;184;173	9;7;6	hom;hom;hom	MF_H1.snp;MF_H2.snp;MF_H3.snp	ENSOARG00000000114		protein_coding
JH923737.1	9360	C	T	33	4	het	MF_H1.snp	-	-	-
JH923737.1	9383	G	A	33;33	4;4	het;het	MF_H1.snp;MF_H2.snp	-	-	-
AMGL01126689.1	9431	G	A	83	3	hom	MF_H2.snp	-	-	-
JH923889.1	9433	A	G	31;31.8	5;3	het;hom	MF_H1.snp;MF_H3.snp	-	-	-
JH924284.1	9438	C	A	78;62	6;4	het;het	MF_H1.snp;MF_H3.snp	-	-	-
JH924284.1	9461	C	T	33;62	4;4	het;het	MF_H1.snp;MF_H3.snp	-	-	-
JH924284.1	9470	T	C	33;62	4;4	het;het	MF_H1.snp;MF_H3.snp	-	-	-
JH923411.1	9472	G	A	27	7	het	MF_H3.snp	-	-	-
JH924284.1	9490	C	A	26	4	het	MF_H1.snp	-	-	-
JH924647.1	9548	C	T	31	5	het	MF_H1.snp	-	-	-
JH923498.1	9551	G	A	134;78	20;15	het;het	MF_H1.snp;MF_H2.snp	ENSOARG00000001768		protein_coding
JH924647.1	9559	C	T	31;92.5	5;4	het;hom	MF_H1.snp;MF_H2.snp	-	-	-
AMGL01120380.1	9571	T	C	141	6	hom	MF_H1.snp	-	-	-
JH923889.1	9585	C	T	62	4	het	MF_H1.snp	-	-	-
JH924647.1	9610	T	C	76;92.5	8;4	het;hom	MF_H1.snp;MF_H2.snp	-	-	-
AMGL01120380.1	9625	T	C	165	6	hom	MF_H1.snp	-	-	-
JH924647.1	9641	T	C	92.5	4	hom	MF_H2.snp	-	-	-
AMGL01122148.1	9642	A	C	59	4	het	MF_H2.snp	-	-	-
AMGL01122148.1	9666	T	C	22	4	het	MF_H2.snp	-	-	-
JH923737.1	9682	T	C	33	3	het	MF_H3.snp	-	-	-
JH921799.1	9714	G	A	43	3	het	MF_H3.snp	-	-	-
JH923925.1	9719	T	C	33	4	het	MF_H1.snp	-	-	-
JH921799.1	9726	G	A	43	3	het	MF_H3.snp	-	-	-
MT	9756	C	T	222	25	hom	MF_H2.snp	ENSOARG00000000025	ND3	protein_coding
JH923411.1	9799	T	C	118;118	4;4	hom;hom	MF_H2.snp;MF_H3.snp	-	-	-
JH922317.1	9821	G	T	103	7	het	MF_H3.snp	ENSOARG00000001758	AATK	protein_coding
JH923264.1	9983	C	T	83	3	hom	MF_H1.snp	-	-	-
MT	9996	C	T	118	4	hom	MF_H2.snp	ENSOARG00000000027	ND4L	protein_coding
JH923264.1	10003	T	C	83	3	hom	MF_H1.snp	-	-	-
JH923264.1	10025	G	A	80	3	hom	MF_H1.snp	-	-	-
JH923264.1	10042	C	T	75	3	hom	MF_H1.snp	-	-	-
MT	10118	G	A	222	10	hom	MF_H2.snp	ENSOARG00000000027	ND4L	protein_coding
JH924682.1	10170	T	A	114	4	hom	MF_H2.snp	ENSOARG00000000630		protein_coding
JH924682.1	10200	T	C	118	4	hom	MF_H2.snp	ENSOARG00000000630		protein_coding
JH924682.1	10248	C	T	118	4	hom	MF_H2.snp	ENSOARG00000000630		protein_coding
JH924895.1	10293	G	A	7.8	4	het	MF_H1.snp	-	-	-
JH923925.1	10305	G	A	70	3	hom	MF_H2.snp	-	-	-
AMGL01122290.1	10460	C	G	165;222;173	7;10;6	hom;hom;hom	MF_H1.snp;MF_H2.snp;MF_H3.snp	ENSOARG00000000751		protein_coding
AMGL01122290.1	10496	C	T	177;97.5;166	7;4;6	hom;hom;hom	MF_H1.snp;MF_H2.snp;MF_H3.snp	ENSOARG00000000751		protein_coding
AMGL01122290.1	10497	A	G	193;102;169	7;4;6	hom;hom;hom	MF_H1.snp;MF_H2.snp;MF_H3.snp	ENSOARG00000000751		protein_coding
AMGL01122290.1	10498	G	A	176;114;170	7;4;6	hom;hom;hom	MF_H1.snp;MF_H2.snp;MF_H3.snp	ENSOARG00000000751		protein_coding
MT	10549	A	G	222	16	hom	MF_H2.snp	ENSOARG00000000028	ND4	protein_coding
JH923837.1	10587	A	G	48	12	het	MF_H3.snp	ENSOARG00000018658	GPRASP2	protein_coding
JH923925.1	10608	T	C	33	4	het	MF_H1.snp	-	-	-
JH923925.1	10633	T	C	22	7	het	MF_H1.snp	-	-	-
JH923925.1	10684	G	A	28	6	het	MF_H1.snp	-	-	-
JH923925.1	10727	G	A	54	7	het	MF_H1.snp	-	-	-
JH923925.1	10729	G	A	54	7	het	MF_H1.snp	-	-	-
MT	10783	C	T	217	8	hom	MF_H2.snp	ENSOARG00000000028	ND4	protein_coding
JH922317.1	10785	G	A	94	8	het	MF_H3.snp	ENSOARG00000001758	AATK	protein_coding
JH923925.1	10828	A	G	70	3	hom	MF_H1.snp	-	-	-
MT	10852	G	A	222	31	hom	MF_H2.snp	ENSOARG00000000028	ND4	protein_coding
JH923837.1	10855	A	C	19.1	11	het	MF_H2.snp	ENSOARG00000018658	GPRASP2	protein_coding
JH923925.1	10857	G	A	36	3	het	MF_H1.snp	-	-	-
JH923837.1	11018	G	A	127	8	het	MF_H3.snp	ENSOARG00000018658	GPRASP2	protein_coding
JH922386.1	11051	C	G	102	4	hom	MF_H3.snp	-	-	-
JH922386.1	11065	G	T	106	4	hom	MF_H3.snp	-	-	-
JH923498.1	11071	C	G	50	3	hom	MF_H3.snp	ENSOARG00000001768		protein_coding
JH922386.1	11140	C	A	118	4	hom	MF_H3.snp	-	-	-
JH922057.1	11148	G	A	111	4	hom	MF_H2.snp	ENSOARG00000009611		protein_coding
MT	11317	A	G	222	10	hom	MF_H2.snp	ENSOARG00000000028	ND4	protein_coding
MT	11332	T	C	212	8	hom	MF_H3.snp	ENSOARG00000000028	ND4	protein_coding
JH923737.1	11442	A	G	61	3	hom	MF_H2.snp	-	-	-
MT	11482	T	C	222	14	hom	MF_H2.snp	ENSOARG00000000028	ND4	protein_coding
MT	11491	G	A	222	14	hom	MF_H2.snp	ENSOARG00000000028	ND4	protein_coding
JH922363.1	11540	G	T	25	9	het	MF_H1.snp	-	-	-
JH922057.1	11732	G	A	43.8	3	hom	MF_H1.snp	ENSOARG00000009611		protein_coding
JH923726.1	11779	A	G	92.5;90.5	4;4	hom;hom	MF_H1.snp;MF_H3.snp	-	-	-
MT	11783	C	T	214	8	hom	MF_H2.snp	ENSOARG00000000032	ND5	protein_coding
MT	11834	T	C	222	30	hom	MF_H2.snp	ENSOARG00000000032	ND5	protein_coding
MT	11846	T	C	222	34	hom	MF_H2.snp	ENSOARG00000000032	ND5	protein_coding
MT	12023	T	C	222	30	hom	MF_H2.snp	ENSOARG00000000032	ND5	protein_coding
AMGL01122290.1	12247	A	G	138;173;207	5;7;8	hom;hom;hom	MF_H1.snp;MF_H2.snp;MF_H3.snp	ENSOARG00000000751		protein_coding
AMGL01122290.1	12264	A	C	76;118;114	3;5;4	hom;hom;hom	MF_H1.snp;MF_H2.snp;MF_H3.snp	ENSOARG00000000751		protein_coding
AMGL01122290.1	12266	G	C	72;118;118	3;5;4	hom;hom;hom	MF_H1.snp;MF_H2.snp;MF_H3.snp	ENSOARG00000000751		protein_coding
AMGL01122290.1	12279	A	C	137;118	5;4	hom;hom	MF_H1.snp;MF_H2.snp	ENSOARG00000000751		protein_coding
JH923837.1	12358	C	T	114;191	4;8	hom;hom	MF_H1.snp;MF_H3.snp	ENSOARG00000018658	GPRASP2	protein_coding
JH922699.1	12400	G	A	70;75	3;6	hom;het	MF_H2.snp;MF_H3.snp	-	-	-
AMGL01122210.1	12417	T	C	36	4	het	MF_H2.snp	ENSOARG00000001252		protein_coding
JH923726.1	12559	A	T	70;61	3;3	hom;hom	MF_H1.snp;MF_H2.snp	-	-	-
JH921926.1	12595	A	G	118;222	5;10	hom;hom	MF_H2.snp;MF_H3.snp	ENSOARG00000001629		protein_coding
JH924784.1	12631	C	A	43.8	4	hom	MF_H2.snp	-	-	-
JH924784.1	12637	C	T	90.5	4	hom	MF_H2.snp	-	-	-
JH923697.1	12661	G	A	102	4	hom	MF_H2.snp	-	-	-
JH922699.1	12735	C	T	31;194;178	5;9;14	het;hom;hom	MF_H1.snp;MF_H2.snp;MF_H3.snp	-	-	-
JH922699.1	12768	C	T	31;134	5;14	het;het	MF_H1.snp;MF_H2.snp	-	-	-
JH922699.1	12774	A	G	28;135	6;14	het;het	MF_H1.snp;MF_H2.snp	-	-	-
JH922699.1	12792	G	C	31;135;110	5;12;9	het;het;het	MF_H1.snp;MF_H2.snp;MF_H3.snp	-	-	-
JH922699.1	12795	G	C	31;135;111	5;12;8	het;het;het	MF_H1.snp;MF_H2.snp;MF_H3.snp	-	-	-
JH922699.1	12820	G	A	110;157;191	7;18;11	het;hom;hom	MF_H1.snp;MF_H2.snp;MF_H3.snp	-	-	-
MT	13041	G	A	215	8	hom	MF_H3.snp	ENSOARG00000000032	ND5	protein_coding
JH921696.1	13124	A	G	64	3	hom	MF_H2.snp	-	-	-
JH921696.1	13146	T	C	57	3	hom	MF_H2.snp	-	-	-
JH922699.1	13155	C	T	92.5;90.5	4;4	hom;hom	MF_H2.snp;MF_H3.snp	-	-	-
MT	13163	T	C	222	10	hom	MF_H1.snp	ENSOARG00000000032	ND5	protein_coding
MT	13199	A	G	222;195	14;7	hom;hom	MF_H1.snp;MF_H3.snp	ENSOARG00000000032	ND5	protein_coding
JH923883.1	13281	G	A	68	3	hom	MF_H1.snp	-	-	-
MT	13436	T	C	222	14	hom	MF_H2.snp	ENSOARG00000000032	ND5	protein_coding
MT	13576	C	T	189	7	hom	MF_H2.snp	ENSOARG00000000033	ND6	protein_coding
JH923012.1	13688	T	C	118	4	hom	MF_H1.snp	-	-	-
MT	13813	G	C	222;222;222	17;14;27	hom;hom;hom	MF_H1.snp;MF_H2.snp;MF_H3.snp	ENSOARG00000000033	ND6	protein_coding
MT	13837	T	C	222	14	hom	MF_H2.snp	ENSOARG00000000033	ND6	protein_coding
MT	13855	T	C	222	20	hom	MF_H2.snp	ENSOARG00000000033	ND6	protein_coding
JH922717.1	13954	C	A	6.98	11	het	MF_H3.snp	ENSOARG00000002896		protein_coding
MT	13960	A	G	215	8	hom	MF_H2.snp	ENSOARG00000000033	ND6	protein_coding
JH922717.1	13963	G	A	4.13	11	het	MF_H3.snp	ENSOARG00000002896		protein_coding
JH922717.1	13976	T	C	46	12	het	MF_H3.snp	ENSOARG00000002896		protein_coding
JH922717.1	13980	C	A	40	12	het	MF_H3.snp	ENSOARG00000002896		protein_coding
JH922717.1	13981	G	A	3.54	13	het	MF_H3.snp	ENSOARG00000002896		protein_coding
JH922717.1	14018	G	C	47	13	het	MF_H3.snp	ENSOARG00000002896		protein_coding
MT	14055	T	C	222;222;222	12;14;17	hom;hom;hom	MF_H1.snp;MF_H2.snp;MF_H3.snp	ENSOARG00000000033	ND6	protein_coding
JH922717.1	14065	G	A	19.1;142;79	11;17;24	het;het;het	MF_H1.snp;MF_H2.snp;MF_H3.snp	ENSOARG00000002896		protein_coding
JH922717.1	14071	A	G	97;203;180	8;16;19	het;het;het	MF_H1.snp;MF_H2.snp;MF_H3.snp	ENSOARG00000002896		protein_coding
JH922717.1	14186	C	A	30	3	het	MF_H1.snp	ENSOARG00000002896		protein_coding
JH923032.1	14189	C	T	219	8	hom	MF_H1.snp	ENSOARG00000001454		protein_coding
JH923032.1	14194	C	G	219	8	hom	MF_H1.snp	ENSOARG00000001454		protein_coding
JH921634.1	14211	A	C	173	6	hom	MF_H1.snp	-	-	-
JH922717.1	14228	T	C	31	3	het	MF_H1.snp	ENSOARG00000002896		protein_coding
JH921634.1	14244	G	A	118	4	hom	MF_H1.snp	-	-	-
JH921634.1	14262	G	A	118	4	hom	MF_H1.snp	-	-	-
JH921634.1	14280	C	A	118	4	hom	MF_H1.snp	-	-	-
JH922477.1	14302	G	A	66;118;195	7;4;8	het;hom;hom	MF_H1.snp;MF_H2.snp;MF_H3.snp	-	-	-
JH922477.1	14303	T	C	66;114;212	7;4;8	het;hom;hom	MF_H1.snp;MF_H2.snp;MF_H3.snp	-	-	-
JH922717.1	14374	C	A	24	6	het	MF_H1.snp	ENSOARG00000002896		protein_coding
JH922717.1	14375	A	G	28	6	het	MF_H1.snp	ENSOARG00000002896		protein_coding
JH922717.1	14383	G	A	28	6	het	MF_H1.snp	ENSOARG00000002896		protein_coding
JH922477.1	14392	G	A	34;83	6;3	het;hom	MF_H1.snp;MF_H3.snp	-	-	-
JH923224.1	14421	T	C	114	4	hom	MF_H1.snp	ENSOARG00000000195		protein_coding
JH922717.1	14438	G	C	5.46	16	het	MF_H3.snp	ENSOARG00000002896		protein_coding
MT	14467	C	T	222	50	hom	MF_H2.snp	ENSOARG00000000035	CYTB	protein_coding
JH922717.1	14547	G	A	43;134	3;8	het;het	MF_H2.snp;MF_H3.snp	ENSOARG00000002896		protein_coding
MT	14653	G	A	222	50	hom	MF_H2.snp	ENSOARG00000000035	CYTB	protein_coding
JH922717.1	14667	T	C	65	5	het	MF_H3.snp	ENSOARG00000002896		protein_coding
AMGL01120222.1	14761	C	T	103	6	het	MF_H1.snp	ENSOARG00000000670		protein_coding
JH922545.1	14761	T	C	118	4	hom	MF_H2.snp	ENSOARG00000001989		protein_coding
MT	14791	T	C	222	23	hom	MF_H3.snp	ENSOARG00000000035	CYTB	protein_coding
JH924682.1	15014	G	A	36	4	het	MF_H2.snp	ENSOARG00000000630		protein_coding
AMGL01120222.1	15164	G	A	145	6	hom	MF_H2.snp	ENSOARG00000000670		protein_coding
JH922545.1	15316	G	A	75;142	4;5	hom;hom	MF_H2.snp;MF_H3.snp	ENSOARG00000001989		protein_coding
JH922545.1	15321	G	A	91.5;138	4;5	hom;hom	MF_H2.snp;MF_H3.snp	ENSOARG00000001989		protein_coding
JH922545.1	15327	A	G	122	6	het	MF_H3.snp	ENSOARG00000001989		protein_coding
JH922545.1	15356	C	A	16.1	6	het	MF_H3.snp	ENSOARG00000001989		protein_coding
JH922545.1	15364	T	C	31	6	het	MF_H3.snp	ENSOARG00000001989		protein_coding
MT	15459	C	T	222	39	hom	MF_H2.snp	-	-	-
MT	15484	G	A	222	48	hom	MF_H2.snp	-	-	-
JH922545.1	15489	G	A	145;142	20;22	het;het	MF_H1.snp;MF_H2.snp	ENSOARG00000001989		protein_coding
JH922545.1	15491	T	C	142;141	20;22	het;het	MF_H1.snp;MF_H2.snp	ENSOARG00000001989		protein_coding
JH922545.1	15506	T	G	140;142	23;22	het;het	MF_H1.snp;MF_H2.snp	ENSOARG00000001989		protein_coding
JH922618.1	15544	G	A	75	3	hom	MF_H2.snp	-	-	-
MT	15547	G	A	222	25	hom	MF_H2.snp	-	-	-
JH922618.1	15560	G	A	80	3	hom	MF_H2.snp	-	-	-
MT	15583	C	T	222	10	hom	MF_H2.snp	-	-	-
MT	15597	T	C	222	9	hom	MF_H2.snp	-	-	-
JH922717.1	15610	C	T	41	12	het	MF_H3.snp	ENSOARG00000002896		protein_coding
JH922717.1	15618	A	T	87	12	het	MF_H3.snp	ENSOARG00000002896		protein_coding
JH922717.1	15635	C	A	87	12	het	MF_H3.snp	ENSOARG00000002896		protein_coding
JH921637.1	15654	T	C	114	4	hom	MF_H2.snp	ENSOARG00000001329		protein_coding
JH922717.1	15675	T	C	120	6	hom	MF_H3.snp	ENSOARG00000002896		protein_coding
MT	15687	A	G	24	7	het	MF_H1.snp	-	-	-
JH921637.1	15698	A	G	97.5	4	hom	MF_H2.snp	ENSOARG00000001329		protein_coding
MT	15698	A	G	46	10	het	MF_H1.snp	-	-	-
MT	15708	T	C	104	10	het	MF_H1.snp	-	-	-
MT	15721	T	C	222;222	10;50	hom;hom	MF_H1.snp;MF_H3.snp	-	-	-
MT	15744	A	G	16.1	10	het	MF_H1.snp	-	-	-
MT	15773	A	G	57	6	het	MF_H1.snp	-	-	-
MT	15783	C	T	22	9	het	MF_H1.snp	-	-	-
JH922317.1	15800	G	A	40	4	het	MF_H3.snp	ENSOARG00000001758	AATK	protein_coding
MT	15800	C	T	148	6	hom	MF_H1.snp	-	-	-
MT	15806	G	A	37	6	het	MF_H1.snp	-	-	-
MT	15820	C	T	69	6	het	MF_H1.snp	-	-	-
MT	15858	T	C	194	9	hom	MF_H1.snp	-	-	-
MT	15881	G	A	60	11	het	MF_H1.snp	-	-	-
MT	15895	T	C	54	12	het	MF_H1.snp	-	-	-
MT	15923	A	G	21	10	het	MF_H1.snp	-	-	-
MT	15933	C	T	28	19	het	MF_H3.snp	-	-	-
MT	16021	T	C	222	44	hom	MF_H1.snp	-	-	-
MT	16042	T	C	222	47	hom	MF_H1.snp	-	-	-
JH921894.1	16061	T	C	129	8	het	MF_H2.snp	ENSOARG00000000296	ENTPD2	protein_coding
JH922477.1	16086	A	G	114	4	hom	MF_H3.snp	-	-	-
JH922477.1	16109	C	T	118	4	hom	MF_H3.snp	-	-	-
JH922545.1	16143	T	G	12.3;49	6;10	het;het	MF_H1.snp;MF_H2.snp	ENSOARG00000001989		protein_coding
JH922545.1	16151	A	G	7.8	6	het	MF_H1.snp	ENSOARG00000001989		protein_coding
MT	16209	C	T	222	21	hom	MF_H2.snp	-	-	-
MT	16217	C	T	222	23	hom	MF_H2.snp	-	-	-
JH923009.1	16446	C	T	97	8	het	MF_H3.snp	ENSOARG00000001165		protein_coding
JH923009.1	16466	T	C	219	8	hom	MF_H3.snp	ENSOARG00000001165		protein_coding
JH923009.1	16482	A	G	154	8	het	MF_H3.snp	ENSOARG00000001165		protein_coding
JH923009.1	16515	A	G	22	10	het	MF_H3.snp	ENSOARG00000001165		protein_coding
JH923009.1	16526	G	A	22	10	het	MF_H3.snp	ENSOARG00000001165		protein_coding
JH923009.1	16536	C	T	22	10	het	MF_H3.snp	ENSOARG00000001165		protein_coding
JH923009.1	16537	G	C	22	10	het	MF_H3.snp	ENSOARG00000001165		protein_coding
JH923009.1	16566	A	G	22	10	het	MF_H3.snp	ENSOARG00000001165		protein_coding
JH923009.1	16689	C	T	22	10	het	MF_H3.snp	ENSOARG00000001165		protein_coding
JH923009.1	16698	A	C	100	7	het	MF_H3.snp	ENSOARG00000001165		protein_coding
JH923226.1	16756	C	T	114;83	4;3	hom;hom	MF_H1.snp;MF_H3.snp	-	-	-
JH923226.1	16760	G	T	118;83	4;3	hom;hom	MF_H1.snp;MF_H3.snp	-	-	-
JH923226.1	16764	G	T	114;83	4;3	hom;hom	MF_H1.snp;MF_H3.snp	-	-	-
JH923837.1	16777	G	A	50	4	hom	MF_H1.snp	-	-	-
JH922317.1	17236	A	G	144;118	5;4	hom;hom	MF_H2.snp;MF_H3.snp	ENSOARG00000001758	AATK	protein_coding
JH921792.1	17419	C	T	83	3	hom	MF_H3.snp	-	-	-
JH923069.1	17458	T	C	155	6	hom	MF_H2.snp	-	-	-
JH921792.1	17490	T	C	83	3	hom	MF_H3.snp	-	-	-
JH924682.1	17513	C	G	83	3	hom	MF_H3.snp	ENSOARG00000000630		protein_coding
JH924682.1	17550	C	T	80	3	hom	MF_H3.snp	ENSOARG00000000630		protein_coding
JH923701.1	17653	G	A	70	3	hom	MF_H2.snp	-	-	-
JH924227.1	17677	A	C	80	3	hom	MF_H3.snp	-	-	-
JH923697.1	17783	G	A	33	4	het	MF_H1.snp	-	-	-
JH923697.1	17798	A	C	24	6	het	MF_H1.snp	-	-	-
JH922500.1	17848	C	T	31	4	het	MF_H1.snp	-	-	-
JH923697.1	17869	A	T	71	9	het	MF_H2.snp	-	-	-
JH923697.1	17986	A	T	38	7	het	MF_H2.snp	-	-	-
JH923697.1	18133	C	T	10.4	12	het	MF_H3.snp	-	-	-
JH922500.1	18544	T	C	83	3	hom	MF_H1.snp	-	-	-
JH923864.1	18658	C	T	83	3	hom	MF_H3.snp	-	-	-
JH923697.1	18703	G	A	76	7	het	MF_H2.snp	-	-	-
JH923697.1	18775	G	A	87	12	het	MF_H1.snp	-	-	-
JH923697.1	18789	T	A	54	6	het	MF_H2.snp	-	-	-
JH924682.1	18811	G	C	114	4	hom	MF_H1.snp	-	-	-
JH924682.1	18815	G	A	118	4	hom	MF_H1.snp	-	-	-
JH923697.1	18882	C	T	36	3	het	MF_H2.snp	-	-	-
JH923697.1	18899	T	C	33	4	het	MF_H2.snp	-	-	-
JH923697.1	18944	G	C	16.1	11	het	MF_H1.snp	-	-	-
JH923697.1	19022	G	A	22	8	het	MF_H2.snp	-	-	-
JH923697.1	19050	A	C	87	11	het	MF_H2.snp	-	-	-
JH923697.1	19067	T	A	94	9	het	MF_H2.snp	-	-	-
JH923697.1	19083	C	A	92	9	het	MF_H2.snp	-	-	-
JH923697.1	19097	G	A	83	11	het	MF_H2.snp	-	-	-
JH923697.1	19171	A	G	100	14	het	MF_H2.snp	-	-	-
JH923697.1	19187	T	G	41	11	het	MF_H2.snp	-	-	-
JH923697.1	19221	A	G	142	13	het	MF_H2.snp	-	-	-
JH921973.1	19222	G	T	62;62	4;4	het;het	MF_H1.snp;MF_H3.snp	-	-	-
JH921973.1	19259	T	G	57;102	5;4	het;hom	MF_H1.snp;MF_H3.snp	-	-	-
JH923697.1	19461	A	G	51	7	het	MF_H2.snp	-	-	-
JH923697.1	19711	C	T	53	5	het	MF_H1.snp	-	-	-
JH923697.1	19717	G	A	51	6	het	MF_H1.snp	-	-	-
JH923697.1	19887	G	T	57	22	het	MF_H2.snp	-	-	-
JH921973.1	20103	T	C	102	4	hom	MF_H3.snp	-	-	-
JH921973.1	20103	T	C,A	66	4	hom	MF_H1.snp	-	-	-
JH921973.1	20669	C	T	34	6	het	MF_H3.snp	-	-	-
JH921973.1	20670	A	G	57	7	het	MF_H1.snp	-	-	-
JH921973.1	20670	A	G,T	53	6	het	MF_H3.snp	-	-	-
JH921973.1	20684	G	A	28	7	het	MF_H1.snp	-	-	-
JH921973.1	20700	C	T	13.2	7	het	MF_H1.snp	-	-	-
JH921973.1	20761	C	T	20	6	het	MF_H1.snp	-	-	-
JH921973.1	20790	G	C	4.77	3	het	MF_H1.snp	-	-	-
JH922477.1	21072	A	G	83	3	hom	MF_H3.snp	-	-	-
JH922317.1	21088	G	A	43;31	3;5	het;het	MF_H1.snp;MF_H2.snp	ENSOARG00000001758	AATK	protein_coding
JH923697.1	21091	T	C	13.2	5	het	MF_H2.snp	-	-	-
JH923697.1	21139	A	G	78	7	het	MF_H2.snp	-	-	-
JH923697.1	21163	G	A	78	6	het	MF_H2.snp	-	-	-
JH923697.1	21207	G	A	75	6	het	MF_H2.snp	-	-	-
JH923697.1	21221	A	G	82	5	het	MF_H2.snp	-	-	-
JH922477.1	21374	T	C	107	4	hom	MF_H2.snp	-	-	-
JH923831.1	21458	T	C	114	4	hom	MF_H2.snp	-	-	-
JH924895.1	22014	G	A	36	4	het	MF_H2.snp	-	-	-
JH923697.1	22062	G	C	111	5	hom	MF_H3.snp	-	-	-
JH923697.1	22218	G	A	71.5	4	hom	MF_H3.snp	-	-	-
JH922921.1	22221	C	T	105;114	5;4	het;hom	MF_H1.snp;MF_H2.snp	-	-	-
JH923697.1	22803	A	G	70	3	hom	MF_H3.snp	-	-	-
JH923697.1	22806	C	T	61	3	hom	MF_H3.snp	-	-	-
JH923697.1	22807	A	G	70	3	hom	MF_H3.snp	-	-	-
JH922420.1	22927	A	G	36	3	hom	MF_H3.snp	-	-	-
JH922420.1	22999	C	T	70	3	hom	MF_H3.snp	-	-	-
JH922921.1	23087	C	T	210	8	hom	MF_H3.snp	-	-	-
JH922420.1	23144	T	C	33;89	4;11	het;het	MF_H2.snp;MF_H3.snp	-	-	-
JH922420.1	23145	G	A	36;89	4;11	het;het	MF_H2.snp;MF_H3.snp	-	-	-
JH922886.1	23385	G	T	59.1	4	het	MF_H1.snp	ENSOARG00000001387		protein_coding
JH922921.1	23643	T	C	118	4	hom	MF_H1.snp	-	-	-
JH921663.1	23646	C	A	16.1	12	het	MF_H2.snp	ENSOARG00000001215	PRKAR1B	protein_coding
JH923289.1	23903	G	A	36;36	3;3	het;het	MF_H1.snp;MF_H3.snp	-	-	-
JH923289.1	23913	C	G	36;36	3;3	het;het	MF_H1.snp;MF_H3.snp	-	-	-
JH922240.1	24462	T	C	83	3	hom	MF_H3.snp	ENSOARG00000000946	GTPBP6	protein_coding
JH922240.1	27165	G	A	40	4	het	MF_H3.snp	-	-	-
JH921883.1	27422	T	C	83	3	hom	MF_H2.snp	-	-	-
JH922196.1	28106	G	A	114	4	hom	MF_H3.snp	ENSOARG00000001953		protein_coding
JH921894.1	28268	A	G	97	8	het	MF_H3.snp	ENSOARG00000000311		protein_coding
JH922936.1	28521	C	G	7.8	16	het	MF_H3.snp	ENSOARG00000002083		protein_coding
JH922936.1	28535	A	T	13.2	16	het	MF_H3.snp	ENSOARG00000002083		protein_coding
JH922936.1	28548	G	A	16.1;3.01	10;16	het;het	MF_H1.snp;MF_H3.snp	ENSOARG00000002083		protein_coding
JH922936.1	28588	A	T	88	18	het	MF_H2.snp	ENSOARG00000002083		protein_coding
JH922936.1	28618	T	G	170	23	het	MF_H2.snp	ENSOARG00000002083		protein_coding
JH922936.1	28619	G	T	147	23	het	MF_H2.snp	ENSOARG00000002083		protein_coding
JH922936.1	28632	G	A	140	22	het	MF_H2.snp	ENSOARG00000002083		protein_coding
JH922936.1	28637	G	T	25;138;51	7;22;12	het;het;het	MF_H1.snp;MF_H2.snp;MF_H3.snp	ENSOARG00000002083		protein_coding
JH922936.1	28870	T	G	25	8	het	MF_H2.snp	ENSOARG00000002083		protein_coding
JH922936.1	29159	G	C	82.1	5	het	MF_H2.snp	ENSOARG00000002083		protein_coding
JH923864.1	32689	T	G	30	4	het	MF_H3.snp	-	-	-
JH923864.1	32921	G	T	159	50	het	MF_H2.snp	-	-	-
JH921894.1	37521	C	T	112	14	het	MF_H2.snp	-	-	-
JH921894.1	37522	A	G	119	14	het	MF_H2.snp	-	-	-
JH921894.1	37582	A	T	68	4	hom	MF_H3.snp	-	-	-
JH921656.1	38113	C	T	92.5	6	hom	MF_H3.snp	ENSOARG00000001546	NAA10	protein_coding
JH923306.1	39756	A	G	72	3	hom	MF_H1.snp	-	-	-
JH923306.1	39759	G	A	68	3	hom	MF_H1.snp	-	-	-
JH923306.1	39781	G	T	24.8	3	hom	MF_H1.snp	-	-	-
JH921656.1	40463	C	T	165	6	hom	MF_H3.snp	ENSOARG00000001546	NAA10	protein_coding
JH921894.1	43338	C	T	40	4	het	MF_H1.snp	ENSOARG00000000338	ABCA2	protein_coding
JH921894.1	46634	A	G	40	4	het	MF_H2.snp	ENSOARG00000000338	ABCA2	protein_coding
JH921894.1	46639	T	C	40;34	4;6	het;het	MF_H2.snp;MF_H3.snp	ENSOARG00000000338	ABCA2	protein_coding
JH921894.1	47053	G	A	80	3	hom	MF_H2.snp	ENSOARG00000000338	ABCA2	protein_coding
JH921894.1	47200	A	G	40	4	het	MF_H3.snp	ENSOARG00000000338	ABCA2	protein_coding
JH921894.1	51715	A	G	83	3	hom	MF_H1.snp	ENSOARG00000000338	ABCA2	protein_coding
JH921894.1	53522	C	A	151;110;124	6;4;6	hom;hom;hom	MF_H1.snp;MF_H2.snp;MF_H3.snp	ENSOARG00000000338	ABCA2	protein_coding
JH921894.1	53540	G	T	124;118;152	6;4;6	hom;hom;hom	MF_H1.snp;MF_H2.snp;MF_H3.snp	ENSOARG00000000338	ABCA2	protein_coding
JH921894.1	53544	G	T	155;106;173	6;4;6	hom;hom;hom	MF_H1.snp;MF_H2.snp;MF_H3.snp	ENSOARG00000000338	ABCA2	protein_coding
JH921894.1	53550	C	G	40	4	het	MF_H2.snp	ENSOARG00000000338	ABCA2	protein_coding
JH921894.1	57768	G	A	83	3	hom	MF_H1.snp	-	-	-
X	611516	T	C	168;184;222	20;16;18	het;het;hom	MF_H1.snp;MF_H2.snp;MF_H3.snp	-	-	-
X	611544	G	A	225	22	het	MF_H1.snp	-	-	-
X	611946	T	C	13.2	14	het	MF_H3.snp	ENSOARG00000025341		lincRNA
X	627189	A	G	110	4	hom	MF_H3.snp	ENSOARG00000007783	ASMTL	protein_coding
X	627195	A	G	118	4	hom	MF_H3.snp	ENSOARG00000007783	ASMTL	protein_coding
X	627237	C	T	80	4	hom	MF_H3.snp	ENSOARG00000007783	ASMTL	protein_coding
X	636077	C	T	64	3	hom	MF_H3.snp	ENSOARG00000007783	ASMTL	protein_coding
X	636095	G	A	43.8	3	hom	MF_H3.snp	ENSOARG00000007783	ASMTL	protein_coding
X	636154	C	T	49;59;90.5	4;4;5	het;het;hom	MF_H1.snp;MF_H2.snp;MF_H3.snp	ENSOARG00000007783	ASMTL	protein_coding
X	636305	G	C	33;52;147	4;4;8	het;het;hom	MF_H1.snp;MF_H2.snp;MF_H3.snp	ENSOARG00000007783	ASMTL	protein_coding
X	636321	A	G	33;62;144	4;4;8	het;het;hom	MF_H1.snp;MF_H2.snp;MF_H3.snp	ENSOARG00000007783	ASMTL	protein_coding
X	636347	G	C	22;106	7;5	het;hom	MF_H1.snp;MF_H3.snp	ENSOARG00000007783	ASMTL	protein_coding
X	636352	G	A	70	3	hom	MF_H3.snp	ENSOARG00000007783	ASMTL	protein_coding
X	640620	C	T	173	6	hom	MF_H1.snp	ENSOARG00000007783	ASMTL	protein_coding
X	656502	G	T	61;25;90.3	3;3;5	hom;het;hom	MF_H1.snp;MF_H2.snp;MF_H3.snp	ENSOARG00000007896		protein_coding
X	656516	A	G	90.5;36;145	4;3;8	hom;het;hom	MF_H1.snp;MF_H2.snp;MF_H3.snp	ENSOARG00000007896		protein_coding
X	656590	C	T	82;65;144	6;5;9	het;het;hom	MF_H1.snp;MF_H2.snp;MF_H3.snp	ENSOARG00000007896		protein_coding
X	656608	G	A	80;82;118	6;6;7	het;het;hom	MF_H1.snp;MF_H2.snp;MF_H3.snp	ENSOARG00000007896		protein_coding
X	656667	C	T	45;93.3	3;5	hom;hom	MF_H2.snp;MF_H3.snp	ENSOARG00000007896		protein_coding
X	839061	A	G	54	6	het	MF_H2.snp	ENSOARG00000007896		protein_coding
X	981985	G	A	46	9	het	MF_H2.snp	-	-	-
X	982058	G	C	10.4	9	het	MF_H2.snp	-	-	-
X	984434	G	A	24	6	het	MF_H2.snp	-	-	-
X	984466	T	C	57	6	het	MF_H2.snp	-	-	-
X	984484	A	G	54	6	het	MF_H2.snp	-	-	-
X	984509	G	A	59	5	het	MF_H2.snp	-	-	-
X	1013486	T	C	118	4	hom	MF_H2.snp	ENSOARG00000008073	DHRSX	protein_coding
X	1013498	T	C	118	4	hom	MF_H2.snp	ENSOARG00000008073	DHRSX	protein_coding
X	1013504	G	C	118	4	hom	MF_H2.snp	ENSOARG00000008073	DHRSX	protein_coding
X	1109674	C	G	40	4	het	MF_H1.snp	-	-	-
X	1110189	A	G	105	5	het	MF_H1.snp	-	-	-
X	1111450	T	C	16.1	4	het	MF_H1.snp	ENSOARG00000008137		protein_coding
X	1111467	G	A	31	7	het	MF_H3.snp	ENSOARG00000008137		protein_coding
X	1150601	T	G	92.5	4	hom	MF_H3.snp	-	-	-
X	1155577	G	A	118	4	hom	MF_H3.snp	-	-	-
X	1155584	A	G	118	4	hom	MF_H3.snp	-	-	-
X	1227340	A	G	83	3	hom	MF_H3.snp	-	-	-
X	1227602	T	C	83	3	hom	MF_H1.snp	-	-	-
X	1626333	C	A	97.5	4	hom	MF_H3.snp	ENSOARG00000008896	PRKX	protein_coding
X	2022961	G	A	118	4	hom	MF_H2.snp	-	-	-
X	2022985	C	T	118	4	hom	MF_H2.snp	-	-	-
X	2023040	C	T	118	4	hom	MF_H2.snp	-	-	-
X	2072319	A	T	40	4	het	MF_H2.snp	ENSOARG00000008904		protein_coding
X	3198217	T	C	83	3	hom	MF_H1.snp	-	-	-
X	3198231	T	C	83	3	hom	MF_H1.snp	-	-	-
X	3198253	T	A	83	3	hom	MF_H1.snp	-	-	-
X	3198325	T	A	83	3	hom	MF_H1.snp	-	-	-
X	3362460	T	C	15.1	5	het	MF_H3.snp	-	-	-
X	3577245	T	C	83	3	hom	MF_H2.snp	ENSOARG00000009380		protein_coding
X	3577261	T	C	68	3	hom	MF_H2.snp	ENSOARG00000009380		protein_coding
X	3738010	G	A	84	3	hom	MF_H2.snp	ENSOARG00000009380		protein_coding
X	3738118	G	A	37	5	het	MF_H1.snp	ENSOARG00000009380		protein_coding
X	3738132	T	C	37	6	het	MF_H3.snp	ENSOARG00000009380		protein_coding
X	3738164	C	A	109;98.3;135	4;5;5	hom;hom;hom	MF_H1.snp;MF_H2.snp;MF_H3.snp	ENSOARG00000009380		protein_coding
X	3738238	C	T	68	3	hom	MF_H2.snp	ENSOARG00000009380		protein_coding
X	3738577	C	G	27;70	5;3	het;hom	MF_H2.snp;MF_H3.snp	ENSOARG00000009380		protein_coding
X	4463695	C	T	34	6	het	MF_H3.snp	ENSOARG00000009494	PUDP	protein_coding
X	4502118	A	G	68	3	hom	MF_H3.snp	-	-	-
X	4515728	C	T	33	4	het	MF_H2.snp	-	-	-
X	4515736	T	C	24	6	het	MF_H2.snp	-	-	-
X	4515784	G	T	25	7	het	MF_H2.snp	-	-	-
X	4516299	G	T	64	3	hom	MF_H1.snp	-	-	-
X	5241396	T	A	84	3	hom	MF_H2.snp	ENSOARG00000025343		lincRNA
X	5285437	A	G	118	4	hom	MF_H2.snp	ENSOARG00000025343		lincRNA
X	5285480	C	G	118	4	hom	MF_H2.snp	ENSOARG00000025343		lincRNA
X	5291049	A	G	84	3	hom	MF_H3.snp	ENSOARG00000025343		lincRNA
X	5291108	A	G	114	4	hom	MF_H3.snp	ENSOARG00000025343		lincRNA
X	5327087	C	T	92.5	4	hom	MF_H2.snp	ENSOARG00000025343		lincRNA
X	5332932	A	G	106	5	hom	MF_H2.snp	ENSOARG00000025343		lincRNA
X	5417127	G	A	84	3	hom	MF_H3.snp	ENSOARG00000025343		lincRNA
X	5423588	C	T	110	4	hom	MF_H3.snp	ENSOARG00000025343		lincRNA
X	5488799	T	G	43	3	het	MF_H1.snp	ENSOARG00000025343		lincRNA
X	5714130	A	G	83	3	hom	MF_H2.snp	-	-	-
X	5714166	C	T	83	3	hom	MF_H2.snp	-	-	-
X	5714732	A	G	40	4	het	MF_H3.snp	-	-	-
X	5715044	T	C	118	4	hom	MF_H2.snp	-	-	-
X	6640665	A	T	80	3	hom	MF_H3.snp	-	-	-
X	6709506	A	G	118	4	hom	MF_H1.snp	-	-	-
X	6835775	T	C	114	4	hom	MF_H3.snp	ENSOARG00000009866		protein_coding
X	6836925	G	A	110;83	4;3	hom;hom	MF_H2.snp;MF_H3.snp	-	-	-
X	6967546	C	T,A	42.8	4	hom	MF_H2.snp	ENSOARG00000010121	SHROOM2	protein_coding
X	6967564	C	G	40	4	het	MF_H2.snp	ENSOARG00000010121	SHROOM2	protein_coding
X	6967608	G	A	17.1	4	het	MF_H2.snp	ENSOARG00000010121	SHROOM2	protein_coding
X	6999467	C	G	83	3	hom	MF_H3.snp	ENSOARG00000010121	SHROOM2	protein_coding
X	7024866	T	C	32.8	3	hom	MF_H1.snp	ENSOARG00000010121	SHROOM2	protein_coding
X	7069032	C	G	7.8	27	het	MF_H3.snp	-	-	-
X	7069096	C	T	6.98	22	het	MF_H3.snp	-	-	-
X	7069113	G	A	61;74;141	3;23;21	hom;het;het	MF_H1.snp;MF_H2.snp;MF_H3.snp	-	-	-
X	7069440	A	C	28;25	8;7	het;het	MF_H2.snp;MF_H3.snp	-	-	-
X	7069497	A	G	69;41	15;12	het;het	MF_H2.snp;MF_H3.snp	-	-	-
X	7069551	T	C	29	16	het	MF_H3.snp	-	-	-
X	7069574	A	T	21;3.54	18;15	het;het	MF_H2.snp;MF_H3.snp	-	-	-
X	7069578	T	C	3.54	15	het	MF_H3.snp	-	-	-
X	7069602	A	G	70	19	het	MF_H3.snp	-	-	-
X	7069658	C	T	4.77	25	het	MF_H3.snp	-	-	-
X	7069815	G	A	39.8;9.52;52	3;12;8	hom;het;het	MF_H1.snp;MF_H2.snp;MF_H3.snp	-	-	-
X	7077273	C	T	36	3	het	MF_H3.snp	-	-	-
X	7077277	T	G	36	3	het	MF_H3.snp	-	-	-
X	7077278	T	A	36	3	het	MF_H3.snp	-	-	-
X	7144762	T	G	118	4	hom	MF_H2.snp	-	-	-
X	7145301	A	C	100	6	het	MF_H2.snp	-	-	-
X	7146397	A	G	103	6	het	MF_H1.snp	-	-	-
X	7156238	G	A	26	4	het	MF_H2.snp	ENSOARG00000010254	CLCN4	protein_coding
X	7229359	C	T	105	4	hom	MF_H1.snp	-	-	-
X	8372870	A	G	83	3	hom	MF_H3.snp	-	-	-
X	8372874	C	T	83	3	hom	MF_H3.snp	-	-	-
X	8372903	C	T	83	3	hom	MF_H3.snp	-	-	-
X	8372904	A	G	80	3	hom	MF_H3.snp	-	-	-
X	8713806	C	T	144	5	hom	MF_H3.snp	ENSOARG00000010821	ARHGAP6	protein_coding
X	8939056	G	A	40	4	het	MF_H3.snp	ENSOARG00000010821	ARHGAP6	protein_coding
X	9319682	G	A	197;125	7;7	hom;het	MF_H2.snp;MF_H3.snp	ENSOARG00000011011	MSL3	protein_coding
X	9321727	T	C	84	3	hom	MF_H1.snp	ENSOARG00000011011	MSL3	protein_coding
X	9640746	T	G	83	3	hom	MF_H1.snp	-	-	-
X	9673296	T	C	83	3	hom	MF_H1.snp	-	-	-
X	10356208	G	A	83	3	hom	MF_H1.snp	ENSOARG00000011288	TLR7	protein_coding
X	11155406	G	C	83	3	hom	MF_H1.snp	-	-	-
X	11221080	G	T	118	4	hom	MF_H1.snp	-	-	-
X	11232435	A	G	83	3	hom	MF_H3.snp	ENSOARG00000011595	GPM6B	protein_coding
X	11233849	T	C	118	4	hom	MF_H3.snp	ENSOARG00000011595	GPM6B	protein_coding
X	11235906	G	T	27	8	het	MF_H2.snp	ENSOARG00000011595	GPM6B	protein_coding
X	11236863	T	C	118	4	hom	MF_H1.snp	ENSOARG00000011595	GPM6B	protein_coding
X	11237005	G	A	195;144;222	7;5;11	hom;hom;hom	MF_H1.snp;MF_H2.snp;MF_H3.snp	ENSOARG00000011595	GPM6B	protein_coding
X	11237006	G	A	37	5	het	MF_H2.snp	ENSOARG00000011595	GPM6B	protein_coding
X	11267022	T	A	107	4	hom	MF_H3.snp	ENSOARG00000011595	GPM6B	protein_coding
X	11279090	T	C	40	4	het	MF_H2.snp	-	-	-
X	11302342	C	T	40	4	het	MF_H3.snp	-	-	-
X	11302500	T	C	118	4	hom	MF_H3.snp	-	-	-
X	11309306	G	A	43	3	het	MF_H2.snp	-	-	-
X	11309332	A	G	80	3	hom	MF_H2.snp	-	-	-
X	11309345	G	A	83	3	hom	MF_H2.snp	-	-	-
X	11316221	C	T	118	4	hom	MF_H2.snp	-	-	-
X	11317681	T	C	118	4	hom	MF_H1.snp	-	-	-
X	11322810	A	G	102	4	hom	MF_H2.snp	-	-	-
X	11352446	T	C	111	4	hom	MF_H2.snp	-	-	-
X	11361551	T	C	80	3	hom	MF_H1.snp	-	-	-
X	11369509	C	A	83	3	hom	MF_H3.snp	-	-	-
X	11379187	A	G	80	3	hom	MF_H3.snp	-	-	-
X	11380173	A	C	118	4	hom	MF_H2.snp	-	-	-
X	11434867	T	C	70	3	hom	MF_H1.snp	-	-	-
X	12342613	C	T	40	4	het	MF_H1.snp	ENSOARG00000011895	MOSPD2	protein_coding
X	12355656	A	G	173	6	hom	MF_H1.snp	ENSOARG00000011895	MOSPD2	protein_coding
X	12355666	G	A	162	6	hom	MF_H1.snp	ENSOARG00000011895	MOSPD2	protein_coding
X	12369865	T	C	83	3	hom	MF_H1.snp	ENSOARG00000011895	MOSPD2	protein_coding
X	12900088	C	A	118	4	hom	MF_H1.snp	ENSOARG00000012151		protein_coding
X	12903556	T	C	118	4	hom	MF_H2.snp	ENSOARG00000012151		protein_coding
X	12904473	C	T	80	3	hom	MF_H2.snp	ENSOARG00000012151		protein_coding
X	12984643	T	G	83	3	hom	MF_H3.snp	ENSOARG00000012224	BMX	protein_coding
X	13073912	G	A	222	9	hom	MF_H3.snp	ENSOARG00000012644		protein_coding
X	13082493	C	T	109;49	5;3	hom;hom	MF_H2.snp;MF_H3.snp	ENSOARG00000012644		protein_coding
X	13082646	A	C	62	4	het	MF_H2.snp	ENSOARG00000012644		protein_coding
X	13082688	C	T	36	3	het	MF_H2.snp	ENSOARG00000012644		protein_coding
X	13082704	T	C	36	3	het	MF_H2.snp	ENSOARG00000012644		protein_coding
X	13082834	A	C	33	4	het	MF_H1.snp	ENSOARG00000012644		protein_coding
X	13088633	T	G	92.5	4	hom	MF_H3.snp	ENSOARG00000012644		protein_coding
X	13101752	A	G	122	6	hom	MF_H3.snp	ENSOARG00000012644		protein_coding
X	13120114	A	G	33	4	het	MF_H1.snp	-	-	-
X	13120207	C	T	134;149;170	25;23;41	het;het;hom	MF_H1.snp;MF_H2.snp;MF_H3.snp	-	-	-
X	13122055	G	C	70;92.5	3;4	hom;hom	MF_H2.snp;MF_H3.snp	-	-	-
X	13128266	T	C	79.5	4	hom	MF_H3.snp	-	-	-
X	13138690	T	C	36	3	het	MF_H1.snp	-	-	-
X	13138853	A	C	70	3	hom	MF_H3.snp	-	-	-
X	13138902	T	C	92.5	4	hom	MF_H3.snp	-	-	-
X	13139592	A	C	70	3	hom	MF_H3.snp	-	-	-
X	13146878	A	G	120;56	31;45	het;het	MF_H1.snp;MF_H2.snp	ENSOARG00000012651		protein_coding
X	13150516	G	T	36	3	het	MF_H1.snp	-	-	-
X	13152726	T	C	31	5	het	MF_H1.snp	-	-	-
X	13152844	A	C	36	3	het	MF_H1.snp	-	-	-
X	13160744	G	T	16.1	6	het	MF_H1.snp	-	-	-
X	13160847	T	C	57	6	het	MF_H1.snp	-	-	-
X	13166873	C	T	79.5	4	hom	MF_H3.snp	-	-	-
X	13219520	C	T	83	3	hom	MF_H3.snp	ENSOARG00000012701	CA5B	protein_coding
X	13219711	T	C	144	16	het	MF_H1.snp	ENSOARG00000012701	CA5B	protein_coding
X	13219724	A	G	90.5;182;187	4;16;22	hom;hom;hom	MF_H1.snp;MF_H2.snp;MF_H3.snp	ENSOARG00000012701	CA5B	protein_coding
X	13219759	G	T	132;139	16;18	het;het	MF_H2.snp;MF_H3.snp	ENSOARG00000012701	CA5B	protein_coding
X	13219765	G	A	33;142;136	3;16;21	het;het;het	MF_H1.snp;MF_H2.snp;MF_H3.snp	ENSOARG00000012701	CA5B	protein_coding
X	13219768	C	T	138;145	15;20	het;het	MF_H2.snp;MF_H3.snp	ENSOARG00000012701	CA5B	protein_coding
X	13220901	G	A	84	3	hom	MF_H3.snp	ENSOARG00000012701	CA5B	protein_coding
X	13222470	T	C	43	4	het	MF_H1.snp	ENSOARG00000012701	CA5B	protein_coding
X	13230492	T	C	103	6	het	MF_H3.snp	-	-	-
X	13230571	G	A	83	3	hom	MF_H1.snp	-	-	-
X	13247612	C	T	66	7	het	MF_H3.snp	ENSOARG00000012713		protein_coding
X	13259648	G	A	36	4	het	MF_H3.snp	-	-	-
X	13260121	T	A	118;114;99	4;4;6	hom;hom;het	MF_H1.snp;MF_H2.snp;MF_H3.snp	-	-	-
X	13260140	G	A	195;103	7;6	hom;het	MF_H2.snp;MF_H3.snp	-	-	-
X	13264656	C	A	80;152;118	3;6;4	hom;hom;hom	MF_H1.snp;MF_H2.snp;MF_H3.snp	ENSOARG00000012817	AP1S2	protein_coding
X	13265449	A	T	36	4	het	MF_H3.snp	ENSOARG00000012817	AP1S2	protein_coding
X	14138845	A	G	80	3	hom	MF_H3.snp	ENSOARG00000012945	CTPS2	protein_coding
X	14138858	T	A	83	3	hom	MF_H3.snp	ENSOARG00000012945	CTPS2	protein_coding
X	14138950	T	C	83	3	hom	MF_H3.snp	ENSOARG00000012945	CTPS2	protein_coding
X	14209487	A	G	10.4;5.46	12;14	het;het	MF_H1.snp;MF_H3.snp	-	-	-
X	14209488	A	G	10.4;111	12;14	het;het	MF_H1.snp;MF_H3.snp	-	-	-
X	14209489	A	G	10.4	12	het	MF_H1.snp	-	-	-
X	14209492	A	G	32	15	het	MF_H3.snp	-	-	-
X	14209514	C	T	156;111	9;16	hom;het	MF_H2.snp;MF_H3.snp	-	-	-
X	14209531	G	C	140	17	het	MF_H1.snp	-	-	-
X	14209553	A	G	145;118	17;8	het;het	MF_H1.snp;MF_H2.snp	-	-	-
X	14209578	A	G	124	6	hom	MF_H2.snp	-	-	-
X	14209644	G	A	25	7	het	MF_H3.snp	-	-	-
X	14209705	T	C	136;147	10;8	het;hom	MF_H1.snp;MF_H2.snp	-	-	-
X	14209713	A	G	137;31	7;5	hom;het	MF_H2.snp;MF_H3.snp	-	-	-
X	14211049	G	A	147	21	het	MF_H2.snp	-	-	-
X	14267004	C	T	40	4	het	MF_H3.snp	ENSOARG00000013189	TXLNG	protein_coding
X	14291982	C	T	118	4	hom	MF_H2.snp	ENSOARG00000013301	RBBP7	protein_coding
X	14389994	G	A	141;177;119	26;15;24	het;hom;het	MF_H1.snp;MF_H2.snp;MF_H3.snp	-	-	-
X	14390122	A	G	19.1	9	het	MF_H3.snp	-	-	-
X	14392407	A	G	22	9	het	MF_H2.snp	-	-	-
X	14392524	C	T	131;70;87.5	8;4;4	hom;hom;hom	MF_H1.snp;MF_H2.snp;MF_H3.snp	-	-	-
X	14392581	A	G	32;10.4	14;12	het;het	MF_H2.snp;MF_H3.snp	-	-	-
X	14392647	G	A	148	18	het	MF_H2.snp	-	-	-
X	14557090	C	T	137;76;126	5;3;8	hom;hom;het	MF_H1.snp;MF_H2.snp;MF_H3.snp	ENSOARG00000013320	REPS2	protein_coding
X	14662987	G	A	83	3	hom	MF_H3.snp	-	-	-
X	14665130	A	G	110	4	hom	MF_H1.snp	-	-	-
X	15215007	C	A	68	3	hom	MF_H3.snp	ENSOARG00000013513	SCML1	protein_coding
X	15773845	G	A	83	3	hom	MF_H3.snp	ENSOARG00000013654	SCML2	protein_coding
X	16125285	T	C	40	4	het	MF_H2.snp	ENSOARG00000013760	CDKL5	protein_coding
X	16388976	A	G	34	7	het	MF_H3.snp	ENSOARG00000014223	PHKA2	protein_coding
X	16829937	C	T	31	7	het	MF_H2.snp	ENSOARG00000014550		protein_coding
X	16830847	C	T	40	4	het	MF_H3.snp	ENSOARG00000014550		protein_coding
X	16836743	C	T	10.4	14	het	MF_H3.snp	ENSOARG00000014550		protein_coding
X	16836850	C	T	141	5	hom	MF_H2.snp	-	-	-
X	16838165	G	C	84	3	hom	MF_H2.snp	-	-	-
X	17050624	G	A	33	4	het	MF_H3.snp	ENSOARG00000015058	SH3KBP1	protein_coding
X	17084664	G	A	7.8	5	het	MF_H1.snp	ENSOARG00000015058	SH3KBP1	protein_coding
X	17201833	C	A	84	4	hom	MF_H2.snp	ENSOARG00000015058	SH3KBP1	protein_coding
X	17206971	G	A	40	4	het	MF_H2.snp	ENSOARG00000015058	SH3KBP1	protein_coding
X	17530876	C	G	83	3	hom	MF_H2.snp	-	-	-
X	17540415	C	T	97;103;28	8;6;8	het;het;het	MF_H1.snp;MF_H2.snp;MF_H3.snp	ENSOARG00000015373	EIF1AX	protein_coding
X	17540468	C	T	34	6	het	MF_H1.snp	-	-	-
X	17555814	C	T	40	4	het	MF_H2.snp	ENSOARG00000015469	RPS6KA3	protein_coding
X	17635054	T	C	118	4	hom	MF_H1.snp	-	-	-
X	18700438	G	A	43	3	het	MF_H2.snp	ENSOARG00000015815	CNKSR2	protein_coding
X	18779727	A	G	113	4	hom	MF_H3.snp	ENSOARG00000015815	CNKSR2	protein_coding
X	18796261	C	T	16.1	10	het	MF_H2.snp	ENSOARG00000015815	CNKSR2	protein_coding
X	19134694	G	A	55	4	het	MF_H2.snp	-	-	-
X	19196328	C	T	118	4	hom	MF_H3.snp	-	-	-
X	19685085	T	C	61	4	hom	MF_H1.snp	-	-	-
X	19685164	C	T	80.4	5	het	MF_H1.snp	-	-	-
X	19767376	G	C	32	4	het	MF_H1.snp	-	-	-
X	19767397	A	T	55	6	het	MF_H1.snp	-	-	-
X	19767398	T	G	75	6	het	MF_H1.snp	-	-	-
X	19767424	C	T	62	6	het	MF_H1.snp	-	-	-
X	20255315	T	C	36	3	het	MF_H3.snp	-	-	-
X	20896604	A	G	57	6	het	MF_H2.snp	-	-	-
X	20896639	T	C	80	6	het	MF_H2.snp	-	-	-
X	20896648	C	T	57	6	het	MF_H2.snp	-	-	-
X	20963094	C	T	59	5	het	MF_H2.snp	-	-	-
X	20963140	T	C	9.52;33	7;4	het;het	MF_H2.snp;MF_H3.snp	-	-	-
X	21152214	T	C	64	5	het	MF_H1.snp	-	-	-
X	21198027	T	C	83	3	hom	MF_H1.snp	-	-	-
X	21201423	G	C	70	3	hom	MF_H3.snp	ENSOARG00000016887	APOO	protein_coding
X	21201550	G	A	92.5;89	4;9	hom;het	MF_H1.snp;MF_H3.snp	ENSOARG00000016887	APOO	protein_coding
X	21201569	T	C	68;33;78	3;3;6	hom;het;het	MF_H1.snp;MF_H2.snp;MF_H3.snp	ENSOARG00000016887	APOO	protein_coding
X	21212522	T	C	73	7	het	MF_H3.snp	ENSOARG00000016887	APOO	protein_coding
X	21212584	G	C	70	7	het	MF_H3.snp	ENSOARG00000016887	APOO	protein_coding
X	21317437	C	T	70	3	hom	MF_H2.snp	-	-	-
X	21384805	A	C	121;135	5;5	hom;hom	MF_H2.snp;MF_H3.snp	ENSOARG00000017033		protein_coding
X	21404502	C	T	43	4	het	MF_H2.snp	-	-	-
X	21405259	T	C	70	3	hom	MF_H3.snp	-	-	-
X	21485849	C	T	36	4	het	MF_H3.snp	ENSOARG00000017137	ZFX	protein_coding
X	21777773	T	C	110	4	hom	MF_H3.snp	-	-	-
X	21780087	C	T	74	4	het	MF_H2.snp	-	-	-
X	21780200	T	C	74	4	het	MF_H2.snp	-	-	-
X	21796910	A	G	118	4	hom	MF_H3.snp	-	-	-
X	21859026	T	C	111	4	hom	MF_H2.snp	ENSOARG00000017395	PCYT1B	protein_coding
X	23199847	C	T	118	4	hom	MF_H1.snp	ENSOARG00000017815		protein_coding
X	23199860	T	C	118	4	hom	MF_H1.snp	ENSOARG00000017815		protein_coding
X	24000423	A	C	93.5	4	hom	MF_H3.snp	-	-	-
X	24000439	A	G	75.5	4	hom	MF_H3.snp	-	-	-
X	24000485	C	T	97.5	4	hom	MF_H3.snp	-	-	-
X	24859452	G	A	36	3	het	MF_H1.snp	-	-	-
X	25081204	A	G	18.1	10	het	MF_H2.snp	ENSOARG00000018462		protein_coding
X	25081715	A	G	222;222;222	26;20;33	hom;hom;hom	MF_H1.snp;MF_H2.snp;MF_H3.snp	ENSOARG00000018462		protein_coding
X	25081751	C	T	222;222;222	26;20;35	hom;hom;hom	MF_H1.snp;MF_H2.snp;MF_H3.snp	ENSOARG00000018462		protein_coding
X	25081802	T	G	222;222;222	26;20;35	hom;hom;hom	MF_H1.snp;MF_H2.snp;MF_H3.snp	ENSOARG00000018462		protein_coding
X	25081812	T	C	222;222;222	26;20;35	hom;hom;hom	MF_H1.snp;MF_H2.snp;MF_H3.snp	ENSOARG00000018462		protein_coding
X	25081813	T	A	222;222;222	26;20;35	hom;hom;hom	MF_H1.snp;MF_H2.snp;MF_H3.snp	ENSOARG00000018462		protein_coding
X	25081917	T	C	50.8	3	hom	MF_H3.snp	ENSOARG00000018462		protein_coding
X	25418598	G	A	80	3	hom	MF_H3.snp	-	-	-
X	25418658	A	C	68	3	hom	MF_H3.snp	-	-	-
X	25705761	G	A	114	4	hom	MF_H1.snp	-	-	-
X	25945403	G	A	83	3	hom	MF_H2.snp	-	-	-
X	25947461	G	A	145	5	hom	MF_H3.snp	-	-	-
X	25992817	C	T	74	4	het	MF_H1.snp	-	-	-
X	25992853	T	C	74	4	het	MF_H1.snp	-	-	-
X	25992854	G	A	74	4	het	MF_H1.snp	-	-	-
X	26001775	T	C	83	3	hom	MF_H2.snp	-	-	-
X	26001808	T	A	83	3	hom	MF_H2.snp	-	-	-
X	26013126	T	G	70	3	hom	MF_H3.snp	-	-	-
X	26013167	T	C	68	3	hom	MF_H3.snp	-	-	-
X	26034803	T	A	92.5	4	hom	MF_H3.snp	-	-	-
X	26034811	G	A	92.5	4	hom	MF_H3.snp	-	-	-
X	26034838	C	T	92.5	4	hom	MF_H3.snp	-	-	-
X	26034895	A	C	90.5	4	hom	MF_H3.snp	-	-	-
X	26174997	C	A	118	4	hom	MF_H1.snp	-	-	-
X	26175014	G	T	118	4	hom	MF_H1.snp	-	-	-
X	26175074	C	T	114	4	hom	MF_H1.snp	-	-	-
X	26175077	A	G	118	4	hom	MF_H1.snp	-	-	-
X	26180106	T	C	105	4	hom	MF_H1.snp	-	-	-
X	26274111	G	A	83	3	hom	MF_H1.snp	-	-	-
X	26423246	T	A	62	4	het	MF_H1.snp	-	-	-
X	26619330	G	A	83	3	hom	MF_H2.snp	-	-	-
X	26619416	G	A	83	3	hom	MF_H2.snp	-	-	-
X	26619543	A	G	83	3	hom	MF_H1.snp	-	-	-
X	27008918	G	A	83	3	hom	MF_H1.snp	-	-	-
X	27008926	A	G	83	3	hom	MF_H1.snp	-	-	-
X	27008946	A	G	83	3	hom	MF_H1.snp	-	-	-
X	28408097	G	C	68	4	hom	MF_H1.snp	ENSOARG00000018256		protein_coding
X	28419345	T	C	50.8;64	3;3	hom;hom	MF_H1.snp;MF_H2.snp	ENSOARG00000018256		protein_coding
X	28439267	C	T	75	6	het	MF_H2.snp	ENSOARG00000018256		protein_coding
X	28441576	T	C	83	3	hom	MF_H1.snp	ENSOARG00000018256		protein_coding
X	28441624	T	C	83	3	hom	MF_H1.snp	ENSOARG00000018256		protein_coding
X	28441657	G	A	83	3	hom	MF_H1.snp	ENSOARG00000018256		protein_coding
X	28441691	T	C	83	3	hom	MF_H1.snp	ENSOARG00000018256		protein_coding
X	28470205	T	A	118	4	hom	MF_H1.snp	ENSOARG00000018256		protein_coding
X	28525446	C	A	118	4	hom	MF_H2.snp	-	-	-
X	28525566	T	A	118	4	hom	MF_H2.snp	-	-	-
X	28709786	A	C	83	3	hom	MF_H3.snp	-	-	-
X	28942973	A	G	113	4	hom	MF_H2.snp	-	-	-
X	29463241	A	C	64	3	hom	MF_H3.snp	-	-	-
X	29571396	T	G	36	3	het	MF_H1.snp	-	-	-
X	29574710	T	C	36.8	3	hom	MF_H2.snp	-	-	-
X	29601131	A	C	19.1	11	het	MF_H1.snp	ENSOARG00000018404		protein_coding
X	29660865	C	T	222	42	hom	MF_H1.snp	ENSOARG00000018404		protein_coding
X	29776913	A	G	40	4	het	MF_H3.snp	ENSOARG00000018404		protein_coding
X	29818529	A	G	197	7	hom	MF_H3.snp	ENSOARG00000018404		protein_coding
X	29848906	T	C	219	8	hom	MF_H1.snp	ENSOARG00000018404		protein_coding
X	29870445	C	T	83	3	hom	MF_H2.snp	ENSOARG00000018404		protein_coding
X	29870504	G	A	83	3	hom	MF_H2.snp	ENSOARG00000018404		protein_coding
X	29975479	C	T	201;84	8;3	hom;hom	MF_H2.snp;MF_H3.snp	ENSOARG00000018404		protein_coding
X	30166562	G	A	48	4	het	MF_H3.snp	ENSOARG00000018404		protein_coding
X	30166588	A	G	82	5	het	MF_H3.snp	ENSOARG00000018404		protein_coding
X	30166904	A	G	122	7	hom	MF_H1.snp	ENSOARG00000018404		protein_coding
X	30167471	T	G	62	4	het	MF_H3.snp	ENSOARG00000018404		protein_coding
X	30167662	T	C	97.3	5	hom	MF_H3.snp	ENSOARG00000018404		protein_coding
X	30168507	G	T	70	3	hom	MF_H2.snp	ENSOARG00000018404		protein_coding
X	30172785	T	G	82;121	5;9	het;het	MF_H2.snp;MF_H3.snp	ENSOARG00000018404		protein_coding
X	30174463	G	A	70	3	hom	MF_H2.snp	ENSOARG00000018404		protein_coding
X	30262652	T	C	36	3	het	MF_H3.snp	ENSOARG00000018404		protein_coding
X	30305990	C	T	75	3	hom	MF_H1.snp	-	-	-
X	30320091	G	T	141	5	hom	MF_H1.snp	-	-	-
X	30320092	A	G	144	5	hom	MF_H1.snp	-	-	-
X	30377410	A	G	83	3	hom	MF_H1.snp	-	-	-
X	30544331	T	G	114	4	hom	MF_H2.snp	-	-	-
X	30554408	T	G	43	3	het	MF_H1.snp	-	-	-
X	30554419	C	T	80	3	hom	MF_H1.snp	-	-	-
X	30554431	A	C	84	3	hom	MF_H1.snp	-	-	-
X	30597321	T	C	114	4	hom	MF_H3.snp	-	-	-
X	30630378	T	C	40	4	het	MF_H1.snp	-	-	-
X	30630467	T	C	40	4	het	MF_H1.snp	-	-	-
X	31747856	A	G	120	6	hom	MF_H1.snp	-	-	-
X	31747883	C	T	101	5	hom	MF_H1.snp	-	-	-
X	31747884	A	G	103	5	hom	MF_H1.snp	-	-	-
X	31819454	T	G	64	3	hom	MF_H1.snp	-	-	-
X	31819458	C	T	70	3	hom	MF_H1.snp	-	-	-
X	31819484	T	A	78	7	het	MF_H1.snp	-	-	-
X	31819496	T	A	138	7	hom	MF_H1.snp	-	-	-
X	31819507	C	T	137	7	hom	MF_H1.snp	-	-	-
X	31819928	A	T	70	3	hom	MF_H2.snp	-	-	-
X	31838926	G	A	70;109	3;5	hom;hom	MF_H1.snp;MF_H2.snp	ENSOARG00000018674		protein_coding
X	31838937	A	G	70;106	3;5	hom;hom	MF_H1.snp;MF_H2.snp	ENSOARG00000018674		protein_coding
X	32045767	T	C	25	12	het	MF_H2.snp	-	-	-
X	32045975	G	A	144	5	hom	MF_H2.snp	-	-	-
X	33758117	G	A	83	3	hom	MF_H1.snp	ENSOARG00000018864		protein_coding
X	33758125	G	C	83	3	hom	MF_H1.snp	ENSOARG00000018864		protein_coding
X	33758188	T	G	83	3	hom	MF_H1.snp	ENSOARG00000018864		protein_coding
X	34946046	A	G	83	3	hom	MF_H1.snp	ENSOARG00000018927	XK	protein_coding
X	34980870	G	A	90.5	4	hom	MF_H3.snp	ENSOARG00000018927	XK	protein_coding
X	35132614	A	C	222	10	hom	MF_H2.snp	ENSOARG00000000125	DYNLT3	protein_coding
X	35132631	T	G	210	8	hom	MF_H2.snp	-	-	-
X	35235018	A	C	92.5	4	hom	MF_H2.snp	-	-	-
X	35235029	T	C	92.5	4	hom	MF_H2.snp	-	-	-
X	35294916	C	T	33	4	het	MF_H1.snp	-	-	-
X	35294917	G	A	33;64;70	4;3;3	het;hom;hom	MF_H1.snp;MF_H2.snp;MF_H3.snp	-	-	-
X	35295450	A	G	68	3	hom	MF_H2.snp	-	-	-
X	35295476	G	A	57	3	hom	MF_H2.snp	-	-	-
X	36005777	A	G	83	3	hom	MF_H3.snp	ENSOARG00000000890		protein_coding
X	36005802	T	G	83	3	hom	MF_H3.snp	ENSOARG00000000890		protein_coding
X	36021300	T	C	114	4	hom	MF_H3.snp	ENSOARG00000000890		protein_coding
X	36027906	A	G	118	4	hom	MF_H2.snp	ENSOARG00000000890		protein_coding
X	36042681	T	C	83	3	hom	MF_H2.snp	ENSOARG00000000890		protein_coding
X	36042806	A	C	83	3	hom	MF_H2.snp	ENSOARG00000000890		protein_coding
X	36105369	T	C	83	3	hom	MF_H1.snp	ENSOARG00000000890		protein_coding
X	36111376	C	T	222;225;209	21;29;22	hom;het;het	MF_H1.snp;MF_H2.snp;MF_H3.snp	ENSOARG00000000890		protein_coding
X	36232403	T	A	39	3	het	MF_H3.snp	-	-	-
X	36232753	T	G	219;165;222	8;6;10	hom;hom;hom	MF_H1.snp;MF_H2.snp;MF_H3.snp	-	-	-
X	36232982	C	T	22	7	het	MF_H1.snp	-	-	-
X	36233704	G	A	25	9	het	MF_H3.snp	-	-	-
X	37783347	T	C	34	6	het	MF_H1.snp	ENSOARG00000001326	ATP6AP2	protein_coding
X	37862558	A	G	71	4	het	MF_H2.snp	ENSOARG00000001464	CXorf38	protein_coding
X	37876243	C	A	40	4	het	MF_H3.snp	-	-	-
X	37909587	C	T	177;83	7;3	hom;hom	MF_H2.snp;MF_H3.snp	ENSOARG00000001621	MED14	protein_coding
X	38284226	T	C	83	3	hom	MF_H1.snp	ENSOARG00000002046	USP9X	protein_coding
X	38297815	A	T	166	6	hom	MF_H2.snp	ENSOARG00000002046	USP9X	protein_coding
X	38297831	A	G	166	6	hom	MF_H2.snp	ENSOARG00000002046	USP9X	protein_coding
X	38317254	A	G	83	3	hom	MF_H1.snp	ENSOARG00000002046	USP9X	protein_coding
X	38317280	T	C	76	3	hom	MF_H1.snp	ENSOARG00000002046	USP9X	protein_coding
X	38356559	A	G	50.8	4	hom	MF_H2.snp	ENSOARG00000002046	USP9X	protein_coding
X	38384110	T	C	34	6	het	MF_H1.snp	ENSOARG00000002046	USP9X	protein_coding
X	38391756	C	T	22;34	10;6	het;het	MF_H2.snp;MF_H3.snp	-	-	-
X	38480106	C	T	3.01	8	het	MF_H2.snp	-	-	-
X	38480178	C	T	10.4	14	het	MF_H2.snp	ENSOARG00000002433		protein_coding
X	38492220	C	A	111;220	16;13	het;het	MF_H1.snp;MF_H3.snp	ENSOARG00000002433		protein_coding
X	38492505	G	A	34	6	het	MF_H3.snp	ENSOARG00000002433		protein_coding
X	38493214	A	C	19.1	11	het	MF_H3.snp	ENSOARG00000002433		protein_coding
X	38493408	C	T	83;56.2	3;4	hom;het	MF_H1.snp;MF_H3.snp	ENSOARG00000002433		protein_coding
X	38493436	A	T	83;222	3;10	hom;hom	MF_H1.snp;MF_H3.snp	ENSOARG00000002433		protein_coding
X	38674123	G	A	118	4	hom	MF_H3.snp	ENSOARG00000002735	CASK	protein_coding
X	38726397	G	A	83	3	hom	MF_H1.snp	ENSOARG00000002735	CASK	protein_coding
X	38761290	C	A	33	4	het	MF_H3.snp	ENSOARG00000002735	CASK	protein_coding
X	38779707	A	G	40	4	het	MF_H1.snp	ENSOARG00000002735	CASK	protein_coding
X	38810730	T	G	46.8	3	hom	MF_H1.snp	ENSOARG00000002735	CASK	protein_coding
X	38810765	G	A	40	4	het	MF_H1.snp	ENSOARG00000002735	CASK	protein_coding
X	38971280	C	T	83	3	hom	MF_H1.snp	-	-	-
X	40629612	G	A	114;118	4;4	hom;hom	MF_H1.snp;MF_H2.snp	-	-	-
X	40680413	C	T	222;222;225	26;16;23	hom;hom;het	MF_H1.snp;MF_H2.snp;MF_H3.snp	ENSOARG00000025359		lincRNA
X	40680431	T	C	222;222;222	26;16;23	hom;hom;hom	MF_H1.snp;MF_H2.snp;MF_H3.snp	ENSOARG00000025359		lincRNA
X	40680443	C	T	222;222;225	26;16;23	hom;hom;het	MF_H1.snp;MF_H2.snp;MF_H3.snp	ENSOARG00000025359		lincRNA
X	40759377	C	T	30	6	het	MF_H1.snp	ENSOARG00000003052	MAOA	protein_coding
X	40760695	A	G	213	8	hom	MF_H3.snp	-	-	-
X	40761502	G	A	63	8	het	MF_H3.snp	-	-	-
X	40762947	T	A	30;118	6;4	het;hom	MF_H2.snp;MF_H3.snp	-	-	-
X	40763275	A	G	28	8	het	MF_H3.snp	-	-	-
X	40985446	G	A	20	6	het	MF_H1.snp	ENSOARG00000003441	NDP	protein_coding
X	40985472	G	A	114	4	hom	MF_H1.snp	ENSOARG00000003441	NDP	protein_coding
X	41799664	A	C	40	4	het	MF_H1.snp	-	-	-
X	41923250	C	T	81	3	hom	MF_H2.snp	-	-	-
X	41989949	A	G	40	4	het	MF_H1.snp	ENSOARG00000003983	KDM6A	protein_coding
X	42009759	G	C	80	3	hom	MF_H1.snp	ENSOARG00000003983	KDM6A	protein_coding
X	42009775	A	T	83	3	hom	MF_H1.snp	ENSOARG00000003983	KDM6A	protein_coding
X	42017322	A	G	118	4	hom	MF_H2.snp	ENSOARG00000003983	KDM6A	protein_coding
X	42017361	T	C	40	4	het	MF_H2.snp	ENSOARG00000003983	KDM6A	protein_coding
X	42579423	A	G	118	4	hom	MF_H1.snp	-	-	-
X	43215703	T	C	16.1	6	het	MF_H2.snp	-	-	-
X	43508309	A	G	83	3	hom	MF_H2.snp	-	-	-
X	43793423	T	C	114;118	4;4	hom;hom	MF_H1.snp;MF_H2.snp	-	-	-
X	43892756	C	T	98;74;93	6;4;5	het;het;het	MF_H1.snp;MF_H2.snp;MF_H3.snp	ENSOARG00000004749	ARHGEF9	protein_coding
X	43908806	C	T	33	5	het	MF_H1.snp	ENSOARG00000004749	ARHGEF9	protein_coding
X	44145236	G	T	68	3	hom	MF_H2.snp	-	-	-
X	44396763	G	A	80	3	hom	MF_H2.snp	-	-	-
X	44458264	T	C	70	3	hom	MF_H1.snp	ENSOARG00000004808		protein_coding
X	44458265	T	C	68	3	hom	MF_H1.snp	ENSOARG00000004808		protein_coding
X	44458269	T	C	70	3	hom	MF_H1.snp	ENSOARG00000004808		protein_coding
X	44935562	A	G	76	3	hom	MF_H2.snp	-	-	-
X	44935563	G	A	68	3	hom	MF_H2.snp	-	-	-
X	44974958	C	T	68	3	hom	MF_H1.snp	-	-	-
X	44989551	A	G	118	4	hom	MF_H3.snp	-	-	-
X	44993710	A	C	83	3	hom	MF_H3.snp	-	-	-
X	45037453	A	G	31	4	het	MF_H2.snp	-	-	-
X	45114189	G	A	83	3	hom	MF_H2.snp	-	-	-
X	45463082	A	G	214	8	hom	MF_H3.snp	ENSOARG00000004959	ZC3H12B	protein_coding
X	45463089	G	A	217	8	hom	MF_H3.snp	ENSOARG00000004959	ZC3H12B	protein_coding
X	45523925	C	T	23	5	het	MF_H2.snp	ENSOARG00000004973	LAS1L	protein_coding
X	45616800	C	T	31	5	het	MF_H2.snp	-	-	-
X	45616873	G	A	41	11	het	MF_H2.snp	-	-	-
X	45616903	G	C	13.2	12	het	MF_H2.snp	-	-	-
X	45616921	T	C	15.1	8	het	MF_H1.snp	-	-	-
X	45616928	T	A	22	8	het	MF_H1.snp	-	-	-
X	45616933	T	G	46	9	het	MF_H2.snp	-	-	-
X	45616958	G	A	31	7	het	MF_H2.snp	-	-	-
X	45616959	G	A	48;22	7;7	het;het	MF_H1.snp;MF_H2.snp	-	-	-
X	45616960	C	T	54	7	het	MF_H2.snp	-	-	-
X	45616963	C	T	25	7	het	MF_H2.snp	-	-	-
X	45616991	G	A	20	6	het	MF_H1.snp	-	-	-
X	45617073	T	A	16.1	3	het	MF_H2.snp	-	-	-
X	45655226	A	G	28;49;111	6;9;5	het;het;hom	MF_H1.snp;MF_H2.snp;MF_H3.snp	-	-	-
X	45846556	T	C	67	3	hom	MF_H3.snp	-	-	-
X	45847197	C	G	114	4	hom	MF_H3.snp	-	-	-
X	45848162	A	C	94	8	het	MF_H1.snp	-	-	-
X	45915155	C	T	27	5	het	MF_H1.snp	-	-	-
X	46672930	A	C	83	3	hom	MF_H2.snp	-	-	-
X	46838317	G	T	25	7	het	MF_H2.snp	-	-	-
X	47089504	A	G	70	3	hom	MF_H3.snp	ENSOARG00000005543	KLF8	protein_coding
[truncated: 52,834 more rows]

## Sheet: ML_snp
CHROM	POS	REF	ALT	QUAL	DEPTH	GENOTYPE	SAMPLES	Gene_id	Gene_name	biotype
JH923637.1	37	A	T	76	10	het	ML_H2.snp	-	-	-
AMGL01121818.1	53	C	T	70	3	hom	ML_H3.snp	ENSOARG00000000280		protein_coding
JH924047.1	69	T	A	36	3	het	ML_H2.snp	-	-	-
JH923637.1	72	G	A	117;53	16;16	het;het	ML_H2.snp;ML_H3.snp	-	-	-
AMGL01121818.1	74	T	C	20.1	3	het	ML_H3.snp	ENSOARG00000000280		protein_coding
JH921631.1	83	A	G	34;31	3;4	het;het	ML_H1.snp;ML_H2.snp	ENSOARG00000002709		protein_coding
JH924807.1	91	C	T	68;70	3;3	hom;hom	ML_H2.snp;ML_H3.snp	-	-	-
AMGL01124535.1	94	G	A	71	5	het	ML_H3.snp	-	-	-
JH923637.1	95	C	T	146	30	het	ML_H1.snp	-	-	-
JH924669.1	109	A	G	33;59	4;5	het;het	ML_H2.snp;ML_H3.snp	-	-	-
JH923980.1	114	A	G	70;80;148	3;6;9	hom;het;het	ML_H1.snp;ML_H2.snp;ML_H3.snp	ENSOARG00000002466		protein_coding
JH921631.1	115	G	T	12.3	14	het	ML_H1.snp	ENSOARG00000002709		protein_coding
JH923637.1	119	C	T	118	35	het	ML_H2.snp	-	-	-
JH923980.1	123	G	C	126	6	hom	ML_H1.snp	ENSOARG00000002466		protein_coding
JH924807.1	128	G	C	78.5;70	4;3	hom;hom	ML_H2.snp;ML_H3.snp	-	-	-
JH924273.1	131	G	A	152	11	hom	ML_H1.snp	ENSOARG00000002374		protein_coding
JH924357.1	134	T	G	106;147	5;9	hom;hom	ML_H2.snp;ML_H3.snp	-	-	-
JH924460.1	136	A	C	150;90.5;144	9;5;8	hom;hom;hom	ML_H1.snp;ML_H2.snp;ML_H3.snp	-	-	-
JH924702.1	137	G	A	72	6	het	ML_H1.snp	-	-	-
JH924813.1	139	G	A	62	4	het	ML_H1.snp	-	-	-
JH923622.1	140	G	A	70	3	hom	ML_H3.snp	-	-	-
JH921823.1	141	G	A	33	4	het	ML_H2.snp	-	-	-
JH924505.1	142	A	G	173;109;74.5	14;5;4	hom;hom;hom	ML_H1.snp;ML_H2.snp;ML_H3.snp	-	-	-
JH924112.1	147	C	T	57	3	hom	ML_H1.snp	-	-	-
JH924052.1	148	G	A	57;132	6;7	het;het	ML_H2.snp;ML_H3.snp	ENSOARG00000000066		protein_coding
JH923661.1	156	G	A	70	3	hom	ML_H1.snp	-	-	-
JH924416.1	158	C	T	43	3	het	ML_H2.snp	-	-	-
JH924112.1	159	C	A	99.3	6	hom	ML_H1.snp	-	-	-
JH924060.1	162	T	C	33	4	het	ML_H3.snp	-	-	-
JH922720.1	163	T	C	137;87.5	7;4	hom;hom	ML_H1.snp;ML_H2.snp	-	-	-
JH924702.1	165	G	A	28	6	het	ML_H3.snp	-	-	-
JH924060.1	166	T	C	70	3	hom	ML_H2.snp	-	-	-
JH921631.1	167	A	G	85;63;110	20;10;15	het;het;het	ML_H1.snp;ML_H2.snp;ML_H3.snp	ENSOARG00000002709		protein_coding
JH924702.1	168	G	A	36;80	3;6	het;het	ML_H2.snp;ML_H3.snp	-	-	-
JH923407.1	169	T	C	36.1	3	het	ML_H1.snp	-	-	-
JH921631.1	171	G	T	32	15	het	ML_H3.snp	ENSOARG00000002709		protein_coding
JH924273.1	175	C	T	118	23	het	ML_H1.snp	ENSOARG00000002374		protein_coding
JH924501.1	176	T	C	78;54	8;7	het;het	ML_H1.snp;ML_H3.snp	ENSOARG00000007019		protein_coding
JH923890.1	177	C	T	90.5	4	hom	ML_H3.snp	-	-	-
JH924781.1	179	G	C	90.5	4	hom	ML_H1.snp	-	-	-
JH923844.1	181	G	A	36	3	het	ML_H2.snp	-	-	-
JH923614.1	182	G	A	184	19	hom	ML_H2.snp	ENSOARG00000001008		protein_coding
JH924821.1	182	G	A	64	3	hom	ML_H1.snp	-	-	-
JH924781.1	185	G	T	99.3;35.8	5;3	hom;hom	ML_H1.snp;ML_H3.snp	-	-	-
JH921631.1	186	A	G	32	15	het	ML_H3.snp	ENSOARG00000002709		protein_coding
JH923944.1	186	A	G	70.5;36	4;3	hom;het	ML_H1.snp;ML_H3.snp	-	-	-
JH923407.1	190	T	A	33	4	het	ML_H1.snp	-	-	-
JH924111.1	191	C	T	124;153;148	6;9;8	hom;hom;hom	ML_H1.snp;ML_H2.snp;ML_H3.snp	-	-	-
JH924790.1	191	T	C	70	3	hom	ML_H1.snp	-	-	-
JH924406.1	196	G	T	111	5	hom	ML_H2.snp	-	-	-
AMGL01130673.1	200	G	A	151	20	het	ML_H1.snp	-	-	-
JH923750.1	202	G	A	167;28	7;6	hom;het	ML_H1.snp;ML_H3.snp	-	-	-
JH923771.1	202	C	A	64	3	hom	ML_H3.snp	-	-	-
AMGL01123268.1	204	C	T	144	5	hom	ML_H3.snp	ENSOARG00000002771		protein_coding
JH923628.1	208	G	A	132	17	het	ML_H3.snp	-	-	-
JH924615.1	210	A	G	93.5;90.5	7;4	het;hom	ML_H1.snp;ML_H2.snp	-	-	-
AMGL01123268.1	212	T	A	34	6	het	ML_H2.snp	ENSOARG00000002771		protein_coding
JH923923.1	213	T	G	104	12	het	ML_H1.snp	-	-	-
JH924505.1	213	A	G	191;171;172	31;12;14	hom;hom;hom	ML_H1.snp;ML_H2.snp;ML_H3.snp	-	-	-
JH923582.1	214	G	C	119;33;138	7;4;7	hom;het;hom	ML_H1.snp;ML_H2.snp;ML_H3.snp	ENSOARG00000001201		protein_coding
JH924610.1	216	C	T	154	45	het	ML_H1.snp	ENSOARG00000002937		protein_coding
JH924060.1	217	T	C	62	4	het	ML_H3.snp	-	-	-
JH921631.1	219	T	C	22	8	het	ML_H3.snp	ENSOARG00000002709		protein_coding
JH924060.1	220	T	C	61;55	3;4	hom;het	ML_H2.snp;ML_H3.snp	-	-	-
JH924453.1	220	C	G	36	3	het	ML_H1.snp	-	-	-
JH924060.1	221	T	C	39.8	3	hom	ML_H2.snp	-	-	-
JH923864.1	225	G	A	170;70	7;3	hom;hom	ML_H2.snp;ML_H3.snp	ENSOARG00000000087		protein_coding
JH924698.1	230	T	C	154;80;65	10;6;3	hom;het;hom	ML_H1.snp;ML_H2.snp;ML_H3.snp	-	-	-
JH923771.1	232	G	A	74;16.1	9;10	het;het	ML_H1.snp;ML_H3.snp	-	-	-
JH924501.1	233	A	G	112	20	het	ML_H3.snp	ENSOARG00000007019		protein_coding
JH923923.1	235	A	G	104;161;163	12;10;11	het;hom;hom	ML_H1.snp;ML_H2.snp;ML_H3.snp	-	-	-
JH921631.1	238	C	G	25;24	7;6	het;het	ML_H1.snp;ML_H3.snp	ENSOARG00000002709		protein_coding
JH921631.1	243	C	T	20;54	7;6	het;het	ML_H1.snp;ML_H3.snp	ENSOARG00000002709		protein_coding
JH923769.1	243	G	A	109	5	hom	ML_H3.snp	-	-	-
JH924112.1	243	A	G	163;70	10;3	hom;hom	ML_H1.snp;ML_H3.snp	-	-	-
JH924489.1	245	C	T	111	5	hom	ML_H2.snp	-	-	-
JH921631.1	248	T	C	89;109	6;5	het;hom	ML_H1.snp;ML_H3.snp	ENSOARG00000002709		protein_coding
JH923955.1	249	T	G	106	13	het	ML_H2.snp	-	-	-
JH921631.1	251	A	G	40	5	het	ML_H1.snp	ENSOARG00000002709		protein_coding
JH924864.1	251	G	A	55	4	het	ML_H1.snp	ENSOARG00000001901		protein_coding
JH923654.1	253	G	C	57	3	hom	ML_H3.snp	-	-	-
JH923976.1	254	C	T	70	3	hom	ML_H1.snp	-	-	-
JH924788.1	254	C	T	101	5	hom	ML_H1.snp	-	-	-
JH923771.1	258	G	A	71;37	9;11	het;het	ML_H1.snp;ML_H3.snp	-	-	-
JH924467.1	258	C	A	199;190;194	47;26;39	hom;hom;hom	ML_H1.snp;ML_H2.snp;ML_H3.snp	-	-	-
JH923652.1	259	C	T	95	7	het	ML_H2.snp	-	-	-
JH924473.1	259	G	A	90.5	4	hom	ML_H3.snp	-	-	-
JH923872.1	260	G	A	88	8	het	ML_H2.snp	-	-	-
JH924141.1	260	A	T	36	3	het	ML_H1.snp	-	-	-
JH923652.1	261	C	T	97	7	het	ML_H2.snp	-	-	-
JH924489.1	262	C	T	64	3	hom	ML_H2.snp	-	-	-
JH924555.1	263	T	C	70	3	hom	ML_H3.snp	-	-	-
JH924751.1	264	G	C	39.8	3	hom	ML_H3.snp	-	-	-
JH924740.1	265	C	T	36	3	het	ML_H3.snp	-	-	-
JH924467.1	266	C	G	200;159;157	47;29;45	hom;het;het	ML_H1.snp;ML_H2.snp;ML_H3.snp	-	-	-
JH924406.1	273	A	G	144	8	hom	ML_H2.snp	-	-	-
JH924498.1	276	G	T	147;81.5;163	8;4;10	hom;hom;hom	ML_H1.snp;ML_H2.snp;ML_H3.snp	-	-	-
JH923400.1	278	G	C	57;70	5;3	het;hom	ML_H1.snp;ML_H3.snp	-	-	-
JH924699.1	278	G	T	68	3	hom	ML_H3.snp	-	-	-
JH924409.1	279	G	C	70;81.5	3;4	hom;hom	ML_H1.snp;ML_H3.snp	-	-	-
JH924467.1	279	C	T	198;158;160	49;33;49	hom;het;het	ML_H1.snp;ML_H2.snp;ML_H3.snp	-	-	-
JH924555.1	279	G	A	70	3	hom	ML_H3.snp	-	-	-
JH923400.1	282	A	G	59;61	5;3	het;hom	ML_H1.snp;ML_H3.snp	-	-	-
JH924498.1	286	G	C	176;135;179	13;7;14	hom;hom;hom	ML_H1.snp;ML_H2.snp;ML_H3.snp	-	-	-
JH923642.1	287	G	T	25	3	het	ML_H1.snp	-	-	-
JH924699.1	290	A	T	64	3	hom	ML_H3.snp	-	-	-
JH921631.1	291	C	T	119;41	8;3	het;hom	ML_H1.snp;ML_H3.snp	ENSOARG00000002709		protein_coding
JH923771.1	291	C	T	49	9	het	ML_H2.snp	-	-	-
JH924675.1	292	T	C	33	4	het	ML_H2.snp	-	-	-
JH924314.1	293	G	A	92.5	4	hom	ML_H3.snp	-	-	-
JH924740.1	293	G	A	36	3	het	ML_H3.snp	-	-	-
JH924863.1	293	C	T	76	9	het	ML_H3.snp	ENSOARG00000016519		protein_coding
JH923771.1	294	A	G	74;41	9;12	het;het	ML_H1.snp;ML_H3.snp	-	-	-
JH923642.1	295	T	A	36	3	het	ML_H1.snp	-	-	-
JH921631.1	296	C	T	152;64	8;3	het;hom	ML_H1.snp;ML_H3.snp	ENSOARG00000002709		protein_coding
JH923957.1	302	C	G	5.46	7	het	ML_H2.snp	-	-	-
JH924864.1	302	T	C	50	5	het	ML_H1.snp	ENSOARG00000001901		protein_coding
JH924778.1	303	T	C	78;92	7;10	het;het	ML_H1.snp;ML_H3.snp	-	-	-
JH923081.1	304	T	C	90.5	4	hom	ML_H1.snp	-	-	-
JH923407.1	305	C	T	52	5	het	ML_H1.snp	-	-	-
JH923957.1	307	A	G	9.52	7	het	ML_H2.snp	-	-	-
AMGL01121377.1	309	T	C	169	6	hom	ML_H1.snp	ENSOARG00000000114		protein_coding
JH924112.1	310	C	G	138;92.5	8;4	hom;hom	ML_H1.snp;ML_H2.snp	-	-	-
JH924097.1	312	A	G	62	4	het	ML_H1.snp	-	-	-
JH924194.1	312	G	A	68	3	hom	ML_H1.snp	-	-	-
JH923413.1	313	A	C	70	3	hom	ML_H1.snp	-	-	-
JH924698.1	313	T	C	111;111;126	5;6;6	hom;hom;hom	ML_H1.snp;ML_H2.snp;ML_H3.snp	-	-	-
JH924675.1	315	T	C	33	4	het	ML_H2.snp	-	-	-
JH923550.1	316	G	A	70	3	hom	ML_H1.snp	-	-	-
JH924112.1	316	G	A	136;103	8;5	hom;hom	ML_H1.snp;ML_H2.snp	-	-	-
JH924700.1	317	T	C	64	3	hom	ML_H1.snp	-	-	-
JH923081.1	318	C	A	87.5	4	hom	ML_H1.snp	-	-	-
AMGL01121377.1	319	T	C	169	6	hom	ML_H1.snp	ENSOARG00000000114		protein_coding
JH924680.1	319	C	A	70	3	hom	ML_H3.snp	-	-	-
JH923803.1	320	C	G	82;167	14;12	het;hom	ML_H1.snp;ML_H2.snp	-	-	-
JH924680.1	321	C	A	70	3	hom	ML_H3.snp	-	-	-
JH924615.1	322	A	G	118;76;167	6;7;11	hom;het;hom	ML_H1.snp;ML_H2.snp;ML_H3.snp	-	-	-
AMGL01121377.1	323	A	T	173	6	hom	ML_H1.snp	ENSOARG00000000114		protein_coding
JH921631.1	323	T	A	135;39;37	7;3;4	het;het;het	ML_H1.snp;ML_H2.snp;ML_H3.snp	ENSOARG00000002709		protein_coding
JH924680.1	323	G	T	70	3	hom	ML_H3.snp	-	-	-
JH924700.1	324	T	C	64	3	hom	ML_H1.snp	-	-	-
JH923339.1	327	A	G	156;92.5	10;4	hom;hom	ML_H2.snp;ML_H3.snp	-	-	-
JH924675.1	327	C	T	33	3	het	ML_H2.snp	-	-	-
JH923391.1	329	G	A	33	3	het	ML_H2.snp	-	-	-
JH924615.1	331	A	G	13.2	11	het	ML_H3.snp	-	-	-
JH923728.1	335	G	A	33	3	het	ML_H1.snp	-	-	-
JH923650.1	339	G	C	25;36	7;3	het;het	ML_H1.snp;ML_H2.snp	-	-	-
JH924112.1	340	T	C	162;138	10;7	hom;hom	ML_H1.snp;ML_H2.snp	-	-	-
JH924298.1	341	G	A	61;68	3;3	hom;hom	ML_H1.snp;ML_H3.snp	-	-	-
JH923864.1	342	G	A	40	4	het	ML_H2.snp	ENSOARG00000000087		protein_coding
JH923081.1	343	G	A	87.5	4	hom	ML_H1.snp	-	-	-
JH924485.1	343	G	C	92.5	4	hom	ML_H2.snp	-	-	-
JH924141.1	345	A	G	70	3	hom	ML_H2.snp	-	-	-
JH924863.1	345	G	C	78;36	7;3	het;het	ML_H1.snp;ML_H3.snp	ENSOARG00000016519		protein_coding
JH923771.1	346	T	C	138;167;156	7;11;9	hom;hom;hom	ML_H1.snp;ML_H2.snp;ML_H3.snp	-	-	-
JH924615.1	347	C	T	54	7	het	ML_H2.snp	-	-	-
JH924485.1	349	C	T	92.5	4	hom	ML_H2.snp	-	-	-
JH924501.1	349	C	T	33	4	het	ML_H1.snp	ENSOARG00000007019		protein_coding
AMGL01121377.1	353	G	A	173	6	hom	ML_H1.snp	ENSOARG00000000114		protein_coding
AMGL01121099.1	356	C	G	101	4	hom	ML_H3.snp	ENSOARG00000001592		protein_coding
JH924286.1	357	A	G	92.5	5	hom	ML_H2.snp	-	-	-
JH923761.1	358	T	C	78	6	het	ML_H3.snp	-	-	-
JH923761.1	359	G	A	80	6	het	ML_H3.snp	-	-	-
AMGL01121099.1	360	G	A	108	4	hom	ML_H3.snp	ENSOARG00000001592		protein_coding
JH924467.1	360	A	C	197;157	44;37	hom;het	ML_H1.snp;ML_H2.snp	-	-	-
JH923081.1	365	C	T	92.5	4	hom	ML_H1.snp	-	-	-
JH923957.1	365	C	T	64	3	hom	ML_H3.snp	-	-	-
JH924214.1	365	G	A	163;62;70	10;4;3	hom;het;hom	ML_H1.snp;ML_H2.snp;ML_H3.snp	-	-	-
JH924070.1	366	G	A	146;123	20;21	het;het	ML_H1.snp;ML_H3.snp	-	-	-
JH923751.1	368	G	T	36;33	3;3	het;het	ML_H1.snp;ML_H2.snp	-	-	-
JH924587.1	368	G	C	84.5	4	hom	ML_H1.snp	-	-	-
JH924194.1	369	A	G	70	3	hom	ML_H1.snp	-	-	-
JH924581.1	373	C	T	89	11	het	ML_H2.snp	-	-	-
JH923955.1	374	T	C	125	15	het	ML_H2.snp	-	-	-
JH924141.1	375	G	A	121	8	het	ML_H1.snp	-	-	-
JH923081.1	378	A	G	90.5	4	hom	ML_H1.snp	-	-	-
JH924462.1	380	T	C	97;71	7;8	het;het	ML_H2.snp;ML_H3.snp	-	-	-
JH924587.1	384	C	A	90.5	4	hom	ML_H1.snp	-	-	-
AMGL01121099.1	386	T	G	70	3	hom	ML_H3.snp	ENSOARG00000001592		protein_coding
JH924467.1	386	G	T	144;119	24;29	het;het	ML_H1.snp;ML_H3.snp	-	-	-
JH921621.1	387	G	A	43	3	het	ML_H1.snp	ENSOARG00000001147		protein_coding
JH923339.1	387	T	A	173;124	13;6	hom;hom	ML_H2.snp;ML_H3.snp	-	-	-
AMGL01121099.1	388	G	T	68	3	hom	ML_H3.snp	ENSOARG00000001592		protein_coding
JH924505.1	388	A	G	197;184;188	47;19;24	hom;hom;hom	ML_H1.snp;ML_H2.snp;ML_H3.snp	-	-	-
JH923937.1	390	C	T	70	3	hom	ML_H2.snp	-	-	-
JH924223.1	390	T	C	111	5	hom	ML_H2.snp	-	-	-
JH923406.1	392	A	G	70	3	hom	ML_H2.snp	-	-	-
JH923872.1	392	C	T	101;141	10;16	het;het	ML_H2.snp;ML_H3.snp	-	-	-
JH924592.1	392	G	A	44	7	het	ML_H1.snp	-	-	-
MT	393	A	G	118	4	hom	ML_H2.snp	ENSOARG00000000002		Mt_rRNA
JH923606.1	394	C	T	113;36;207	6;4;12	hom;hom;hom	ML_H1.snp;ML_H2.snp;ML_H3.snp	ENSOARG00000002867		protein_coding
JH924010.1	394	C	T	70	3	hom	ML_H3.snp	-	-	-
JH924473.1	396	G	A	111;36;109	5;3;5	hom;het;hom	ML_H1.snp;ML_H2.snp;ML_H3.snp	-	-	-
JH923872.1	398	T	C	94;83	8;18	het;het	ML_H1.snp;ML_H3.snp	-	-	-
JH924245.1	398	A	G	62	4	het	ML_H2.snp	-	-	-
JH923665.1	401	T	C	70;36	3;3	hom;het	ML_H1.snp;ML_H2.snp	-	-	-
JH923598.1	403	G	A	33	4	het	ML_H2.snp	-	-	-
JH924228.1	404	T	A	68	3	hom	ML_H1.snp	-	-	-
JH923339.1	406	T	C	174;118	13;8	hom;het	ML_H2.snp;ML_H3.snp	-	-	-
JH924228.1	407	C	T	70	3	hom	ML_H1.snp	-	-	-
JH923940.1	408	G	A	43.8	3	hom	ML_H2.snp	-	-	-
JH924587.1	408	A	G	87.5	4	hom	ML_H1.snp	-	-	-
JH924457.1	409	A	G	134;119	13;8	het;het	ML_H2.snp;ML_H3.snp	-	-	-
JH923937.1	411	A	G	89.5	4	hom	ML_H1.snp	-	-	-
JH924751.1	415	G	T	33	4	het	ML_H3.snp	-	-	-
JH923637.1	416	G	T	189;188	33;27	hom;hom	ML_H1.snp;ML_H2.snp	ENSOARG00000000077		protein_coding
JH924406.1	417	T	C	52	4	het	ML_H3.snp	-	-	-
JH924751.1	417	C	T	33	4	het	ML_H3.snp	-	-	-
JH924618.1	418	G	A	84	3	hom	ML_H1.snp	-	-	-
JH924700.1	419	C	T	59	4	het	ML_H2.snp	-	-	-
JH924010.1	423	T	C	61	3	hom	ML_H3.snp	-	-	-
JH923771.1	424	G	A	62	4	het	ML_H2.snp	-	-	-
JH924298.1	427	C	T	186;157;63	18;11;11	hom;hom;het	ML_H1.snp;ML_H2.snp;ML_H3.snp	-	-	-
JH924299.1	428	G	A	13.2	10	het	ML_H2.snp	-	-	-
JH924490.1	428	T	C	165	11	hom	ML_H2.snp	ENSOARG00000001141		protein_coding
AMGL01130673.1	430	G	T	30	19	het	ML_H1.snp	-	-	-
JH924298.1	431	C	T	185;164;63	18;11;11	hom;hom;het	ML_H1.snp;ML_H2.snp;ML_H3.snp	-	-	-
JH924299.1	431	G	C	13.2	10	het	ML_H2.snp	-	-	-
JH922545.1	433	G	A	80;222	3;9	hom;hom	ML_H1.snp;ML_H2.snp	ENSOARG00000001989		protein_coding
JH923944.1	433	C	T	16.1	3	het	ML_H3.snp	-	-	-
JH924048.1	438	T	A	16.1;51	10;7	het;het	ML_H1.snp;ML_H2.snp	-	-	-
JH924112.1	449	G	A	75;143	16;8	het;hom	ML_H1.snp;ML_H3.snp	-	-	-
JH923954.1	451	A	G	70	3	hom	ML_H2.snp	-	-	-
JH924529.1	457	G	A	152	47	het	ML_H1.snp	-	-	-
JH924055.1	458	A	G	70;111;43.8	3;5;3	hom;hom;hom	ML_H1.snp;ML_H2.snp;ML_H3.snp	-	-	-
JH923940.1	459	C	T	34	13	het	ML_H2.snp	-	-	-
JH923954.1	459	T	C	68	3	hom	ML_H2.snp	-	-	-
JH924265.1	459	T	C	62;31	4;5	het;het	ML_H1.snp;ML_H3.snp	-	-	-
JH924141.1	460	A	G	148	8	hom	ML_H1.snp	-	-	-
JH923940.1	463	G	A	135;163;156	7;15;11	hom;hom;hom	ML_H1.snp;ML_H2.snp;ML_H3.snp	-	-	-
AMGL01130673.1	464	G	A	62;139;138	19;23;27	het;het;het	ML_H1.snp;ML_H2.snp;ML_H3.snp	-	-	-
JH924055.1	469	C	T	70;92.5;64	3;4;3	hom;hom;hom	ML_H1.snp;ML_H2.snp;ML_H3.snp	-	-	-
JH924376.1	472	C	G	33	4	het	ML_H1.snp	-	-	-
JH924719.1	472	T	C	120	11	het	ML_H2.snp	-	-	-
JH924112.1	476	A	G	80;126	15;7	het;hom	ML_H1.snp;ML_H3.snp	-	-	-
JH923769.1	479	T	C	120	12	het	ML_H1.snp	-	-	-
JH924644.1	479	C	A	92.5	4	hom	ML_H3.snp	-	-	-
JH924010.1	481	G	A	70	3	hom	ML_H2.snp	-	-	-
JH923869.1	483	A	C	92.5;92.5	4;4	hom;hom	ML_H1.snp;ML_H3.snp	ENSOARG00000003619		protein_coding
JH923872.1	483	C	A	78;136	11;15	het;het	ML_H2.snp;ML_H3.snp	-	-	-
JH923956.1	483	G	C	126;70;118	6;3;6	hom;hom;hom	ML_H1.snp;ML_H2.snp;ML_H3.snp	-	-	-
JH924457.1	487	C	T	7.8	13	het	ML_H3.snp	-	-	-
JH924341.1	489	G	T	92.5	4	hom	ML_H2.snp	-	-	-
JH924501.1	490	T	C	111;78;148	8;6;15	het;het;het	ML_H1.snp;ML_H2.snp;ML_H3.snp	ENSOARG00000007019		protein_coding
JH921631.1	491	A	T	84	8	het	ML_H1.snp	ENSOARG00000002709		protein_coding
JH923339.1	491	C	T	45	4	het	ML_H3.snp	-	-	-
JH923869.1	492	A	T	90.5;92.5	4;4	hom;hom	ML_H1.snp;ML_H3.snp	ENSOARG00000003619		protein_coding
JH923869.1	493	C	T	84.5;92.5	4;4	hom;hom	ML_H1.snp;ML_H3.snp	ENSOARG00000003619		protein_coding
JH924055.1	494	T	C	68	3	hom	ML_H2.snp	-	-	-
JH924156.1	495	G	A	64	3	hom	ML_H3.snp	ENSOARG00000000300		protein_coding
JH924457.1	499	G	C	19.1	9	het	ML_H1.snp	-	-	-
JH924529.1	501	T	C	142	40	het	ML_H3.snp	-	-	-
JH923549.1	502	G	T	144	16	het	ML_H1.snp	-	-	-
JH924141.1	503	C	T	36	3	het	ML_H2.snp	-	-	-
JH924141.1	508	G	A	111;70	5;3	hom;hom	ML_H1.snp;ML_H2.snp	-	-	-
JH923803.1	511	G	A	96;162	16;11	het;hom	ML_H1.snp;ML_H2.snp	-	-	-
JH924070.1	511	A	G	79.1	5	het	ML_H3.snp	-	-	-
JH924376.1	512	C	G	31	5	het	ML_H1.snp	-	-	-
JH923622.1	513	A	G	90.5	4	hom	ML_H3.snp	-	-	-
JH923864.1	516	T	A	179;162;185	16;10;21	hom;hom;hom	ML_H1.snp;ML_H2.snp;ML_H3.snp	ENSOARG00000000087		protein_coding
JH924376.1	516	G	A	31	5	het	ML_H1.snp	-	-	-
JH924341.1	518	G	C	68	3	hom	ML_H2.snp	-	-	-
JH923769.1	522	C	G	143	13	het	ML_H1.snp	-	-	-
AMGL01123613.1	523	T	C	40	4	het	ML_H1.snp	-	-	-
JH924341.1	524	C	T	70	3	hom	ML_H2.snp	-	-	-
JH924141.1	525	T	G	57;62	5;4	het;het	ML_H1.snp;ML_H2.snp	-	-	-
JH923639.1	527	G	T	33	3	het	ML_H3.snp	-	-	-
JH924341.1	529	C	A	70	3	hom	ML_H2.snp	-	-	-
JH924457.1	529	T	A	89;139;156	11;23;23	het;het;het	ML_H1.snp;ML_H2.snp;ML_H3.snp	-	-	-
JH923937.1	530	C	A	70	3	hom	ML_H1.snp	-	-	-
JH924141.1	530	A	G	72.5;92.5	4;4	hom;hom	ML_H1.snp;ML_H2.snp	-	-	-
JH924698.1	530	G	A	110;70	12;3	het;hom	ML_H1.snp;ML_H3.snp	-	-	-
JH924112.1	534	C	T	36	5	het	ML_H3.snp	-	-	-
JH924457.1	535	G	A	9.52	23	het	ML_H3.snp	-	-	-
JH923582.1	546	G	T	59.3;92	5;11	hom;hom	ML_H2.snp;ML_H3.snp	ENSOARG00000001201		protein_coding
JH924457.1	547	A	G	108;149;187	10;20;20	het;het;hom	ML_H1.snp;ML_H2.snp;ML_H3.snp	-	-	-
JH924848.1	549	T	C	44;70	6;3	het;hom	ML_H1.snp;ML_H2.snp	-	-	-
JH924866.1	549	G	A	110;43;27	9;10;5	het;het;het	ML_H1.snp;ML_H2.snp;ML_H3.snp	-	-	-
JH924497.1	555	G	C	70	3	hom	ML_H1.snp	-	-	-
JH923782.1	557	C	A	70	3	hom	ML_H2.snp	-	-	-
JH924376.1	557	T	C	73	7	het	ML_H1.snp	-	-	-
AMGL01126607.1	559	T	C	40	4	het	ML_H2.snp	-	-	-
JH923637.1	561	C	T	70	4	hom	ML_H3.snp	ENSOARG00000000077		protein_coding
JH924866.1	563	G	A	49	13	het	ML_H2.snp	-	-	-
AMGL01130673.1	566	C	A	198	44	hom	ML_H2.snp	-	-	-
JH924457.1	568	A	G	13.2;141;138	7;14;16	het;het;het	ML_H1.snp;ML_H2.snp;ML_H3.snp	-	-	-
JH923762.1	569	G	A	53	3	hom	ML_H3.snp	-	-	-
JH924698.1	574	C	G	136	12	het	ML_H2.snp	-	-	-
AMGL01126607.1	575	G	A	40	4	het	ML_H2.snp	-	-	-
JH924622.1	575	G	A	57	3	hom	ML_H1.snp	-	-	-
JH923762.1	581	C	T	68	3	hom	ML_H3.snp	-	-	-
JH923769.1	582	G	A	133	12	het	ML_H1.snp	-	-	-
JH924700.1	583	A	C	74.5	4	hom	ML_H1.snp	-	-	-
JH924779.1	583	A	T	100;42	17;9	het;het	ML_H1.snp;ML_H2.snp	-	-	-
AMGL01126607.1	588	G	A	40	4	het	ML_H2.snp	-	-	-
JH923654.1	588	C	T	111	5	hom	ML_H3.snp	-	-	-
JH924863.1	588	C	T	82	14	het	ML_H3.snp	-	-	-
JH923639.1	589	G	A	36	4	het	ML_H3.snp	-	-	-
JH923407.1	592	C	G	61	3	hom	ML_H3.snp	-	-	-
JH924298.1	592	T	C	189;155;182	22;9;16	hom;hom;hom	ML_H1.snp;ML_H2.snp;ML_H3.snp	-	-	-
JH923407.1	593	A	G	64	3	hom	ML_H3.snp	-	-	-
JH923769.1	595	T	C	179;140;168	15;12;11	hom;het;hom	ML_H1.snp;ML_H2.snp;ML_H3.snp	-	-	-
JH923460.1	597	G	C	70	3	hom	ML_H3.snp	-	-	-
JH924457.1	599	C	A	62;161;180	4;10;15	het;hom;hom	ML_H1.snp;ML_H2.snp;ML_H3.snp	-	-	-
JH924457.1	600	A	C	33	4	het	ML_H1.snp	-	-	-
JH924700.1	600	T	C	92.5	4	hom	ML_H1.snp	-	-	-
JH924618.1	601	T	C	138;124	7;6	hom;hom	ML_H1.snp;ML_H2.snp	-	-	-
JH924501.1	602	A	T	71;78;96	9;7;8	het;het;het	ML_H1.snp;ML_H2.snp;ML_H3.snp	ENSOARG00000007019		protein_coding
JH924827.1	604	T	G	41	5	het	ML_H1.snp	-	-	-
JH923654.1	609	A	G	33;68;126	4;3;6	het;hom;hom	ML_H1.snp;ML_H2.snp;ML_H3.snp	-	-	-
JH924501.1	610	G	A	51;76;78	7;7;7	het;het;het	ML_H1.snp;ML_H2.snp;ML_H3.snp	ENSOARG00000007019		protein_coding
JH923769.1	613	G	A	118	11	het	ML_H3.snp	-	-	-
JH924149.1	613	G	C	36	3	het	ML_H2.snp	-	-	-
JH924472.1	613	G	A	92.5	4	hom	ML_H3.snp	-	-	-
JH924779.1	613	C	T	121	8	het	ML_H3.snp	-	-	-
JH923498.1	616	C	T	158;160	27;48	het;het	ML_H1.snp;ML_H2.snp	-	-	-
JH923593.1	616	G	A	49	6	het	ML_H3.snp	-	-	-
JH923762.1	618	T	C	68	3	hom	ML_H3.snp	-	-	-
JH923972.1	619	G	A	70	3	hom	ML_H2.snp	-	-	-
JH924368.1	621	C	T	13.2	13	het	ML_H3.snp	-	-	-
JH924287.1	625	G	C	70	3	hom	ML_H1.snp	-	-	-
JH923872.1	628	A	G	43;19.1	13;13	het;het	ML_H2.snp;ML_H3.snp	-	-	-
JH924320.1	630	C	T	36	3	het	ML_H1.snp	-	-	-
JH924472.1	633	T	C	92.5	4	hom	ML_H3.snp	-	-	-
JH923438.1	635	C	T	68	3	hom	ML_H1.snp	-	-	-
JH923872.1	635	C	A	31;13.2	15;14	het;het	ML_H2.snp;ML_H3.snp	-	-	-
JH924698.1	637	T	C	125	15	het	ML_H2.snp	-	-	-
AMGL01130673.1	639	G	A	131	24	het	ML_H1.snp	-	-	-
JH924314.1	640	T	C	36;98	3;6	het;het	ML_H1.snp;ML_H2.snp	-	-	-
JH923460.1	643	A	G	70	3	hom	ML_H3.snp	-	-	-
JH923430.1	646	T	C	150;19.1	9;9	hom;het	ML_H2.snp;ML_H3.snp	-	-	-
JH923460.1	646	T	G	70	3	hom	ML_H3.snp	-	-	-
JH924457.1	648	A	T	153;144	9;13	hom;het	ML_H2.snp;ML_H3.snp	-	-	-
JH923750.1	650	C	T	3.54	18	het	ML_H2.snp	-	-	-
JH924863.1	653	A	G	91	6	het	ML_H1.snp	-	-	-
JH924866.1	656	T	C	129;49;31	12;9;5	het;het;het	ML_H1.snp;ML_H2.snp;ML_H3.snp	-	-	-
JH924200.1	658	G	C	111	5	hom	ML_H1.snp	-	-	-
JH924207.1	660	C	T	59;76	5;7	het;het	ML_H1.snp;ML_H2.snp	-	-	-
JH924457.1	661	G	A	96	6	het	ML_H3.snp	-	-	-
AMGL01120238.1	668	C	T	80	3	hom	ML_H1.snp	-	-	-
JH923682.1	669	C	G	33;70	4;3	het;hom	ML_H2.snp;ML_H3.snp	-	-	-
JH922049.1	671	C	T	34	6	het	ML_H3.snp	-	-	-
JH923622.1	672	T	C	111	5	hom	ML_H1.snp	-	-	-
JH924472.1	674	G	A	70	3	hom	ML_H1.snp	-	-	-
JH924210.1	675	A	C	54	3	hom	ML_H1.snp	-	-	-
JH924207.1	677	T	C	138;147;82.1	7;8;5	hom;hom;het	ML_H1.snp;ML_H2.snp;ML_H3.snp	-	-	-
JH923751.1	678	T	C	33	4	het	ML_H2.snp	-	-	-
JH923872.1	681	G	T	12.3	7	het	ML_H2.snp	-	-	-
JH924501.1	681	G	C	52;102	8;10	het;het	ML_H1.snp;ML_H2.snp	ENSOARG00000007019		protein_coding
JH924698.1	688	T	C	55	14	het	ML_H2.snp	-	-	-
JH923750.1	690	C	T	222;184	10;16	hom;het	ML_H1.snp;ML_H3.snp	-	-	-
JH924196.1	691	A	G	112;135;100	23;26;21	het;het;het	ML_H1.snp;ML_H2.snp;ML_H3.snp	-	-	-
JH924207.1	692	G	A	65	8	het	ML_H2.snp	-	-	-
JH924866.1	692	T	C	54;44;36	6;6;3	het;het;het	ML_H1.snp;ML_H2.snp;ML_H3.snp	-	-	-
AMGL01130673.1	698	T	C	189;162;125	23;10;15	hom;hom;het	ML_H1.snp;ML_H2.snp;ML_H3.snp	-	-	-
JH924273.1	698	T	G	70	3	hom	ML_H3.snp	ENSOARG00000002374		protein_coding
AMGL01126078.1	699	G	A	166;114	6;4	hom;hom	ML_H1.snp;ML_H2.snp	-	-	-
JH923438.1	699	G	C	31.8	3	hom	ML_H1.snp	-	-	-
JH923872.1	699	T	C	36	4	het	ML_H3.snp	-	-	-
JH923606.1	700	A	G	33	4	het	ML_H1.snp	ENSOARG00000002867		protein_coding
JH923498.1	709	C	T	139	16	het	ML_H2.snp	-	-	-
JH924047.1	709	T	A	70;57	3;6	hom;het	ML_H1.snp;ML_H2.snp	-	-	-
JH924179.1	715	C	T	36	3	het	ML_H2.snp	-	-	-
JH924245.1	718	C	G	80	6	het	ML_H2.snp	-	-	-
JH924581.1	720	T	C	111;177	5;14	hom;hom	ML_H1.snp;ML_H3.snp	-	-	-
JH923682.1	723	G	C	33	4	het	ML_H2.snp	-	-	-
JH924273.1	724	G	A	155	43	het	ML_H3.snp	ENSOARG00000002374		protein_coding
JH923438.1	727	A	G	105	4	hom	ML_H1.snp	-	-	-
JH924581.1	733	A	T	122;81.5;175	6;4;14	hom;hom;hom	ML_H1.snp;ML_H2.snp;ML_H3.snp	-	-	-
AMGL01125986.1	735	G	A	96;118	6;4	het;hom	ML_H1.snp;ML_H2.snp	-	-	-
JH924207.1	736	C	T	120;92	11;10	het;het	ML_H1.snp;ML_H2.snp	-	-	-
JH924299.1	741	T	C	136	13	het	ML_H2.snp	-	-	-
JH923400.1	748	G	C	59	5	het	ML_H1.snp	-	-	-
JH924207.1	748	G	A	87;74;98	12;9;6	het;het;het	ML_H1.snp;ML_H2.snp;ML_H3.snp	-	-	-
JH923759.1	749	A	G	67	4	het	ML_H1.snp	-	-	-
JH924529.1	750	G	A	127;92;66	11;9;12	het;het;het	ML_H1.snp;ML_H2.snp;ML_H3.snp	-	-	-
JH923937.1	752	A	G	43.8	3	hom	ML_H3.snp	-	-	-
AMGL01126078.1	753	G	A	40	4	het	ML_H2.snp	-	-	-
JH923619.1	754	A	G	147	8	hom	ML_H2.snp	-	-	-
JH924055.1	755	T	C	92.5	4	hom	ML_H1.snp	-	-	-
JH924070.1	757	T	A	177	14	hom	ML_H2.snp	-	-	-
JH923750.1	758	G	A	222;184	10;16	hom;het	ML_H1.snp;ML_H3.snp	-	-	-
AMGL01126078.1	761	G	C	40	4	het	ML_H2.snp	-	-	-
JH924672.1	761	A	G	53	3	hom	ML_H2.snp	ENSOARG00000017645		protein_coding
JH924170.1	762	C	T	70	3	hom	ML_H2.snp	-	-	-
JH924694.1	765	T	C	11.3	3	het	ML_H1.snp	-	-	-
JH924672.1	769	C	T	23	5	het	ML_H2.snp	ENSOARG00000017645		protein_coding
JH924702.1	770	G	A	36;90.5	3;4	het;hom	ML_H2.snp;ML_H3.snp	-	-	-
JH924320.1	771	A	G	22;76;109	7;8;5	het;het;hom	ML_H1.snp;ML_H2.snp;ML_H3.snp	-	-	-
JH924779.1	772	G	A	33	4	het	ML_H3.snp	-	-	-
JH923665.1	773	G	A	31	5	het	ML_H3.snp	-	-	-
JH924694.1	773	C	T	36	3	het	ML_H1.snp	-	-	-
JH923750.1	776	G	A	165;222;219	6;13;8	hom;hom;hom	ML_H1.snp;ML_H2.snp;ML_H3.snp	-	-	-
JH924070.1	776	G	A	128	19	het	ML_H3.snp	-	-	-
JH923974.1	782	G	A	76	8	het	ML_H3.snp	-	-	-
JH923622.1	783	C	T	158;158	10;11	hom;hom	ML_H1.snp;ML_H3.snp	-	-	-
JH924320.1	783	C	T	76;106	8;5	het;hom	ML_H2.snp;ML_H3.snp	-	-	-
JH923622.1	784	A	G	160;159	10;11	hom;hom	ML_H1.snp;ML_H3.snp	-	-	-
JH923750.1	786	C	T	217;173	8;6	hom;hom	ML_H2.snp;ML_H3.snp	-	-	-
JH924505.1	788	G	A	70	3	hom	ML_H2.snp	-	-	-
JH924675.1	789	T	C	33	4	het	ML_H2.snp	-	-	-
AMGL01130673.1	791	A	G	173;168	12;11	hom;hom	ML_H1.snp;ML_H3.snp	-	-	-
JH924245.1	792	A	G	80	6	het	ML_H2.snp	-	-	-
JH923628.1	800	A	G	80	13	het	ML_H3.snp	-	-	-
JH923955.1	800	T	G	92	9	het	ML_H2.snp	-	-	-
JH923750.1	803	A	G	173;118	6;4	hom;hom	ML_H2.snp;ML_H3.snp	-	-	-
JH924174.1	806	G	T	43.8	3	hom	ML_H3.snp	-	-	-
AMGL01130673.1	811	T	C	22;74	8;9	het;het	ML_H1.snp;ML_H3.snp	-	-	-
JH923750.1	811	G	C	173;118	6;4	hom;hom	ML_H2.snp;ML_H3.snp	-	-	-
JH924245.1	811	G	A	62	4	het	ML_H2.snp	-	-	-
AMGL01126427.1	815	A	G	83	3	hom	ML_H2.snp	-	-	-
JH924060.1	815	T	C	29;70	3;3	het;hom	ML_H2.snp;ML_H3.snp	-	-	-
JH924356.1	816	T	C	127;146;161	13;8;10	het;hom;hom	ML_H1.snp;ML_H2.snp;ML_H3.snp	ENSOARG00000002601		protein_coding
JH923943.1	817	A	G	64	3	hom	ML_H2.snp	-	-	-
JH924060.1	817	T	C	36	3	het	ML_H1.snp	-	-	-
JH924170.1	818	G	C	87.5;70	4;3	hom;hom	ML_H1.snp;ML_H2.snp	-	-	-
JH924273.1	818	G	A	195	39	hom	ML_H1.snp	ENSOARG00000002374		protein_coding
JH924615.1	818	A	G	52;57	5;6	het;het	ML_H1.snp;ML_H2.snp	-	-	-
JH922760.1	819	A	C	149;179;64	9;16;3	hom;hom;hom	ML_H1.snp;ML_H2.snp;ML_H3.snp	-	-	-
JH923239.1	821	G	A	105	4	hom	ML_H2.snp	-	-	-
JH923081.1	822	C	A	64	3	hom	ML_H1.snp	-	-	-
JH924501.1	823	T	A	125;136;139	20;25;30	het;het;het	ML_H1.snp;ML_H2.snp;ML_H3.snp	ENSOARG00000007019		protein_coding
JH923943.1	824	G	A	61	3	hom	ML_H2.snp	-	-	-
AMGL01130673.1	826	T	C	138;153	7;9	hom;hom	ML_H1.snp;ML_H3.snp	-	-	-
JH924700.1	830	G	C	87.5	4	hom	ML_H1.snp	-	-	-
JH923239.1	833	A	G	118	4	hom	ML_H1.snp	-	-	-
JH923965.1	848	T	C	84.5	4	hom	ML_H2.snp	-	-	-
JH924613.1	848	C	T	70	3	hom	ML_H1.snp	-	-	-
JH923854.1	850	T	A	82	5	het	ML_H1.snp	-	-	-
JH923937.1	850	T	C	68	4	hom	ML_H1.snp	-	-	-
JH924052.1	850	G	A	71;115	8;12	het;het	ML_H2.snp;ML_H3.snp	-	-	-
JH923751.1	856	A	G	87.5	4	hom	ML_H1.snp	-	-	-
JH923844.1	857	T	G	31	5	het	ML_H1.snp	-	-	-
JH924829.1	857	T	C	70	3	hom	ML_H1.snp	-	-	-
JH923682.1	858	C	T	57;126	3;6	hom;hom	ML_H2.snp;ML_H3.snp	-	-	-
JH924273.1	862	C	T	31	15	het	ML_H1.snp	ENSOARG00000002374		protein_coding
JH923683.1	868	C	A	104	5	hom	ML_H3.snp	-	-	-
JH923400.1	872	G	C	57	6	het	ML_H1.snp	-	-	-
JH924613.1	872	G	A	64	3	hom	ML_H1.snp	-	-	-
AMGL01126427.1	873	A	C	83	3	hom	ML_H2.snp	-	-	-
JH923400.1	876	A	G	54	6	het	ML_H1.snp	-	-	-
JH923889.1	877	G	A	61	3	hom	ML_H3.snp	-	-	-
JH923049.1	879	G	A	70	4	hom	ML_H3.snp	ENSOARG00000001344		protein_coding
JH924368.1	881	C	A	25	7	het	ML_H1.snp	-	-	-
JH922760.1	885	G	T	154;180;57	9;16;4	hom;hom;hom	ML_H1.snp;ML_H2.snp;ML_H3.snp	-	-	-
JH924501.1	888	C	T	22	8	het	ML_H1.snp	ENSOARG00000007019		protein_coding
JH924669.1	893	A	G	99;124	12;14	het;het	ML_H2.snp;ML_H3.snp	-	-	-
JH924357.1	895	A	G	90.5	4	hom	ML_H3.snp	-	-	-
JH923661.1	900	A	G	64	3	hom	ML_H1.snp	-	-	-
JH923943.1	901	C	T	36	3	het	ML_H2.snp	-	-	-
JH923460.1	903	C	G	70;70	3;3	hom;hom	ML_H2.snp;ML_H3.snp	-	-	-
JH924357.1	905	G	T	64;92.5;131	3;4;7	hom;hom;hom	ML_H1.snp;ML_H2.snp;ML_H3.snp	-	-	-
AMGL01121818.1	907	G	A	36	3	het	ML_H1.snp	ENSOARG00000000280		protein_coding
JH924866.1	908	T	C	146;87;104	29;12;12	het;het;het	ML_H1.snp;ML_H2.snp;ML_H3.snp	-	-	-
JH924694.1	910	G	A	64	3	hom	ML_H3.snp	-	-	-
JH923049.1	913	C	T	36	3	het	ML_H1.snp	ENSOARG00000001344		protein_coding
AMGL01130673.1	914	T	C	62;28	4;6	het;het	ML_H1.snp;ML_H2.snp	-	-	-
JH924473.1	916	G	A	92.5	4	hom	ML_H3.snp	-	-	-
JH922760.1	917	A	G	148;179;81.5	8;15;4	hom;hom;hom	ML_H1.snp;ML_H2.snp;ML_H3.snp	-	-	-
AMGL01121818.1	919	G	C	36	3	het	ML_H1.snp	ENSOARG00000000280		protein_coding
AMGL01121818.1	921	C	T	36	3	het	ML_H1.snp	ENSOARG00000000280		protein_coding
JH924863.1	928	G	A	85	12	het	ML_H2.snp	-	-	-
JH924866.1	930	T	C	89;104	11;12	het;het	ML_H2.snp;ML_H3.snp	-	-	-
JH923803.1	932	C	T	31;70	5;3	het;hom	ML_H1.snp;ML_H2.snp	-	-	-
JH923956.1	933	A	G	118;126	7;6	hom;hom	ML_H1.snp;ML_H3.snp	-	-	-
AMGL01130322.1	934	C	T	24	8	het	ML_H1.snp	-	-	-
JH924863.1	935	G	A	107	12	het	ML_H1.snp	-	-	-
JH923628.1	936	G	A	40	4	het	ML_H3.snp	-	-	-
AMGL01126427.1	937	T	C	83	3	hom	ML_H2.snp	-	-	-
JH922760.1	939	T	C	70;111;54	3;5;3	hom;hom;hom	ML_H1.snp;ML_H2.snp;ML_H3.snp	-	-	-
JH923581.1	939	C	T	33	4	het	ML_H2.snp	-	-	-
JH923394.1	943	A	G	70	3	hom	ML_H3.snp	-	-	-
JH924619.1	944	G	A	48	3	hom	ML_H2.snp	-	-	-
JH924498.1	955	C	A	176;87;175	16;25;14	hom;het;hom	ML_H1.snp;ML_H2.snp;ML_H3.snp	-	-	-
JH923394.1	957	T	A	64	3	hom	ML_H3.snp	-	-	-
JH924508.1	957	A	G	24	6	het	ML_H3.snp	-	-	-
JH924813.1	962	G	A	62	4	het	ML_H1.snp	-	-	-
AMGL01130322.1	966	T	C	34	6	het	ML_H3.snp	-	-	-
JH924473.1	967	G	A	124	6	hom	ML_H3.snp	-	-	-
JH923976.1	983	T	C	111;70;138	5;3;7	hom;hom;hom	ML_H1.snp;ML_H2.snp;ML_H3.snp	-	-	-
JH924357.1	983	T	G	84.5;124;163	4;6;10	hom;hom;hom	ML_H1.snp;ML_H2.snp;ML_H3.snp	-	-	-
JH924498.1	983	G	T	175;85;184	16;25;19	hom;het;hom	ML_H1.snp;ML_H2.snp;ML_H3.snp	-	-	-
AMGL01130673.1	988	C	T	16.1	6	het	ML_H1.snp	-	-	-
JH923771.1	992	T	C	76;30	9;12	het;het	ML_H1.snp;ML_H3.snp	-	-	-
JH922760.1	993	A	T	210;222	14;19	hom;hom	ML_H1.snp;ML_H2.snp	-	-	-
AMGL01130322.1	995	G	A	173	6	hom	ML_H1.snp	-	-	-
JH923049.1	1001	G	A	62	4	het	ML_H3.snp	ENSOARG00000001344		protein_coding
JH923049.1	1002	G	C	68;70	3;4	hom;hom	ML_H1.snp;ML_H3.snp	ENSOARG00000001344		protein_coding
JH923771.1	1006	C	T	38;20	9;12	het;het	ML_H1.snp;ML_H3.snp	-	-	-
JH924831.1	1008	G	A	95	8	het	ML_H1.snp	-	-	-
JH923619.1	1018	G	C	209	50	hom	ML_H2.snp	-	-	-
JH924048.1	1020	G	C	22	8	het	ML_H1.snp	-	-	-
JH923769.1	1025	G	A	71;172	8;13	het;hom	ML_H2.snp;ML_H3.snp	-	-	-
JH923976.1	1029	C	T	92.5;70;113	4;3;6	hom;hom;hom	ML_H1.snp;ML_H2.snp;ML_H3.snp	-	-	-
AMGL01130197.1	1034	G	A	22	4	het	ML_H1.snp	-	-	-
JH924294.1	1037	T	G	22	4	het	ML_H1.snp	-	-	-
AMGL01130322.1	1040	G	A	34	6	het	ML_H3.snp	-	-	-
JH923697.1	1049	T	C	22	8	het	ML_H2.snp	-	-	-
JH923391.1	1050	G	A	36	3	het	ML_H2.snp	-	-	-
JH924070.1	1050	G	T	168;124	12;6	hom;hom	ML_H1.snp;ML_H3.snp	-	-	-
JH924141.1	1051	C	T	36;68	3;3	het;hom	ML_H1.snp;ML_H2.snp	-	-	-
JH923697.1	1054	A	C	22	8	het	ML_H2.snp	-	-	-
JH923923.1	1056	A	G	36	3	het	ML_H2.snp	-	-	-
JH923771.1	1058	G	A	9.52	4	het	ML_H1.snp	-	-	-
JH923697.1	1061	T	G	22	8	het	ML_H2.snp	-	-	-
JH924070.1	1065	G	A	176;126	15;6	hom;hom	ML_H1.snp;ML_H3.snp	-	-	-
JH924356.1	1065	C	T	84.5	4	hom	ML_H1.snp	ENSOARG00000002601		protein_coding
JH924866.1	1066	T	C	92.5;92.5	4;4	hom;hom	ML_H1.snp;ML_H3.snp	-	-	-
JH923683.1	1072	G	A	59	5	het	ML_H3.snp	-	-	-
JH924658.1	1074	C	T	61;57	3;4	hom;hom	ML_H2.snp;ML_H3.snp	-	-	-
JH923682.1	1086	C	T	90.5	4	hom	ML_H2.snp	-	-	-
JH923803.1	1088	C	G	109;187	23;21	het;hom	ML_H1.snp;ML_H2.snp	-	-	-
JH923652.1	1092	C	T	31	5	het	ML_H3.snp	-	-	-
JH924508.1	1094	G	T	70	3	hom	ML_H1.snp	-	-	-
JH923682.1	1095	G	A	90.5;111	4;5	hom;hom	ML_H2.snp;ML_H3.snp	-	-	-
JH923786.1	1095	C	T	123	21	het	ML_H2.snp	-	-	-
JH924866.1	1098	G	T	33	4	het	ML_H3.snp	-	-	-
JH924529.1	1101	G	T	152	26	het	ML_H3.snp	-	-	-
JH924112.1	1104	A	C	168	11	hom	ML_H1.snp	-	-	-
JH924866.1	1115	A	G	33	4	het	ML_H3.snp	-	-	-
JH924025.1	1122	C	G	43.8	3	hom	ML_H3.snp	-	-	-
JH924387.1	1122	C	G	36;70	3;3	het;hom	ML_H1.snp;ML_H3.snp	-	-	-
JH923697.1	1127	A	T	73;22	7;8	het;het	ML_H1.snp;ML_H2.snp	-	-	-
JH923682.1	1130	A	G	70;111	3;5	hom;hom	ML_H2.snp;ML_H3.snp	-	-	-
JH924505.1	1131	A	G	202;185;187	50;18;19	hom;hom;hom	ML_H1.snp;ML_H2.snp;ML_H3.snp	-	-	-
JH924112.1	1133	A	G	168	11	hom	ML_H1.snp	-	-	-
AMGL01124547.1	1137	G	A	76	3	hom	ML_H2.snp	ENSOARG00000002752		protein_coding
JH924406.1	1140	T	C	111	5	hom	ML_H2.snp	-	-	-
JH924489.1	1147	C	T	104;122	17;17	het;het	ML_H2.snp;ML_H3.snp	ENSOARG00000018033		protein_coding
JH924453.1	1148	T	C	33;57	4;6	het;het	ML_H1.snp;ML_H3.snp	-	-	-
JH924489.1	1148	G	A	115	13	het	ML_H1.snp	ENSOARG00000018033		protein_coding
JH924827.1	1149	T	G	70	3	hom	ML_H1.snp	-	-	-
JH924579.1	1151	T	C	98.3;78.5	5;4	hom;hom	ML_H1.snp;ML_H2.snp	-	-	-
JH924025.1	1152	T	A	43.8	3	hom	ML_H3.snp	-	-	-
JH923573.1	1157	A	G	74	4	het	ML_H2.snp	-	-	-
JH924462.1	1157	T	C	25;48;98	7;5;6	het;het;het	ML_H1.snp;ML_H2.snp;ML_H3.snp	-	-	-
JH923573.1	1162	T	C	74	4	het	ML_H2.snp	-	-	-
JH924194.1	1162	T	C	68	3	hom	ML_H1.snp	-	-	-
JH923639.1	1163	T	C	36	3	het	ML_H3.snp	-	-	-
JH923944.1	1166	T	G	90.5	4	hom	ML_H1.snp	-	-	-
JH924184.1	1167	C	T	151;168;163	9;11;11	hom;hom;hom	ML_H1.snp;ML_H2.snp;ML_H3.snp	-	-	-
JH923943.1	1168	T	C	70;111	4;7	hom;het	ML_H1.snp;ML_H3.snp	-	-	-
JH924529.1	1168	G	A	138;142;137	28;28;26	het;het;het	ML_H1.snp;ML_H2.snp;ML_H3.snp	-	-	-
JH923391.1	1170	G	C	70	3	hom	ML_H3.snp	-	-	-
JH923697.1	1170	G	T	78;22	7;8	het;het	ML_H1.snp;ML_H2.snp	-	-	-
JH923944.1	1170	T	A	92.5	4	hom	ML_H1.snp	-	-	-
JH923944.1	1171	T	C	92.5	4	hom	ML_H1.snp	-	-	-
JH924669.1	1171	G	A	135;155	27;37	het;het	ML_H1.snp;ML_H2.snp	-	-	-
JH923844.1	1173	C	T	36	3	het	ML_H2.snp	-	-	-
JH924048.1	1173	T	A	36	3	het	ML_H2.snp	-	-	-
JH923573.1	1175	G	A	111	4	hom	ML_H2.snp	-	-	-
JH924827.1	1177	T	C	68	3	hom	ML_H1.snp	-	-	-
JH924112.1	1178	C	T	182;23	16;5	hom;het	ML_H1.snp;ML_H3.snp	-	-	-
JH924453.1	1178	A	C	33;54	4;7	het;het	ML_H1.snp;ML_H3.snp	-	-	-
JH924827.1	1178	A	G	64	3	hom	ML_H1.snp	-	-	-
JH924207.1	1179	T	C	62;31	4;5	het;het	ML_H1.snp;ML_H3.snp	-	-	-
JH924827.1	1179	T	C	70	3	hom	ML_H1.snp	-	-	-
JH924406.1	1181	C	T	138	7	hom	ML_H2.snp	-	-	-
JH923652.1	1183	C	T	84	9	het	ML_H2.snp	-	-	-
JH922355.1	1185	C	T	16.1	12	het	ML_H1.snp	-	-	-
JH923652.1	1185	C	T	94	9	het	ML_H2.snp	-	-	-
JH924112.1	1190	C	A	168;27	11;5	hom;het	ML_H1.snp;ML_H3.snp	-	-	-
JH924112.1	1197	A	G	7.8;36	13;3	het;het	ML_H1.snp;ML_H3.snp	-	-	-
JH923844.1	1199	T	C	36	3	het	ML_H2.snp	-	-	-
JH923278.1	1202	C	T	68	3	hom	ML_H1.snp	-	-	-
JH924505.1	1202	A	G	188;188	20;21	hom;hom	ML_H2.snp;ML_H3.snp	-	-	-
JH923872.1	1205	G	A	112;128	14;13	het;het	ML_H2.snp;ML_H3.snp	-	-	-
JH924298.1	1206	A	G	185;160;161	17;10;10	hom;hom;hom	ML_H1.snp;ML_H2.snp;ML_H3.snp	-	-	-
JH924489.1	1208	C	T	104	13	het	ML_H1.snp	ENSOARG00000018033		protein_coding
JH923049.1	1209	T	G	43.8	3	hom	ML_H3.snp	ENSOARG00000001344		protein_coding
JH924141.1	1210	A	T	121	9	het	ML_H1.snp	-	-	-
JH924298.1	1210	C	T	184;156;131	17;10;10	hom;hom;het	ML_H1.snp;ML_H2.snp;ML_H3.snp	-	-	-
JH924827.1	1210	G	A	19.1	9	het	ML_H1.snp	-	-	-
JH924529.1	1212	T	C	136;129;133	19;19;22	het;het;het	ML_H1.snp;ML_H2.snp;ML_H3.snp	-	-	-
JH924298.1	1214	C	T	182;158;156	17;10;9	hom;hom;hom	ML_H1.snp;ML_H2.snp;ML_H3.snp	-	-	-
JH924457.1	1215	C	A	16.1	10	het	ML_H2.snp	-	-	-
JH923639.1	1216	G	A	36	3	het	ML_H3.snp	-	-	-
JH924788.1	1219	A	G	33	4	het	ML_H1.snp	-	-	-
JH924788.1	1220	A	G	30	4	het	ML_H1.snp	-	-	-
JH923799.1	1223	G	A	70;70	3;3	hom;hom	ML_H2.snp;ML_H3.snp	-	-	-
JH924187.1	1223	T	C	70;68	3;3	hom;hom	ML_H1.snp;ML_H2.snp	-	-	-
JH923956.1	1227	G	C	70	3	hom	ML_H3.snp	-	-	-
JH924187.1	1228	A	G	70	3	hom	ML_H2.snp	-	-	-
AMGL01121702.1	1231	A	G	36;33	3;4	het;het	ML_H1.snp;ML_H3.snp	-	-	-
AMGL01130298.1	1234	T	C	9.52	10	het	ML_H1.snp	-	-	-
[truncated: 53,584 more rows]
