# Supplementary material for: Identification and Characterization of Hypothalamic Alternative Splicing Events and Variants in Ovine Fecundity-Related Genes
Source: Animals (Basel). 2020 Nov 13;10(11):2111. doi: 10.3390/ani10112111 (PMC7698220; doi:10.3390/ani10112111)
Supplement: Supplementary file 1 [file animals-10-02111-s001.zip › Supplementary Materials/Table S6.xlsx]

## Sheet: Sheet1
Genes with SNPs in PF	Genes with SNPs in MF	Genes with SNPs in PF vs. MF	DEGs in PF vs. MF	DEGs with SNPs in PF vs. MF
AAK1	AAK1	AAK1	COX2
AARS	AARS	AARS	COX3
ABCA1	ABAT	ACLY	ENSOARG00000000564
ACACA	ABCA2	ADGRB3	ENSOARG00000001137
ACAD10	ACLY	AGT	ENSOARG00000001165
ACAP2	ACSL3	AHNAK	UBE2S
ACBD3	ACTR1A	AK5	ENSOARG00000001471
ACLY	ACTR3B	AKAP11	SI
ADGRB1	ADGRB3	ALDOC	ENSOARG00000001720
ADGRB3	ADGRL3	ALG13	ENSOARG00000001804
AGT	AFF2	ALMS1	ENSOARG00000001939
AHI1	AGT	AMPH	ENSOARG00000001944
AHNAK	AHNAK	ANK2	RARRES1
AK5	AHNAK2	ANLN	HPSE
AKAP11	AK5	ANO10	ENSOARG00000002402
AKAP12	AKAP11	ANO5	ENSOARG00000002514
AKAP6	ALDH5A1	APBA1	CDHR2
AKAP9	ALDOC	APBA2	SHOX2
ALCAM	ALG13	APMAP	C11orf94
ALDOA	ALMS1	AQP4	ENSOARG00000002725
ALDOC	AMPH	AQR	CYP4B1
ALG13	ANK2	ARAP2	ENSOARG00000002874
ALMS1	ANK3	ARHGAP5	ENSOARG00000002985
AMFR	ANKRD50	ARHGDIA	ENSOARG00000003000
AMPH	ANLN	ARID4A	ENSOARG00000003075
ANK2	ANO10	ASB7	ENSOARG00000003078
ANLN	ANO5	ASH1L	ENSOARG00000003737
ANO10	ANXA7	ATE1	ENSOARG00000003909
ANO4	AP1S2	ATF4	VIP
ANO5	AP2A1	ATP6V1B2	ENSOARG00000004021
ANXA5	AP2M1	ATP8A1	RAB38
ANXA6	APBA1	ATXN10	ENSOARG00000004123
APBA1	APBA2	BCLAF1	ENSOARG00000004127
APBA2	APLP2	BICD1	ENSOARG00000004139
APMAP	APMAP	BRI3BP	ITGBL1
APP	APOD	BSG	RPL37
AQP4	APOO	C16orf72	ENSOARG00000004889
AQR	AQP4	CA5B	C16orf89
ARAP2	AQR	CADPS	FOXG1
ARHGAP12	ARAP2	CAPRIN1	SMOC2
ARHGAP5	ARFGAP1	CCDC30	ENSOARG00000005360
ARHGDIA	ARFGEF3	CCDC50	COLEC11
ARID4A	ARHGAP10	CCDC58	OBSCN
ASB7	ARHGAP5	CCDC91	PLSCR5
ASH1L	ARHGDIA	CD59	EXTL1
ASPH	ARHGEF9	CDC42BPA	CSTL1
ASTN1	ARID4A	CDH7	ENSOARG00000005814
ATAD1	ARNT	CENPC	ENSOARG00000005851
ATE1	ARRB1	CEP112	ENSOARG00000005887
ATF4	ASB7	CEP44	MMP7
ATP6	ASH1L	CEP70	PRF1
ATP6V1A	ASMTL	CHGB	FAP
ATP6V1B2	ATE1	CHSY1	DSG1
ATP6V1E1	ATF4	CLCN7	OLFM4
ATP8A1	ATG12	CLSTN1	ENSOARG00000006811
ATRX	ATP1A1	CLTB	RBP2
ATXN10	ATP1A2	CLTC	CYTL1
B3GALNT2	ATP1B1	CNTNAP5	GNRHR
BCLAF1	ATP6V0B	COIL	ENSOARG00000007534
BICD1	ATP6V1B2	COPG2	GCSAML
BRD2	ATP6V1G1	CORIN	ENSOARG00000007773
BRI3BP	ATP8A1	CPD	ENSOARG00000007906
BSG	ATP9A	CPE	CDH17
C14orf166	ATRAID	CRLF3	HLA-DOA
C16orf72	ATXN10	CSMD3	ENSOARG00000008115
CA5B	AZI2	CST3	GCNT1
CAB39L	BANP	CYB5R3	JAML
CACNA2D1	BBS9	DCP2	ENSOARG00000008432
CADPS	BCAN	DCTN1	CDK3
CALM3	BCAS4	DENND1B	LTF
CAMK2G	BCLAF1	DFNA5	ENSOARG00000008757
CANX	BHLHB9	DHCR24	ENSOARG00000008765
CAP1	BICD1	DIRAS3	ENSOARG00000008927
CAPRIN1	BIRC6	DLG2	ENSOARG00000009070
CASC4	BRI3BP	DNAAF4	PRL
CAT	BSG	DNAH9	DPT
CCDC30	BZW1	DNAJB2	CCL8
CCDC50	C11orf68	DNAJC12	LYL1
CCDC58	C16orf72	DNAJC6	ENSOARG00000009483
CCDC82	C19orf70	DNER	ENSOARG00000009502
CCDC91	CA5B	DOCK1	ENSOARG00000009552
CCNI	CADM1	DOCK10	HOXA10
CD59	CADM3	DOCK7	ENSOARG00000009680
CDC42BPA	CADPS	DPP10	ENSOARG00000009847
CDH12	CALM1	DPY19L4	ENSOARG00000009881
CDH7	CALR	DYM	GNRH1
CDK13	CAMSAP2	DYNC1H1	ENSOARG00000009963
CENPC	CAPRIN1	DYNC1I2	ENSOARG00000010070
CEP112	CARMIL1	EDIL3	TNFRSF9
CEP128	CCDC171	EFCAB6	ENSOARG00000010332
CEP44	CCDC30	EIF1AX	ENSOARG00000010557
CEP70	CCDC50	EIF3H	ENSOARG00000010748
CHGB	CCDC58	EIF4G3	ENSOARG00000011034
CHSY1	CCDC91	ELF2	IL23R
CIT	CCNG1	ELMOD1	ENSOARG00000011169
CLASP2	CCNK	ENSOARG00000000077	IER3
CLCN7	CD164	ENSOARG00000000087	ENSOARG00000011490
CLSTN1	CD47	ENSOARG00000000134	FOXL1
CLSTN3	CD59	ENSOARG00000000218	PCSK1N
CLTB	CDC14A	ENSOARG00000000505	ENSOARG00000011815
CLTC	CDC37	ENSOARG00000000710	ENSOARG00000012108
CNTNAP5	CDC42BPA	ENSOARG00000000749	TCN1
COG6	CDH11	ENSOARG00000000751	ENSOARG00000012457
COIL	CDH7	ENSOARG00000000779	CHRNA9
COL25A1	CDK19	ENSOARG00000001078	LHX8
COPE	CDS2	ENSOARG00000001174	ENSOARG00000012650
COPG2	CENPC	ENSOARG00000001201	S100G
CORIN	CEP112	ENSOARG00000001344	ENSOARG00000013164
COX1	CEP126	ENSOARG00000001367	ENSOARG00000013250
COX2	CEP44	ENSOARG00000001671	PKHD1
COX3	CEP70	ENSOARG00000001878	PDXP
CPD	CEP85L	ENSOARG00000002024	TMEM127
CPE	CHGB	ENSOARG00000002083	ZNF134
CRLF3	CHI3L1	ENSOARG00000002277	ENSOARG00000014847
CSMD3	CHM	ENSOARG00000002491	ENSOARG00000014971
CST3	CHSY1	ENSOARG00000002709	SDR16C5
CUEDC1	CLCN3	ENSOARG00000002794	ENSOARG00000015153
CYB5R3	CLCN7	ENSOARG00000002867	ABRA
DCP2	CLEC16A	ENSOARG00000002896	NTS
DCTN1	CLIP2	ENSOARG00000003373	ENSOARG00000015545
DDX46	CLPX	ENSOARG00000003426	ENSOARG00000015707
DDX6	CLSTN1	ENSOARG00000003494	ENSOARG00000015730
DENND1B	CLTB	ENSOARG00000003619	ENSOARG00000015832
DENND4A	CLTC	ENSOARG00000003789	ENSOARG00000015896
DFNA5	CNTN6	ENSOARG00000003794	BDKRB2
DHCR24	CNTNAP5	ENSOARG00000004097	SLC25A31
DHTKD1	COIL	ENSOARG00000004226	COL3A1
DIRAS3	COMMD1	ENSOARG00000004322	HLA-DRA
DLG2	COPG2	ENSOARG00000004549	ENSOARG00000016771
DNAAF4	CORIN	ENSOARG00000004571	ENSOARG00000016983
DNAH9	COX4I1	ENSOARG00000004600	POU1F1
DNAJB2	CPD	ENSOARG00000004747	ENSOARG00000017177
DNAJC12	CPE	ENSOARG00000004929	FBN2
DNAJC6	CRK	ENSOARG00000005019	PIP
DNER	CRLF3	ENSOARG00000005051	ENSOARG00000017504
DOCK1	CRYAB	ENSOARG00000005352	HOXD10
DOCK10	CSF1R	ENSOARG00000005384	ENSOARG00000018230
DOCK7	CSMD2	ENSOARG00000005395	POMC
DPP10	CSMD3	ENSOARG00000006501	PRSS16
DPP6	CST3	ENSOARG00000007262	EHF
DPY19L4	CTSO	ENSOARG00000007297	ENSOARG00000019204
DTNA	CYB5R3	ENSOARG00000007396	PARVG
DTNB	CYP7B1	ENSOARG00000007662	SFT2D3
DYM	DCLK2	ENSOARG00000007679	TRAV5
DYNC1H1	DCP2	ENSOARG00000007896	CCNB1IP1
DYNC1I2	DCTN1	ENSOARG00000007930	ENSOARG00000019994
DZANK1	DDB1	ENSOARG00000008045	FBXO40
DZIP1	DDX19B	ENSOARG00000008068	IAPP
EDIL3	DDX24	ENSOARG00000008354	ATP13A5
EFCAB6	DENND1B	ENSOARG00000009032	SFTPB
EIF1AX	DFNA5	ENSOARG00000009208	FCGR1A
EIF3H	DHCR24	ENSOARG00000009229	WDR72
EIF4G3	DIRAS3	ENSOARG00000009308	LGALS3
EIF5	DISP1	ENSOARG00000009354	SIX6
ELF2	DLG2	ENSOARG00000009380	SMAD5-AS1_2
ELMO1	DMXL2	ENSOARG00000010011	SNORD113
ELMOD1	DNAAF4	ENSOARG00000010335	ENSOARG00000021808
ENPP5	DNAH9	ENSOARG00000011540	SNORD113
ENSOARG00000000077	DNAJB2	ENSOARG00000011629	SNORA65
ENSOARG00000000087	DNAJC10	ENSOARG00000012038	U5
ENSOARG00000000134	DNAJC12	ENSOARG00000012350	RNase_MRP
ENSOARG00000000218	DNAJC6	ENSOARG00000012416	U6
ENSOARG00000000505	DNER	ENSOARG00000012968	Metazoa_SRP
ENSOARG00000000531	DOCK1	ENSOARG00000013594	SNORA76
ENSOARG00000000614	DOCK10	ENSOARG00000013712	U1
ENSOARG00000000710	DOCK7	ENSOARG00000013744	U3
ENSOARG00000000749	DPP10	ENSOARG00000014197	Metazoa_SRP
ENSOARG00000000751	DPY19L4	ENSOARG00000014212	SNORD113
ENSOARG00000000779	DPYD	ENSOARG00000014328	Metazoa_SRP
ENSOARG00000001062	DSCAM	ENSOARG00000014569	SNORA42
ENSOARG00000001078	DYM	ENSOARG00000014615	snoU83B
ENSOARG00000001174	DYNC1H1	ENSOARG00000014642	SCARNA6
ENSOARG00000001201	DYNC1I2	ENSOARG00000014790
ENSOARG00000001344	DYNC1LI2	ENSOARG00000014838
ENSOARG00000001367	DYNC2H1	ENSOARG00000014875
ENSOARG00000001462	DYNC2LI1	ENSOARG00000015378
ENSOARG00000001618	EDIL3	ENSOARG00000015452
ENSOARG00000001671	EEF2	ENSOARG00000015512
ENSOARG00000001878	EFCAB6	ENSOARG00000015587
ENSOARG00000001989	EIF1AX	ENSOARG00000015646
ENSOARG00000002024	EIF3E	ENSOARG00000016510
ENSOARG00000002083	EIF3H	ENSOARG00000016755
ENSOARG00000002277	EIF4G3	ENSOARG00000016931
ENSOARG00000002433	ELF2	ENSOARG00000016963
ENSOARG00000002491	ELMOD1	ENSOARG00000017111
ENSOARG00000002601	EMC7	ENSOARG00000017384
ENSOARG00000002709	EML2	ENSOARG00000017456
ENSOARG00000002794	ENSOARG00000000077	ENSOARG00000017524
ENSOARG00000002867	ENSOARG00000000087	ENSOARG00000017810
ENSOARG00000002896	ENSOARG00000000114	ENSOARG00000018032
ENSOARG00000003373	ENSOARG00000000134	ENSOARG00000018242
ENSOARG00000003426	ENSOARG00000000192	ENSOARG00000018303
ENSOARG00000003494	ENSOARG00000000218	ENSOARG00000018341
ENSOARG00000003509	ENSOARG00000000299	ENSOARG00000018462
ENSOARG00000003619	ENSOARG00000000445	ENSOARG00000018622
ENSOARG00000003789	ENSOARG00000000505	ENSOARG00000018726
ENSOARG00000003794	ENSOARG00000000710	ENSOARG00000018819
ENSOARG00000003957	ENSOARG00000000749	ENSOARG00000018839
ENSOARG00000004097	ENSOARG00000000751	ENSOARG00000018884
ENSOARG00000004226	ENSOARG00000000779	ENSOARG00000019030
ENSOARG00000004322	ENSOARG00000000890	ENSOARG00000019281
ENSOARG00000004401	ENSOARG00000001078	ENSOARG00000019297
ENSOARG00000004549	ENSOARG00000001174	ENSOARG00000019620
ENSOARG00000004571	ENSOARG00000001201	ENSOARG00000019628
ENSOARG00000004600	ENSOARG00000001344	ENSOARG00000019672
ENSOARG00000004747	ENSOARG00000001367	ENSOARG00000019845
ENSOARG00000004929	ENSOARG00000001628	ENSOARG00000020092
ENSOARG00000005019	ENSOARG00000001671	ENSOARG00000020470
ENSOARG00000005051	ENSOARG00000001878	ENSOARG00000020559
ENSOARG00000005284	ENSOARG00000001995	ENSOARG00000021050
ENSOARG00000005352	ENSOARG00000002024	ENSOARG00000025170
ENSOARG00000005384	ENSOARG00000002077	EPB41L5
ENSOARG00000005395	ENSOARG00000002083	ESYT2
ENSOARG00000005798	ENSOARG00000002277	FAIM2
ENSOARG00000006243	ENSOARG00000002396	FAM107A
ENSOARG00000006501	ENSOARG00000002458	FAM120B
ENSOARG00000006672	ENSOARG00000002491	FANCM
ENSOARG00000006733	ENSOARG00000002700	FAT3
ENSOARG00000007262	ENSOARG00000002709	FBXW7
ENSOARG00000007297	ENSOARG00000002771	FOCAD
ENSOARG00000007396	ENSOARG00000002794	FTO
ENSOARG00000007662	ENSOARG00000002867	FUT8
ENSOARG00000007679	ENSOARG00000002896	FXYD6
ENSOARG00000007758	ENSOARG00000002966	FYN
ENSOARG00000007896	ENSOARG00000003038	GABBR1
ENSOARG00000007930	ENSOARG00000003373	GABRB1
ENSOARG00000008045	ENSOARG00000003399	GAP43
ENSOARG00000008068	ENSOARG00000003426	GDI1
ENSOARG00000008354	ENSOARG00000003494	GFAP
ENSOARG00000009032	ENSOARG00000003619	GFPT1
ENSOARG00000009208	ENSOARG00000003710	GHITM
ENSOARG00000009229	ENSOARG00000003789	GKN1
ENSOARG00000009308	ENSOARG00000003794	GLUD1
ENSOARG00000009354	ENSOARG00000004097	GLUL
ENSOARG00000009380	ENSOARG00000004226	GNB1
ENSOARG00000009609	ENSOARG00000004322	GOT2
ENSOARG00000010011	ENSOARG00000004370	GPCPD1
ENSOARG00000010029	ENSOARG00000004481	GPI
ENSOARG00000010051	ENSOARG00000004482	GPM6A
ENSOARG00000010335	ENSOARG00000004549	GRIN2B
ENSOARG00000010592	ENSOARG00000004556	GSTA4
ENSOARG00000010858	ENSOARG00000004571	GTF2IRD1
ENSOARG00000011009	ENSOARG00000004600	HADHB
ENSOARG00000011202	ENSOARG00000004641	HECW2
ENSOARG00000011486	ENSOARG00000004747	HGNC:18790
ENSOARG00000011540	ENSOARG00000004868	HIST1H2BC
ENSOARG00000011629	ENSOARG00000004929	HIST1H2BI
ENSOARG00000011795	ENSOARG00000005019	HOOK3
ENSOARG00000011986	ENSOARG00000005051	HPS3
ENSOARG00000012038	ENSOARG00000005352	HSP90AA1
ENSOARG00000012222	ENSOARG00000005384	HSPA8
ENSOARG00000012350	ENSOARG00000005395	HSPH1
ENSOARG00000012416	ENSOARG00000005825	IK
ENSOARG00000012773	ENSOARG00000005855	KATNAL1
ENSOARG00000012968	ENSOARG00000005945	KIAA0368
ENSOARG00000013165	ENSOARG00000005969	KIF1A
ENSOARG00000013169	ENSOARG00000006348	KIF1B
ENSOARG00000013436	ENSOARG00000006367	KIF3A
ENSOARG00000013594	ENSOARG00000006501	KIF6
ENSOARG00000013712	ENSOARG00000006717	LAMP2
ENSOARG00000013744	ENSOARG00000007019	LARS2
ENSOARG00000013843	ENSOARG00000007022	LNPEP
ENSOARG00000013919	ENSOARG00000007262	LRP6
ENSOARG00000014002	ENSOARG00000007297	LRRC49
ENSOARG00000014197	ENSOARG00000007396	MACF1
ENSOARG00000014212	ENSOARG00000007600	MAG
ENSOARG00000014328	ENSOARG00000007603	MAP1A
ENSOARG00000014569	ENSOARG00000007631	MAP1B
ENSOARG00000014615	ENSOARG00000007634	MAP2
ENSOARG00000014638	ENSOARG00000007662	MAP6
ENSOARG00000014642	ENSOARG00000007679	MAP9
ENSOARG00000014790	ENSOARG00000007896	MAT2A
ENSOARG00000014838	ENSOARG00000007930	MDGA2
ENSOARG00000014875	ENSOARG00000008045	MEF2C
ENSOARG00000015378	ENSOARG00000008049	MEST
ENSOARG00000015452	ENSOARG00000008068	MGAT4A
ENSOARG00000015476	ENSOARG00000008157	MINDY3
ENSOARG00000015512	ENSOARG00000008354	MRFAP1
ENSOARG00000015587	ENSOARG00000008472	MRPL1
ENSOARG00000015646	ENSOARG00000008546	MSANTD4
ENSOARG00000016353	ENSOARG00000008691	MVB12B
ENSOARG00000016510	ENSOARG00000009032	MYH7
ENSOARG00000016755	ENSOARG00000009208	N4BP2
ENSOARG00000016931	ENSOARG00000009229	NAB1
ENSOARG00000016963	ENSOARG00000009308	NBEA
ENSOARG00000017032	ENSOARG00000009354	NCAM1
ENSOARG00000017111	ENSOARG00000009357	NCKAP5
ENSOARG00000017384	ENSOARG00000009380	ND6
ENSOARG00000017456	ENSOARG00000009515	NDUFS5
ENSOARG00000017524	ENSOARG00000009538	NEFH
ENSOARG00000017810	ENSOARG00000009552	NEFL
ENSOARG00000017828	ENSOARG00000009688	NSF
ENSOARG00000017904	ENSOARG00000009703	NSUN6
ENSOARG00000018032	ENSOARG00000009927	NTRK2
ENSOARG00000018242	ENSOARG00000010011	OAT
ENSOARG00000018303	ENSOARG00000010335	OCIAD1
ENSOARG00000018341	ENSOARG00000010371	OCIAD2
ENSOARG00000018404	ENSOARG00000010572	OVAR-DRB3
ENSOARG00000018462	ENSOARG00000011540	P4HA1
ENSOARG00000018622	ENSOARG00000011629	PCBP4
ENSOARG00000018726	ENSOARG00000012038	PCDH9
ENSOARG00000018777	ENSOARG00000012136	PCDHB7
ENSOARG00000018799	ENSOARG00000012350	PCNX2
ENSOARG00000018819	ENSOARG00000012416	PDE4DIP
ENSOARG00000018839	ENSOARG00000012639	PDE8A
ENSOARG00000018884	ENSOARG00000012968	PDS5B
ENSOARG00000019010	ENSOARG00000013123	PHGDH
ENSOARG00000019030	ENSOARG00000013262	PHKB
ENSOARG00000019132	ENSOARG00000013584	PIEZO2
ENSOARG00000019281	ENSOARG00000013594	PIGQ
ENSOARG00000019297	ENSOARG00000013693	PIK3R1
ENSOARG00000019620	ENSOARG00000013710	PIP4K2A
ENSOARG00000019628	ENSOARG00000013712	PKDREJ
ENSOARG00000019672	ENSOARG00000013744	PLA2R1
ENSOARG00000019845	ENSOARG00000014197	PLD3
ENSOARG00000019978	ENSOARG00000014212	PLXDC2
ENSOARG00000020092	ENSOARG00000014328	PMCH
ENSOARG00000020259	ENSOARG00000014569	PMPCB
ENSOARG00000020470	ENSOARG00000014615	PPA1
ENSOARG00000020559	ENSOARG00000014642	PPP1R15A
ENSOARG00000020709	ENSOARG00000014790	PPT1
ENSOARG00000021035	ENSOARG00000014838	PRDM11
ENSOARG00000021050	ENSOARG00000014875	PREX2
ENSOARG00000021054	ENSOARG00000015162	PRKAR1A
ENSOARG00000021196	ENSOARG00000015378	PRNP
ENSOARG00000025170	ENSOARG00000015452	PSD3
EPB41L5	ENSOARG00000015512	PSMA4
ESYT2	ENSOARG00000015587	PSMB3
ETNK1	ENSOARG00000015646	PSMC2
FABP3	ENSOARG00000015729	PTBP2
FAF1	ENSOARG00000016080	PTPRZ1
FAIM2	ENSOARG00000016117	RAB23
FAM107A	ENSOARG00000016495	RALY
FAM120B	ENSOARG00000016510	RFX3
FAM172A	ENSOARG00000016726	RHBDD2
FANCM	ENSOARG00000016748	RHOBTB3
FAT3	ENSOARG00000016755	RIC3
FBXW7	ENSOARG00000016931	ROCK1
FCHO2	ENSOARG00000016963	RPAP2
FERMT2	ENSOARG00000016978	RPL18A
FGL2	ENSOARG00000017111	RPL37A
FLOT1	ENSOARG00000017384	RPRD1A
FMN1	ENSOARG00000017448	RPS6KC1
FOCAD	ENSOARG00000017456	RSRC1
FRY	ENSOARG00000017524	RTN3
FTO	ENSOARG00000017596	RUFY2
FUT8	ENSOARG00000017679	RYR2
FXYD6	ENSOARG00000017810	SARS
FYN	ENSOARG00000018032	SCG2
GABBR1	ENSOARG00000018242	SCN3A
GABRB1	ENSOARG00000018268	SCN9A
GABRB2	ENSOARG00000018303	SENP6
GAP43	ENSOARG00000018341	SENP7
GDI1	ENSOARG00000018462	SERPINE2
GFAP	ENSOARG00000018589	SETD7
GFPT1	ENSOARG00000018598	SF3B1
GHITM	ENSOARG00000018622	SH3GLB1
GINM1	ENSOARG00000018726	SH3GLB2
GKN1	ENSOARG00000018819	SLC10A1
GLDC	ENSOARG00000018839	SLC22A4
GLUD1	ENSOARG00000018884	SLC25A14
GLUL	ENSOARG00000019030	SLC25A40
GNAS	ENSOARG00000019133	SLC9B1
GNB1	ENSOARG00000019148	SMAP2
GOLGA4	ENSOARG00000019281	SMDT1
GOT2	ENSOARG00000019297	SNAPC3
GPCPD1	ENSOARG00000019599	SNRPN
GPI	ENSOARG00000019617	SNX27
GPM6A	ENSOARG00000019620	SON
GRAMD1B	ENSOARG00000019628	SPATS2L
GRIA1	ENSOARG00000019672	SPG21
GRIK1	ENSOARG00000019845	SPSB1
GRIN2B	ENSOARG00000020092	SPTAN1
GRM7	ENSOARG00000020237	SPTLC1
GSTA4	ENSOARG00000020251	STRN3
GTF2IRD1	ENSOARG00000020314	STXBP5
HADHB	ENSOARG00000020362	SUGCT
HDGF	ENSOARG00000020470	SV2C
HEATR5A	ENSOARG00000020559	SYNE1
HECW2	ENSOARG00000020821	TANC2
HEPACAM	ENSOARG00000021050	TBC1D5
HERC3	ENSOARG00000025170	THBS1
HGNC:18790	EPB41L1	THRAP3
HIST1H2BC	EPB41L3	THSD7B
HIST1H2BI	EPB41L5	TMEM245
HMBOX1	EPHB1	TNKS1BP1
HOMER3	EPS15	TPP2
HOOK3	ESYT2	TRDMT1
HPS3	EXOC6B	TRMU
HSP90AA1	FAIM2	TRPM3
HSPA8	FAM107A	TUBB3
HSPH1	FAM120B	TUBB6
ICA1	FAM169A	TUBG2
IK	FAM171A1	UCHL1
IL1F10	FANCM	USP25
IL4R	FAT3	USP54
INA	FAU	VAT1L
ITGAV	FBXL5	VCAN
JCHAIN	FBXW7	VIM
KATNAL1	FEZ1	VPS13C
KHDRBS1	FGD4	VPS41
KHDRBS3	FMNL2	VSNL1
KIAA0368	FNBP1	VWA5A
KIAA0408	FOCAD	WDPCP
KIF1A	FOLH1	WDR27
KIF1B	FTO	WDR33
KIF21B	FUT8	WWOX
KIF3A	FXYD6	ZC3H8
KIF6	FYN	ZFP57
KYAT1	G3BP2	ZMYND11
LAMA2	GABBR1	ZNF133
LAMP2	GABRB1	ZNF212
LAMTOR4	GALNT13	ZNF227
LARS2	GAP43	ZNF234
LETMD1	GBE1	ZNF280D
LIN7C	GCFC2	ZNF532
LNPEP	GDI1	ZNF599
LRCH3	GDI2	ZNF638
LRP6	GFAP	ZNF75D
LRRC49	GFM1	ZYG11A
MACF1	GFPT1
MAG	GHITM
MAP1A	GKN1
MAP1B	GLRX3
MAP2	GLUD1
MAP4K5	GLUL
MAP6	GLYR1
MAP9	GNB1
MARK3	GOT2
MARS	GPCPD1
MAT2A	GPI
MDGA2	GPM6A
MDN1	GPM6B
MEF2C	GPR37
MEST	GRIA2
MGAT4A	GRIN2B
MIGA1	GRM1
MINDY3	GSTA4
MIPOL1	GTF2IRD1
MKLN1	H2AFY
MRFAP1	HADHA
MRPL1	HADHB
MSANTD4	HECW2
MVB12B	HGNC:18790
MYH2	HIST1H2BC
MYH7	HIST1H2BI
MZT1	HIST1H2BN
N4BP2	HIST1H3A
NAB1	HMGCS1
NALCN	HOOK3
NBEA	HPS3
NCAM1	HSP90AA1
NCAPD2	HSP90AB1
NCKAP5	HSPA14
ND3	HSPA4L
ND4	HSPA8
ND4L	HSPH1
ND5	IK
ND6	IL34
NDRG1	INTS8
NDUFS5	ITCH
NECAP1	ITGB5
NEFH	KANK1
NEFL	KAT2B
NEK7	KATNAL1
NGLY1	KDELR3
NSDHL	KIAA0368
NSF	KIAA0930
NSUN6	KIAA1328
NTRK2	KIF13A
NUP107	KIF1A
OAT	KIF1B
OCA2	KIF21A
OCIAD1	KIF27
OCIAD2	KIF3A
OGDHL	KIF5A
OPTN	KIF6
OSBP	KLHL5
OVAR-DRB3	KTN1
P4HA1	LAMP2
PAM	LARS2
PCBP4	LIMS2
PCDH9	LNPEP
PCDHB7	LNPK
PCM1	LRIG1
PCNX2	LRP1
PDE4DIP	LRP6
PDE8A	LRRC49
PDS5B	MACF1
PEA15	MAG
PHGDH	MAP1A
PHKB	MAP1B
PIEZO2	MAP2
PIGP	MAP3K21
PIGQ	MAP6
PIK3R1	MAP7
PIP4K2A	MAP9
PKDREJ	MAT2A
PLA2R1	MDGA2
PLD3	MED12L
PLOD2	MEF2C
PLXDC2	MEI4
PMCH	MEST
PMPCB	MFSD1
POMC	MGAT4A
PPA1	MGST3
PPA2	MINDY3
PPFIA2	MOG
PPIP5K2	MPRIP
PPP1R15A	MRFAP1
PPP1R9A	MRPL1
PPT1	MSANTD3-TMEFF1
PRDM11	MSANTD4
PREX2	MSH2
PRKACB	MSH3
PRKAR1A	MTHFD1
PRL	MTUS1
PRNP	MUM1
PRPS1	MVB12B
PSAP	MYCBP2
PSD3	MYH7
PSMA4	MYO5A
PSMB3	N4BP1
PSMC2	N4BP2
PTBP2	NAB1
PTPRK	NACAD
PTPRZ1	NAV3
PUM1	NBEA
PWP1	NBEAL1
RAB23	NCAM1
RAB4A	NCKAP5
RALY	ND6
RFX3	NDFIP1
RHBDD2	NDUFA10
RHEB	NDUFS4
RHOBTB3	NDUFS5
RIC3	NDUFV1
RIMS2	NEBL
RLF	NEFH
RMDN2	NEFL
RMND5A	NEK9
ROCK1	NELFCD
RP9	NELL2
RPAP2	NF1
RPL18A	NKIRAS1
RPL32	NPC1
RPL37A	NQO2
RPRD1A	NRCAM
RPS20	NRXN2
RPS3	NSF
RPS6KA5	NSMCE2
RPS6KC1	NSUN6
RSRC1	NTRK2
RTN3	NTSR2
RTN4	NVL
RUFY2	OAT
RYR2	OCIAD1
SARS	OCIAD2
SASH1	OGFRL1
SCG2	OPALIN
SCN3A	OTUD6B
SCN9A	OVAR-DRB3
SEC24A	P4HA1
SELENOF	PARD3B
SENP6	PARP1
SENP7	PATJ
SERF2	PBXIP1
SERINC3	PCBP4
SERPINE2	PCCA
SETD7	PCDH9
SF3B1	PCDHB7
SFXN1	PCNX2
SFXN5	PDE1A
SH3GLB1	PDE1C
SH3GLB2	PDE4B
SHC4	PDE4DIP
SLC10A1	PDE8A
SLC10A5	PDGFRA
SLC12A7	PDIA6
SLC17A6	PDS5B
SLC1A2	PENK
SLC22A4	PES1
SLC25A14	PEX5L
SLC25A3	PGAM5
SLC25A40	PHGDH
SLC26A11	PHIP
SLC30A7	PHKB
SLC38A1	PHYH
SLC39A8	PI4KA
SLC44A2	PIEZO2
SLC4A4	PIGQ
SLC9A2	PIK3R1
SLC9B1	PIP4K2A
SMAP2	PJA1
SMDT1	PKDREJ
SNAP25	PKM
SNAPC3	PKP4
SNRPN	PLA2R1
SNX27	PLCB4
SON	PLD1
SPAG9	PLD3
SPARCL1	PLXDC2
SPATA7	PMCH
SPATS2L	PMPCB
SPG21	PMS2
SPSB1	POLR2B
SPTAN1	POLR3K
SPTBN1	PPA1
SPTLC1	PPHLN1
SRGAP3	PPIL4
STK39	PPP1R15A
STMN2	PPP1R9B
STRN3	PPT1
STXBP5	PRDM11
SUGCT	PREPL
SV2C	PREX2
SYNE1	PRKAA2
SYT9	PRKAR1A
TAGLN3	PRNP
TANC2	PRUNE2
TARBP1	PSD3
TBC1D23	PSMA4
TBC1D5	PSMB3
TET2	PSMB4
TFAM	PSMC2
THBS1	PSMD11
THRAP3	PSMD2
THSD7B	PSMD4
TIMP3	PTBP2
TJP2	PTGER4
TLR1	PTPN13
TLR6	PTPRZ1
TM9SF3	RAB23
TM9SF4	RACK1
TMBIM6	RALY
TMEM117	RASGRP1
TMEM245	RBM4B
TMOD2	RBPJ
TMTC2	RECK
TNIK	REEP3
TNKS1BP1	RELN
TP53BP1	REPS2
TPI1	RFX3
TPP2	RHBDD1
TPPP3	RHBDD2
TRDMT1	RHOBTB3
TRMT11	RIC3
TRMU	RIC8B
TRPM3	RNF115
TTLL7	ROCK1
TUBB3	ROCK2
TUBB6	ROGDI
TUBG2	ROM1
TUSC3	RPAP2
UBE2R2	RPAP3
UCHL1	RPL18A
UCHL5	RPL37A
UFM1	RPRD1A
UGGT2	RPRD2
ULK4	RPS13
USO1	RPS6KC1
USP25	RPS8
USP31	RSBN1
USP54	RSRC1
VAT1L	RTN1
VCAN	RTN3
VEZT	RUFY2
VIM	RUSC1
VPS13C	RWDD2A
VPS41	RYR2
VPS51	SARAF
VPS53	SARS
VRK2	SCD
VSNL1	SCFD1
VSTM2L	SCG2
VWA5A	SCN1A
WDFY3	SCN3A
WDPCP	SCN9A
WDR27	SCP2
WDR33	SEC11C
WWOX	SEC24B
XPA	SECISBP2L
YWHAQ	SELENOI
ZC3H7A	SEMA4D
ZC3H8	SENP6
ZEB1	SENP7
ZFP57	SERPINE2
ZMYND11	SERPINI1
ZNF106	SESTD1
ZNF133	SETD7
ZNF212	SF3B1
ZNF227	SF3B5
ZNF234	SH3GLB1
ZNF280D	SH3GLB2
ZNF462	SIRT2
ZNF532	SKAP2
ZNF599	SLC10A1
ZNF638	SLC1A3
ZNF75D	SLC22A4
ZYG11A	SLC25A14
	SLC25A40
	SLC44A1
	SLC7A11
	SLC9B1
	SMAP2
	SMARCA2
	SMARCA4
	SMDT1
	SNAPC3
	SNRPN
	SNX27
	SOBP
	SON
	SOS2
	SPAG1
	SPATS2L
	SPCS3
	SPG21
	SPIDR
	SPIRE1
	SPP1
	SPSB1
	SPTAN1
	SPTLC1
	SRP9
	SSFA2
	STAT4
	STAU2
	STMN4
	STRN
	STRN3
	STXBP5
	SUB1
	SUGCT
	SV2A
	SV2C
	SYN1
	SYNE1
	SYNJ1
	SYT1
	SYT11
	TANC2
	TAX1BP3
	TBC1D5
	TF
	THBS1
	THRAP3
	THSD7B
	THUMPD3
	TIMP2
	TLK2
	TLN2
	TM9SF2
	TMEM123
	TMEM130
	TMEM245
	TMX4
	TNKS1BP1
	TNKS2
	TOP2B
	TPP2
	TRDMT1
	TRIM2
	TRMU
	TRPM3
	TSPAN13
	TSPAN3
	TSTD2
	TTC3
	TTLL5
	TUBA4A
	TUBB3
	TUBB6
	TUBG1
	TUBG2
	TXNL1
	UAP1
	UBA6
	UCHL1
	USP25
	USP34
	USP5
	USP54
	USP8
	UTP18
	UXS1
	VAT1L
	VCAN
	VIM
	VIPAS39
	VPS13A
	VPS13C
	VPS13D
	VPS35
	VPS41
	VPS8
	VSNL1
	VWA5A
	VWA8
	WDPCP
	WDR27
	WDR33
	WRN
	WWOX
	YWHAE
	ZC3H6
	ZC3H8
	ZFP57
	ZMYND11
	ZNF133
	ZNF212
	ZNF227
	ZNF234
	ZNF280D
	ZNF326
	ZNF366
	ZNF514
	ZNF532
	ZNF599
	ZNF638
	ZNF75D
	ZNF805
	ZNF84
	ZYG11A
