# Supplementary material for: Identification and Characterization of Hypothalamic Alternative Splicing Events and Variants in Ovine Fecundity-Related Genes
Source: Animals (Basel). 2020 Nov 13;10(11):2111. doi: 10.3390/ani10112111 (PMC7698220; doi:10.3390/ani10112111)
Supplement: Supplementary file 1 [file animals-10-02111-s001.zip › Supplementary Materials/Table S7.xlsx]

## Sheet: Sheet1
Genes with SNPs in PL	Genes with SNPs in ML	Genes with SNPs in PL vs. ML	DEGs in PL vs. ML	DEGs with SNPs in PL vs. ML
AAK1	AASS	AASS	COX2	ENSOARG00000001078
AARS	ACAD10	ACAP2	COX3	ENSOARG00000009552
AASS	ACAP2	ADGRB3	ENSOARG00000000564	ENSOARG00000019281
ABCA1	ACLY	ADGRL3	ENSOARG00000001137	ND5
ABCG2	ACSL3	AGTPBP1	ENSOARG00000001165	PRL
ACAP2	ACTR10	AHI1	UBE2S
ACOT7	ADCY2	AHNAK	ENSOARG00000001471
ADGRB3	ADGRB1	AKAP12	SI
ADGRL3	ADGRB3	ALDH5A1	ENSOARG00000001720
AGGF1	ADGRL3	ALDOC	ENSOARG00000001804
AGTPBP1	AGTPBP1	ALG13	ENSOARG00000001939
AHI1	AHI1	ALMS1	ENSOARG00000001944
AHNAK	AHNAK	AMFR	RARRES1
AHNAK2	AKAP12	ANK2	HPSE
AKAP11	AKAP9	ANO5	ENSOARG00000002402
AKAP12	ALDH5A1	ANXA11	ENSOARG00000002514
ALDH5A1	ALDOC	APBA2	CDHR2
ALDOA	ALG13	APP	SHOX2
ALDOC	ALMS1	ARAP2	C11orf94
ALG13	AMFR	ARFGEF3	ENSOARG00000002725
ALMS1	ANK2	ARHGAP35	CYP4B1
AMFR	ANKH	ARID4A	ENSOARG00000002874
ANK2	ANO4	ASB7	ENSOARG00000002985
ANKRD17	ANO5	ASH1L	ENSOARG00000003000
ANLN	ANXA11	ASTN1	ENSOARG00000003075
ANO10	ANXA5	ATE1	ENSOARG00000003078
ANO5	APBA1	ATP1A3	ENSOARG00000003737
ANXA11	APBA2	ATP8A1	ENSOARG00000003909
ANXA6	APC	ATP9A	VIP
APBA2	APLP1	ATRX	ENSOARG00000004021
APLP2	APMAP	ATXN10	RAB38
APP	APP	B3GALNT2	ENSOARG00000004123
ARAP2	ARAP2	BANP	ENSOARG00000004127
ARFGEF3	ARFGEF3	BCKDHA	ENSOARG00000004139
ARHGAP12	ARHGAP35	BICD1	ITGBL1
ARHGAP35	ARID4A	BZW1	RPL37
ARHGAP42	ARMCX2	CA5B	ENSOARG00000004889
ARHGAP5	ARNT	CALM1	C16orf89
ARHGDIA	ASB7	CAMK2G	FOXG1
ARHGEF12	ASH1L	CCDC50	SMOC2
ARID4A	ASTN1	CCDC58	ENSOARG00000005360
ARL6IP5	ATAD2B	CCDC88A	COLEC11
ASB7	ATE1	CCDC91	OBSCN
ASH1L	ATP1A1	CCNG1	PLSCR5
ASTN1	ATP1A3	CCPG1	EXTL1
ASTN2	ATP5A1	CD47	CSTL1
ATE1	ATP6	CD59	ENSOARG00000005814
ATP1A3	ATP6V0B	CDC42BPA	ENSOARG00000005851
ATP2B1	ATP6V1A	CDH2	ENSOARG00000005887
ATP8A1	ATP8A1	CDH7	MMP7
ATP9A	ATP9A	CENPC	PRF1
ATP9B	ATRX	CEP112	FAP
ATRNL1	ATXN10	CEP70	DSG1
ATRX	B3GALNT2	CHL1	OLFM4
ATXN10	BANP	CLCN7	ENSOARG00000006811
B2M	BCAR1	CLSTN1	RBP2
B3GALNT2	BCKDHA	CLSTN3	CYTL1
B3GLCT	BEX4	CLTB	GNRHR
BANP	BICD1	CLTC	ENSOARG00000007534
BCAR3	BRI3BP	COPG2	GCSAML
BCKDHA	BSG	COX4I1	ENSOARG00000007773
BICD1	BZW1	CPD	ENSOARG00000007906
BZW1	CA5B	CPE	CDH17
C11orf49	CABIN1	CRLF3	HLA-DOA
C11orf68	CADPS	CSMD3	ENSOARG00000008115
C16orf72	CALCOCO1	CST3	GCNT1
CA5B	CALM1	DCP2	JAML
CAB39L	CAMK2G	DDX19B	ENSOARG00000008432
CADM1	CANX	DDX5	CDK3
CADPS2	CARD9	DFNA5	LTF
CALM1	CCDC30	DHCR24	ENSOARG00000008757
CAMK2G	CCDC50	DLG2	ENSOARG00000008765
CAPRIN1	CCDC58	DMXL2	ENSOARG00000008927
CARMIL1	CCDC88A	DNAH9	ENSOARG00000009070
CCDC47	CCDC91	DNER	PRL
CCDC50	CCNG1	DOCK10	DPT
CCDC58	CCPG1	DTNA	CCL8
CCDC88A	CCT8	DYM	LYL1
CCDC91	CD47	DYNC1H1	ENSOARG00000009483
CCNG1	CD59	DZANK1	ENSOARG00000009502
CCPG1	CDC42BPA	EEF2	ENSOARG00000009552
CCS	CDH2	EIF4G3	HOXA10
CCSER1	CDH7	EIF5	ENSOARG00000009680
CCSER2	CDK13	ELF2	ENSOARG00000009847
CD47	CDS2	ELMOD1	ENSOARG00000009881
CD59	CENPC	ENSOARG00000000087	GNRH1
CD9	CEP112	ENSOARG00000000114	ENSOARG00000009963
CDC42BPA	CEP70	ENSOARG00000000134	ENSOARG00000010070
CDH12	CEP85L	ENSOARG00000000218	TNFRSF9
CDH2	CFDP1	ENSOARG00000000299	ENSOARG00000010332
CDH7	CHL1	ENSOARG00000000531	ENSOARG00000010557
CEBPZ	CLCN7	ENSOARG00000000749	ENSOARG00000010748
CENPC	CLIP2	ENSOARG00000000751	ENSOARG00000011034
CENPJ	CLSTN1	ENSOARG00000000779	IL23R
CEP112	CLSTN2	ENSOARG00000001078	ENSOARG00000011169
CEP70	CLSTN3	ENSOARG00000001174	IER3
CHGB	CLTB	ENSOARG00000001201	ENSOARG00000011490
CHI3L1	CLTC	ENSOARG00000001629	FOXL1
CHL1	CNTN1	ENSOARG00000001671	PCSK1N
CLASP2	COG1	ENSOARG00000001878	ENSOARG00000011815
CLCN7	COPG2	ENSOARG00000001989	ENSOARG00000012108
CLSTN1	COPS2	ENSOARG00000002024	TCN1
CLSTN3	CORIN	ENSOARG00000002077	ENSOARG00000012457
CLTB	COX1	ENSOARG00000002083	CHRNA9
CLTC	COX3	ENSOARG00000002277	LHX8
CNTN5	COX4I1	ENSOARG00000002491	ENSOARG00000012650
COIL	CPD	ENSOARG00000002700	S100G
COPG2	CPE	ENSOARG00000002709	ENSOARG00000013164
COX4I1	CRK	ENSOARG00000002771	ENSOARG00000013250
CPD	CRLF3	ENSOARG00000002794	PKHD1
CPE	CSDE1	ENSOARG00000002867	PDXP
CRLF3	CSMD2	ENSOARG00000002896	TMEM127
CRNKL1	CSMD3	ENSOARG00000002966	ZNF134
CSMD3	CST3	ENSOARG00000003405	ENSOARG00000014847
CST3	CUEDC1	ENSOARG00000003426	ENSOARG00000014971
DCP2	CYTB	ENSOARG00000003494	SDR16C5
DDAH1	DAG1	ENSOARG00000003619	ENSOARG00000015153
DDX17	DCLK2	ENSOARG00000003710	ABRA
DDX19B	DCP2	ENSOARG00000003789	NTS
DDX31	DDX19B	ENSOARG00000003794	ENSOARG00000015545
DDX5	DDX5	ENSOARG00000004226	ENSOARG00000015707
DFNA5	DENND1B	ENSOARG00000004549	ENSOARG00000015730
DGKB	DFNA5	ENSOARG00000004715	ENSOARG00000015832
DGKH	DHCR24	ENSOARG00000004747	ENSOARG00000015896
DGKK	DIRAS3	ENSOARG00000004868	BDKRB2
DHCR24	DIS3L2	ENSOARG00000004929	SLC25A31
DKK3	DLG2	ENSOARG00000005019	COL3A1
DLG2	DMXL2	ENSOARG00000005051	HLA-DRA
DMXL2	DNAH9	ENSOARG00000005384	ENSOARG00000016771
DNAAF4	DNAJC12	ENSOARG00000005395	ENSOARG00000016983
DNAH9	DNER	ENSOARG00000005831	POU1F1
DNER	DNM2	ENSOARG00000005945	ENSOARG00000017177
DOCK10	DOCK10	ENSOARG00000006367	FBN2
DTNA	DOCK9	ENSOARG00000006501	PIP
DYM	DTNA	ENSOARG00000006733	ENSOARG00000017504
DYNC1H1	DTNB	ENSOARG00000007022	HOXD10
DZANK1	DYM	ENSOARG00000007175	ENSOARG00000018230
EEF2	DYNC1H1	ENSOARG00000007262	POMC
EFCAB3	DZANK1	ENSOARG00000007297	PRSS16
EIF3E	EDIL3	ENSOARG00000007396	EHF
EIF3H	EEF2	ENSOARG00000007662	ENSOARG00000019204
EIF4G3	EFCAB6	ENSOARG00000007930	PARVG
EIF5	EIF4G3	ENSOARG00000008045	SFT2D3
ELF2	EIF5	ENSOARG00000008068	TRAV5
ELMOD1	ELF2	ENSOARG00000008189	CCNB1IP1
ENDOD1	ELMOD1	ENSOARG00000008354	ENSOARG00000019994
ENOPH1	EMC7	ENSOARG00000009032	FBXO40
ENPP5	ENSOARG00000000087	ENSOARG00000009354	IAPP
ENSOARG00000000077	ENSOARG00000000114	ENSOARG00000009552	ATP13A5
ENSOARG00000000087	ENSOARG00000000134	ENSOARG00000009609	SFTPB
ENSOARG00000000114	ENSOARG00000000192	ENSOARG00000009927	FCGR1A
ENSOARG00000000134	ENSOARG00000000218	ENSOARG00000010029	WDR72
ENSOARG00000000218	ENSOARG00000000280	ENSOARG00000010572	LGALS3
ENSOARG00000000299	ENSOARG00000000299	ENSOARG00000010592	SIX6
ENSOARG00000000531	ENSOARG00000000339	ENSOARG00000010812	SMAD5-AS1_2
ENSOARG00000000710	ENSOARG00000000374	ENSOARG00000011486	SNORD113
ENSOARG00000000749	ENSOARG00000000531	ENSOARG00000011540	ENSOARG00000021808
ENSOARG00000000751	ENSOARG00000000749	ENSOARG00000012038	SNORD113
ENSOARG00000000779	ENSOARG00000000751	ENSOARG00000012136	SNORA65
ENSOARG00000000822	ENSOARG00000000779	ENSOARG00000012350	U5
ENSOARG00000001078	ENSOARG00000001078	ENSOARG00000012416	RNase_MRP
ENSOARG00000001174	ENSOARG00000001174	ENSOARG00000012773	U6
ENSOARG00000001201	ENSOARG00000001201	ENSOARG00000012968	Metazoa_SRP
ENSOARG00000001335	ENSOARG00000001434	ENSOARG00000013675	SNORA76
ENSOARG00000001344	ENSOARG00000001618	ENSOARG00000013712	U1
ENSOARG00000001367	ENSOARG00000001629	ENSOARG00000013744	U3
ENSOARG00000001428	ENSOARG00000001671	ENSOARG00000014197	Metazoa_SRP
ENSOARG00000001592	ENSOARG00000001878	ENSOARG00000014212	SNORD113
ENSOARG00000001628	ENSOARG00000001989	ENSOARG00000014328	Metazoa_SRP
ENSOARG00000001629	ENSOARG00000002024	ENSOARG00000014569	SNORA42
ENSOARG00000001671	ENSOARG00000002077	ENSOARG00000014790	snoU83B
ENSOARG00000001878	ENSOARG00000002083	ENSOARG00000014838	SCARNA6
ENSOARG00000001989	ENSOARG00000002099	ENSOARG00000014875
ENSOARG00000002024	ENSOARG00000002108	ENSOARG00000015452
ENSOARG00000002077	ENSOARG00000002277	ENSOARG00000015512
ENSOARG00000002083	ENSOARG00000002433	ENSOARG00000015587
ENSOARG00000002277	ENSOARG00000002466	ENSOARG00000015646
ENSOARG00000002374	ENSOARG00000002491	ENSOARG00000016117
ENSOARG00000002491	ENSOARG00000002601	ENSOARG00000016353
ENSOARG00000002700	ENSOARG00000002700	ENSOARG00000016510
ENSOARG00000002709	ENSOARG00000002709	ENSOARG00000016931
ENSOARG00000002771	ENSOARG00000002714	ENSOARG00000016963
ENSOARG00000002794	ENSOARG00000002771	ENSOARG00000017384
ENSOARG00000002867	ENSOARG00000002794	ENSOARG00000017456
ENSOARG00000002896	ENSOARG00000002867	ENSOARG00000017550
ENSOARG00000002966	ENSOARG00000002896	ENSOARG00000017904
ENSOARG00000003172	ENSOARG00000002898	ENSOARG00000018032
ENSOARG00000003405	ENSOARG00000002966	ENSOARG00000018303
ENSOARG00000003426	ENSOARG00000003373	ENSOARG00000018428
ENSOARG00000003494	ENSOARG00000003405	ENSOARG00000018462
ENSOARG00000003618	ENSOARG00000003426	ENSOARG00000018622
ENSOARG00000003619	ENSOARG00000003494	ENSOARG00000018726
ENSOARG00000003710	ENSOARG00000003619	ENSOARG00000018819
ENSOARG00000003789	ENSOARG00000003710	ENSOARG00000018839
ENSOARG00000003794	ENSOARG00000003789	ENSOARG00000018884
ENSOARG00000004226	ENSOARG00000003794	ENSOARG00000019030
ENSOARG00000004251	ENSOARG00000003902	ENSOARG00000019281
ENSOARG00000004278	ENSOARG00000004097	ENSOARG00000019297
ENSOARG00000004300	ENSOARG00000004181	ENSOARG00000019620
ENSOARG00000004322	ENSOARG00000004226	ENSOARG00000019628
ENSOARG00000004549	ENSOARG00000004401	ENSOARG00000019672
ENSOARG00000004600	ENSOARG00000004549	ENSOARG00000019845
ENSOARG00000004641	ENSOARG00000004571	ENSOARG00000020092
ENSOARG00000004715	ENSOARG00000004715	ENSOARG00000020470
ENSOARG00000004747	ENSOARG00000004747	ENSOARG00000020709
ENSOARG00000004868	ENSOARG00000004766	ENSOARG00000021050
ENSOARG00000004929	ENSOARG00000004868	ENSOARG00000021054
ENSOARG00000005019	ENSOARG00000004929	ENSOARG00000025170
ENSOARG00000005051	ENSOARG00000005019	EPB41L5
ENSOARG00000005384	ENSOARG00000005051	ERC1
ENSOARG00000005395	ENSOARG00000005384	FAM107A
ENSOARG00000005430	ENSOARG00000005395	FAM120B
ENSOARG00000005825	ENSOARG00000005450	FANCM
ENSOARG00000005831	ENSOARG00000005798	FAT3
ENSOARG00000005915	ENSOARG00000005831	FAU
ENSOARG00000005945	ENSOARG00000005945	FKBP8
ENSOARG00000005969	ENSOARG00000006243	FOCAD
ENSOARG00000006367	ENSOARG00000006367	FTO
ENSOARG00000006501	ENSOARG00000006501	FXYD6
ENSOARG00000006733	ENSOARG00000006608	FYN
ENSOARG00000007022	ENSOARG00000006733	G3BP2
ENSOARG00000007175	ENSOARG00000006946	GALNT13
ENSOARG00000007262	ENSOARG00000007019	GDI2
ENSOARG00000007297	ENSOARG00000007022	GKN1
ENSOARG00000007396	ENSOARG00000007175	GLUL
ENSOARG00000007662	ENSOARG00000007262	GM2A
ENSOARG00000007679	ENSOARG00000007297	GPCPD1
ENSOARG00000007758	ENSOARG00000007396	GPM6A
ENSOARG00000007930	ENSOARG00000007600	GRIA2
ENSOARG00000008045	ENSOARG00000007634	GRIN2B
ENSOARG00000008068	ENSOARG00000007662	GRM1
ENSOARG00000008189	ENSOARG00000007896	GSTA4
ENSOARG00000008354	ENSOARG00000007930	GTF2IRD1
ENSOARG00000008735	ENSOARG00000008045	HEATR5A
ENSOARG00000009032	ENSOARG00000008049	HECW2
ENSOARG00000009354	ENSOARG00000008068	HGNC:18790
ENSOARG00000009552	ENSOARG00000008189	HIST1H2BC
ENSOARG00000009609	ENSOARG00000008354	HIST1H2BI
ENSOARG00000009688	ENSOARG00000008546	HIST1H2BN
ENSOARG00000009927	ENSOARG00000009032	HMBOX1
ENSOARG00000010018	ENSOARG00000009208	HMG20A
ENSOARG00000010029	ENSOARG00000009229	HMGCS1
ENSOARG00000010051	ENSOARG00000009308	HPS3
ENSOARG00000010572	ENSOARG00000009316	HSP90AA1
ENSOARG00000010592	ENSOARG00000009354	HSPA8
ENSOARG00000010812	ENSOARG00000009357	IK
ENSOARG00000011486	ENSOARG00000009515	IL1F10
ENSOARG00000011540	ENSOARG00000009552	KIF1A
ENSOARG00000011932	ENSOARG00000009609	KIF6
ENSOARG00000011986	ENSOARG00000009927	KLHL5
ENSOARG00000012014	ENSOARG00000010029	KMT2C
ENSOARG00000012038	ENSOARG00000010572	L2HGDH
ENSOARG00000012107	ENSOARG00000010592	LARS2
ENSOARG00000012136	ENSOARG00000010812	LRCH3
ENSOARG00000012350	ENSOARG00000011009	LRP6
ENSOARG00000012416	ENSOARG00000011486	LRRC49
ENSOARG00000012773	ENSOARG00000011540	MAP1A
ENSOARG00000012968	ENSOARG00000011629	MAP1B
ENSOARG00000013442	ENSOARG00000011916	MAP2
ENSOARG00000013675	ENSOARG00000012038	MAP3K21
ENSOARG00000013700	ENSOARG00000012136	MAP9
ENSOARG00000013712	ENSOARG00000012222	MDGA2
ENSOARG00000013744	ENSOARG00000012350	MED12L
ENSOARG00000013766	ENSOARG00000012416	MEI4
ENSOARG00000014197	ENSOARG00000012639	MFSD1
ENSOARG00000014212	ENSOARG00000012644	MGAT4A
ENSOARG00000014328	ENSOARG00000012773	MGST3
ENSOARG00000014537	ENSOARG00000012968	MIGA1
ENSOARG00000014569	ENSOARG00000013037	MRFAP1
ENSOARG00000014790	ENSOARG00000013594	MRPL1
ENSOARG00000014838	ENSOARG00000013675	MSANTD4
ENSOARG00000014843	ENSOARG00000013712	MVB12B
ENSOARG00000014875	ENSOARG00000013744	MYH10
ENSOARG00000015452	ENSOARG00000014069	MYH13
ENSOARG00000015512	ENSOARG00000014197	MYH2
ENSOARG00000015587	ENSOARG00000014212	MYH7
ENSOARG00000015646	ENSOARG00000014328	NCALD
ENSOARG00000016117	ENSOARG00000014569	NCAM1
ENSOARG00000016353	ENSOARG00000014615	NCKAP5
ENSOARG00000016510	ENSOARG00000014642	ND5
ENSOARG00000016931	ENSOARG00000014790	ND6
ENSOARG00000016963	ENSOARG00000014838	NDRG1
ENSOARG00000017017	ENSOARG00000014875	NDUFS5
ENSOARG00000017032	ENSOARG00000015002	NEB
ENSOARG00000017111	ENSOARG00000015378	NECAP1
ENSOARG00000017384	ENSOARG00000015452	NEFL
ENSOARG00000017456	ENSOARG00000015512	NRCAM
ENSOARG00000017550	ENSOARG00000015587	NSF
ENSOARG00000017810	ENSOARG00000015646	NTRK2
ENSOARG00000017904	ENSOARG00000016117	PAM
ENSOARG00000018032	ENSOARG00000016353	PCBP4
ENSOARG00000018242	ENSOARG00000016495	PCDH9
ENSOARG00000018303	ENSOARG00000016510	PCDHB7
ENSOARG00000018428	ENSOARG00000016931	PDE1A
ENSOARG00000018462	ENSOARG00000016963	PDE8A
ENSOARG00000018622	ENSOARG00000017384	PDS5B
ENSOARG00000018726	ENSOARG00000017456	PEA15
ENSOARG00000018799	ENSOARG00000017524	PEX5L
ENSOARG00000018819	ENSOARG00000017550	PIK3R1
ENSOARG00000018839	ENSOARG00000017828	PIP4K2A
ENSOARG00000018879	ENSOARG00000017832	PKDREJ
ENSOARG00000018884	ENSOARG00000017904	PMPCB
ENSOARG00000019030	ENSOARG00000018032	PPFIA2
ENSOARG00000019281	ENSOARG00000018303	PPHLN1
ENSOARG00000019297	ENSOARG00000018341	PPP1R15A
ENSOARG00000019405	ENSOARG00000018428	PPT1
ENSOARG00000019620	ENSOARG00000018462	PREX2
ENSOARG00000019628	ENSOARG00000018598	PRL
ENSOARG00000019672	ENSOARG00000018622	PRNP
ENSOARG00000019845	ENSOARG00000018726	PSD3
ENSOARG00000019978	ENSOARG00000018819	PSMB4
ENSOARG00000020086	ENSOARG00000018839	PSMC2
ENSOARG00000020092	ENSOARG00000018884	PTBP2
ENSOARG00000020237	ENSOARG00000019010	PTPRD
ENSOARG00000020470	ENSOARG00000019030	RABGAP1L
ENSOARG00000020709	ENSOARG00000019281	RIC3
ENSOARG00000020731	ENSOARG00000019297	RIMS2
ENSOARG00000020821	ENSOARG00000019620	RMND5A
ENSOARG00000021050	ENSOARG00000019628	ROCK1
ENSOARG00000021054	ENSOARG00000019672	RP9
ENSOARG00000025170	ENSOARG00000019845	RPAP2
EPB41L5	ENSOARG00000020031	RPL18A
ERC1	ENSOARG00000020092	RPL37A
FAF1	ENSOARG00000020314	RPS6KA5
FAIM2	ENSOARG00000020470	RSRC1
FAM107A	ENSOARG00000020709	RTN1
FAM120B	ENSOARG00000021050	RTN4
FANCM	ENSOARG00000021054	RYR2
FASTKD2	ENSOARG00000025170	SASH1
FAT3	EPB41L1	SCN9A
FAU	EPB41L5	SENP6
FBXL19	ERC1	SETD3
FBXL5	ERC2	SETD7
FCHO2	FAM107A	SH3GL3
FEZ1	FAM120B	SH3GLB2
FGFR2	FAM204A	SHC4
FKBP8	FAM50A	SLC10A1
FNBP1	FANCM	SLC1A2
FOCAD	FAT3	SLC22A4
FTO	FAU	SLC25A40
FXYD6	FBXW7	SLC9B1
FYN	FKBP8	SMAP2
G3BP2	FOCAD	SMDT1
GABRB1	FTO	SNAPC3
GALNT13	FUT8	SPAG9
GCFC2	FXYD6	SPG21
GDI2	FYN	STK39
GINM1	G3BP2	STRN3
GKN1	GABBR2	SUGCT
GLUL	GALNT13	SUSD1
GM2A	GAP43	SYNE1
GNAQ	GDI1	SYT1
GOT1	GDI2	SYT11
GPATCH4	GFAP	TAGLN3
GPCPD1	GGNBP2	TANC2
GPM6A	GHITM	TBCEL
GPM6B	GJA1	TBCK
GPR153	GKN1	TET2
GRIA2	GLRX3	TF
GRIK1	GLUL	THBS1
GRIN2B	GM2A	THSD7B
GRM1	GNB1	TLR1
GRM7	GOLGB1	TM2D1
GSTA4	GOT2	TM9SF3
GTF2IRD1	GPCPD1	TMEM123
H2AFY	GPM6A	TNKS1BP1
HADHA	GPR75	TNKS2
HADHB	GRIA2	TPI1
HEATR5A	GRIN2B	TPP2
HECTD1	GRM1	TRMU
HECW2	GSTA4	TRPM3
HEPACAM	GTF2IRD1	TSPAN3
HGNC:18790	HAPLN2	TTC3
HIST1H2BC	HEATR5A	TTLL7
HIST1H2BI	HECW2	TUBB6
HIST1H2BN	HERC1	TUBG1
HMBOX1	HERC3	TUBG2
HMG20A	HGNC:18790	TXNL1
HMGCS1	HIST1H2BC	UBE2Q2
HP1BP3	HIST1H2BI	UCHL1
HPS3	HIST1H2BN	USP25
HSP90AA1	HIST1H3A	USP33
HSPA8	HMBOX1	USP34
HSPH1	HMG20A	UTRN
IK	HMGCS1	VAT1L
IL1F10	HPS3	VCAN
IL4R	HSP90AA1	VPS13C
IMPAD1	HSP90B1	VPS41
ITCH	HSPA8	VPS8
ITGAM	IARS2	VRK2
ITGAV	IDH3A	VSNL1
KDELR3	IK	WDPCP
KIAA0753	IL1F10	WDR27
KIAA1109	INTU	WWOX
KIF1A	ITGB8	ZEB1
KIF21A	KAT2B	ZFP57
KIF21B	KCTD3	ZMYND11
KIF3A	KIAA0408	ZNF133
KIF6	KIF13B	ZNF212
KLHL5	KIF1A	ZNF227
KMT2C	KIF27	ZNF234
L2HGDH	KIF5C	ZNF280D
LAMA2	KIF6	ZNF638
LARS2	KIZ	ZNF75D
LMBRD1	KLHL5	ZNF805
LRCH3	KMT2C	#N/A
LRP6	L2HGDH
LRRC49	LAMP2
MAP1A	LAMTOR4
MAP1B	LARS2
MAP2	LRCH3
MAP3K21	LRFN5
MAP4K5	LRP6
MAP9	LRRC49
MDGA2	LSM7
MED12L	LUZP2
MED13	MACF1
MEI4	MAG
MEST	MAP1A
MFSD1	MAP1B
MGAT4A	MAP2
MGST3	MAP3K21
MIGA1	MAP4
MIPOL1	MAP4K4
MKLN1	MAP6
MMADHC	MAP7
MMP16	MAP9
MON2	MARK3
MORC3	MAT2A
MRFAP1	MCTP1
MRPL1	MDGA2
MRPS18A	MED12L
MSANTD4	MEI4
MVB12B	MFSD1
MYCBP2	MGAT4A
MYH10	MGST3
MYH13	MIDN
MYH2	MIGA1
MYH7	MPRIP
MYL12B	MRFAP1
NAB1	MRPL1
NALCN	MSANTD3-TMEFF1
NBEA	MSANTD4
NCALD	MSH2
NCAM1	MSH3
NCAPD2	MTCL1
NCKAP5	MVB12B
ND5	MYH10
ND6	MYH13
NDRG1	MYH2
NDUFB9	MYH7
NDUFS5	MYH8
NEB	NBR1
NECAP1	NCALD
NEFL	NCAM1
NEK4	NCKAP5
NFASC	ND3
NGLY1	ND4
NPRL3	ND4L
NRCAM	ND5
NSF	ND6
NTRK2	NDRG1
NUB1	NDUFA6
NUMB	NDUFS5
OAT	NEB
P4HA1	NECAP1
PAIP1	NEFL
PAM	NIPSNAP1
PAPSS1	NPEPPS
PARD3	NPTXR
PCBP4	NQO2
PCDH9	NRCAM
PCDHB7	NSF
PCM1	NSMCE2
PDE1A	NSUN6
PDE8A	NTRK2
PDS5B	NUMA1
PEA15	OPTN
PES1	OSBPL8
PEX5L	OTUD3
PGAM1	OVAR-DRB3
PHKB	P4HB
PIGQ	PAFAH1B1
PIK3R1	PAM
PIP4K2A	PARG
PIP5K1B	PARM1
PJA1	PCBP4
PKDREJ	PCDH9
PLD3	PCDHB7
PLEKHA3	PCNX2
PMPCB	PCOLCE2
PPFIA2	PCSK2
PPHLN1	PDE1A
PPIL4	PDE4DIP
PPIP5K2	PDE8A
PPP1R15A	PDS5B
PPT1	PEA15
PREX2	PEX5L
PRL	PHACTR3
PRNP	PHF21A
PSD3	PHGDH
PSMA4	PIGP
PSMB4	PIH1D2
PSMC2	PIK3R1
PTBP2	PIP4K2A
PTK2	PJA2
PTPRD	PKDREJ
PTPRZ1	PLA2R1
PYGB	PLP1
QPCT	PLXDC2
RABGAP1L	PLXNA1
RANGAP1	PMCH
RFWD2	PMPCB
RGS10	PMS2
RIC3	PNISR
RIMS2	POLR3E
RMND5A	PPFIA2
ROCK1	PPHLN1
ROCK2	PPP1R13B
RP9	PPP1R15A
RPAP2	PPT1
RPL18A	PRDM11
RPL32	PREX2
RPL37A	PRKAA2
RPS3	PRKAR1A
RPS6KA5	PRKD1
RSRC1	PRL
RTN1	PRMT9
RTN3	PRNP
RTN4	PRPS1
RUFY2	PSAP
RYR2	PSD3
SASH1	PSMB3
SCFD1	PSMB4
SCG2	PSMC2
SCN9A	PSMD4
SCRN1	PTBP2
SDCCAG8	PTGER4
SEC23IP	PTPRD
SENP6	RAB12
SENP7	RAB23
SERPINE2	RAB3GAP1
SETD3	RABGAP1L
SETD7	RALY
SF3B1	RAPGEF2
SH3GL3	RAPGEF5
SH3GLB1	RBM39
SH3GLB2	RBM4B
SHC4	RBPJ
SKAP1	REV3L
SLC10A1	RFX3
SLC12A6	RGS2
SLC1A2	RHBDD2
SLC22A17	RHOBTB3
SLC22A4	RHOT1
SLC25A40	RIC3
SLC26A11	RIMS2
SLC30A7	RMND5A
SLC44A1	ROCK1
SLC4A4	ROM1
SLC9B1	RP9
SMAP2	RPAP2
SMARCA2	RPL18A
SMDT1	RPL37A
SNAPC3	RPLP0
SNRPN	RPS5
SNTA1	RPS6KA5
SNUPN	RPS6KC1
SNX13	RPS8
SNX27	RSRC1
SORBS1	RTN1
SPAG9	RTN4
SPARCL1	RUFY3
SPATS2L	RUNDC3A
SPG21	RYR2
SPIDR	SASH1
STK39	SCG3
STRN3	SCN1A
STXBP5	SCN9A
SUCLG2	SEC11C
SUGCT	SEC24A
SUSD1	SEC63
SUSD4	SELENOI
SVOP	SEMA4D
SYNE1	SENP6
SYT1	SERINC3
SYT11	SERPINI1
SYT9	SETD3
TAGLN3	SETD7
TANC2	SFXN1
TBCEL	SH3GL3
TBCK	SH3GLB2
TET2	SHC4
TF	SLC10A1
THBS1	SLC12A7
THSD7B	SLC1A2
TLR1	SLC1A3
TM2D1	SLC22A4
TM9SF3	SLC24A2
TMBIM6	SLC25A14
TMEM123	SLC25A40
TNFRSF19	SLC26A10
TNKS1BP1	SLC9A2
TNKS2	SLC9B1
TNRC6B	SMAP2
TPI1	SMDT1
TPP2	SNAPC3
TRAF3IP1	SNW1
TRDMT1	SON
TRMT11	SPAG9
TRMU	SPATA7
TRPM3	SPCS3
TSPAN3	SPG21
TTC3	SPSB1
TTLL7	SPTAN1
TUBB6	SPTBN1
TUBG1	SSFA2
TUBG2	ST8SIA4
TXNL1	STAU2
UBE2Q2	STK39
UCHL1	STRN3
UFL1	STT3A
UFM1	SUGCT
USP25	SUSD1
USP33	SV2C
USP34	SYNE1
UTRN	SYNJ1
VAT1L	SYT1
VCAN	SYT11
VDAC2	TAGLN3
VPS13C	TANC2
VPS13D	TATDN3
VPS41	TBC1D5
VPS8	TBCEL
VRK2	TBCK
VSNL1	TCEA1
VWA8	TET2
WDFY1	TF
WDPCP	THBS1
WDR27	THRAP3
WDR33	THSD7B
WWOX	TJP1
YWHAQ	TLR1
ZDHHC17	TLR6
ZEB1	TM2D1
ZFP57	TM9SF3
ZMYND11	TMEM123
ZNF106	TMEM130
ZNF133	TMEM59L
ZNF212	TMOD2
ZNF227	TMX4
ZNF234	TNFRSF21
ZNF280D	TNKS1BP1
ZNF512	TNKS2
ZNF638	TOP2B
ZNF75D	TPI1
ZNF805	TPP2
ZYG11A	TRIM37
	TRMU
	TRPM3
	TSPAN13
	TSPAN3
	TTC3
	TTLL7
	TUBB3
	TUBB6
	TUBG1
	TUBG2
	TUSC3
	TXNL1
	UBE2Q2
	UCHL1
	UCHL5
	UROD
	USP25
	USP33
	USP34
	USP54
	UTRN
	VAT1L
	VCAN
	VIM
	VMP1
	VPS13C
	VPS41
	VPS53
	VPS8
	VRK2
	VSNL1
	VSTM2L
	VWA5A
	WDPCP
	WDR27
	WWOX
	XPA
	XPO6
	XRN1
	YWHAE
	ZC3H8
	ZEB1
	ZFP57
	ZMYND11
	ZNF133
	ZNF212
	ZNF227
	ZNF234
	ZNF280D
	ZNF326
	ZNF514
	ZNF532
	ZNF599
	ZNF638
	ZNF75D
	ZNF805
