# Supplementary material for: Identification and Characterization of Hypothalamic Alternative Splicing Events and Variants in Ovine Fecundity-Related Genes
Source: Animals (Basel). 2020 Nov 13;10(11):2111. doi: 10.3390/ani10112111 (PMC7698220; doi:10.3390/ani10112111)
Supplement: Supplementary file 1 [file animals-10-02111-s001.zip › Supplementary Materials/Table S8.xlsx]

## Sheet: PF_indel
CHROM	POS	REF	ALT	QUAL	DEPTH	GENOTYPE	SAMPLES	Gene_id	Gene_name	biotype
JH923784.1	96	ACC	ACCC	70.5;108;78	6;7;4	het;hom;hom	PF_H1.indel;PF_H2.indel;PF_H3.indel	-	-	-
JH924505.1	131	G	GC	156;127;138	12;7;9	hom;hom;hom	PF_H1.indel;PF_H2.indel;PF_H3.indel	-	-	-
JH923955.1	137	GGGCCTGGCCTG	GGGCCTG	144;111	4;3	hom;hom	PF_H2.indel;PF_H3.indel	-	-	-
JH923637.1	222	CAGGAGG	CAGG	217	50	het	PF_H1.indel	-	-	-
JH924506.1	373	CTGT	CT	49.5;47.5	4;5	het;het	PF_H1.indel;PF_H2.indel	-	-	-
JH923712.1	414	TGG	TG	118;105;112	11;8;8	hom;hom;hom	PF_H1.indel;PF_H2.indel;PF_H3.indel	-	-	-
JH924246.1	420	GT	GTATTT	111	3	hom	PF_H1.indel	-	-	-
JH924207.1	460	A	AC	11.3	5	hom	PF_H3.indel	-	-	-
JH924314.1	470	CT	C	30.2	4	hom	PF_H3.indel	-	-	-
JH923889.1	655	AAGACA	AAGACAGACA	111;111	3;3	hom;hom	PF_H1.indel;PF_H3.indel	-	-	-
JH924472.1	768	A	AT	12.7	3	het	PF_H2.indel	-	-	-
AMGL01127720.1	777	GCCCCCC	GCCCCCCC	22	4	hom	PF_H1.indel	-	-	-
AMGL01120725.1	843	GTTT	GTT	43	4	hom	PF_H3.indel	-	-	-
AMGL01130322.1	857	ATAATATTAATA	ATAATA	37.5	15	het	PF_H3.indel	-	-	-
JH924475.1	967	TCACACACACACACACA	TCACACACACACACA	37.5	5	het	PF_H2.indel	-	-	-
JH923460.1	1000	TGGG	TGG	68.7;103;60	5;8;4	hom;hom;hom	PF_H1.indel;PF_H2.indel;PF_H3.indel	-	-	-
AMGL01125355.1	1115	TTTT	TTTTATTT	215	6	hom	PF_H2.indel	-	-	-
JH924506.1	1117	CTGT	CT	49.5;77.5	4;8	het;het	PF_H1.indel;PF_H2.indel	-	-	-
JH924505.1	1120	G	GC	135;167	18;35	hom;hom	PF_H2.indel;PF_H3.indel	-	-	-
JH924380.1	1286	CT	CTT	121	21	het	PF_H3.indel	-	-	-
JH924320.1	1627	G	GA	127;23.6	7;3	hom;het	PF_H2.indel;PF_H3.indel	-	-	-
JH923855.1	1653	TTTAATT	TTT	99.5	6	het	PF_H2.indel	ENSOARG00000001062		protein_coding
AMGL01120965.1	1816	ACTGC	AC	214	9	hom	PF_H3.indel	-	-	-
JH923190.1	2175	TCCCC	TCCC	30.4	3	hom	PF_H3.indel	-	-	-
JH923784.1	2400	ACC	ACCC	91.5;123;148	14;7;13	het;hom;hom	PF_H1.indel;PF_H2.indel;PF_H3.indel	-	-	-
JH923697.1	2537	AACACA	AACA	82.4	5	hom	PF_H1.indel	-	-	-
JH921883.1	5361	CTTT	CTT	42.4	3	hom	PF_H2.indel	-	-	-
JH922028.1	5827	TAAAA	TAAAAA	11.5	6	hom	PF_H3.indel	-	-	-
JH923889.1	6772	AAGACA	AAGACAGACA	132	7	het	PF_H3.indel	-	-	-
JH921883.1	6989	CTTT	CTT	29.5	6	het	PF_H2.indel	-	-	-
MT	11709	TC	T	64.4	3	hom	PF_H3.indel	ENSOARG00000000031		Mt_tRNA
JH923697.1	18481	AC	ACTC	102	5	het	PF_H1.indel	-	-	-
JH923697.1	19396	AACACA	AACA	116	11	het	PF_H1.indel	-	-	-
JH923697.1	21012	GTACACA	GTACACATACACA	71.2	3	hom	PF_H1.indel	-	-	-
JH922921.1	23475	TGGGGG	TGGGG	33;3.66	4;4	hom;hom	PF_H1.indel;PF_H3.indel	-	-	-
X	3427700	GCT	GCTCT	81.2	6	hom	PF_H2.indel	-	-	-
X	3428975	ATTTT	ATTTTTT	23.5	4	het	PF_H2.indel	-	-	-
X	3429505	TTGTGTGTGTGTGTGTGTGTGTGTGTGTGTGTGT	TTGTGTGTGTGTGTGTGTGTGTGTGTGTGTGTGTGT	67.2	4	hom	PF_H3.indel	ENSOARG00000009380		protein_coding
X	3738191	CA	CATGA	71.2;111	4;3	hom;hom	PF_H1.indel;PF_H2.indel	ENSOARG00000009380		protein_coding
X	7143144	A	AT	16.6	4	het	PF_H1.indel	-	-	-
X	7145580	CCCAC	CC	24.5	4	het	PF_H2.indel	-	-	-
X	7617835	TGGG	TGG	11.8	4	het	PF_H2.indel	-	-	-
X	8682630	ATTCTTTCTTT	ATTCTTT	70.5	4	het	PF_H3.indel	-	-	-
X	10067885	ATAAAATTAAAA	ATAAAATTAAAATTAAAA	180	4	hom	PF_H2.indel	ENSOARG00000011156	FRMPD4	protein_coding
X	11228875	GAAAAAAAAA	GAAAAAAAAAA,GAAAAAAAAAAA	6.57;22.5;28.5	14;18;24	hom;hom;hom	PF_H1.indel;PF_H2.indel;PF_H3.indel	-	-	-
X	11230492	ATTTTT	ATTTTTT	10.8;21.5	22;33	het;het	PF_H2.indel;PF_H3.indel	-	-	-
X	11382632	TGG	TG	87	4	hom	PF_H2.indel	-	-	-
X	13093709	TATCCA	TA	70.5	4	het	PF_H2.indel	ENSOARG00000012644		protein_coding
X	13094327	AATTATTATT	AATTATT	39.2;67.4	3;3	hom;hom	PF_H1.indel;PF_H3.indel	ENSOARG00000012644		protein_coding
X	13120166	CTG	CTGTG	217	46	het	PF_H1.indel	-	-	-
X	13128454	AAATAA	AAATAATAA	111	3	hom	PF_H2.indel	-	-	-
X	13260843	TAAAAAAAAA	TAAAAAAAAAA	13.8	6	hom	PF_H1.indel	-	-	-
X	14211149	TGG	TG	139;140;140	23;22;28	hom;hom;hom	PF_H1.indel;PF_H2.indel;PF_H3.indel	-	-	-
X	14392747	TGG	TG	80.7;99.5;109	5;8;8	hom;hom;hom	PF_H1.indel;PF_H2.indel;PF_H3.indel	-	-	-
X	21406245	CTTT	CTTTT	5.79	8	het	PF_H3.indel	-	-	-
X	26297493	TGG	TG	80	4	hom	PF_H2.indel	-	-	-
X	28655818	TAA	TA	78	4	hom	PF_H3.indel	-	-	-
X	30720749	CACTTAAACTTAA	CACTTAA	180	4	hom	PF_H1.indel	-	-	-
X	31749900	TCCACCA	TCCA	60.5;195	4;6	het;hom	PF_H1.indel;PF_H2.indel	-	-	-
X	38492676	ATTTTTTTTTT	ATTTTTTTTTTTT	5.8	7	het	PF_H1.indel	ENSOARG00000002433		protein_coding
X	38493426	TAA	TA	31.2	5	hom	PF_H1.indel	ENSOARG00000002433		protein_coding
X	40760391	TCCCC	TCC	101	3	hom	PF_H1.indel	-	-	-
X	40761893	CAAAAAAAAAAAAAAAAA	CAAAAAAAAAAAAA,CAAAAAAAAAAAAAAAAAA	3.66	8	hom	PF_H2.indel	-	-	-
X	40761902	AAA	AAATAA	48.6	6	hom	PF_H1.indel	-	-	-
X	40761906	AAA	AAATAA	25	8	hom	PF_H3.indel	-	-	-
X	40761957	TACACACACACACACACACACACACACACACACACACACACA	TACACACACACACACACACACACACACACACACACACACACACA	63.2	6	hom	PF_H3.indel	-	-	-
X	42006346	TTTCA	TTTCATTCA	81.2	4	hom	PF_H2.indel	ENSOARG00000003983	KDM6A	protein_coding
X	44875479	CGGGGG	CGGGG	16.5	3	hom	PF_H2.indel	-	-	-
X	45445158	GAAAAAA	GAAAAAAA	10.4	4	hom	PF_H1.indel	ENSOARG00000004959	ZC3H12B	protein_coding
X	50111504	T	TG	38.2	4	hom	PF_H1.indel	ENSOARG00000009190		protein_coding
X	50305516	T	TG	104	4	hom	PF_H1.indel	ENSOARG00000009294	MAGED1	protein_coding
X	53000991	TACA	TA	145	4	hom	PF_H3.indel	-	-	-
X	56343882	GTTTTT	GTTTTTTTT	28.5	18	het	PF_H1.indel	ENSOARG00000025366		lincRNA
X	57611596	TTGTGTGTGTGTGTGTGTGTGTGT	TTGTGTGTGTGTGTGTGTGTGT	81.4	3	hom	PF_H3.indel	ENSOARG00000014600	OPHN1	protein_coding
X	58013211	GAAAA	GAAA	3.25	4	het	PF_H2.indel	-	-	-
X	59630446	CACAACAA	CACAA	129	7	hom	PF_H2.indel	-	-	-
X	62574697	CCT	CCTCT	215	6	hom	PF_H3.indel	-	-	-
X	62575305	C	CT	161	6	hom	PF_H1.indel	-	-	-
X	62579792	GCACACACACACACACA	GCACACACACACA	64.5	6	het	PF_H3.indel	ENSOARG00000025367		lincRNA
X	62592812	ACC	AC	130	6	hom	PF_H2.indel	-	-	-
X	62601113	GAAA	GA	68.5	38	het	PF_H1.indel	-	-	-
X	62827199	TAAA	TAA	9.93	6	het	PF_H3.indel	-	-	-
X	63265296	GAAA	GAAAAA	180	4	hom	PF_H3.indel	-	-	-
X	76305158	CTTTTTTTT	CTTTTTTTTT	18.7	8	hom	PF_H3.indel	-	-	-
X	77455845	TACACACACACACACACACACA	TACACACACACACACACACACACA	55.5	4	het	PF_H3.indel	-	-	-
X	78352028	ATGTGTGTGTGTGT	ATGTGTGTGT	70.5	10	het	PF_H3.indel	-	-	-
X	80264189	TTGTGTGTGTGTGTGTGTGTGTGTGTGTGTGTGTGTGTG	TTGTGTGTGTGTGTGTGTGTGTGTGTGTGTGTGTGTG	78.4	3	hom	PF_H2.indel	-	-	-
X	93224644	TAAA	TAA	65.6;25.2	7;4	het;hom	PF_H1.indel;PF_H3.indel	-	-	-
X	93224718	CTTTT	CTTT	30.4;51	3;4	hom;hom	PF_H1.indel;PF_H3.indel	-	-	-
X	93403896	GTCT	GT	112	3	hom	PF_H1.indel	-	-	-
X	93573728	AC	A	37.2	6	hom	PF_H3.indel	-	-	-
X	94788388	CCACACA	CCACA	19.5;97.5	49;26	het;het	PF_H2.indel;PF_H3.indel	ENSOARG00000011899	ZNF75D	protein_coding
X	94788928	AGTGTG	AGTG	96.5;110	14;20	het;het	PF_H1.indel;PF_H2.indel	ENSOARG00000011899	ZNF75D	protein_coding
X	94791840	CCACACA	CCACA	3.8;18.5;69.5	18;25;11	het;het;het	PF_H1.indel;PF_H2.indel;PF_H3.indel	ENSOARG00000011899	ZNF75D	protein_coding
X	94792151	CCTCTCT	CCTCTCTCT	68.5	44	het	PF_H1.indel	ENSOARG00000011899	ZNF75D	protein_coding
X	98788850	CTTTTTTTTTTTTT	CTTTTTTTTTTTTTTTTTTT	45.2	3	hom	PF_H1.indel	-	-	-
X	99325045	TAACAACA	TAACAACAACA	129;129	3;3	hom;hom	PF_H1.indel;PF_H3.indel	-	-	-
X	102674901	CTTTTTTTTTTT	CTTTTTTTTTTTTT,CTTTTTTTTTTTT	3.78	5	hom	PF_H3.indel	-	-	-
X	109344032	GT	GTT	106;161	4;6	hom;hom	PF_H1.indel;PF_H3.indel	ENSOARG00000016274	SLC25A5	protein_coding
X	109980823	TA	TAGA	129	3	hom	PF_H1.indel	ENSOARG00000016570	IL13RA1	protein_coding
X	112738177	GC	G	52.5	19	het	PF_H2.indel	-	-	-
X	112741942	ACTCTCT	ACTCT	118	8	het	PF_H3.indel	-	-	-
X	113782431	G	GC	88	4	hom	PF_H3.indel	ENSOARG00000017320		protein_coding
X	117428583	AACACACACACACACACACACACACACACACACACACACACA	AACACACACACACACACACACACACACACACACACACACACACA	52.5	8	het	PF_H3.indel	-	-	-
X	117593441	CTTTTTTTT	CTTTTTTT	4.75	4	hom	PF_H3.indel	ENSOARG00000017759	PAK3	protein_coding
X	120445562	ACTCTCT	ACTCT	143	4	hom	PF_H1.indel	-	-	-
X	121229428	ATTTT	ATTT	30.4	3	hom	PF_H1.indel	-	-	-
X	122382512	CAAAAAAAAAA	CAAAAAAAAAAAA,CAAAAAAAAAAAAAAA	25.5	43	het	PF_H1.indel	-	-	-
X	122382512	CAAAAAAAAAA	CAAAAAAAAAAAA,CAAAAAAAAAAAAA,CAAAAAAAAAAAAAA	102	47	hom	PF_H2.indel	-	-	-
X	126515758	GAA	GAATAA	81.2;214;81.2	5;12;6	hom;hom;hom	PF_H1.indel;PF_H2.indel;PF_H3.indel	ENSOARG00000002194	BHLHB9	protein_coding
X	126517862	CATATATATATA	CATATATATATATA	154	4	hom	PF_H3.indel	-	-	-
X	133074901	CCTAC	CC	73.5	3	het	PF_H3.indel	-	-	-
X	133525284	TAAAAAAAAAAAA	TAAAAAAAAAAAAAAA	30.4	3	hom	PF_H3.indel	-	-	-
1	406524	GAT	GATGTAT	215;215	6;6	hom;hom	PF_H1.indel;PF_H2.indel	ENSOARG00000017810		protein_coding
1	890059	GCC	GCCCTCC	215;180	7;4	hom;hom	PF_H2.indel;PF_H3.indel	-	-	-
1	890116	C	CG	134	5	hom	PF_H2.indel	-	-	-
1	891756	GCACACACACACACACACACACACAC	GCACACACACACACACACACACACACAC,GCACACACACACACACACACACAC	54.5	12	het	PF_H2.indel	ENSOARG00000025489		lincRNA
1	2696442	ACCCCC	ACCCC	33	4	hom	PF_H3.indel	-	-	-
1	2698074	CT	C	94	4	hom	PF_H1.indel	ENSOARG00000018779	TRAF3IP1	protein_coding
1	2734949	CTGTG	CTG	150	4	hom	PF_H3.indel	ENSOARG00000018779	TRAF3IP1	protein_coding
1	5374831	AGT	AGTGT	58.4	3	hom	PF_H3.indel	-	-	-
1	8354375	CGAGAGAGAGA	CGAGAGAGA	92.4	3	hom	PF_H1.indel	ENSOARG00000019388	CSMD2	protein_coding
1	9936637	ATT	AT	89	4	hom	PF_H3.indel	ENSOARG00000019439	SFPQ	protein_coding
1	10520833	AATGATGA	AATGA	129	3	hom	PF_H3.indel	-	-	-
1	10694034	CAAAAAAA	CAAAAAAAAA	19.3	4	hom	PF_H2.indel	ENSOARG00000019609	AGO3	protein_coding
1	10925389	GTATA	GTA	21.5	14	het	PF_H3.indel	ENSOARG00000019668	THRAP3	protein_coding
1	11644680	CT	CTAT	129	3	hom	PF_H3.indel	ENSOARG00000019747	GRIK3	protein_coding
1	12409646	CCCTCCTCC	CCCTCC	129	3	hom	PF_H3.indel	ENSOARG00000019896	MTF1	protein_coding
1	14089385	AAGAGAGAGAGAGAGAGAGA	AAGAGAGAGAGAGAGAGAGAGA	163	7	hom	PF_H1.indel	-	-	-
1	14089933	ACCC	ACCCC	27.2	4	hom	PF_H2.indel	-	-	-
1	14560379	GAAACAA	GAA	215	5	hom	PF_H2.indel	ENSOARG00000020187	RLF	protein_coding
1	14565545	TAA	TA	58.4	3	hom	PF_H2.indel	ENSOARG00000020187	RLF	protein_coding
1	14780247	GTCTC	GTC	37.5;107	10;5	het;hom	PF_H1.indel;PF_H3.indel	-	-	-
1	14870173	AAGAGA	AAGA	146	4	hom	PF_H3.indel	-	-	-
1	16948996	TGGGG	TGGGGG	51	4	hom	PF_H2.indel	ENSOARG00000020444	PPIH	protein_coding
1	16964468	TA	TAA	106	4	hom	PF_H1.indel	ENSOARG00000020447	YBX1	protein_coding
1	17145555	CCTCT	CCT	214	12	hom	PF_H2.indel	-	-	-
1	18636593	TCC	TCCC	100	4	hom	PF_H3.indel	ENSOARG00000000801	DMAP1	protein_coding
1	18866724	TCCCCCC	TCCCCC	4.39	3	hom	PF_H3.indel	ENSOARG00000000921		protein_coding
1	18867904	TAAAAAAAAAAAAA	TAAAAAAAAAAAAAAAA,TAAAAAAAAAAAAAAAAA,TAAAAAAAAAAAAAA	15.1	10	hom	PF_H2.indel	-	-	-
1	19441188	G	GAA	180	4	hom	PF_H2.indel	-	-	-
1	19532077	TTTTGTTT	TTTT	180	4	hom	PF_H2.indel	ENSOARG00000001496	ZSWIM5	protein_coding
1	19550849	T	TA	16.5	3	hom	PF_H1.indel	ENSOARG00000001496	ZSWIM5	protein_coding
1	20560727	GT	GTT	73.4	3	hom	PF_H1.indel	-	-	-
1	20894353	CGGGGGG	CGGGGGGG	22	4	hom	PF_H3.indel	-	-	-
1	21044959	AAAGTCAAG	AAAGTCAAGTCAAG	180	4	hom	PF_H1.indel	ENSOARG00000002745		protein_coding
1	27121703	GTTTT	GTT	52.2	3	hom	PF_H2.indel	-	-	-
1	28798013	TG	TGG	101;92.5;16.6	16;14;18	het;het;het	PF_H1.indel;PF_H2.indel;PF_H3.indel	ENSOARG00000007262		protein_coding
1	28827871	TG	TGG	101	32	het	PF_H2.indel	-	-	-
1	28930874	GTTAATCTTAAT	GTTAAT	180	4	hom	PF_H1.indel	ENSOARG00000007424	TTC4	protein_coding
1	30874431	TTCCTCCTCCTCCTCCTCCTC	TTCCTCCTCCTCCTCCTC	70.5	7	het	PF_H2.indel	-	-	-
1	30951970	TAA	T	168	4	hom	PF_H1.indel	-	-	-
1	33129530	GAAAA	GAAA	11.5	4	hom	PF_H3.indel	-	-	-
1	36119277	GAAAAAAAAAAAA	GAAAAAAAAAAAAAA	8.15	3	hom	PF_H2.indel	ENSOARG00000008860	NFIA	protein_coding
1	36594421	CATATATATATATAT	CATATATATATATATAT	117	3	hom	PF_H3.indel	ENSOARG00000008955	TM2D1	protein_coding
1	39584466	TAAAA	TAAAAA	30.4	3	hom	PF_H3.indel	ENSOARG00000009996	CACHD1	protein_coding
1	39976914	CTGT	CT	157	4	hom	PF_H1.indel	ENSOARG00000010030	RAVER2	protein_coding
1	40135870	A	AC	30.4	3	hom	PF_H3.indel	-	-	-
1	40198664	CTT	CT	20.5	4	het	PF_H3.indel	-	-	-
1	40656829	TAAAA	TAAAAA	73.6	8	hom	PF_H3.indel	ENSOARG00000010286	DNAJC6	protein_coding
1	40658505	ATTTTTTTT	ATTTTTT,ATTTTTTT	55.7	7	hom	PF_H3.indel	ENSOARG00000010286	DNAJC6	protein_coding
1	41252350	CA	CAA	82;40.5	4;5	hom;het	PF_H1.indel;PF_H3.indel	-	-	-
1	41611294	TAGCTCAA	TA	129	3	hom	PF_H2.indel	ENSOARG00000010521	PDE4B	protein_coding
1	42033211	TACCA	TA	129	3	hom	PF_H1.indel	-	-	-
1	43325002	ATTTTTTTT	ATTTTTTTTT	65.5	21	hom	PF_H2.indel	-	-	-
1	43325002	ATTTTTTTT	ATTTTTTTTT,ATTTTTTTTTT,ATTTTTTT	39.5	20	hom	PF_H3.indel	-	-	-
1	43325010	TAAA	TAAAA	27.2	12	hom	PF_H1.indel	-	-	-
1	43325719	TGCGGCGGCGGCGGCGG	TGCGGCGGCGGCGG	3.8	32	het	PF_H1.indel	ENSOARG00000010122	DIRAS3	protein_coding
1	46409267	TAAAAA	TAAAAAA	10.8;33	9;4	het;hom	PF_H2.indel;PF_H3.indel	-	-	-
1	46960692	GAAAAAAAAAAA	GAAAAAAAAAAAA	5.17	6	hom	PF_H1.indel	-	-	-
1	50555081	TAA	TAAA	103;152	4;6	hom;hom	PF_H1.indel;PF_H3.indel	-	-	-
1	51770883	TAAA	TAAAA	53.4	3	hom	PF_H3.indel	-	-	-
1	52140044	GCACACACACACACACACACACACACACACACACACACA	GCACACACACACACACACACACACACACACACA	71.2	3	hom	PF_H1.indel	-	-	-
1	53536635	ATTTTTT	ATTTTTTT	22	6	hom	PF_H3.indel	ENSOARG00000013032	USP33	protein_coding
1	60312718	C	CA	53.4	3	hom	PF_H2.indel	ENSOARG00000013727	TTLL7	protein_coding
1	61725599	GT	GTT	91.5	6	het	PF_H3.indel	ENSOARG00000014319	DDAH1	protein_coding
1	63270868	GTTGTTTGTTT	GTTGTTT	60.5	4	het	PF_H2.indel	ENSOARG00000014861	SH3GLB1	protein_coding
1	65463790	GAAA	GAA	14.6	4	het	PF_H2.indel	-	-	-
1	66545692	ACT	ACTCT	129	3	hom	PF_H1.indel	-	-	-
1	67511711	GAAAAAAAAAA	GAAAAAAAAA	9.15	6	hom	PF_H3.indel	-	-	-
1	68022882	CATATATATATATAT	CATATATATATATATAT	64.5	4	het	PF_H1.indel	-	-	-
1	68165856	CGTGTGTGTGTGTGTGTGTGTGTGTGTGTGTGTGT	CGTGTGTGTGTGTGTGTGTGTGTGTGTGTGTGT,CGTGTGTGTGTGTGTGTGTGTGTGTGT	42.2	5	hom	PF_H3.indel	ENSOARG00000016047	TGFBR3	protein_coding
1	68776630	AAAGAA	AAA	89.5	10	het	PF_H1.indel	ENSOARG00000016310	RPAP2	protein_coding
1	69059020	GTT	GT	17.5	5	het	PF_H2.indel	ENSOARG00000016422	EVI5	protein_coding
1	70419017	TA	TAA	30.5	3	het	PF_H2.indel	ENSOARG00000017114	ABCA4	protein_coding
1	71504757	ATTTTTTTT	ATTTTTTT	4.75	4	hom	PF_H3.indel	-	-	-
1	73104673	TACAA	TACAACAA	214	10	hom	PF_H2.indel	ENSOARG00000017531	PTBP2	protein_coding
1	74469045	ATTTTT	ATTTT	3.66	3	hom	PF_H2.indel	-	-	-
1	76871567	CT	CTT	30.5	4	het	PF_H2.indel	ENSOARG00000018190	CDC14A	protein_coding
1	77213141	T	TG	34.2	8	hom	PF_H3.indel	-	-	-
1	77365787	CA	CAGA	180	4	hom	PF_H1.indel	-	-	-
1	78301579	GTTTT	GTTTTT	51	4	hom	PF_H1.indel	-	-	-
1	79993349	TAAAAAAAAAAA	TAAAAAAAAAAAAAAAA	43.5	3	het	PF_H1.indel	-	-	-
1	85391395	CAAAA	CAAAAAA	167	5	hom	PF_H3.indel	-	-	-
1	86149038	TC	TCC	80.5;135;167	30;8;16	het;hom;hom	PF_H1.indel;PF_H2.indel;PF_H3.indel	-	-	-
1	86193427	TC	TCC	127;167	9;16	hom;hom	PF_H2.indel;PF_H3.indel	-	-	-
1	86483089	ATTTTTTTTTT	ATTTTTTTTTTTTT,ATTTTTTTTTTTT	13.4	4	hom	PF_H3.indel	ENSOARG00000019369	AHCYL1	protein_coding
1	86849507	CAGAG	CAG	150;214;215	4;10;7	hom;hom;hom	PF_H1.indel;PF_H2.indel;PF_H3.indel	-	-	-
1	87120887	C	CTG	180	4	hom	PF_H2.indel	-	-	-
1	87652907	GTATATATATATATATAT	GTATATATATATATAT	117	4	hom	PF_H2.indel	ENSOARG00000019490	CEPT1	protein_coding
1	87969189	TG	T	29.4	3	hom	PF_H2.indel	ENSOARG00000019599		protein_coding
1	96908991	CTTTTT	CTTTTTT	33	4	hom	PF_H1.indel	ENSOARG00000020482	PDE4DIP	protein_coding
1	98403780	GTTAGCT	GT	210	11	het	PF_H1.indel	-	-	-
1	99210941	GAAAA	GAAAAAA	50.5	4	het	PF_H2.indel	-	-	-
1	99529569	TCC	TCCC	28.5	4	het	PF_H2.indel	-	-	-
1	99908451	TACAC	TAC	215;214	16;22	hom;hom	PF_H2.indel;PF_H3.indel	-	-	-
1	100149524	C	CTT	129	3	hom	PF_H3.indel	-	-	-
1	100609498	ACACTGC	AC	129	3	hom	PF_H3.indel	ENSOARG00000021047	OAZ3	protein_coding
1	102673658	TA	TAA	7.35	9	het	PF_H3.indel	ENSOARG00000000787	ILF2	protein_coding
1	103040268	GAAAAAAAAA	GAAAAAAAAAAAA	19.5;53.4	6;3	het;hom	PF_H1.indel;PF_H3.indel	-	-	-
1	103361678	GT	GTGTT	21.3	10	hom	PF_H1.indel	-	-	-
1	103361678	GT	GTGTTT	30.5	6	het	PF_H2.indel	-	-	-
1	103361678	GT	GTGTTT,GTGTTTT	70.5	8	het	PF_H3.indel	-	-	-
1	103491146	TCACACACACACACACACA	TCACACACACACACACA	50.2	4	hom	PF_H2.indel	-	-	-
1	103757450	C	CG	106	4	hom	PF_H1.indel	ENSOARG00000003126	PBXIP1	protein_coding
1	104272123	GGTTGT	GGT	177	4	hom	PF_H2.indel	ENSOARG00000004448	ASH1L	protein_coding
1	104364171	ACTC	AC	94.4	3	hom	PF_H1.indel	ENSOARG00000004747		protein_coding
1	104419346	CT	CTGT	32.5;83.5	30;26	het;het	PF_H1.indel;PF_H2.indel	ENSOARG00000004747		protein_coding
1	104473907	CT	CTGT	60.5	9	het	PF_H3.indel	-	-	-
1	104478606	GAA	GAAA	20.5;34.5;71.5	21;18;20	het;het;het	PF_H1.indel;PF_H2.indel;PF_H3.indel	ENSOARG00000004864	SYT11	protein_coding
1	105513526	TAAAAAAAAAAAA	TAAAAAAAAA	30.4	3	hom	PF_H2.indel	-	-	-
1	105564647	CTG	CTGTTTTG	70.5	4	het	PF_H2.indel	-	-	-
1	109445085	CAA	CA	58.4	3	hom	PF_H2.indel	ENSOARG00000008205	IGSF8	protein_coding
1	109501053	GC	GCC	30.5;161	19;22	het;hom	PF_H2.indel;PF_H3.indel	-	-	-
1	109567129	AAGAGAGAGAGAGAGAGAGAGAGAG	AAGAGAGAGAGAGAGAGAGAGAGAGAG	217;217;217	26;31;32	het;het;het	PF_H1.indel;PF_H2.indel;PF_H3.indel	-	-	-
1	109616693	CTT	CT	65.4	3	hom	PF_H1.indel	-	-	-
1	110755704	CGTGTGTGTGTGTGTGTGT	CGTGTGTGTGTGTGTGT	133	12	het	PF_H2.indel	ENSOARG00000009782	NDUFS2	protein_coding
1	110755704	CGTGTGTGTGTGTGTGTGT	CGTGTGTGTGTGTGTGTGTGT	122;102	16;23	het;het	PF_H1.indel;PF_H3.indel	ENSOARG00000009782	NDUFS2	protein_coding
1	112146643	TACACACACACACACACACACACACACAC	TACACACACACACACACACACACAC,TACACACACACACACACACACAC	73.2	4	hom	PF_H2.indel	-	-	-
1	115834493	GCTCCC	GC	130;81.2	3;4	hom;hom	PF_H2.indel;PF_H3.indel	ENSOARG00000011512	ALDH9A1	protein_coding
1	115873376	TCC	TC	31.2	3	hom	PF_H2.indel	-	-	-
1	115876337	AGATC	A	180	4	hom	PF_H3.indel	-	-	-
1	118375039	GTT	GT	14.6;33.5	4;6	het;het	PF_H1.indel;PF_H3.indel	ENSOARG00000012425	DCAF6	protein_coding
1	118380874	GTT	GT	36.5	5	het	PF_H3.indel	ENSOARG00000012425	DCAF6	protein_coding
1	118810340	TCCCCCCC	TCCCCCC	24.5;66.5;7.35	22;37;42	het;hom;het	PF_H1.indel;PF_H2.indel;PF_H3.indel	ENSOARG00000012639		protein_coding
1	119951323	CAAA	CAA	53.4	3	hom	PF_H2.indel	ENSOARG00000012903	ITSN1	protein_coding
1	120310759	GTTTT	GTTTTT	36.5	6	het	PF_H3.indel	-	-	-
1	125403475	A	ATTCG	215	6	hom	PF_H1.indel	-	-	-
1	128413790	ATTTTTTTTT	ATTTTTTTTTTTTT	34.5	6	het	PF_H3.indel	ENSOARG00000015056	APP	protein_coding
1	133427185	C	CAAA	111	3	hom	PF_H2.indel	-	-	-
1	134176526	ATTTTTTTTTT	ATTTTTTTTTTTT	33	4	hom	PF_H1.indel	-	-	-
1	139224280	CAA	CA	58.4	3	hom	PF_H1.indel	-	-	-
1	142170000	TG	T	22.5	3	het	PF_H1.indel	-	-	-
1	142199065	CACACA	CACACATACACA	111	3	hom	PF_H2.indel	-	-	-
1	143508879	CAT	C	67.5	4	het	PF_H3.indel	-	-	-
1	144614897	GTTTTTTTTTTTTTT	GTTTTTTTTTTTTTTTTT	4.91	4	hom	PF_H3.indel	-	-	-
1	145552357	GT	GTTTTT	70.5	4	het	PF_H2.indel	-	-	-
1	151803230	A	AG	30.5	4	het	PF_H3.indel	-	-	-
1	151834810	CACAACAACAACAACAA	CACAACAACAACAA	64.5	6	het	PF_H1.indel	-	-	-
1	152143253	GAAAAAAAAAAAA	GAAAAAAAAAAAAAAA,GAAAAAAAAAAAAA	4.91	4	hom	PF_H2.indel	-	-	-
1	152464665	GTT	GT	58.4	3	hom	PF_H2.indel	ENSOARG00000016962	CADM2	protein_coding
1	152737848	CT	CTTT	215	7	hom	PF_H3.indel	-	-	-
1	152738655	CT	CTT	127	5	hom	PF_H2.indel	-	-	-
1	154746252	TAGCAGCAGCAG	TAGCAGCAGCAGCAG	180	4	hom	PF_H1.indel	-	-	-
1	159570232	AGG	AG	84	4	hom	PF_H3.indel	ENSOARG00000017360		protein_coding
1	160005489	CAG	CAGAG	129	3	hom	PF_H3.indel	-	-	-
1	160115845	TAAAAAAAAA	TAAAAAAAAAAAA	80	4	hom	PF_H3.indel	-	-	-
1	160649236	GTTT	GTTTT	74	4	hom	PF_H2.indel	ENSOARG00000017529		protein_coding
1	161637130	TAATCAAT	TAAT	129	3	hom	PF_H3.indel	ENSOARG00000017823	DCBLD2	protein_coding
1	162583354	CTGTGT	CTGT	104	3	hom	PF_H3.indel	ENSOARG00000017888	FILIP1L	protein_coding
1	163070870	CTGTTGTTGTT	CTGTTGTT	177	4	hom	PF_H3.indel	ENSOARG00000017987	TBC1D23	protein_coding
1	163624139	CAAG	CAAGGAAG	102	4	het	PF_H1.indel	ENSOARG00000018194		protein_coding
1	165016273	TCC	TCCC	15.4	3	hom	PF_H3.indel	-	-	-
1	168623410	GAAAAAAAAAAAAAAAA	GAAAAAAAAAAAAAAAAAA	4.75	4	hom	PF_H2.indel	ENSOARG00000018737	ALCAM	protein_coding
1	171205171	AAGAGAGAGAGAGAGAGAGAGA	AAGAGAGAGAGAGAGAGAGA	121	4	hom	PF_H3.indel	ENSOARG00000018871	CD47	protein_coding
1	171205444	CTTTTTT	CTTTTT	31.7	5	hom	PF_H3.indel	ENSOARG00000018871	CD47	protein_coding
1	176835911	TG	T	67.4	3	hom	PF_H2.indel	ENSOARG00000019488	ATP6V1A	protein_coding
1	177334079	GAAAAAAAAAAAA	GAAAAAAAAAAAAAA	22	4	hom	PF_H1.indel	-	-	-
1	177337989	GAAAAAAAAAAA	GAAAAAAAAAAAAAA,GAAAAAAAAAAAAAAA,GAAAAAAAAAAAA	44.9	7	hom	PF_H2.indel	-	-	-
1	177341858	CTTTTTTTTTTT	CTTTTTTTTTT	5.17	6	hom	PF_H3.indel	-	-	-
1	177343135	CTTTTTTTTT	CTTTTTTTTTT	13.8;3.81	6;9	hom;het	PF_H2.indel;PF_H3.indel	-	-	-
1	177343346	AGGGGGG	AGGGGG	22	4	hom	PF_H3.indel	-	-	-
1	178743987	CCTCTCT	CCTCT	207	6	hom	PF_H1.indel	-	-	-
1	178824033	TGAGAGAGAGAGAGAGAGAGAGA	TGAGAGAGAGAGAGAGAGAGAGAGA	29.5	8	het	PF_H2.indel	-	-	-
1	178824535	AG	AGCG	25.5	4	het	PF_H1.indel	ENSOARG00000019641	LSAMP	protein_coding
1	178825265	GTTTTTTTTT	GTTTTTTTT	33.5;6.75	10;5	hom;hom	PF_H1.indel;PF_H3.indel	ENSOARG00000019641	LSAMP	protein_coding
1	178897531	TAA	TA	19.5	4	het	PF_H1.indel	ENSOARG00000019641	LSAMP	protein_coding
1	179441387	AGATGAT	AGAT	129	3	hom	PF_H1.indel	-	-	-
1	179482080	AC	A	95	4	hom	PF_H3.indel	-	-	-
1	179709666	CGTGTGTGTGTGTGTGT	CGTGTGTGTGTGTGT	86.4	3	hom	PF_H3.indel	-	-	-
1	180086516	ATTCTTCTTCTT	ATTCTTCTT	180	4	hom	PF_H2.indel	-	-	-
1	180675824	TAAAAAAAAAA	TAAAAAAAA	16.5	3	hom	PF_H3.indel	-	-	-
1	181399955	ATTT	ATTTTT	111	7	het	PF_H1.indel	ENSOARG00000025592		lincRNA
1	182940395	TTTATTATT	TTTATTATTATTATT	129	3	hom	PF_H2.indel	-	-	-
1	183375284	TCTACTACTACTACTACTA	TCTACTACTACTACTA	215	7	hom	PF_H2.indel	ENSOARG00000019879	LRRC58	protein_coding
1	183610661	GATATATA	GATA	180	4	hom	PF_H1.indel	ENSOARG00000019904	NDUFB4	protein_coding
1	183927416	CTAATA	CTAATAATA	129	3	hom	PF_H1.indel	ENSOARG00000019977	STXBP5L	protein_coding
1	184098508	ACTTGCTTGC	ACTTGCTTGCTTGC	203	8	hom	PF_H3.indel	ENSOARG00000019977	STXBP5L	protein_coding
1	187997116	CAA	CA	123;112	10;8	hom;hom	PF_H2.indel;PF_H3.indel	ENSOARG00000020237		protein_coding
1	189634443	AAAACAAA	AAAA	214;214	7;7	hom;hom	PF_H2.indel;PF_H3.indel	ENSOARG00000020363	SENP5	protein_coding
1	189634879	TT	TTAT	122;111	8;4	het;hom	PF_H1.indel;PF_H3.indel	ENSOARG00000020363	SENP5	protein_coding
1	189637091	AAAACAAA	AAAA	140;214;214	16;15;20	het;hom;hom	PF_H1.indel;PF_H2.indel;PF_H3.indel	ENSOARG00000020363	SENP5	protein_coding
1	189637527	TT	TTAT	209;214	25;19	het;hom	PF_H1.indel;PF_H3.indel	ENSOARG00000020363	SENP5	protein_coding
1	189641580	TAAAAAAAAAAAA	TAAAAAAAAAAAAAA,TAAAAAAAAAAAAAAA	11.3	6	hom	PF_H3.indel	-	-	-
1	190002360	ATTTCTTTTC	ATTTC	129	3	hom	PF_H3.indel	ENSOARG00000020377	DLG1	protein_coding
1	190216937	GAACAAC	GAAC	180	4	hom	PF_H3.indel	-	-	-
1	190484648	CTAT	CT	147	5	hom	PF_H3.indel	ENSOARG00000020394	ACAP2	protein_coding
1	190572839	GAAGAAAGAAAGAA	GAAGAAAGAA	129	3	hom	PF_H1.indel	ENSOARG00000020394	ACAP2	protein_coding
1	191392724	CTTTTTTTT	CTTTTTTTTTTT	24.5	4	het	PF_H3.indel	ENSOARG00000020416	ATP13A3	protein_coding
1	192244325	GCTTCTT	GCTT	180	4	hom	PF_H3.indel	ENSOARG00000020433	ATP13A4	protein_coding
1	192808744	C	CT	30.4	3	hom	PF_H3.indel	ENSOARG00000020441	MB21D2	protein_coding
1	193302643	GAA	GAAA	70.4	3	hom	PF_H3.indel	ENSOARG00000020443	FGF12	protein_coding
1	194221716	CAAAAAA	CAAAAA	22	4	hom	PF_H3.indel	-	-	-
1	198141230	CTTTTTTTTTTTTT	CTTTTTTTTTTTTTTT	14.1	4	hom	PF_H3.indel	ENSOARG00000020495		protein_coding
1	199500188	CTTT	CT	155	4	hom	PF_H1.indel	ENSOARG00000020552	TRA2B	protein_coding
1	199500855	AAAT	A	50.5	4	het	PF_H3.indel	ENSOARG00000020552	TRA2B	protein_coding
1	199789882	A	ACACCACG	215	6	hom	PF_H3.indel	-	-	-
1	200281063	GTTTT	GTTTTT	35	4	hom	PF_H1.indel	-	-	-
1	200587526	GTTTTTTTTTTTTT	GTTTTTTTTTT	24.4	3	hom	PF_H3.indel	ENSOARG00000020572	VPS8	protein_coding
1	201669496	ATTTTTT	ATTTTTTT	22	4	hom	PF_H2.indel	ENSOARG00000020648	KLHL24	protein_coding
1	202297154	AG	AGG	106	4	hom	PF_H2.indel	ENSOARG00000020662		protein_coding
1	202896607	CGG	CGGG	99;154	4;6	hom;hom	PF_H2.indel;PF_H3.indel	ENSOARG00000025602		lincRNA
1	203504218	CTT	CTTT	70.4;198;141	3;14;15	hom;het;het	PF_H1.indel;PF_H2.indel;PF_H3.indel	-	-	-
1	203618564	TTGA	TTGATGA	180	4	hom	PF_H3.indel	-	-	-
1	203624489	TC	T	15.6	5	het	PF_H1.indel	-	-	-
1	203674744	AAAGAA	AAA	129	3	hom	PF_H2.indel	-	-	-
1	204103438	GCTTCT	GCT	81.2	4	hom	PF_H3.indel	-	-	-
1	204625767	CTTTT	CTT	38.5	8	het	PF_H1.indel	ENSOARG00000020682	TTC14	protein_coding
1	205964038	CTG	CTGTG	170	4	hom	PF_H1.indel	ENSOARG00000020704		protein_coding
1	206214531	C	CT	22	4	hom	PF_H1.indel	-	-	-
1	211169394	GACTGAACTGAACTGAA	GACTGAACTGAACTGAACTGAA	129	3	hom	PF_H2.indel	-	-	-
1	211431949	CAAA	CAAAA	53.4	3	hom	PF_H1.indel	-	-	-
1	211554234	T	TG	26.5	3	het	PF_H1.indel	-	-	-
1	211554588	T	TG	71.5	6	het	PF_H1.indel	-	-	-
1	214447537	CTAAATA	CTA	129	3	hom	PF_H1.indel	ENSOARG00000020761	TNIK	protein_coding
1	215021561	AC	A	120	5	hom	PF_H1.indel	-	-	-
1	215819528	CCTTTTCTTT	CCTTT	70.5	8	het	PF_H1.indel	-	-	-
1	217039347	AC	ACC	73.4	3	hom	PF_H3.indel	-	-	-
1	224721608	CTGTG	CTG	150	4	hom	PF_H3.indel	-	-	-
1	225013547	GATATATATATATATATA	GATATATATATATATA	124	4	hom	PF_H3.indel	ENSOARG00000001978	KPNA4	protein_coding
1	229202223	GTTTT	GTTTTT	66.7	5	hom	PF_H3.indel	-	-	-
1	231495553	CTTTTTTT	CTTTTTT	11.3	4	hom	PF_H1.indel	ENSOARG00000003508	DHX36	protein_coding
1	233455734	TT	TTAT	143;101	4;3	hom;hom	PF_H1.indel;PF_H3.indel	ENSOARG00000003701	MBNL1	protein_coding
1	235606701	TCC	TCCC	102	4	hom	PF_H1.indel	ENSOARG00000004511	EIF2A	protein_coding
1	235645239	GTTTTTTT	GTTTTTTTT	28.6	6	hom	PF_H2.indel	-	-	-
1	240491075	GAAAAAAA	GAAAAAAAA	11.3	4	hom	PF_H3.indel	ENSOARG00000005685	PLOD2	protein_coding
1	242943996	GAAAAAAAAAAAAAAAA	GAAAAAAAAAAAA	5.12	4	het	PF_H2.indel	ENSOARG00000005732		protein_coding
1	245049717	CAGAGAG	CAGAG	143	4	hom	PF_H3.indel	-	-	-
1	245557366	CTTTATTT	CTTTATTTATTT	130;180	3;4	hom;hom	PF_H2.indel;PF_H3.indel	-	-	-
1	245564572	AC	A	95	4	hom	PF_H1.indel	-	-	-
1	246403952	CGGGGG	CGGGG	33	4	hom	PF_H1.indel	-	-	-
1	250311075	TG	TGG	106	4	hom	PF_H3.indel	ENSOARG00000007798	NCK1	protein_coding
1	250377495	CAT	CATTTAT	129	3	hom	PF_H3.indel	ENSOARG00000007798	NCK1	protein_coding
1	253239611	CCTTTCTT	CCTT	129	7	het	PF_H2.indel	ENSOARG00000008308	RYK	protein_coding
1	253633346	AACACACACACACACACACACACACACACACAC	AACACACACACACACACACACACACACAC	215	6	hom	PF_H3.indel	-	-	-
1	253633573	TAAA	TAAAA	15.6	4	het	PF_H2.indel	-	-	-
1	253911429	CTTTT	CTT	143	4	hom	PF_H1.indel	-	-	-
1	254257463	T	TG	100	46	hom	PF_H2.indel	ENSOARG00000025635		lincRNA
1	254340340	ATTTTT	ATTTT	16.5	3	hom	PF_H2.indel	-	-	-
1	255182804	ACTCTCTC	ACTCTC	98.4	3	hom	PF_H1.indel	ENSOARG00000008995	DNAJC13	protein_coding
1	258639197	A	AT	30.4	3	hom	PF_H3.indel	-	-	-
1	261042655	T	TC	40.4	3	hom	PF_H3.indel	ENSOARG00000010926	WDR4	protein_coding
1	262781239	AGATG	AGATGATG	142	14	het	PF_H2.indel	ENSOARG00000025639		lincRNA
1	262781532	TACA	TA	64.5	4	het	PF_H2.indel	ENSOARG00000025639		lincRNA
1	264413339	GAAAAA	GAAAA	73.5	22	het	PF_H2.indel	-	-	-
1	267476032	T	TG	18.5	8	het	PF_H2.indel	ENSOARG00000014266	TTC3	protein_coding
1	267485703	AAAG	A	70.5;85.5	4;16	het;het	PF_H1.indel;PF_H2.indel	-	-	-
1	267667048	CTAATAA	CTAA	215	6	hom	PF_H3.indel	ENSOARG00000014368	DYRK1A	protein_coding
1	269574395	GC	G	74.5	9	het	PF_H2.indel	ENSOARG00000014569		protein_coding
1	269604382	CAA	CA	47.4;14.6	3;45	hom;het	PF_H2.indel;PF_H3.indel	ENSOARG00000014642		protein_coding
1	275448395	CTTTTTTT	CTTTTTT	8.64	6	hom	PF_H1.indel	-	-	-
2	2296357	AG	AGG	30.5	4	het	PF_H3.indel	ENSOARG00000005498	RAB14	protein_coding
2	2725799	TAAA	TAAAA	41.5	5	het	PF_H3.indel	-	-	-
2	6433903	AGG	AGGG	67.4	3	hom	PF_H3.indel	ENSOARG00000005833	ASTN2	protein_coding
2	10270316	TA	T	66.4	3	hom	PF_H3.indel	-	-	-
2	10288217	CTT	CT	66	4	hom	PF_H3.indel	ENSOARG00000006287	BSPRY	protein_coding
2	11908758	G	GA	34.5	7	hom	PF_H1.indel	-	-	-
2	11914687	GA	GAA	57.5	15	het	PF_H1.indel	-	-	-
2	11917730	TAGAG	TAG	57.5;185	4;5	het;hom	PF_H1.indel;PF_H2.indel	-	-	-
2	11962678	TCCTCCCCCTCCC	TCCTCCC	64.5	6	het	PF_H3.indel	-	-	-
2	13586680	TC	T	89	4	hom	PF_H3.indel	ENSOARG00000006946		protein_coding
2	14135776	AATT	A	81.2	3	hom	PF_H2.indel	-	-	-
2	14168489	A	AAAC	81.2	4	hom	PF_H2.indel	ENSOARG00000007057	TMEM245	protein_coding
2	15790429	G	GA	133;73.4	5;3	hom;hom	PF_H1.indel;PF_H2.indel	-	-	-
2	23103492	TAAAAAAAAAA	TAAAAAAAAA	8.23	7	hom	PF_H1.indel	ENSOARG00000007673	SPIN1	protein_coding
2	23149397	TACACACACACACACACACAC	TACACACACACACACAC	55.5	9	het	PF_H2.indel	ENSOARG00000007673	SPIN1	protein_coding
2	23149397	TACACACACACACACACACAC	TACACACACACACACACAC	18.5	10	het	PF_H1.indel	ENSOARG00000007673	SPIN1	protein_coding
2	26137378	CAAAAAAA	CAAAAAA	11.3	4	hom	PF_H2.indel	ENSOARG00000007832	AUH	protein_coding
2	27813937	AGGGGGG	AGGGGGGG	22	4	hom	PF_H2.indel	-	-	-
2	27896975	TACACACACACACACACACACA	TACACACACACACACACACA	121	4	hom	PF_H2.indel	ENSOARG00000008029		protein_coding
2	29310451	TC	T	89	4	hom	PF_H3.indel	-	-	-
2	29517328	AAAGAAG	AAAG	167	4	hom	PF_H3.indel	ENSOARG00000008440	CDC14B	protein_coding
2	33376138	GCCCCC	GCCCC	16.5	3	hom	PF_H2.indel	-	-	-
2	34680297	CTTTTTTTTTTTTTTTT	CTTTTTTTTTTTT,CTTTTTTTTTTTTTTTTTTT	7.15	12	hom	PF_H3.indel	ENSOARG00000008891	NTRK2	protein_coding
2	37994222	AGCTGCTGCTGC	AGCTGCTGC	64.5	6	het	PF_H2.indel	ENSOARG00000009624		protein_coding
2	38835185	A	AC	205;214;161	8;13;10	hom;hom;hom	PF_H1.indel;PF_H2.indel;PF_H3.indel	ENSOARG00000025759		lincRNA
2	38850566	AGG	AGGG	57.4	3	hom	PF_H1.indel	ENSOARG00000025759		lincRNA
2	38864939	ATGTGTGTGTGTGTGTGTGTGTGTGTGT	ATGTGTGTGTGTGTGTGTGTGTGT	217	9	het	PF_H2.indel	ENSOARG00000025759		lincRNA
2	40553573	GCCCCCCCC	GCCCCC	65.4	3	hom	PF_H3.indel	-	-	-
2	42148855	TG	TGCG	32.2	4	hom	PF_H1.indel	ENSOARG00000010103	ENTPD4	protein_coding
2	49176235	TGGGGGG	TGGGGGGG	18	4	hom	PF_H3.indel	-	-	-
2	49731941	ACC	AC	88	4	hom	PF_H1.indel	ENSOARG00000011255	TSTD2	protein_coding
2	51284954	CAAAAA	CAAAA	16.5	3	hom	PF_H2.indel	ENSOARG00000011504	ZCCHC7	protein_coding
2	53158713	CT	CTT	24.5	6	het	PF_H3.indel	-	-	-
2	58374647	CAAA	CA	215	6	hom	PF_H2.indel	ENSOARG00000012393	GNAQ	protein_coding
2	61156649	GA	G	64.4	3	hom	PF_H3.indel	ENSOARG00000012552	OSTF1	protein_coding
2	65055971	ATTTTTTT	ATTTTTT	11.3	4	hom	PF_H2.indel	-	-	-
2	65138512	TTGTGTGTGTGTGTGTGTGT	TTGTGTGTGTGTGTGTGTGTGT	161	4	hom	PF_H2.indel	-	-	-
2	65364557	ATT	ATTT	99	4	hom	PF_H2.indel	ENSOARG00000012846	TRPM3	protein_coding
2	65508055	TA	T	148	6	hom	PF_H3.indel	ENSOARG00000012846	TRPM3	protein_coding
2	65515891	TAATCAA	TAA	180	4	hom	PF_H2.indel	ENSOARG00000012846	TRPM3	protein_coding
2	65587396	GAACAA	GAA	61.5	9	het	PF_H2.indel	ENSOARG00000012846	TRPM3	protein_coding
2	66474515	TA	TAA	30.5	4	het	PF_H2.indel	-	-	-
2	66520703	AGG	AGGG	67.4	3	hom	PF_H3.indel	ENSOARG00000012988	APBA1	protein_coding
2	69898695	TGGGGAGG	TGG	180	4	hom	PF_H3.indel	ENSOARG00000013265	SMARCA2	protein_coding
2	71324241	AAGAGAGAGAGAG	AAGAGAGAGAG	90.4	3	hom	PF_H3.indel	ENSOARG00000013361	RFX3	protein_coding
2	71875869	TAGCAGCAGCAGCAGCAGCAGCAG	TAGCAGCAGCAGCAGCAGCAG	180	4	hom	PF_H2.indel	ENSOARG00000013378	GLIS3	protein_coding
2	75864513	GCC	GC	55.4	3	hom	PF_H2.indel	ENSOARG00000013755	PTPRD	protein_coding
2	75886662	GAAAAAAAAAAAAA	GAAAAAAAAAAA	14.1	4	hom	PF_H2.indel	ENSOARG00000013755	PTPRD	protein_coding
2	76189479	CAA	CAAA	67.4	3	hom	PF_H3.indel	-	-	-
2	76206248	TCCCCCC	TCCC	143	4	hom	PF_H2.indel	-	-	-
2	77560234	GAAAA	GAA	143	4	hom	PF_H3.indel	-	-	-
2	77778297	ATT	ATTT	102	4	hom	PF_H2.indel	-	-	-
2	82334147	CTGT	CT	152	4	hom	PF_H3.indel	ENSOARG00000013887	NFIB	protein_coding
2	87296176	AAT	AATCAT	129	3	hom	PF_H3.indel	-	-	-
2	87628385	CCTCT	CCTCTCT	81.2	4	hom	PF_H3.indel	ENSOARG00000014276	SLC24A2	protein_coding
2	87653682	TAAAAAA	TAAAAAAA	8.15	3	hom	PF_H1.indel	ENSOARG00000014276	SLC24A2	protein_coding
2	87654571	CTCTTCTTCT	CTCTTCT	46.5	4	het	PF_H3.indel	ENSOARG00000014276	SLC24A2	protein_coding
2	87665501	TC	T	36.2	4	hom	PF_H2.indel	ENSOARG00000014276	SLC24A2	protein_coding
2	87665502	CT	CTT	49	4	hom	PF_H3.indel	ENSOARG00000014276	SLC24A2	protein_coding
2	87801194	GGAGAGAGAGAGAGA	GGAGAGAGAGAGAGAGA	121	3	hom	PF_H1.indel	-	-	-
2	88171667	CTCATCATCATCA	CTCATCATCA	129	3	hom	PF_H3.indel	ENSOARG00000014289	MLLT3	protein_coding
2	89044443	ATT	AT	65.5	8	het	PF_H1.indel	ENSOARG00000014387		protein_coding
2	89702684	GG	GGGGTTG,GGGGGTTG	139	5	hom	PF_H1.indel	ENSOARG00000014422		protein_coding
2	94933735	ATTT	ATATTTT,ATTTT	73.2	4	hom	PF_H3.indel	-	-	-
2	96963230	TA	TAA	73.4	3	hom	PF_H2.indel	-	-	-
2	97008868	AT	A	98	4	hom	PF_H2.indel	-	-	-
2	100490142	GAAAAA	GAAAAAA	33	4	hom	PF_H2.indel	ENSOARG00000014760	NDUFB6	protein_coding
2	101797509	GA	GATACA	130	3	hom	PF_H3.indel	ENSOARG00000014977	FZD3	protein_coding
2	101852431	CAAAA	CAAAAA	30.4	3	hom	PF_H3.indel	-	-	-
2	101852519	TC	TCC	98	6	hom	PF_H1.indel	-	-	-
2	102035480	TGGTTGGGTTGG	TGGTTGG	64.5	6	het	PF_H3.indel	-	-	-
2	102228321	TACA	TACAAACA	129	3	hom	PF_H3.indel	-	-	-
2	103885363	GCACACACACAC	GCACACACAC	43.5	4	het	PF_H1.indel	-	-	-
2	104430138	GACACACA	GACACA	217	12	het	PF_H3.indel	-	-	-
2	109603632	TTCT	TT	31.5	3	het	PF_H1.indel	-	-	-
2	113095963	ACC	AC	84	4	hom	PF_H1.indel	-	-	-
2	115333902	AGGG	AG	95.4	3	hom	PF_H2.indel	-	-	-
2	116589559	AG	AGG	24.5	4	het	PF_H2.indel	-	-	-
2	119940032	CAGA	CAGAAAAGA	170	4	hom	PF_H1.indel	-	-	-
2	121619848	GAAAAA	GAAAAAA	16.5	3	hom	PF_H3.indel	ENSOARG00000016607	ITGAV	protein_coding
2	125627259	CTAT	CTATAT	205	5	hom	PF_H3.indel	ENSOARG00000016751	NCKAP1	protein_coding
2	126208992	TG	T	24.5	5	het	PF_H3.indel	-	-	-
2	126365363	CTTTTTT	CTTTTTTT	22	4	hom	PF_H3.indel	ENSOARG00000016802	PDE1A	protein_coding
2	126448425	CAA	CAAA	156	6	hom	PF_H2.indel	ENSOARG00000016802	PDE1A	protein_coding
2	126532775	TGGGG	TGGGGG	51	4	hom	PF_H2.indel	ENSOARG00000016802	PDE1A	protein_coding
2	126772556	GTCGTCCTCGTCCTCGTCCTCGTCCT	GTCGTCCTCGTCCTCGTCCT	81.2	6	hom	PF_H3.indel	ENSOARG00000016834	SSFA2	protein_coding
2	129871225	TTCT	TT	194	5	hom	PF_H3.indel	-	-	-
2	131764327	GTGACTG	GTG	64.5	6	het	PF_H1.indel	ENSOARG00000017442	HNRNPA3	protein_coding
2	131765311	GT	GTT	49.5	9	het	PF_H3.indel	ENSOARG00000017442	HNRNPA3	protein_coding
2	131782169	AG	AGG	161	6	hom	PF_H1.indel	-	-	-
2	134125137	TAAAAAAAAAAAAAA	TAAAAAAAAAAAAAAAAA	4.91	4	hom	PF_H2.indel	ENSOARG00000000233	CHN1	protein_coding
2	134685671	CAA	C	63.5	4	het	PF_H2.indel	ENSOARG00000000451		protein_coding
2	134792238	GAA	GAAA	67.4	3	hom	PF_H3.indel	ENSOARG00000000451		protein_coding
2	135630803	AT	A	95	4	hom	PF_H3.indel	ENSOARG00000000725	MAP3K20	protein_coding
2	135744453	TAA	TAAA	21.5	6	het	PF_H3.indel	-	-	-
2	136227986	AG	A	79	4	hom	PF_H1.indel	ENSOARG00000001187	ITGA6	protein_coding
2	139485041	CTTTTTTTTTTTTTT	CTTTTTTTTTTTT	11.3	4	hom	PF_H2.indel	-	-	-
2	139486426	CT	CTT	161	6	hom	PF_H3.indel	-	-	-
2	139675947	CAGAGAGAGAGAGAGA	CAGAGAGAGAGAGAGAGA,CAGAGAGAGAGAGAGAGAGA	109	5	hom	PF_H2.indel	ENSOARG00000004285	CERS6	protein_coding
2	142446289	TAGAG	TAG	215	6	hom	PF_H2.indel	ENSOARG00000004852	SCN1A	protein_coding
2	143700708	CATTA	CA	81.2	4	hom	PF_H3.indel	ENSOARG00000005709	COBLL1	protein_coding
2	143761922	A	AAAG	111	3	hom	PF_H3.indel	-	-	-
2	148802725	TGCAAG	TGCAAGCAAG	217	12	het	PF_H3.indel	ENSOARG00000007138	CD302	protein_coding
2	149266659	CAAAAAAAAAA	CAAAAAAAAAAAAA	88.7	5	hom	PF_H3.indel	ENSOARG00000007352	BAZ2B	protein_coding
2	150478010	ATACAGT	AT	129	3	hom	PF_H2.indel	ENSOARG00000007659	UPP2	protein_coding
2	150708270	TAAAAAAAAAA	TAAAAAAAAAAAA	33	4	hom	PF_H2.indel	ENSOARG00000007733	ACVR1	protein_coding
2	155996895	CAAA	CAA	77	4	hom	PF_H1.indel	-	-	-
2	156606844	ATTTT	ATTT	11.5	3	hom	PF_H3.indel	-	-	-
2	156858985	CTTTTTTTT	CTTTTTTTTT	10.2	5	hom	PF_H3.indel	-	-	-
2	157872661	TTC	T	30.4	3	hom	PF_H2.indel	-	-	-
2	157872662	TCCC	TCC	16.6	4	het	PF_H1.indel	-	-	-
2	159376536	GTTTTTTTTTTTT	GTTTTTTTTTT,GTTTTTTTTTTT	40.5	9	hom	PF_H2.indel	-	-	-
2	164363862	GAAAA	GAAA	51	4	hom	PF_H2.indel	-	-	-
2	166931803	GTTT	GTTTT	10.8	6	het	PF_H3.indel	-	-	-
2	167375355	CTT	C	163	4	hom	PF_H2.indel	-	-	-
2	168424324	CTTTT	CTTT	51	4	hom	PF_H1.indel	ENSOARG00000010057	LRP1B	protein_coding
2	176290317	CTTT	CTTTT	53.4	3	hom	PF_H2.indel	-	-	-
2	176348180	TACACACACACACACACACACAC	TACACACACACACACACACACACAC	215	6	hom	PF_H2.indel	-	-	-
2	176413802	TCC	T	215	6	hom	PF_H2.indel	-	-	-
2	176429720	G	GA	27.2	4	hom	PF_H2.indel	-	-	-
2	176465813	GCC	GC	58.4	3	hom	PF_H3.indel	-	-	-
2	176488961	GAAAAAAAAA	GAAAAAAAAAAA	22.5	3	hom	PF_H3.indel	-	-	-
2	179138515	ACTTCT	ACTTCTTCT	129	3	hom	PF_H3.indel	-	-	-
2	184170772	GTTTT	GTTTTT	51	4	hom	PF_H3.indel	ENSOARG00000012857	PTPN4	protein_coding
2	188273970	AAGA	AA	4.39	3	hom	PF_H3.indel	-	-	-
2	188730038	CTTTTTTTT	CTTTTTTTTTT	11.8	5	het	PF_H3.indel	ENSOARG00000013549	CNTNAP5	protein_coding
2	188835012	CTTTTTTTTT	CTTTTTTTTTTT	22.5	3	hom	PF_H3.indel	ENSOARG00000013549	CNTNAP5	protein_coding
2	191709637	TAC	TACAC	180	4	hom	PF_H3.indel	-	-	-
2	192098712	CTTTTT	CTTTTTT	33	4	hom	PF_H2.indel	ENSOARG00000013812	GLS	protein_coding
2	192144232	CT	CTT	60.5	5	het	PF_H2.indel	ENSOARG00000013812	GLS	protein_coding
2	193458635	CT	CTT	41.2	4	hom	PF_H3.indel	ENSOARG00000014195	TMEFF2	protein_coding
2	196968289	AACACA	AACA	104	3	hom	PF_H2.indel	ENSOARG00000014340	SLC39A10	protein_coding
2	197398250	TACAACAA	TACAA	64.5	6	het	PF_H2.indel	-	-	-
2	198488380	TCTCCT	TCT	129	3	hom	PF_H3.indel	-	-	-
2	198523777	T	TC	99	4	hom	PF_H3.indel	-	-	-
2	198647914	T	TG	106	4	hom	PF_H2.indel	ENSOARG00000015374	SF3B1	protein_coding
2	198730075	TAGACAGAC	TAGAC	81.2	4	hom	PF_H2.indel	-	-	-
2	199169024	TCCC	TCC	23.5	5	het	PF_H1.indel	-	-	-
2	199368167	AGTGTGTGT	AGTGTGTGTGT	77.2;173	5;6	hom;hom	PF_H1.indel;PF_H2.indel	-	-	-
2	202607645	GTTT	GTTTT	53.4	3	hom	PF_H1.indel	ENSOARG00000017068	TRAK2	protein_coding
2	204346195	CATATATATATATATAT	CATATATATATATAT	87.4	3	hom	PF_H1.indel	-	-	-
2	204351002	GAAAAA	GAAAAAA	16.5;33	3;4	hom;hom	PF_H2.indel;PF_H3.indel	-	-	-
2	206847650	TCC	TCCC	90	4	hom	PF_H1.indel	ENSOARG00000018434	NRP2	protein_coding
2	208081029	GAAA	GAAAA	41.5	5	het	PF_H3.indel	-	-	-
2	208113073	GCA	GCACA	191	7	hom	PF_H3.indel	-	-	-
2	208115045	CTTAT	CT	189;154	14;10	het;het	PF_H2.indel;PF_H3.indel	-	-	-
2	208116170	GCA	GCACA	172;195;206	6;7;8	hom;hom;hom	PF_H1.indel;PF_H2.indel;PF_H3.indel	-	-	-
2	208117495	GAAAAAAA	GAAAAAAAA	18.5	12	hom	PF_H1.indel	-	-	-
2	210341192	GAACAA	GAA	165;217;214	6;31;21	het;het;hom	PF_H1.indel;PF_H2.indel;PF_H3.indel	ENSOARG00000019101	MAP2	protein_coding
2	210377699	GTTT	GTT	9.93	10	het	PF_H1.indel	-	-	-
2	211025791	AACA	AA	53.4;53.4;27.2	6;3;6	hom;hom;hom	PF_H1.indel;PF_H2.indel;PF_H3.indel	ENSOARG00000019193		protein_coding
2	213259791	ATCT	ATCTCT	73.5	3	het	PF_H2.indel	-	-	-
2	213301014	A	AT	30.4	3	hom	PF_H3.indel	-	-	-
2	213307684	ATTTTTTT	ATTTTTTTT	28.6	6	hom	PF_H1.indel	-	-	-
2	220212416	AGTGTGTGTGTGTGTG	AGTGTGTGTGTGTGTGTG	62.5	4	het	PF_H2.indel	-	-	-
2	225044273	CAAAAAAAAAA	CAAAAAAAA	3.66	4	hom	PF_H2.indel	-	-	-
2	225045606	TAAAAAA	TAAAAAAAA	80	4	hom	PF_H1.indel	ENSOARG00000020405	WDFY1	protein_coding
2	225046519	G	GT	37.2;106	4;4	hom;hom	PF_H1.indel;PF_H3.indel	ENSOARG00000020405	WDFY1	protein_coding
2	225637008	GCTCAACT	GCTCAACTCAACT	180	4	hom	PF_H3.indel	-	-	-
2	225932231	TACA	TACAACA	67.5	5	het	PF_H1.indel	ENSOARG00000020437	DOCK10	protein_coding
2	226186364	TTTC	T	13.6	3	hom	PF_H2.indel	-	-	-
2	226213571	TCC	TC	42.5	6	het	PF_H1.indel	-	-	-
2	230872951	GC	GCC	106	4	hom	PF_H1.indel	-	-	-
2	230873274	GCACA	GCA	150	4	hom	PF_H3.indel	-	-	-
2	231753407	GGGAGAGG	GGG	109	8	het	PF_H3.indel	-	-	-
2	231925354	G	GATGTGT	70.5	4	het	PF_H2.indel	-	-	-
2	234432462	TAAAAAAAAAAA	TAAAAAAA	22.5	4	het	PF_H3.indel	ENSOARG00000000490	TXLNA	protein_coding
2	234513388	AGGG	AGG	27.2	3	hom	PF_H1.indel	ENSOARG00000000642	TMEM39B	protein_coding
2	234659767	ATTTTTTTTTTTTTT	ATTTTTTTTTTT,ATTTTTTTTTTTT	63.5	11	hom	PF_H1.indel	ENSOARG00000000683	PTP4A2	protein_coding
2	234659767	ATTTTTTTTTTTTTT	ATTTTTTTTTTTT	20.8	5	hom	PF_H2.indel	ENSOARG00000000683	PTP4A2	protein_coding
2	235459605	TAA	TA	82	4	hom	PF_H3.indel	ENSOARG00000001899	PUM1	protein_coding
2	235476771	CGAAG	CG	180;217	19;16	het;het	PF_H1.indel;PF_H2.indel	ENSOARG00000001899	PUM1	protein_coding
2	237251828	TGGG	TGG	16.6	4	het	PF_H3.indel	-	-	-
2	237338066	TAACAAC	TAACAACAAC	70.5	4	het	PF_H3.indel	ENSOARG00000002545	EPB41	protein_coding
2	239936880	CCCCGC	CCCCGCGCCCGC	81.2	6	hom	PF_H2.indel	ENSOARG00000005477		protein_coding
2	240068960	GAAAA	GAA	169;217;214	17;21;18	het;het;hom	PF_H1.indel;PF_H2.indel;PF_H3.indel	-	-	-
2	240102469	CTTT	CTT	19.5	3	hom	PF_H3.indel	-	-	-
2	240102489	TCCCC	TCCC	19.5	3	hom	PF_H3.indel	-	-	-
2	241077059	TA	TAA	133	5	hom	PF_H1.indel	ENSOARG00000006435	CLIC4	protein_coding
2	241841289	ATTTTTTTT	ATTTTTTTTT	31.5	8	hom	PF_H3.indel	ENSOARG00000006972		protein_coding
2	241841533	A	AC	80;80	4;4	hom;hom	PF_H1.indel;PF_H3.indel	ENSOARG00000006972		protein_coding
2	241967355	ATCTCTCTCTCT	ATCTCTCTCT	130	4	hom	PF_H3.indel	-	-	-
2	243673442	GTTTTTTTTTTTT	GTTTTTTTTTTTTTTT,GTTTTTTTTTTTTT	4.91	4	hom	PF_H3.indel	-	-	-
2	244341666	CGGGG	CGGGGG	3.25	4	het	PF_H2.indel	-	-	-
2	244630324	CTTCACGTTCACGTT	CTTCACGTT	111	3	hom	PF_H2.indel	ENSOARG00000008710	EIF4G3	protein_coding
2	246057041	CCTGTCT	CCT	129	3	hom	PF_H3.indel	-	-	-
2	247798969	G	GT	17.5	5	het	PF_H3.indel	-	-	-
2	248335343	TCCC	TCCCC	80	4	hom	PF_H3.indel	ENSOARG00000011146	PADI2	protein_coding
3	602957	AGGGG	AGGGGG	45.7	5	hom	PF_H1.indel	ENSOARG00000001078		protein_coding
3	604632	A	AC	168;125	21;30	hom;het	PF_H1.indel;PF_H2.indel	ENSOARG00000001078		protein_coding
3	666813	GC	G	165	46	hom	PF_H1.indel	-	-	-
3	672515	ACCC	ACC	80	4	hom	PF_H1.indel	-	-	-
3	672525	GCCCCCC	GCCCCCCC	22	4	hom	PF_H2.indel	-	-	-
3	814694	TGGCC	T	71.2	4	hom	PF_H2.indel	ENSOARG00000001521	TRAF2	protein_coding
3	2342824	CTGT	CT	94.4	3	hom	PF_H3.indel	ENSOARG00000002277		protein_coding
3	2652942	GACACGACACA	GACA	133;214	6;9	het;hom	PF_H1.indel;PF_H3.indel	ENSOARG00000002277		protein_coding
3	2736196	AGGG	AGGGG	86.6;62.7;114	7;5;12	hom;hom;hom	PF_H1.indel;PF_H2.indel;PF_H3.indel	ENSOARG00000002277		protein_coding
3	2942449	CCAACAAC	CCAAC	129	5	hom	PF_H3.indel	ENSOARG00000003941	SEC16A	protein_coding
3	5538204	CTTT	CT	214;214;217	17;37;35	hom;hom;het	PF_H1.indel;PF_H2.indel;PF_H3.indel	-	-	-
3	6319680	TAAA	TAA	13.7	5	het	PF_H2.indel	-	-	-
3	6600800	T	TG	73.4	4	hom	PF_H3.indel	ENSOARG00000008209	FNBP1	protein_coding
3	6601176	G	GGAAA	19.3	4	hom	PF_H3.indel	ENSOARG00000008209	FNBP1	protein_coding
3	7449540	TAAAAAAAAAAAAAA	TAAAAAAAAAAAAAAAAAAA	19.5	5	het	PF_H1.indel	-	-	-
3	7498783	C	CT	41.2	4	hom	PF_H2.indel	ENSOARG00000009155	KYAT1	protein_coding
3	12577458	TACACACACACACAC	TACACACACACAC	90.4	3	hom	PF_H2.indel	-	-	-
3	15957480	GGAGAGA	GGAGA	40.4	3	hom	PF_H3.indel	ENSOARG00000025960		lincRNA
3	17557457	TAAAAGAAAA	TAAAA	214	10	hom	PF_H3.indel	-	-	-
3	17905632	GTTTTTTTTT	GTTTTTTTTTTT	40	4	hom	PF_H2.indel	-	-	-
3	18788389	TCTAA	T	217	25	het	PF_H3.indel	-	-	-
3	23025907	GCCACCACCACCACCACCACCACCACC	GCCACCACCACCACCACCACCACCACCACC	147	6	hom	PF_H3.indel	ENSOARG00000019413	FAM84A	protein_coding
3	31370806	TAAAAAAAAAAAAA	TAAAAAAAAAAAAAAA	4.39	3	hom	PF_H2.indel	-	-	-
3	32461727	TG	TGG	73.4	3	hom	PF_H2.indel	-	-	-
3	34316139	C	CGCCAAT	215	5	hom	PF_H2.indel	-	-	-
3	37930482	TACACACACACACACACACACACACACACACACA	TACACACACACACACACACACACACACACACACACA	164	12	hom	PF_H3.indel	-	-	-
3	37930482	TACACACACACACACACACACACACACACACACA	TACACACACACACACACACACACACACACACACACACA,TACACACACACACACACACACACACACACACA	120	5	hom	PF_H1.indel	-	-	-
3	37930482	TACACACACACACACACACACACACACACACACA	TACACACACACACACACACACACACACACACACACACA,TACACACACACACACACACACACACACACACACACA	73.2	4	hom	PF_H2.indel	-	-	-
3	37930647	CCTCT	CCT	181	5	hom	PF_H3.indel	-	-	-
3	38352313	AAAGAA	AAA	180	4	hom	PF_H2.indel	-	-	-
3	38750943	CTTTTTTTTTT	CTTTTTTTTTTTTTT,CTTTTTTTTTTTTT	33.2	4	hom	PF_H3.indel	-	-	-
3	43190879	AGGTGGTG	AGGTG	177	4	hom	PF_H1.indel	ENSOARG00000020004	SLC1A4	protein_coding
3	43592607	ATT	AT	58.4	3	hom	PF_H3.indel	ENSOARG00000020010	AFTPH	protein_coding
3	44160577	T	TC	60.4	3	hom	PF_H3.indel	-	-	-
3	44773438	AT	A	95	4	hom	PF_H3.indel	ENSOARG00000020065	WDPCP	protein_coding
3	46055484	AGAGGAG	AGAG	180	4	hom	PF_H3.indel	ENSOARG00000020137	COMMD1	protein_coding
3	46431123	CTTTTTTTTTTTTTTTT	CTTTTTTTTTTTTTT	4.75	4	hom	PF_H3.indel	ENSOARG00000025972		lincRNA
3	46473020	CAA	CAAA	20.5	4	het	PF_H2.indel	-	-	-
3	46715598	ACT	ACTCT	180	4	hom	PF_H3.indel	ENSOARG00000020221	USP34	protein_coding
3	47861246	AC	ACC	106	4	hom	PF_H1.indel	-	-	-
3	47996304	ATTCAGTTCAGTTCAGTTCAGTTCAGT	ATTCAGTTCAGTTCAGTTCAGTTCAGTTCAGT	180	4	hom	PF_H3.indel	-	-	-
3	50508868	TG	TGG	106	4	hom	PF_H2.indel	ENSOARG00000020362		protein_coding
3	51141145	AGG	AGGG	86.5	6	het	PF_H2.indel	-	-	-
3	51433389	C	CT	9.04;21.3	5;3	het;hom	PF_H1.indel;PF_H2.indel	-	-	-
3	51438835	C	CT	60;14.7	4;3	hom;het	PF_H2.indel;PF_H3.indel	-	-	-
3	51446287	TTTTGTTT	TTTT	180	4	hom	PF_H2.indel	-	-	-
3	56776003	TAAAAAAAAAAAAAAAA	TAAAAAAAAAAAAAAAAAAA	13.6	3	hom	PF_H2.indel	-	-	-
3	57235891	CAT	C	217	17	het	PF_H3.indel	ENSOARG00000020516	MAT2A	protein_coding
3	60229253	TCCCC	TCCCCC	51	4	hom	PF_H1.indel	-	-	-
3	60329075	GCCCCCCC	GCCCCCC	7.77	4	hom	PF_H3.indel	-	-	-
3	68664709	TTGTGTGT	TTGTGT	139;123	4;6	hom;het	PF_H1.indel;PF_H2.indel	-	-	-
3	68908313	CAG	C	217	41	het	PF_H1.indel	ENSOARG00000002894	RTN4	protein_coding
3	68920642	TCT	TCTACT	180	4	hom	PF_H2.indel	ENSOARG00000002894	RTN4	protein_coding
3	68944799	ATGAT	A	217	8	het	PF_H3.indel	-	-	-
3	69317340	TTGATG	TTG	58.5	8	het	PF_H3.indel	ENSOARG00000003474	SPTBN1	protein_coding
3	70124751	GAAA	GAA	101	10	het	PF_H1.indel	-	-	-
3	70327403	GTT	GT	111	5	hom	PF_H3.indel	-	-	-
3	74235027	ATTTTT	ATTTT	16.5	3	hom	PF_H1.indel	ENSOARG00000004322		protein_coding
3	74426699	GCACACACACACACACACACACACACA	GCACACACACACACACACACACACA	24.5	8	het	PF_H2.indel	-	-	-
3	74426699	GCACACACACACACACACACACACACA	GCACACACACACACACACACACACACACA,GCACACACACACACACACACACACA	64.2	3	hom	PF_H3.indel	-	-	-
3	76057446	GAA	GAAA	57.4	3	hom	PF_H1.indel	-	-	-
3	79921439	TCT	TCTCCT	215;215	5;6	hom;hom	PF_H1.indel;PF_H3.indel	ENSOARG00000006193	PREPL	protein_coding
3	87413794	GTGTT	GTGTTTGTT	180	4	hom	PF_H2.indel	ENSOARG00000010127	CRIM1	protein_coding
3	92678986	AAATA	AAATAATA	129	3	hom	PF_H2.indel	ENSOARG00000011187	ADD2	protein_coding
3	94210785	GAGTCAG	GAG	129	3	hom	PF_H2.indel	ENSOARG00000011607	EXOC6B	protein_coding
3	94579331	GTTTTTTTTTT	GTTTTTTTTTTTTT,GTTTTTTTTTTT	13.4	4	hom	PF_H1.indel	ENSOARG00000011607	EXOC6B	protein_coding
3	96177905	GCGTGGCCCGTGGCCC	GCGTGGCCC	129	3	hom	PF_H3.indel	-	-	-
3	96257605	C	CTCG	143;61.2	4;4	hom;hom	PF_H1.indel;PF_H3.indel	ENSOARG00000012679	WBP1	protein_coding
3	96265542	ATTTTTTTTTT	ATTTTTTTT	33	4	hom	PF_H1.indel	-	-	-
3	97260501	T	TC	73.4	3	hom	PF_H1.indel	-	-	-
3	97405436	GG	GGCCG	170;215;215	4;6;6	hom;hom;hom	PF_H1.indel;PF_H2.indel;PF_H3.indel	-	-	-
3	97405607	GTATATATATATATATAT	GTATATATATATATATATAT	56.5	6	het	PF_H3.indel	-	-	-
3	100212704	AACACA	AACA	104	3	hom	PF_H1.indel	ENSOARG00000013243	CNOT11	protein_coding
3	102500562	AG	AGG	58.4	3	hom	PF_H2.indel	ENSOARG00000013496	MGAT4A	protein_coding
3	102602603	TACTCA	TA	180	4	hom	PF_H2.indel	-	-	-
3	103134201	CTATATATATAT	CTATATATATATAT,CTATATATATATATAT	113	6	hom	PF_H3.indel	-	-	-
3	103207986	GAGTA	GAGTAGTA	129	3	hom	PF_H3.indel	ENSOARG00000013626	TMEM131	protein_coding
3	104518789	CCTCTCT	CCTCTCTCT	70.5;81.2	4;4	het;hom	PF_H1.indel;PF_H3.indel	-	-	-
3	106304982	G	GTT	129	3	hom	PF_H2.indel	ENSOARG00000014503	ZC3H6	protein_coding
3	112164155	CA	CAA	134	5	hom	PF_H1.indel	ENSOARG00000014876	OSBPL8	protein_coding
3	113515968	CTTTTTT	CTTTTTTT	22	4	hom	PF_H3.indel	-	-	-
3	117150614	CA	C	147	6	hom	PF_H3.indel	ENSOARG00000015186	ACSS3	protein_coding
3	117632404	ATTGTTGTTG	ATTGTTG	63.7	3	het	PF_H3.indel	ENSOARG00000015220	PPFIA2	protein_coding
3	124232439	C	CG	33.5	3	het	PF_H1.indel	ENSOARG00000015472	C12orf29	protein_coding
3	125850605	CTTTTTTTTTTTTT	CTTTTTTTTTTT	14.1	4	hom	PF_H3.indel	-	-	-
3	129570423	TGG	TGGG	71;28.5	9;4	hom;het	PF_H1.indel;PF_H3.indel	-	-	-
3	129831801	GCCCC	GCCCCC	5.12	3	het	PF_H1.indel	ENSOARG00000015871	CRADD	protein_coding
3	132140230	AATATATATATATA	AATATATATATA	120	4	hom	PF_H3.indel	ENSOARG00000016251	CBX5	protein_coding
3	132157300	GATATATATATAT	GATATATATATATAT	31.5	5	het	PF_H1.indel	-	-	-
3	132213989	G	GC	53.4	3	hom	PF_H3.indel	ENSOARG00000026026		lincRNA
3	134816210	TACA	TA	49.5	6	het	PF_H3.indel	-	-	-
3	134959852	TCC	TCCC	102	4	hom	PF_H3.indel	-	-	-
3	135014879	GTTTTTTT	GTTTTTTTT	28.6	6	hom	PF_H3.indel	ENSOARG00000026029		lincRNA
3	135360154	CA	C	151	6	hom	PF_H1.indel	ENSOARG00000017519	ATF1	protein_coding
3	135366951	CCCTCCTCC	CCCTCC	129	3	hom	PF_H2.indel	ENSOARG00000017519	ATF1	protein_coding
3	136333840	C	CACCG	180	4	hom	PF_H2.indel	ENSOARG00000018288	NCKAP5L	protein_coding
3	136469255	GTCTC	GTCTCTC	180	4	hom	PF_H2.indel	-	-	-
3	136927450	GTCTC	GTCTCTC	195;111	6;3	hom;hom	PF_H2.indel;PF_H3.indel	ENSOARG00000018884		protein_coding
3	139949045	GAAAAAAAAAAAAA	GAAAAAAAAAAAAAAA	14.1	4	hom	PF_H1.indel	-	-	-
3	139993375	CTCGGAAATC	CTC	167	5	het	PF_H3.indel	-	-	-
3	140069490	ATTTTTTTT	ATTTTTTT	18.7	6	hom	PF_H2.indel	-	-	-
3	142579872	GTT	GT	31.2	4	hom	PF_H3.indel	ENSOARG00000019645	TMEM117	protein_coding
3	142652295	GTC	GTCTTC	129	3	hom	PF_H3.indel	ENSOARG00000019645	TMEM117	protein_coding
3	144421547	CAA	CA	83	4	hom	PF_H2.indel	ENSOARG00000019755	PPHLN1	protein_coding
3	145825107	GTT	GT	88	4	hom	PF_H1.indel	-	-	-
3	146188090	T	TCG	143	4	hom	PF_H3.indel	-	-	-
3	152601843	ATT	ATTT	102	4	hom	PF_H2.indel	-	-	-
3	152954496	GTTTT	GTTT	30.4	3	hom	PF_H1.indel	-	-	-
3	153368262	ACTC	AC	157	4	hom	PF_H2.indel	ENSOARG00000002661	HELB	protein_coding
3	154498283	GTGCTGCTGCTGCTGCT	GTGCTGCTGCTGCT	180	4	hom	PF_H1.indel	ENSOARG00000003051	LEMD3	protein_coding
3	154822513	CA	CAAA	180	4	hom	PF_H2.indel	-	-	-
3	155195303	TAAAA	TAAA	58.7	5	hom	PF_H3.indel	ENSOARG00000003359	TBK1	protein_coding
3	159529860	CTTTTTT	CTTTTTTT	8.15	3	hom	PF_H3.indel	-	-	-
3	161556460	ATGTGTGTGTGTGTGTGT	ATGTGTGTGTGTGTGTGTGT	161	4	hom	PF_H3.indel	-	-	-
3	161796626	GTGTGTATGTGT	GTGTGT	218	8	het	PF_H2.indel	-	-	-
3	162989288	GC	GCC	30.5	4	het	PF_H2.indel	ENSOARG00000009418		protein_coding
3	162992902	ACT	A	55.5	7	het	PF_H1.indel	-	-	-
3	163093960	GAAAAAAAAAAAAA	GAAAAAAAAAAAAAAA,GAAAAAAAAAA	5.44	6	hom	PF_H2.indel	ENSOARG00000009931	SMARCC2	protein_coding
3	163256283	CTTT	CTTTT	119	6	hom	PF_H3.indel	-	-	-
3	176406968	GACACACACACACACACACA	GACACACACACACACACA	85.4	3	hom	PF_H2.indel	-	-	-
3	179984947	CATATAT	CATATATAT	109;140	3;4	hom;hom	PF_H2.indel;PF_H3.indel	ENSOARG00000018994	IFT27	protein_coding
3	179985972	CATATAT	CATATATAT	172;107;71.2	8;5;4	hom;hom;hom	PF_H1.indel;PF_H2.indel;PF_H3.indel	ENSOARG00000018994	IFT27	protein_coding
3	183306999	A	ATG	143	4	hom	PF_H2.indel	ENSOARG00000019444	DENND5B	protein_coding
3	184625177	GTTTTTTTT	GTTTTTTT	4.75	4	hom	PF_H3.indel	ENSOARG00000019564	TMTC1	protein_coding
3	187617868	ATT	ATTT	70.4	3	hom	PF_H2.indel	-	-	-
3	188663695	AC	AACC,ACC	76.2	3	hom	PF_H1.indel	-	-	-
3	189995571	A	AG	98.5	14	het	PF_H1.indel	-	-	-
3	190451855	ATCT	AT	157	4	hom	PF_H2.indel	-	-	-
3	193503853	TCCCCCCC	TCCCCCC	28.6	6	hom	PF_H2.indel	ENSOARG00000020366	PYROXD1	protein_coding
3	194228564	CTTTTTTTTTTT	CTTTTTTTTTTTTTT,CTTTTTTTTTTTTTTT,CTTTTTTTTTTTT	4.91	4	hom	PF_H3.indel	-	-	-
3	198729375	ATTT	ATT	27.2	4	hom	PF_H2.indel	ENSOARG00000020598		protein_coding
3	201165349	AT	ATCTGTT	180	4	hom	PF_H3.indel	ENSOARG00000020802	GRIN2B	protein_coding
3	201200333	CCTT	CCTTCTT	129	3	hom	PF_H1.indel	-	-	-
3	201203686	CTTTTTTTTTT	CTTTTTTTT	16.5	3	hom	PF_H2.indel	-	-	-
3	201209320	TACACACACACACACACACA	TACACACACACACACACA	41.4	3	hom	PF_H2.indel	-	-	-
3	203489484	ACCCC	ACCCCC	51	6	hom	PF_H3.indel	-	-	-
3	204402709	GCC	GCCC	34.5	9	het	PF_H3.indel	-	-	-
3	204402966	CAGAGA	CAGA	22.5	14	het	PF_H1.indel	-	-	-
3	204403042	CTT	CT	149	10	het	PF_H3.indel	-	-	-
3	204403463	TCCC	TCC	96.5	13	het	PF_H3.indel	-	-	-
3	204803650	GC	G	72;52.4	5;3	hom;hom	PF_H2.indel;PF_H3.indel	-	-	-
3	204856922	TAG	TAGGAG	144	4	hom	PF_H2.indel	-	-	-
3	205757062	GGTC	GGTCGTC	215;70.5	6;4	hom;het	PF_H2.indel;PF_H3.indel	-	-	-
3	207536271	CCCT	CCCTCCT	215;214	6;14	hom;hom	PF_H1.indel;PF_H3.indel	ENSOARG00000005531	USP5	protein_coding
3	207536364	CCACACACACACACACACACAC	CCACACACACACACACACAC	108	4	hom	PF_H3.indel	ENSOARG00000005531	USP5	protein_coding
3	207730013	TGGGGGG	TGGGGGGG	43.6	6	hom	PF_H2.indel	ENSOARG00000007126	ING4	protein_coding
3	207821426	CTTTT	CTT	101	3	hom	PF_H3.indel	ENSOARG00000007894	GAPDH	protein_coding
3	207878984	GC	G	25.5	4	het	PF_H3.indel	-	-	-
3	209736715	CAAAAAAAAAA	CAAAAAAAAAAAA	3.66	4	hom	PF_H2.indel	-	-	-
3	209736992	GAAAAAAAA	GAAAAAAAAA	30.5	8	hom	PF_H1.indel	-	-	-
3	209761362	CAGAGAGAGAGAGAGAGA	CAGAGAGAGAGAGAGA	40.5	4	het	PF_H1.indel	-	-	-
3	213296306	CTTTTTTTTTTTT	CTTTTTTTT,CTTTTTTTTTT	19.3	4	hom	PF_H2.indel	-	-	-
3	214573424	CGAAG	CGAAGAAG	180	4	hom	PF_H2.indel	-	-	-
3	216848626	TGGGGGGGG	TGGGGGGGGGG	22.5	3	hom	PF_H2.indel	-	-	-
3	216848626	TGGGGGGGG	TGGGGGGGGGGG,TGGGGGGGGGGGG,TGGGGGGGGGG	64	7	hom	PF_H1.indel	-	-	-
3	216967860	CAGAGA	CAGA	104	3	hom	PF_H1.indel	-	-	-
3	217981752	CCACACACACACACACAC	CCACACACACACACAC	38.5	3	het	PF_H3.indel	-	-	-
3	219121435	GCT	GCTCT	215	6	hom	PF_H3.indel	ENSOARG00000026060		lincRNA
3	219599723	CG	C	99	4	hom	PF_H3.indel	ENSOARG00000019323	NUP50	protein_coding
3	220701947	ACCC	ACCCC	11.8;43.5	4;5	het;het	PF_H2.indel;PF_H3.indel	-	-	-
3	220782788	ACCC	ACCCC	11.8	4	het	PF_H3.indel	ENSOARG00000019475	TRMU	protein_coding
3	223870231	TCCC	TCC	53.4	3	hom	PF_H3.indel	ENSOARG00000026082		lincRNA
4	11085378	CTTTTT	CTTTT	33	4	hom	PF_H3.indel	-	-	-
4	12179447	CAAA	CAAAA	74	4	hom	PF_H3.indel	ENSOARG00000002679	PPP1R9A	protein_coding
4	13381764	GTTTT	GTTTTT	30.4	3	hom	PF_H2.indel	ENSOARG00000004088	SLC25A13	protein_coding
4	19237534	ACTCTCTCTCTCTCTCTCTCTCTCTCTCTCTCTCTCTCTC	ACTCTCTCTCTCTCTCTCTCTCTCTCTCTCTCTCTCTC	111	4	hom	PF_H1.indel	ENSOARG00000006587	PHF14	protein_coding
4	23333043	CTGTGTGTGTGTGTGTGTGT	CTGTGTGTGTGTGTGTGTGTGT	39.5;56.5	6;6	het;het	PF_H1.indel;PF_H2.indel	-	-	-
4	26800095	CTT	CT	56.4	3	hom	PF_H1.indel	-	-	-
4	30901685	GTTTTTTTT	GTTTTTTTTTT	26.5	10	het	PF_H2.indel	-	-	-
4	31473254	CAAGAAG	CAAG	81.2	6	hom	PF_H3.indel	-	-	-
4	31779851	AGG	AG	42.4	3	hom	PF_H1.indel	-	-	-
4	32492552	ATTTTTT	ATTTTTTT	10.4	4	hom	PF_H2.indel	ENSOARG00000025170		protein_coding
4	32500037	CTTTGTTTG	CTTTG	111	3	hom	PF_H3.indel	ENSOARG00000025170		protein_coding
4	32508389	CTTTTTTT	CTTTTT	4.42	6	het	PF_H1.indel	ENSOARG00000025170		protein_coding
4	32603001	TC	TCC	58.4	3	hom	PF_H3.indel	-	-	-
4	32626348	TAAAAA	TAAAAAA	20	5	hom	PF_H3.indel	-	-	-
4	32733137	A	AGAGT	70.5	4	het	PF_H3.indel	ENSOARG00000013712		protein_coding
4	32733803	CTAT	CT	94.4	3	hom	PF_H3.indel	ENSOARG00000013712		protein_coding
4	32815152	TAAAAAA	TAAAAA	4.39	4	hom	PF_H1.indel	-	-	-
4	32830448	ATTTTTTTT	ATTTTTTT	8.18	10	hom	PF_H2.indel	ENSOARG00000013799	SLC25A40	protein_coding
4	33628500	GTCCTC	GTCCTCCTC	205	7	het	PF_H2.indel	ENSOARG00000014903	GRM3	protein_coding
4	37624219	TTTGTTG	TTTG	81.2	4	hom	PF_H1.indel	ENSOARG00000015802	PCLO	protein_coding
4	38669418	GTGTTGTT	GTGTT	129	3	hom	PF_H2.indel	-	-	-
4	42005390	CAGA	CA	69.2	3	hom	PF_H2.indel	-	-	-
4	42231542	GAA	GAAA	39.2	4	hom	PF_H3.indel	-	-	-
4	42295576	TAA	TAAAA	180	4	hom	PF_H1.indel	-	-	-
4	42998225	ACAGT	A	129	3	hom	PF_H2.indel	ENSOARG00000017524		protein_coding
4	45777799	AAAACAAACAAACAAACAAACAAAC	AAAACAAACAAACAAACAAACAAACAAAC	129	3	hom	PF_H3.indel	-	-	-
4	46309644	TTGTGTG	TTGTG	42.5	6	het	PF_H1.indel	-	-	-
4	48037035	ATTTTT	ATTTT	16.5	3	hom	PF_H2.indel	-	-	-
4	48960939	AGG	AG	82	4	hom	PF_H2.indel	ENSOARG00000007136	DLD	protein_coding
4	53429716	ATGTGTGT	ATGTGT	139	4	hom	PF_H2.indel	-	-	-
4	55569415	CAT	CATTAT	180	4	hom	PF_H2.indel	ENSOARG00000002000	BMT2	protein_coding
4	56320085	CTGT	CT	145	4	hom	PF_H1.indel	ENSOARG00000002931	DOCK4	protein_coding
4	57070687	A	AC	104	4	hom	PF_H3.indel	-	-	-
4	59599665	TGGGGGGGGGGG	TGGGGGGGGG,TGGGGGGGGGG	15.1	6	hom	PF_H2.indel	-	-	-
4	61360349	TCC	TC	88	4	hom	PF_H3.indel	-	-	-
4	63985996	AATC	AATCATC	180	4	hom	PF_H2.indel	ENSOARG00000006850	AVL9	protein_coding
4	64492164	GC	GCAC	129	3	hom	PF_H3.indel	ENSOARG00000007096	PDE1C	protein_coding
4	66376007	GAAA	GAA	80	4	hom	PF_H2.indel	ENSOARG00000008738	SCRN1	protein_coding
4	66376297	ATGG	A	53.5	4	het	PF_H2.indel	ENSOARG00000008738	SCRN1	protein_coding
4	66376869	ATTTTTT	ATTTTT	72.5	10	hom	PF_H2.indel	ENSOARG00000008738	SCRN1	protein_coding
4	66377554	TAAA	TA	215	7	hom	PF_H2.indel	-	-	-
4	76779255	TAAA	TAAAA	80	4	hom	PF_H1.indel	-	-	-
4	80287594	ATTTT	ATTT	51	4	hom	PF_H3.indel	-	-	-
4	82218746	AC	ACC	106;73.4;134	4;3;5	hom;hom;hom	PF_H1.indel;PF_H2.indel;PF_H3.indel	-	-	-
4	82568760	CAAAAA	CAAAA	16.5	3	hom	PF_H2.indel	-	-	-
4	85028520	AGAACACG	AG	70.5	4	het	PF_H3.indel	-	-	-
4	85070725	TACACAC	TACACACAC	180	4	hom	PF_H2.indel	-	-	-
4	88075019	GCC	GC	12.7;22.5	8;6	het;het	PF_H1.indel;PF_H3.indel	-	-	-
4	88231043	GCC	GC	137;124	14;10	hom;hom	PF_H1.indel;PF_H3.indel	-	-	-
4	89066214	CAA	CA	90.5	7	het	PF_H3.indel	-	-	-
4	90533953	AAGACTA	AA	111	3	hom	PF_H1.indel	-	-	-
4	91531697	AGTGTGTGTGTGT	AGTGTGTGTGTGTGT	172	4	hom	PF_H2.indel	-	-	-
4	92893275	T	TAA	72.2	4	hom	PF_H3.indel	-	-	-
4	93438013	ATT	AT	20.5	4	het	PF_H2.indel	-	-	-
4	94293550	TGAGAGAGAGAGAG	TGAGAGAGAGAG	24.5	10	het	PF_H3.indel	ENSOARG00000005694	COPG2	protein_coding
4	94306530	AG	A	168;146;175	12;14;12	hom;hom;hom	PF_H1.indel;PF_H2.indel;PF_H3.indel	ENSOARG00000005694	COPG2	protein_coding
4	94319333	GAAAA	GAAA	3.25	4	het	PF_H3.indel	ENSOARG00000005694	COPG2	protein_coding
4	94320188	TGG	TGGG	57.5;3.8;80.5	9;16;9	het;het;het	PF_H1.indel;PF_H2.indel;PF_H3.indel	ENSOARG00000005694	COPG2	protein_coding
4	94323573	GCAGGCCAGGCCAGG	GCAGGCCAGG	49.5;52.5;49.5	11;14;11	het;het;het	PF_H1.indel;PF_H2.indel;PF_H3.indel	ENSOARG00000005694	COPG2	protein_coding
4	94324132	TAGAAAGAAA	TAGAAA	64.5	6	het	PF_H1.indel	ENSOARG00000005694	COPG2	protein_coding
4	94324329	TATCATC	TATC	126;136;148	12;16;12	het;het;het	PF_H1.indel;PF_H2.indel;PF_H3.indel	ENSOARG00000005694	COPG2	protein_coding
4	94325646	TA	T	76.5	12	het	PF_H2.indel	ENSOARG00000005694	COPG2	protein_coding
4	94332474	AG	A	104;22.5	15;3	het;het	PF_H1.indel;PF_H3.indel	ENSOARG00000005694	COPG2	protein_coding
4	94333246	GCCCC	GCCCCC	20.5;7.35	7;13	het;het	PF_H2.indel;PF_H3.indel	ENSOARG00000005694	COPG2	protein_coding
4	94333310	CG	C	92.5;137	12;19	het;het	PF_H1.indel;PF_H2.indel	ENSOARG00000005694	COPG2	protein_coding
4	94341048	T	TTTC	61.5	8	het	PF_H3.indel	ENSOARG00000005694	COPG2	protein_coding
4	94635918	GGACAGACA	GGACA	129	3	hom	PF_H2.indel	-	-	-
4	94755202	A	AG	106	4	hom	PF_H2.indel	-	-	-
4	94823733	G	GGGAA	73.4	3	hom	PF_H1.indel	-	-	-
4	95136013	GAA	GA	58.4	3	hom	PF_H2.indel	ENSOARG00000005989	MKLN1	protein_coding
4	97077284	TAA	TAAA	70.4	3	hom	PF_H1.indel	-	-	-
4	97405777	AGG	AGGG	69.4	3	hom	PF_H3.indel	-	-	-
4	97415218	ATT	AT	58.4	3	hom	PF_H3.indel	-	-	-
4	99508119	GAAAAAAAA	GAAAAAAAAA,GAAAAAAA	8.29	8	hom	PF_H1.indel	ENSOARG00000025255		lincRNA
4	99508775	TAGAGAG	TAG	67.5;215	5;7	het;hom	PF_H1.indel;PF_H2.indel	ENSOARG00000025255		lincRNA
4	102034199	AAATAAT	AAAT	129	3	hom	PF_H3.indel	ENSOARG00000010179	TRIM24	protein_coding
4	102826776	TTTTTGTTTTGTT	TTTTTGTT	81.2	6	hom	PF_H3.indel	-	-	-
4	102840263	TGGGG	TGGG	51	4	hom	PF_H3.indel	ENSOARG00000011742	HIPK2	protein_coding
4	103795968	TAAA	TAA	53.4	3	hom	PF_H2.indel	-	-	-
4	103796410	ATT	ATTT	100;102;102	4;4;4	hom;hom;hom	PF_H1.indel;PF_H2.indel;PF_H3.indel	-	-	-
4	103797005	AATGGAT	AAT	180;215	4;6	hom;hom	PF_H2.indel;PF_H3.indel	-	-	-
4	104273479	TAAA	TAAAA	53.4	3	hom	PF_H2.indel	-	-	-
4	104362586	GAAAAA	GAAAA	17.5	3	hom	PF_H2.indel	-	-	-
4	104485330	GT	GTT	30.5	4	het	PF_H1.indel	ENSOARG00000013709		protein_coding
4	104660083	CCT	C	41.2	3	hom	PF_H2.indel	-	-	-
4	106456361	TCTAACT	TCTAACTAACT	130	3	hom	PF_H3.indel	-	-	-
4	106458018	TTT	TTTCTT	180	4	hom	PF_H2.indel	-	-	-
4	107151613	GTTTTT	GTTTTTTTT	70.5	4	het	PF_H2.indel	ENSOARG00000018504	TPK1	protein_coding
4	107161261	A	AAT	180	4	hom	PF_H1.indel	ENSOARG00000018504	TPK1	protein_coding
4	107406161	CTT	CT	78	4	hom	PF_H1.indel	ENSOARG00000018504	TPK1	protein_coding
4	108863254	TGGGGGG	TGGGGGGG	8.15	3	hom	PF_H2.indel	-	-	-
4	111090619	TAA	TAAGAA	214	9	hom	PF_H3.indel	-	-	-
4	111554835	GC	GCTCCC	130	3	hom	PF_H3.indel	-	-	-
4	112093071	TA	TACA	162	7	het	PF_H3.indel	ENSOARG00000025262		lincRNA
4	112545021	C	CT	125;60.4	11;4	hom;hom	PF_H1.indel;PF_H2.indel	ENSOARG00000025263		lincRNA
4	113207358	CT	C	94	4	hom	PF_H3.indel	ENSOARG00000003916	SMARCD3	protein_coding
4	113330097	ATTCTTCTT	ATTCTT	170;177	4;4	hom;hom	PF_H2.indel;PF_H3.indel	ENSOARG00000004084	NUB1	protein_coding
4	114200957	GTT	GT	9.93	4	het	PF_H2.indel	ENSOARG00000025269		lincRNA
4	115448912	GCTGTCT	GCT	180	4	hom	PF_H3.indel	-	-	-
4	115816080	CGTGTGTGTGTGTGTGTGTGTGTGTGT	CGTGTGTGTGTGTGTGTGTGTGTGT	84.4	3	hom	PF_H2.indel	-	-	-
5	894808	TG	T	67.4	3	hom	PF_H1.indel	ENSOARG00000001974	RNF130	protein_coding
5	901933	ACC	ACCC	26.5	4	het	PF_H2.indel	ENSOARG00000001974	RNF130	protein_coding
5	903895	TAAAA	TAAA	30.4	3	hom	PF_H2.indel	ENSOARG00000001974	RNF130	protein_coding
5	1120190	ACCCCCC	ACCCCCCC	31.7	11	hom	PF_H3.indel	-	-	-
5	1291206	TAAAA	TAAAAA	51	4	hom	PF_H3.indel	ENSOARG00000003111	MAML1	protein_coding
5	1307196	ATTTTTT	ATTTTTTT	8.15	3	hom	PF_H3.indel	ENSOARG00000003185	CANX	protein_coding
5	4372077	CCCAGCCAGC	CCCAGCCAGCCAGC	159	8	het	PF_H1.indel	-	-	-
5	4675827	GAAAAAAAAAAA	GAAAAAAAAAAAA	5.17	6	hom	PF_H3.indel	-	-	-
5	5225221	C	CACCACA	180	4	hom	PF_H2.indel	ENSOARG00000015807	UNC13A	protein_coding
5	5337892	TAA	T	75.2	4	hom	PF_H1.indel	-	-	-
5	5366285	ATTTTTTT	ATTTTTTTT	11.3	4	hom	PF_H2.indel	-	-	-
5	6144493	GC	GCACCAGCC	180	4	hom	PF_H2.indel	-	-	-
5	6575203	CGGGGG	CG	180;215	4;5	hom;hom	PF_H1.indel;PF_H3.indel	-	-	-
5	6605362	AG	AGTG	111	3	hom	PF_H1.indel	-	-	-
5	6636527	CT	CTTT	180	4	hom	PF_H1.indel	ENSOARG00000000619	RAB8A	protein_coding
5	7524063	TCC	TC	14.6	6	het	PF_H2.indel	ENSOARG00000003411	AKAP8L	protein_coding
5	9661747	ATGTGT	ATGT	104;215	3;7	hom;hom	PF_H1.indel;PF_H2.indel	ENSOARG00000025288		lincRNA
5	10691511	GA	G	96	4	hom	PF_H2.indel	ENSOARG00000009697	GADD45GIP1	protein_coding
5	10700262	TCTCCTCC	TCTCC	214;180;215	11;4;6	hom;hom;hom	PF_H1.indel;PF_H2.indel;PF_H3.indel	-	-	-
5	10790525	TACACACACACACACACATACACACACACAC	TACACACACACACACACACATACACACACACAC	131	4	hom	PF_H3.indel	-	-	-
5	10903095	TCG	TCGGGGCCCCG	81.2;81.2	4;3	hom;hom	PF_H1.indel;PF_H3.indel	ENSOARG00000012229	WDR83	protein_coding
5	12196028	CAG	CAGAG	60.5	4	het	PF_H3.indel	-	-	-
5	13264103	GAA	GA	82	4	hom	PF_H1.indel	-	-	-
5	13652010	C	CA	161	6	hom	PF_H3.indel	-	-	-
5	14451963	TAAA	TAAAAAA	70.5	4	het	PF_H1.indel	-	-	-
5	15411282	AAAG	A	129	3	hom	PF_H3.indel	ENSOARG00000005162	TRIP10	protein_coding
5	16236229	ACTCT	ACT	217;217;217	30;28;39	het;het;het	PF_H1.indel;PF_H2.indel;PF_H3.indel	ENSOARG00000007662		protein_coding
5	16237212	ATCTC	ATCTCTC	93.5;119	22;29	het;het	PF_H2.indel;PF_H3.indel	ENSOARG00000007662		protein_coding
5	16264466	ACTCT	ACT	217	48	het	PF_H1.indel	ENSOARG00000007662		protein_coding
5	16265023	GTTTTTTTT	GTTTT	18.5;43.5	40;36	hom;hom	PF_H2.indel;PF_H3.indel	ENSOARG00000007662		protein_coding
5	16265449	ATCTC	ATCTCTC	22.5;16.6	19;22	het;het	PF_H2.indel;PF_H3.indel	ENSOARG00000007662		protein_coding
5	16268604	TC	TCC	125;120;129	26;22;28	het;het;het	PF_H1.indel;PF_H2.indel;PF_H3.indel	ENSOARG00000007662		protein_coding
5	16633386	T	TCG	58.5	5	het	PF_H1.indel	-	-	-
5	18958442	GGC	G	118	3	hom	PF_H3.indel	ENSOARG00000014357	SF3A2	protein_coding
5	19356730	CAAAAAAAAA	CAAAAAAAA	13.8	6	hom	PF_H3.indel	ENSOARG00000015021		protein_coding
5	20312151	ACCC	ACC	53.4	3	hom	PF_H1.indel	ENSOARG00000016187	FNIP1	protein_coding
5	23312999	CAAAAAA	CAAA	143	4	hom	PF_H1.indel	ENSOARG00000017613	SLC12A2	protein_coding
5	27593096	GAAAAAAAAAAAAAAAAAA	GAAAAAAAAAAAAAAA	22	4	hom	PF_H1.indel	ENSOARG00000018762	CSNK1G3	protein_coding
5	29268330	GC	G	64.4	5	hom	PF_H3.indel	-	-	-
5	29269754	GAAAAA	GAA	170	4	hom	PF_H3.indel	-	-	-
5	31921689	GCACACACACACACAC	GCACACACACACAC	52.2	6	hom	PF_H3.indel	ENSOARG00000000722	HSD17B4	protein_coding
5	32434459	CAAAAAAA	CAAAAAA	11.3	4	hom	PF_H2.indel	-	-	-
5	34790138	TGGGGGG	TGGGGG	22	4	hom	PF_H1.indel	-	-	-
5	34790189	ATTTTTTTTT	ATTTTTTT	40	4	hom	PF_H1.indel	-	-	-
5	35428556	C	CTT	129	3	hom	PF_H3.indel	-	-	-
5	37886403	TTTCTTC	TTTC	180	4	hom	PF_H3.indel	ENSOARG00000007288	RACK1	protein_coding
5	38108340	AGG	AG	58.4	3	hom	PF_H2.indel	ENSOARG00000007509	ZNF496	protein_coding
5	40429217	CGGG	CGGGG	63	4	hom	PF_H3.indel	-	-	-
5	41354958	CTGTG	CTGTGTG	81.2	3	hom	PF_H3.indel	ENSOARG00000012359	MBD3	protein_coding
5	42044891	AGGGG	AGGG	117	9	hom	PF_H3.indel	-	-	-
5	43551698	CTATATATATA	CTATATATATATA	123	3	hom	PF_H2.indel	ENSOARG00000014111	SEC24A	protein_coding
5	43688557	AAACAACAACAACAACAACAA	AAACAACAACAACAACAA	130	14	hom	PF_H2.indel	-	-	-
5	43688557	AAACAACAACAACAACAACAA	AAACAACAACAACAACAACAACAA	215	8	hom	PF_H1.indel	-	-	-
5	47169497	CTTTTT	CTTTTTT	18.6	8	het	PF_H2.indel	ENSOARG00000016394	KDM3B	protein_coding
5	47204560	CTTTTTTTTTTTT	CTTTTTTTTTTTTTT	8.15	4	hom	PF_H3.indel	ENSOARG00000016394	KDM3B	protein_coding
5	47212272	C	CA	102	5	hom	PF_H1.indel	-	-	-
5	47212664	ATGTGTGTGTGTGTGT	ATGTGTGTGTGTGTGTGTGT	130	3	hom	PF_H3.indel	-	-	-
5	47255580	CA	CAAA	165	6	het	PF_H3.indel	-	-	-
5	47578381	CTT	CT	88	4	hom	PF_H2.indel	ENSOARG00000016676	CTNNA1	protein_coding
5	47643053	CTT	CT	111	5	hom	PF_H3.indel	-	-	-
5	47999801	GAAAAAAAAAAAAA	GAAAAAAAAAAA	14.1	4	hom	PF_H3.indel	ENSOARG00000016931		protein_coding
5	48015320	AC	A	121	5	hom	PF_H2.indel	-	-	-
5	48691146	GCACACACACACACACACA	GCACACACACACACACACACACA	81.2	4	hom	PF_H3.indel	-	-	-
5	48698115	TATGATGATGATGATGATG	TATGATGATGATGATGATGATG	70.5	4	het	PF_H3.indel	-	-	-
5	49313856	GTTAATTA	GTTA	111	3	hom	PF_H2.indel	ENSOARG00000018726		protein_coding
5	49616398	TTGT	TT	122	3	hom	PF_H3.indel	ENSOARG00000018819		protein_coding
5	49877292	GAA	GAAAAA	172	5	hom	PF_H3.indel	ENSOARG00000000218		protein_coding
5	50576747	TAAAAAA	TAAAAAAA	17.5;23.5	14;13	het;het	PF_H2.indel;PF_H3.indel	-	-	-
5	50576860	CA	CAA	73.4;7.35	4;14	hom;het	PF_H1.indel;PF_H3.indel	-	-	-
5	50996318	T	TG	20.5	6	het	PF_H2.indel	-	-	-
5	50996433	A	AAG	70.5	4	het	PF_H2.indel	-	-	-
5	50997004	CATAT	CAT	48.5	6	het	PF_H3.indel	-	-	-
5	51003656	GTGCACTG	GTG	37.5	15	het	PF_H3.indel	-	-	-
5	52746416	TAAAAAAAAAAAAAAAA	TAAAAAAAAAAAA	11.5	4	hom	PF_H2.indel	-	-	-
5	52852725	GCACACACACACACACACACAC	GCACACACACACACACACAC	113	4	hom	PF_H1.indel	-	-	-
5	52853708	ATTTTTTTT	ATTTTTTTTTTT	64.4	3	hom	PF_H2.indel	-	-	-
5	52931979	CTAT	CT	152	4	hom	PF_H2.indel	ENSOARG00000002202		protein_coding
5	52978227	GAAAAAAAA	GAAAAAAAAA	4.75	4	hom	PF_H2.indel	ENSOARG00000002202		protein_coding
5	58398057	TTCT	TTCTCT	172	4	hom	PF_H1.indel	ENSOARG00000005440		protein_coding
5	60426566	TCG	TCGCGCG	168	4	hom	PF_H3.indel	ENSOARG00000009032		protein_coding
5	60489991	TCACACACACACACACACACA	TCACACACACACACACACACACACACA	129	3	hom	PF_H1.indel	-	-	-
5	60540295	G	GTT	166	4	hom	PF_H3.indel	-	-	-
5	62644487	TCACACACACACACACACACACACACACACACACACACACACAC	TCACACACACACACACACACACACACACACACACACACACAC	43.2	4	hom	PF_H3.indel	ENSOARG00000009425	GRIA1	protein_coding
5	65999667	A	AC	13.8	4	het	PF_H2.indel	-	-	-
5	66085128	TTATATATATAT	TTATATATATATAT	49.5	6	het	PF_H2.indel	-	-	-
5	66085752	A	AC	3.25	4	het	PF_H2.indel	-	-	-
5	66090065	CATAT	CAT	90.4	3	hom	PF_H1.indel	ENSOARG00000011033		protein_coding
5	66344367	AAAACAAA	AAAACAAACAAA	180	4	hom	PF_H2.indel	ENSOARG00000011768	CYFIP2	protein_coding
5	66695915	CAA	CAAA	28.5;103	3;4	het;hom	PF_H2.indel;PF_H3.indel	ENSOARG00000012788	CLINT1	protein_coding
5	67901486	T	TG	56.4	3	hom	PF_H3.indel	-	-	-
5	69005342	CTTT	CT	130	4	hom	PF_H3.indel	-	-	-
5	70514762	AC	ACC	73.4	3	hom	PF_H1.indel	ENSOARG00000013743	GABRB2	protein_coding
5	72442862	ACATCAT	ACAT	129	3	hom	PF_H1.indel	-	-	-
5	78754971	TAA	TA	88	4	hom	PF_H3.indel	ENSOARG00000015444	SSBP2	protein_coding
5	78843818	TAAA	TAA	75	4	hom	PF_H2.indel	ENSOARG00000015444	SSBP2	protein_coding
5	85568034	AGTGTGTGTGTGTGTGTGT	AGTGTGTGTGTGTGTGTGTGT	161	4	hom	PF_H3.indel	-	-	-
5	85619954	AGGGG	AGGG	30.4	3	hom	PF_H2.indel	ENSOARG00000016099	MEF2C	protein_coding
5	90406734	AAGAGAGAGAGAGAGA	AAGAGAGAGAGAGA	3.25	4	het	PF_H2.indel	-	-	-
5	93445784	AATT	A	70.5	4	het	PF_H2.indel	ENSOARG00000017709	CAST	protein_coding
5	104582071	ACCC	ACCCC	10.8	6	het	PF_H3.indel	ENSOARG00000018777		protein_coding
5	104613963	GTTCTTC	GTTCTTCTTC	170	4	hom	PF_H3.indel	ENSOARG00000018777		protein_coding
5	106925811	A	AAAC	215	6	hom	PF_H3.indel	-	-	-
6	3617176	ACCC	ACCCC	16.6;102	4;5	het;hom	PF_H1.indel;PF_H3.indel	-	-	-
6	11049940	TATACACA	TA	81.2	4	hom	PF_H1.indel	-	-	-
6	12416242	ATTTTTTTTTT	ATTTTTTTTTTT	12.8	7	hom	PF_H3.indel	ENSOARG00000000537	ANK2	protein_coding
6	12732768	T	TCG	167	4	hom	PF_H2.indel	-	-	-
6	12989585	GA	G	12.7	3	het	PF_H1.indel	-	-	-
6	12989825	ACTGCTGCTGCTGCTGCT	ACTGCTGCTGCTGCT	60.5	4	het	PF_H3.indel	-	-	-
6	19532119	ATTT	ATT	50.4	3	hom	PF_H3.indel	ENSOARG00000009956	GSTCD	protein_coding
6	23818806	TAAAAAAA	TAAAAAAAA	11.3	4	hom	PF_H2.indel	ENSOARG00000013623	PPP3CA	protein_coding
6	29979717	AAACAA	AAACAACAA	129	3	hom	PF_H3.indel	ENSOARG00000017443	PDLIM5	protein_coding
6	30848741	TG	TGG	58.4	3	hom	PF_H2.indel	ENSOARG00000018241	GRID2	protein_coding
6	31889221	AAAAAC	A	77.5	21	het	PF_H2.indel	-	-	-
6	31966179	TC	TCC	26.5	3	het	PF_H2.indel	-	-	-
6	31968245	CTTTTTTTTT	CTTTTTTTTTTT	40	4	hom	PF_H3.indel	-	-	-
6	32244879	TAA	TAAA	102	4	hom	PF_H3.indel	-	-	-
6	33461020	CAAA	CA	112	3	hom	PF_H3.indel	-	-	-
6	34868600	TAAAA	TAAA	30.4	3	hom	PF_H3.indel	ENSOARG00000018510	SNCA	protein_coding
6	36411694	ATTTTTTT	ATTTTTTTT	11.3	4	hom	PF_H2.indel	ENSOARG00000001626	PPM1K	protein_coding
6	36418081	GAAA	GAA	80;138	4;10	hom;het	PF_H2.indel;PF_H3.indel	-	-	-
6	37363485	TGGGGGGG	TGGGGGG	28.6;55.5	6;10	hom;hom	PF_H2.indel;PF_H3.indel	-	-	-
6	40688906	ATTTTTTT	ATTTTTT	28.6	6	hom	PF_H2.indel	-	-	-
6	55460595	GT	GTCAT	130	3	hom	PF_H2.indel	ENSOARG00000009322	ARAP2	protein_coding
6	55482948	TGAGA	TGA	89.4	3	hom	PF_H1.indel	ENSOARG00000009322	ARAP2	protein_coding
6	55640487	GTTCTTCTTC	GTTCTTC	67.5	5	het	PF_H2.indel	ENSOARG00000009322	ARAP2	protein_coding
6	58537628	CAAA	CAAAAA	64.5	7	het	PF_H2.indel	-	-	-
6	59671456	CGTGTGTGTGTGTGTGTGTGTGTGTGTGTGTGTGTGTGTGTGTGTGTGTGTG	CGTGTGTGTGTGTGTGTGTGTGTGTGTGTGTGTGTGTGTGTGTGTGTG,CGTGTGTGTGTGTGTGTGTGTGTGTGTGTGTGTGTGTGTGTGTGTG	76.2	4	hom	PF_H3.indel	-	-	-
6	60432623	TGGGG	TGGG	30.4	3	hom	PF_H3.indel	ENSOARG00000013590		protein_coding
6	60779985	AATACA	AA	215	5	hom	PF_H3.indel	ENSOARG00000013852		protein_coding
6	60883882	AT	A	78.5	8	het	PF_H1.indel	-	-	-
6	60973245	CTCATTC	CTCATTCCTTCATTC	144;195	4;6	hom;hom	PF_H1.indel;PF_H2.indel	-	-	-
6	60973251	C	CCTTCATTG	71.2	3	hom	PF_H3.indel	-	-	-
6	61190959	AAGA	AAGAGA	70.5	4	het	PF_H1.indel	ENSOARG00000014541	ATP8A1	protein_coding
6	64773915	C	CA	82	4	hom	PF_H1.indel	-	-	-
6	64777734	CAAAAAAAA	CAAAAAAAAA	4.75	4	hom	PF_H3.indel	-	-	-
6	65542565	TAA	TA	58.4	3	hom	PF_H3.indel	ENSOARG00000015589	GABRA4	protein_coding
6	65601976	AA	AAGA	5.12;46	3;4	het;hom	PF_H2.indel;PF_H3.indel	ENSOARG00000015669	GABRB1	protein_coding
6	65750173	CT	CTT	106	4	hom	PF_H2.indel	ENSOARG00000015669	GABRB1	protein_coding
6	65758652	TAAAA	TAAAAAA	101	3	hom	PF_H1.indel	ENSOARG00000015669	GABRB1	protein_coding
6	65784310	ATAAATTAA	ATAA	130	3	hom	PF_H2.indel	ENSOARG00000015669	GABRB1	protein_coding
6	65785493	TAAAAA	TAAAAAA	33	4	hom	PF_H3.indel	ENSOARG00000015669	GABRB1	protein_coding
6	65857382	CAAAAAAAAAAA	CAAAAAAAAA	10.8	5	hom	PF_H1.indel	ENSOARG00000015669	GABRB1	protein_coding
6	66043619	TC	T	80;212	4;10	hom;hom	PF_H1.indel;PF_H2.indel	ENSOARG00000015669	GABRB1	protein_coding
6	66048445	CTTTTTTT	CTTTTTT	11.3	4	hom	PF_H2.indel	-	-	-
6	66052441	CCTGCT	CCT	180	4	hom	PF_H3.indel	-	-	-
6	69774249	C	CA	54.4;80	3;4	hom;hom	PF_H2.indel;PF_H3.indel	-	-	-
6	71825078	CTTTTTTTTTT	CTTTTTTTTTTTTT,CTTTTTTTTTTT	13.4	4	hom	PF_H2.indel	ENSOARG00000003953		protein_coding
6	71991185	T	TG	91.5	6	het	PF_H1.indel	-	-	-
6	72208994	TCTCCTC	TCTCCTCCTC	66.5;144;156	24;7;14	het;hom;het	PF_H1.indel;PF_H2.indel;PF_H3.indel	ENSOARG00000004929		protein_coding
6	77370588	TAA	TAAA	99	4	hom	PF_H3.indel	ENSOARG00000005854	ADGRL3	protein_coding
6	85484894	TGG	TGGG	50	4	hom	PF_H2.indel	-	-	-
6	85751028	GT	GTGTGTAT	180	4	hom	PF_H3.indel	-	-	-
6	85813100	TCC	TCCC	180	8	hom	PF_H2.indel	ENSOARG00000011735	RUFY3	protein_coding
6	86455857	AACACACACACACACACACACAC	AACACACACACACACACACAC	142	16	hom	PF_H3.indel	ENSOARG00000012378	SLC4A4	protein_coding
6	86456451	TTATATAT	TTAT	180	4	hom	PF_H2.indel	ENSOARG00000012378	SLC4A4	protein_coding
6	87840445	A	AT	51	4	hom	PF_H2.indel	ENSOARG00000013420	COX18	protein_coding
6	90487638	C	CTCCCG	129	3	hom	PF_H3.indel	ENSOARG00000016216	SDAD1	protein_coding
6	92248293	CA	CAA	106	4	hom	PF_H3.indel	ENSOARG00000017813	MRPL1	protein_coding
6	93034662	TTGTGT	TTGT	215	6	hom	PF_H2.indel	-	-	-
6	96754658	AAG	AAGAG	129	3	hom	PF_H2.indel	-	-	-
6	96826363	AA	AATA	30.5	4	het	PF_H2.indel	-	-	-
6	97077763	CA	C	214;214	15;11	hom;hom	PF_H2.indel;PF_H3.indel	-	-	-
6	99059462	GAAAAAAAA	GAAAAAAA	4.75	4	hom	PF_H3.indel	ENSOARG00000003211	CDS1	protein_coding
6	99329971	AG	A	95	4	hom	PF_H3.indel	ENSOARG00000003468	WDFY3	protein_coding
6	100167678	TACACACACAC	TACACACACACAC	122	3	hom	PF_H3.indel	-	-	-
6	101987197	TAAAAAAAA	TAAAAAAAAA	4.75	4	hom	PF_H1.indel	-	-	-
6	101988405	CC	CCTAGAGC	64.5;46.5	6;16	het;het	PF_H1.indel;PF_H2.indel	-	-	-
6	102039547	GTTTTTTTTTTT	GTTTTTTTTT	39.5;75.6	41;38	het;hom	PF_H2.indel;PF_H3.indel	-	-	-
6	102039547	GTTTTTTTTTTT	GTTTTTTTTT,GTTTTTTTT	125	35	hom	PF_H1.indel	-	-	-
6	103028352	AG	A	24.5	6	het	PF_H3.indel	-	-	-
6	104304392	AGGG	AGG	130	20	het	PF_H1.indel	-	-	-
6	104304452	GAAAAAAAAA	GAAAAAAAAAA	6.75	7	hom	PF_H1.indel	-	-	-
6	104872325	GC	G	99	4	hom	PF_H3.indel	-	-	-
6	110351985	CTGT	CT	143	5	het	PF_H3.indel	ENSOARG00000009374	FBXL5	protein_coding
6	110509280	CTTT	CTTTT	53.4	3	hom	PF_H1.indel	-	-	-
6	113297740	TGGG	TGGGG	74	4	hom	PF_H2.indel	-	-	-
6	114142204	TG	T	64.4	3	hom	PF_H3.indel	ENSOARG00000011847		protein_coding
6	115000948	TT	TTCT	45.5	3	het	PF_H1.indel	ENSOARG00000013766		protein_coding
6	115595653	GCCCC	GCCCCC	51;11.5	4;4	hom;hom	PF_H2.indel;PF_H3.indel	ENSOARG00000026622		lincRNA
6	115961493	TAAAAA	TAAAAAA	16.5	3	hom	PF_H1.indel	ENSOARG00000015218		protein_coding
7	888691	ATTTTT	ATTTT	33	4	hom	PF_H3.indel	-	-	-
7	4828398	C	CCA	129	3	hom	PF_H1.indel	ENSOARG00000016557	SIMC1	protein_coding
7	5048969	TCA	TCACA	81.2	4	hom	PF_H2.indel	-	-	-
7	6564377	C	CT	161	6	hom	PF_H1.indel	ENSOARG00000016752	COL4A3BP	protein_coding
7	6632294	TG	T	92	4	hom	PF_H2.indel	ENSOARG00000016752	COL4A3BP	protein_coding
7	6636132	AGACTG	AGACTGACTG	180	4	hom	PF_H1.indel	ENSOARG00000016752	COL4A3BP	protein_coding
7	7479059	GAAAAAAA	GAAAAAAAA	11.3	4	hom	PF_H3.indel	ENSOARG00000016888	IQGAP2	protein_coding
7	12249052	CA	CAAA	129	3	hom	PF_H2.indel	ENSOARG00000017961	HACD3	protein_coding
7	12260596	AC	A	99	4	hom	PF_H2.indel	ENSOARG00000017980	INTS14	protein_coding
7	12545285	TTAAT	TT	180	4	hom	PF_H3.indel	ENSOARG00000018084	RAB11A	protein_coding
7	12978712	AGG	AG	58.4	3	hom	PF_H2.indel	-	-	-
7	13808724	C	CGG	176;89.5	10;9	het;het	PF_H1.indel;PF_H2.indel	-	-	-
7	14886447	ATCTCT	ATCT	143	4	hom	PF_H3.indel	-	-	-
7	18854823	TTTGTT	TTT	27.2	3	hom	PF_H1.indel	-	-	-
7	19991093	GT	GTAT	71.2	3	hom	PF_H3.indel	ENSOARG00000019020	NPTN	protein_coding
7	23156862	TAAA	TAAAA	80;60.5	4;8	hom;het	PF_H2.indel;PF_H3.indel	-	-	-
7	23459868	AACACACACACACACACACACACACACACACACACACACAC	AACACACACACACACACACACACACACACACACACAC,AACACACACACACACACACACACACACACACACACACAC	149	14	hom	PF_H2.indel	ENSOARG00000019721		protein_coding
7	23836854	ATTTTTTTTTTTTTTTTTTT	ATTTTTTTTTTTTTTT	36	4	hom	PF_H2.indel	ENSOARG00000019745	OSGEP	protein_coding
7	27344421	CAAAA	CAAA	46	4	hom	PF_H3.indel	-	-	-
7	27383774	ATTTTTTTTTTT	ATTTTTTTTT	10.8	3	hom	PF_H3.indel	ENSOARG00000020005	AQR	protein_coding
7	33788517	CTTTTTTTTTTTTTTTT	CTTTTTTTTTTT,CTTTTTTTTTTTTTTT	15.4	4	hom	PF_H1.indel	-	-	-
7	34805000	TG	TGG	30.5	4	het	PF_H3.indel	ENSOARG00000020510	ZNF106	protein_coding
7	35250068	ACTCT	ACT	150	4	hom	PF_H2.indel	ENSOARG00000020579	UBR1	protein_coding
7	35460937	TCTTACT	TCT	215	6	hom	PF_H3.indel	-	-	-
7	36919968	ATAGTAG	ATAG	111;63.5	3;3	hom;het	PF_H1.indel;PF_H3.indel	-	-	-
7	36921527	ATAGTAG	ATAG	129	3	hom	PF_H2.indel	-	-	-
7	37716456	ATTTTTTT	ATTTTTT	11.3	4	hom	PF_H2.indel	-	-	-
7	40145218	T	TACTC	170	6	hom	PF_H3.indel	ENSOARG00000020627	SOS2	protein_coding
7	42905454	AGCCCGCCGC	AGC	136	16	het	PF_H3.indel	-	-	-
7	42921634	TTATAT	TTAT	46.5	6	het	PF_H1.indel	-	-	-
7	43760282	TGTTAGTTAG	TGTTAG	180	4	hom	PF_H2.indel	-	-	-
7	44019025	CT	CTGT	51.5	7	het	PF_H3.indel	-	-	-
7	44657392	TAAAAAA	TAAA	143	4	hom	PF_H3.indel	-	-	-
7	45252904	G	GT	9.93	6	het	PF_H3.indel	ENSOARG00000020813	VPS13C	protein_coding
7	46062559	GGC	G	167	4	hom	PF_H3.indel	-	-	-
7	47609548	CT	CTGT	70.5	4	het	PF_H2.indel	ENSOARG00000020826	BNIP2	protein_coding
7	48671648	CAAAAAAAAAAA	CAAAAAAAAAAAAA	25	4	hom	PF_H2.indel	-	-	-
7	50312741	TTCT	TTCTCT	41.2	4	hom	PF_H1.indel	ENSOARG00000020872	TCF12	protein_coding
7	50744689	CAAGAA	CAA	70.5	4	het	PF_H3.indel	ENSOARG00000020876	ZNF280D	protein_coding
7	55567263	GTTT	GTTTTT	169	4	hom	PF_H3.indel	ENSOARG00000020962	TMOD2	protein_coding
7	56744676	TAAAAA	TAAAAAA	16.5	3	hom	PF_H2.indel	ENSOARG00000020984	TRPM7	protein_coding
7	57847445	AGAGG	AGAGGAGG	129	3	hom	PF_H3.indel	-	-	-
7	58061522	AAGTTCAGTTCAGTTCAGT	AAGTTCAGTTCAGT	180	4	hom	PF_H3.indel	ENSOARG00000021006	COPS2	protein_coding
7	58086089	CACTGAC	CAC	170	4	hom	PF_H3.indel	-	-	-
7	58331784	CTTTT	CTTT	72.5	12	het	PF_H3.indel	ENSOARG00000021010	SHC4	protein_coding
7	59018922	AAAGAA	AAA	215	6	hom	PF_H2.indel	-	-	-
7	61769346	ACCTCCTCCTCCTCCTC	ACCTCCTCCTCCTC	56.5	6	het	PF_H3.indel	ENSOARG00000021035		protein_coding
7	64224162	TG	TGG	30.5	4	het	PF_H3.indel	-	-	-
7	64226371	CTTT	CTT	16.6	4	het	PF_H2.indel	-	-	-
7	68504569	CTTT	CTTTT	53.4	3	hom	PF_H3.indel	ENSOARG00000021117	DAAM1	protein_coding
7	69002845	ATA	ATAGTTA	111	3	hom	PF_H3.indel	-	-	-
7	69212572	ATAAAG	A	58.5	5	het	PF_H2.indel	-	-	-
7	71484942	AAAGAAGA	AAAGA	129	3	hom	PF_H1.indel	-	-	-
7	72563871	CTTTTTTTTTTT	CTTTTTTTTTTTT	5.17	6	hom	PF_H3.indel	-	-	-
7	72715364	TGGGGGG	TGGGGGGG	8.15	3	hom	PF_H2.indel	-	-	-
7	73795196	TC	TCGCAAGCC	180	4	hom	PF_H3.indel	ENSOARG00000021153	PLEKHG3	protein_coding
7	76305413	GAAACAAACA	GAAACA	180	4	hom	PF_H2.indel	ENSOARG00000021168	PLEKHH1	protein_coding
7	76348122	GAAAAAAAAAAAAAAAAA	GAAAAAAAAAAAAA,GAAAAAAAAAAAAAAAAAA	3.66	4	hom	PF_H1.indel	-	-	-
7	77186432	GAAGAAAGAAA	GAAGAAAGAAAGAAA	81.2	4	hom	PF_H3.indel	-	-	-
7	78439207	ATTT	ATTTT	133	40	hom	PF_H3.indel	ENSOARG00000021189	SLC10A1	protein_coding
7	78439515	GTCTCT	GTCT	160	24	het	PF_H2.indel	ENSOARG00000021189	SLC10A1	protein_coding
7	78440028	AACACA	AACA	112;214	14;15	het;hom	PF_H2.indel;PF_H3.indel	ENSOARG00000021189	SLC10A1	protein_coding
7	78444067	TCT	TCTCCT	217;198	17;40	het;het	PF_H1.indel;PF_H2.indel	ENSOARG00000021189	SLC10A1	protein_coding
7	78445868	ATTT	ATTTT	14.6;60	3;6	het;hom	PF_H2.indel;PF_H3.indel	ENSOARG00000021189	SLC10A1	protein_coding
7	78446488	TTAAATCTA	TTA	60.5	4	het	PF_H1.indel	ENSOARG00000021189	SLC10A1	protein_coding
7	78446689	AACACA	AACA	175;214	24;23	het;hom	PF_H2.indel;PF_H3.indel	ENSOARG00000021189	SLC10A1	protein_coding
7	78450086	TGTTTC	TGTTTCGTTTC	63.5	3	het	PF_H2.indel	ENSOARG00000021189	SLC10A1	protein_coding
7	78450728	TCT	TCTCCT	99.5	6	het	PF_H2.indel	ENSOARG00000021189	SLC10A1	protein_coding
7	78835455	TGGGG	TGGG	31.4	3	hom	PF_H2.indel	ENSOARG00000021191	SLC8A3	protein_coding
7	80702363	CTTG	C	180	4	hom	PF_H3.indel	ENSOARG00000021200	RGS6	protein_coding
7	80812711	GTTCTTC	GTTCTTCTTC	70.5	4	het	PF_H2.indel	ENSOARG00000021200	RGS6	protein_coding
7	82624563	ACTCTCTCTCTCT	ACTCTCTCTCT	42.5	4	het	PF_H2.indel	ENSOARG00000001053	SYNDIG1L	protein_coding
7	82687406	TCCC	TCCCC	80	4	hom	PF_H1.indel	-	-	-
7	82697582	ACCC	ACCCC	101;48;94.5	9;4;9	hom;hom;hom	PF_H1.indel;PF_H2.indel;PF_H3.indel	-	-	-
7	85512748	ACTT	ACTTCTT	129	3	hom	PF_H2.indel	-	-	-
7	85512901	CGTGTGTGTGTGTGTGTGTGTGTGTGTGTGTGTGTGTGTGTGTGTGTG	CGTGTGTGTGTGTGTGTGTGTGTGTGTGTGTGTGTGTGTGTG	124	10	hom	PF_H3.indel	-	-	-
7	85603405	AAACAA	AAA	69	4	hom	PF_H2.indel	ENSOARG00000002533	VIPAS39	protein_coding
7	89480860	CTT	CT	188;149;111	9;7;5	hom;hom;hom	PF_H1.indel;PF_H2.indel;PF_H3.indel	-	-	-
7	97019641	CCATTCATTCA	CCATTCA	129	3	hom	PF_H3.indel	ENSOARG00000003122	SPATA7	protein_coding
7	98046013	ATGTGTG	ATGTG	83	4	hom	PF_H3.indel	ENSOARG00000003363		protein_coding
7	98757335	CTTTTTTTTTTTTT	CTTTTTTTTTTT	14.1	4	hom	PF_H3.indel	ENSOARG00000003433	PSMC1	protein_coding
7	98865539	CTG	CTGTG	180	4	hom	PF_H2.indel	-	-	-
7	98889972	CTG	CTGTG	162	7	het	PF_H3.indel	-	-	-
7	98890779	CTTTTTTTTTTTT	CTTTTTTTTTTTTTTT	5.12	3	het	PF_H1.indel	-	-	-
7	99192405	ATG	ATGTCTG	180	4	hom	PF_H1.indel	ENSOARG00000003519	TTC7B	protein_coding
7	99605146	CTT	CTTT	70.4	3	hom	PF_H3.indel	-	-	-
7	99678548	TAAAA	TAAA	7.35	9	het	PF_H1.indel	-	-	-
7	99945253	TAA	TAAA	182	25	het	PF_H3.indel	-	-	-
7	100019654	CAAA	CAA	77.5	47	het	PF_H2.indel	-	-	-
8	79779	GTGATTGA	GTGA	58.5	10	het	PF_H2.indel	-	-	-
8	81286	TACAC	TAC	215	7	hom	PF_H1.indel	-	-	-
8	2433436	CAATA	CA	70.5	4	het	PF_H2.indel	ENSOARG00000006569	SENP6	protein_coding
8	5766093	TCACACACA	TCACACACACA	134	4	hom	PF_H3.indel	ENSOARG00000006899	PHIP	protein_coding
8	5787342	GTT	GT	82	4	hom	PF_H1.indel	ENSOARG00000006899	PHIP	protein_coding
8	10615427	TA	TAA	106	4	hom	PF_H3.indel	-	-	-
8	11120446	CAGAG	CAG	148	6	hom	PF_H2.indel	-	-	-
8	13781831	GTTTTTT	GTTTTT	8.15	3	hom	PF_H3.indel	-	-	-
8	14160795	TC	TCC	115;34.2	7;4	hom;hom	PF_H2.indel;PF_H3.indel	-	-	-
8	14377844	CT	CTAT	70.5	4	het	PF_H3.indel	-	-	-
8	14498956	CT	CTAT	129	3	hom	PF_H1.indel	-	-	-
8	20284410	TGA	TGAGA	14.6	4	het	PF_H1.indel	-	-	-
8	23194408	GTTTTT	GTTTT	33	4	hom	PF_H3.indel	-	-	-
8	23642449	TAAAAAAAAAAA	TAAAAAAAAA	24.1	11	het	PF_H1.indel	-	-	-
8	26760593	TTAACATA	TTA	70.5	4	het	PF_H2.indel	-	-	-
8	28175470	ATTTT	ATTTTT	30.4	3	hom	PF_H1.indel	ENSOARG00000010693	SESN1	protein_coding
8	28596232	CTT	CTTTT	180	4	hom	PF_H2.indel	ENSOARG00000010741	FOXO3	protein_coding
8	37592662	AACACACACACACACACAC	AACACACACACACACACACAC	199	5	hom	PF_H3.indel	-	-	-
8	47985035	ATTTTTTTTTTTTTTTTT	ATTTTTTTTTTTTTT	25	4	hom	PF_H1.indel	ENSOARG00000012766	UBE2J1	protein_coding
8	53806684	CAATAA	CA	70.5	4	het	PF_H3.indel	-	-	-
8	63044473	CA	CAAA	58.5	5	het	PF_H2.indel	ENSOARG00000000675	ARFGEF3	protein_coding
8	63934441	TC	T	99	4	hom	PF_H2.indel	-	-	-
8	66360965	GAA	GA	104	49	het	PF_H1.indel	-	-	-
8	66362497	GAA	GA	100	42	het	PF_H1.indel	-	-	-
8	66581660	TTATATATATAT	TTATATATATATAT	66.5	4	het	PF_H3.indel	ENSOARG00000001332	VTA1	protein_coding
8	67131348	TTGTGTGTGTGTGTGTGTG	TTGTGTGTGTGTGTGTG	39.5	4	het	PF_H1.indel	-	-	-
8	70023721	CTTTTTTT	CTTTTTTTT	11.3	4	hom	PF_H3.indel	-	-	-
8	70119941	TACACA	TACACACA	109	3	hom	PF_H3.indel	ENSOARG00000002073	SHPRH	protein_coding
8	71862919	ATTGTTGTTGTT	ATTGTTGTT	140	8	het	PF_H2.indel	-	-	-
8	71863517	ATTGTTGTTGTT	ATTGTTGTT	47.5	4	het	PF_H2.indel	-	-	-
8	72712301	A	AC	73.4	3	hom	PF_H1.indel	ENSOARG00000002482	SASH1	protein_coding
8	72718451	TAAA	TAA	80	6	hom	PF_H1.indel	-	-	-
8	72718469	ATTTTTTTTTTT	ATTTTTTTTTTTTTTT	16.6	6	het	PF_H1.indel	-	-	-
8	74586253	ATTT	ATTTT	80	4	hom	PF_H2.indel	-	-	-
8	77730150	AGG	AG	56.4	3	hom	PF_H1.indel	ENSOARG00000004106		protein_coding
8	78161517	TCCCCC	TCCCCCC	33	4	hom	PF_H1.indel	-	-	-
8	81938247	ATTTTTTTT	ATTTTTTT	4.75	4	hom	PF_H3.indel	-	-	-
8	82622388	GT	GTTT	157	6	het	PF_H3.indel	-	-	-
8	82685549	TAA	TAAA	149	6	hom	PF_H2.indel	ENSOARG00000004531		protein_coding
8	83519825	TCCCCCCCCCC	TCCCCCCCC	33	4	hom	PF_H3.indel	ENSOARG00000004773	AGPAT4	protein_coding
8	85590200	ATTTTTTTT	ATTTTTTTTT	4.75	4	hom	PF_H1.indel	ENSOARG00000004811	QKI	protein_coding
8	85620860	ATTTTTTTT	ATTTTTTTTT	43.5;17	12;11	hom;hom	PF_H2.indel;PF_H3.indel	-	-	-
8	85626420	TGAA	TGAAGAA	81.2;129	4;3	hom;hom	PF_H1.indel;PF_H2.indel	-	-	-
8	85983075	GAAAA	GAAAAA	51	4	hom	PF_H1.indel	-	-	-
8	87855694	G	GT	80	4	hom	PF_H2.indel	-	-	-
8	88003914	GAAA	GAA	53.4	3	hom	PF_H2.indel	-	-	-
8	89399851	CT	CTT	133	5	hom	PF_H1.indel	-	-	-
9	1077217	GTTT	GTT	80	4	hom	PF_H3.indel	-	-	-
9	1911414	T	TCTTC	73	4	hom	PF_H2.indel	-	-	-
9	2886367	TAA	TA	56.4	3	hom	PF_H1.indel	-	-	-
9	5833378	GCACACACACACACACACACACACACACACACACACACA	GCACACACACACACACACACACACACACACACACACA	110	4	hom	PF_H1.indel	-	-	-
9	5946307	GT	GTT	106;106	4;4	hom;hom	PF_H1.indel;PF_H2.indel	-	-	-
9	12903909	CAAA	CA	109	3	hom	PF_H3.indel	ENSOARG00000012386	PHF3	protein_coding
9	13277211	A	ATT	180	4	hom	PF_H3.indel	ENSOARG00000012645	RPL8	protein_coding
9	14671585	CAG	CAGGAG	111	3	hom	PF_H1.indel	ENSOARG00000002124	ADGRB1	protein_coding
9	16003564	C	CAG	176	4	hom	PF_H1.indel	ENSOARG00000003763	AGO2	protein_coding
9	16192825	GTA	GTATA	180	4	hom	PF_H1.indel	ENSOARG00000004022	TRAPPC9	protein_coding
9	21918439	ACC	AC	58.4	3	hom	PF_H1.indel	-	-	-
9	22105187	AAGAG	AAGAGAG	70.5	4	het	PF_H2.indel	-	-	-
9	22105717	TCACA	TCA	217	20	het	PF_H1.indel	-	-	-
9	27775842	CAAAA	CAAA	3.25	4	het	PF_H2.indel	ENSOARG00000008238	NSMCE2	protein_coding
9	28027408	AGTTG	AG	148	12	het	PF_H2.indel	-	-	-
9	28444126	CA	CAGA	180	4	hom	PF_H2.indel	ENSOARG00000008916	TATDN1	protein_coding
9	33352540	C	CA	33.4	3	hom	PF_H1.indel	ENSOARG00000013119	SNTG1	protein_coding
9	36712973	CCTTTACTTT	CCTTT	70.5	4	het	PF_H1.indel	ENSOARG00000015243	IMPAD1	protein_coding
9	37589130	TAGACAG	TAG	64.5	6	het	PF_H3.indel	ENSOARG00000015568	SDCBP	protein_coding
9	40388768	GAGAAGA	GAGA	129	3	hom	PF_H2.indel	-	-	-
9	40764556	CAAAA	CAAA	51	4	hom	PF_H2.indel	ENSOARG00000016708	NKAIN3	protein_coding
9	40872565	A	AT	73.4	3	hom	PF_H3.indel	-	-	-
9	42118637	ATGTGTGTGTGTGT	ATGTGTGTGTGTGTGT	64.5	4	het	PF_H2.indel	ENSOARG00000017011	CYP7B1	protein_coding
9	44028285	ATATTAT	ATAT	129	3	hom	PF_H3.indel	-	-	-
9	46775415	TAA	TAAA	70.4	3	hom	PF_H3.indel	ENSOARG00000003779	NCOA2	protein_coding
9	46915256	ACTCTTCTCTTCT	ACTCTTCT	63.5	3	het	PF_H3.indel	ENSOARG00000003779	NCOA2	protein_coding
9	57024254	TAAAAAAA	TAAAAAA	11.3	4	hom	PF_H1.indel	-	-	-
9	58278915	ATTTTTTTTTTT	ATTTTTTTTTTTTTT	58	4	hom	PF_H2.indel	-	-	-
9	60286516	CAAAAA	CAAAA	3.66;16.5	4;3	hom;hom	PF_H2.indel;PF_H3.indel	-	-	-
9	61512269	GTTTTTTT	GTTTTTT	11.3	4	hom	PF_H2.indel	ENSOARG00000010810	TRPS1	protein_coding
9	61594482	ATTTTTTTTTTTT	ATTTTTTTTTT	8.15	3	hom	PF_H2.indel	ENSOARG00000010810	TRPS1	protein_coding
9	61749371	CAAAA	CAAAAA	51	4	hom	PF_H2.indel	ENSOARG00000010810	TRPS1	protein_coding
9	70882411	CATTTATT	CATTTATTTATT	180	4	hom	PF_H3.indel	ENSOARG00000015316	OXR1	protein_coding
9	71487229	ATTTTTTTTTTT	ATTTTTTTTTT	5.17	6	hom	PF_H3.indel	ENSOARG00000015495	ZFPM2	protein_coding
9	73160731	TTAATAATAA	TTAATAA	180	4	hom	PF_H3.indel	ENSOARG00000015979	RIMS2	protein_coding
9	75344004	CTT	C	71.2;135	7;10	hom;het	PF_H1.indel;PF_H2.indel	-	-	-
9	78196022	CAGA	CAGAAAGA	111	7	hom	PF_H3.indel	ENSOARG00000003080	STK3	protein_coding
9	79121644	GAAAAAAA	GAAAAAAAA	11.3	4	hom	PF_H3.indel	ENSOARG00000004350	MTDH	protein_coding
9	80560976	TGGGG	TGGG	31.4	3	hom	PF_H2.indel	ENSOARG00000005313		protein_coding
9	80591462	A	AG	106	4	hom	PF_H3.indel	-	-	-
9	82968632	CAAGGTAGAA	CAA	215;215	5;6	hom;hom	PF_H2.indel;PF_H3.indel	ENSOARG00000026548		lincRNA
9	83913493	GTAGATAGAT	GTAGAT	215	7	hom	PF_H3.indel	-	-	-
9	85921200	GGTAGT	GGT	129	5	hom	PF_H3.indel	-	-	-
9	87011642	CAAAAAA	CAAAAAAA	22	4	hom	PF_H1.indel	ENSOARG00000011340	MMP16	protein_coding
9	89810742	CAA	CAAA	151	6	hom	PF_H3.indel	ENSOARG00000026554		lincRNA
9	89927139	CAA	CA	58.4	3	hom	PF_H2.indel	-	-	-
9	90859984	ATTTTTTTTTT	ATTTTTTTT	33	4	hom	PF_H2.indel	-	-	-
9	91026573	ATTTTTTTTTTT	ATTTTTTTTTTTTT	10.8	3	hom	PF_H1.indel	-	-	-
10	2022288	TCAGCAG	TCAG	129	3	hom	PF_H2.indel	ENSOARG00000006244	TDRD3	protein_coding
10	5437952	GAAAAAA	GAAAAAAA	22	4	hom	PF_H2.indel	ENSOARG00000006531		protein_coding
10	12741673	ACCC	ACCCC	53.4	3	hom	PF_H2.indel	-	-	-
10	12821137	TCCC	TCC	23.5	12	het	PF_H3.indel	ENSOARG00000007363	AKAP11	protein_coding
10	15064534	ATTTTTTTTTTT	ATTTTTTTTTT	3.47	14	hom	PF_H2.indel	-	-	-
10	16573496	TAAAAAAAAA	TAAAAAAA	6.36	4	hom	PF_H3.indel	-	-	-
10	18197106	TG	T	66.4	3	hom	PF_H3.indel	ENSOARG00000008171	SUCLA2	protein_coding
10	18367667	CTTTTT	CTTTTTT	3.66	4	hom	PF_H2.indel	ENSOARG00000008230	ITM2B	protein_coding
10	18388747	ATTTT	ATTTTT	3.25	4	het	PF_H3.indel	-	-	-
10	18610920	GT	GTT	106	4	hom	PF_H3.indel	-	-	-
10	19101651	ATGAG	ATGAGTGAG	180	4	hom	PF_H3.indel	ENSOARG00000008377	FNDC3A	protein_coding
10	21166213	AACACACACA	AACACACACACA	124	3	hom	PF_H2.indel	ENSOARG00000008887	INTS6	protein_coding
10	23155812	C	CG	30.5	4	het	PF_H3.indel	-	-	-
10	25039377	TGG	T	168	4	hom	PF_H3.indel	-	-	-
10	25926820	TA	TAA	30.5	4	het	PF_H3.indel	-	-	-
10	26649882	TGG	TGGGG	129	3	hom	PF_H1.indel	-	-	-
10	28577928	TTTCTTCTTC	TTTCTTC	55.5	38	het	PF_H3.indel	ENSOARG00000010917	PDS5B	protein_coding
10	28647586	AACA	AACACA	111	3	hom	PF_H2.indel	ENSOARG00000010917	PDS5B	protein_coding
10	28717821	CCT	CCTTCT	129	3	hom	PF_H1.indel	-	-	-
10	30589497	CTG	C	189;215	5;7	hom;hom	PF_H2.indel;PF_H3.indel	-	-	-
10	30781713	ACC	AC	58.4	3	hom	PF_H3.indel	-	-	-
10	31315435	ATT	ATTT	80	4	hom	PF_H2.indel	ENSOARG00000012051	MTUS2	protein_coding
10	32111614	CAGTTA	CA	129	3	hom	PF_H2.indel	ENSOARG00000012298	PAN3	protein_coding
10	32515204	TTTTAAAATTT	TTTT	180	4	hom	PF_H2.indel	ENSOARG00000012486		protein_coding
10	33313313	TAA	TA	56.4	3	hom	PF_H2.indel	ENSOARG00000012732	CDK8	protein_coding
10	34183139	AGG	AGGG	27.5	4	het	PF_H3.indel	-	-	-
10	38698490	A	AT	27.2	3	hom	PF_H3.indel	-	-	-
10	39646125	TAAAAAAA	TAAAAAAAA	11.3	4	hom	PF_H2.indel	-	-	-
10	39987280	TG	T	38.5	7	het	PF_H1.indel	-	-	-
10	40341191	T	TA	106	4	hom	PF_H3.indel	-	-	-
10	40363982	TAAA	TAA	51.4	3	hom	PF_H1.indel	-	-	-
10	40393640	GTATATATATAT	GTATATATATATAT	124	3	hom	PF_H2.indel	-	-	-
10	40397251	AATATATATATAT	AATATATATATATAT	138	4	hom	PF_H2.indel	-	-	-
10	40438227	AACACACACACACACACACACAC	AACACACACACACACACACACACAC	215	6	hom	PF_H1.indel	-	-	-
10	40466963	CAAAAAAAA	CAAAAAAA	4.75	4	hom	PF_H2.indel	-	-	-
10	40564928	TCTCCTCCTC	TCTCCTC	180	4	hom	PF_H2.indel	-	-	-
10	40600984	GTTTTTTTT	GTTTTTTT	23.5;4.75	7;4	hom;hom	PF_H1.indel;PF_H2.indel	-	-	-
10	40744006	TAAGA	TAAGAAGA	215	6	hom	PF_H2.indel	-	-	-
10	40786298	CA	CAA	141	6	hom	PF_H3.indel	-	-	-
10	40800244	ATTTTTTTTTTTTTT	ATTTTTTTTTTTTTTTTTT,ATTTTTTTTTTTTTTTTT,ATTTTTTTTTTTTTTT	7.98	6	hom	PF_H3.indel	ENSOARG00000014957	PCDH9	protein_coding
10	40808774	GAAAAAAAAAAAAA	GAAAAAAAAAAAAAAA	4.39	3	hom	PF_H1.indel	ENSOARG00000014957	PCDH9	protein_coding
10	40808785	AAAC	A	27	4	hom	PF_H3.indel	ENSOARG00000014957	PCDH9	protein_coding
10	46976824	ATTTT	ATTT	30.4	3	hom	PF_H3.indel	ENSOARG00000015209		protein_coding
10	49381717	AG	AGG	106	4	hom	PF_H1.indel	ENSOARG00000015513	KLF12	protein_coding
10	52491202	CGG	CG	12.7	6	het	PF_H2.indel	-	-	-
10	52598896	CTATTTATT	CTATT	70.5	6	het	PF_H2.indel	-	-	-
10	59057871	GTT	GTTT	92	4	hom	PF_H2.indel	-	-	-
10	62678939	T	TC	106	4	hom	PF_H3.indel	-	-	-
10	67030113	CAAAAAAAA	CAAAAAAAAA	4.75	4	hom	PF_H3.indel	-	-	-
10	67208868	AC	A	36.4	4	hom	PF_H1.indel	-	-	-
10	67355824	GAAAAAAAAAAA	GAAAAAAAAAAAAAA	36.4	3	hom	PF_H3.indel	-	-	-
10	67584556	GTTTTTTT	GTTTTTTTT	7.77	4	hom	PF_H2.indel	-	-	-
10	68724226	GCCCC	GCCC	30.4	3	hom	PF_H2.indel	-	-	-
10	77885727	CA	CAA	73.4	3	hom	PF_H2.indel	-	-	-
10	77908992	CTCCT	CTCCTTCCT	81.2	4	hom	PF_H2.indel	-	-	-
10	78426530	TGGG	TGGGG	80;80	4;4	hom;hom	PF_H2.indel;PF_H3.indel	ENSOARG00000005295		protein_coding
10	81656275	TTTATTA	TTTA	129	3	hom	PF_H1.indel	-	-	-
10	84696082	ACTCTCTCTCTC	ACTCTCTCTCTCTC	169	4	hom	PF_H3.indel	ENSOARG00000007048	ANKRD10	protein_coding
11	525659	ATTTTTTTTT	ATTTTTTT	22.5	3	hom	PF_H2.indel	-	-	-
11	4848753	GCACACACACACAC	GCACACACACAC	123	4	hom	PF_H1.indel	ENSOARG00000005016	STXBP4	protein_coding
11	7645827	CAAAAA	CAAAA	17.5	3	hom	PF_H2.indel	ENSOARG00000007848		protein_coding
11	8219354	TACACACACACACACACACA	TACACACACACACACACA	121	4	hom	PF_H2.indel	ENSOARG00000008102	CUEDC1	protein_coding
11	8224927	TCCCC	TCCC	3.25	4	het	PF_H3.indel	ENSOARG00000008102	CUEDC1	protein_coding
11	8316994	T	TG	9.15	6	hom	PF_H3.indel	-	-	-
11	8346103	GAAAAAAAAAA	GAAAAAAAAAAAA	3.66	7	hom	PF_H3.indel	-	-	-
11	8433680	TGG	TGGG	70.4	3	hom	PF_H2.indel	-	-	-
11	8434732	TTCT	TTCTCT	215;215	6;5	hom;hom	PF_H1.indel;PF_H2.indel	-	-	-
11	9024429	AGGGGGGGG	AGGGGGGG	4.75	4	hom	PF_H2.indel	ENSOARG00000010822		protein_coding
11	9496400	TAA	TA	88;133	4;6	hom;hom	PF_H1.indel;PF_H2.indel	-	-	-
11	9498752	TCC	TC	82	4	hom	PF_H1.indel	ENSOARG00000011845	TRIM37	protein_coding
11	9932981	CAAAA	CAAAAAA	85.4;85.4	3;3	hom;hom	PF_H2.indel;PF_H3.indel	-	-	-
11	10916082	GAAAAA	GAAA	73.4	3	hom	PF_H2.indel	ENSOARG00000016110	BRIP1	protein_coding
11	13428841	GAA	GAAA	31.5	3	het	PF_H2.indel	ENSOARG00000002452	SYNRG	protein_coding
11	17405606	AACAGACAG	AACAG	129	3	hom	PF_H3.indel	-	-	-
11	17595022	CTT	CTTT	70.4	3	hom	PF_H3.indel	-	-	-
11	17873045	A	AG	101	4	hom	PF_H2.indel	ENSOARG00000013474	UTP6	protein_coding
11	19398838	AATATATATATATATAT	AATATATATATATAT	124	4	hom	PF_H1.indel	-	-	-
11	19846963	CCATAATCA	CCA	60.5	4	het	PF_H3.indel	-	-	-
11	20063564	AGCGGCGGC	AGCGGC	111	3	hom	PF_H2.indel	ENSOARG00000006006	MYO18A	protein_coding
11	20230321	TTGTGTGTGTGTGTG	TTGTGTGTGTGTG	35.5	6	het	PF_H3.indel	-	-	-
11	21481330	CCTACTCTACTC	CCTACTC	180	4	hom	PF_H1.indel	-	-	-
11	21669444	CT	CTT	73.4	4	hom	PF_H1.indel	-	-	-
11	22130770	GT	GTTT	215	5	hom	PF_H3.indel	-	-	-
11	22163174	ATTG	ATTGTTTG	63.5;144	3;4	het;hom	PF_H1.indel;PF_H3.indel	-	-	-
11	22267797	C	CGG	180	7	het	PF_H2.indel	-	-	-
11	23198585	CAAAGAAA	CAAA	165	6	het	PF_H1.indel	-	-	-
11	23198980	ATTTT	ATTTTT	22.5	11	het	PF_H3.indel	-	-	-
11	23199281	ATTTTTTTTT	ATTTTTTTTTT	6.75	5	hom	PF_H1.indel	-	-	-
11	24392108	TAAAA	TAAAAA	3.25	4	het	PF_H2.indel	ENSOARG00000018887	ANKFY1	protein_coding
11	24907471	TA	TAA	106	4	hom	PF_H3.indel	ENSOARG00000001510	KIAA0753	protein_coding
11	25297439	CTTTTTTTTTTT	CTTTTTTTTTTTTT	10.8	3	hom	PF_H3.indel	ENSOARG00000002326	WSCD1	protein_coding
11	25688512	AGGGG	AGGGGG	43.5	12	het	PF_H2.indel	-	-	-
11	25688752	GTCTCT	GTCT	104	3	hom	PF_H3.indel	-	-	-
11	25773588	ATAAT	ATAATTAAT	215	6	hom	PF_H2.indel	-	-	-
11	26114860	GCGGGGTCG	GCGGGGTCGGGGTCG	81.2	4	hom	PF_H2.indel	ENSOARG00000006095	MINK1	protein_coding
11	26540452	TGGCGGGGG	TGG	81.2;130;98.4	4;3;3	hom;hom;hom	PF_H1.indel;PF_H2.indel;PF_H3.indel	-	-	-
11	26584526	GTTT	GT	109	5	hom	PF_H2.indel	-	-	-
11	26729944	AGGGGG	AGGGGGG	33	4	hom	PF_H2.indel	ENSOARG00000013122	NLGN2	protein_coding
11	26763766	TAAAAAAAA	TAAAAAAAAAA	51	4	hom	PF_H2.indel	-	-	-
11	30223827	CAGGA	CAGGAGGA	129	3	hom	PF_H2.indel	ENSOARG00000015321	ZNF18	protein_coding
11	35299858	GTTTTTTT	GTTTTTT	11.3	4	hom	PF_H3.indel	ENSOARG00000003144	SPAG9	protein_coding
11	35529716	TT	TTCT	123	10	het	PF_H3.indel	-	-	-
11	36082391	TACACACA	TACACACACA	60.5	6	het	PF_H2.indel	-	-	-
11	36842027	ATGTGTGTGTGTGTGTGTGTGT	ATGTGTGTGTGTGTGTGTGT	37.5	4	het	PF_H1.indel	-	-	-
11	36845595	ACC	ACCC	67.4	3	hom	PF_H2.indel	-	-	-
11	38013908	GCC	GC	88	4	hom	PF_H1.indel	-	-	-
11	38382887	CTTTTTTTTTTTTTTTT	CTTTTTTTTTTTT	22.5	12	het	PF_H2.indel	ENSOARG00000008684	NPEPPS	protein_coding
11	38409025	A	AT	21.3	4	hom	PF_H3.indel	ENSOARG00000008684	NPEPPS	protein_coding
11	38937765	ATTTTTTTT	ATTTTTTTTT	4.75	4	hom	PF_H2.indel	-	-	-
11	39071619	ACCCCCCC	ACCCCCCCCC	9.04	4	het	PF_H2.indel	ENSOARG00000010065	LASP1	protein_coding
11	39342602	T	TG	99	4	hom	PF_H1.indel	ENSOARG00000010799	FBXL20	protein_coding
11	39959308	ACTCT	ACT	65.2	4	hom	PF_H2.indel	ENSOARG00000012886	THRA	protein_coding
11	40414122	CTTTTT	CTTTT	3.66	5	hom	PF_H1.indel	ENSOARG00000014810	SMARCE1	protein_coding
11	41392725	TCTTG	T	70.5	4	het	PF_H3.indel	-	-	-
11	41424149	CC	CCAC	4.42	6	het	PF_H2.indel	-	-	-
11	41527637	AATA	AATATTATA	159	8	het	PF_H3.indel	-	-	-
11	41619673	GTT	GT	214;155	13;13	hom;het	PF_H2.indel;PF_H3.indel	-	-	-
11	41621272	CT	C	67.4	3	hom	PF_H2.indel	-	-	-
11	44553941	TATTAATTAATTA	TATTAATTA	170	4	hom	PF_H3.indel	ENSOARG00000010522	RPRML	protein_coding
11	44700559	GA	GAA	73.4	3	hom	PF_H3.indel	-	-	-
11	47625832	TGG	TG	58.4	3	hom	PF_H2.indel	-	-	-
11	47631476	ACC	ACCC	32.2	7	hom	PF_H1.indel	-	-	-
11	47635750	GTT	GT	12.7	5	het	PF_H1.indel	-	-	-
11	47636279	ATTTTTTT	ATTTTTTTT	16.5;12.8	9;7	hom;hom	PF_H1.indel;PF_H2.indel	-	-	-
11	47642567	ACC	ACCC	57.4;154;165	33;19;31	hom;hom;hom	PF_H1.indel;PF_H2.indel;PF_H3.indel	ENSOARG00000014212		protein_coding
11	47658427	AG	A	136;106;82.7	10;6;5	hom;hom;hom	PF_H1.indel;PF_H2.indel;PF_H3.indel	-	-	-
11	47659047	GTT	GT	95.5	16	het	PF_H1.indel	-	-	-
11	48095802	GC	G	35.2	4	hom	PF_H2.indel	-	-	-
11	48378936	AG	A	17.5	3	het	PF_H2.indel	-	-	-
11	48605635	CCAGAT	CCAGATCAGAT	81.2	4	hom	PF_H1.indel	-	-	-
11	48842694	A	AT	99	4	hom	PF_H1.indel	-	-	-
11	48852475	CTTTTTTTTTTTT	CTTTTTTTTTTTTTT	22	4	hom	PF_H3.indel	-	-	-
11	48899031	GTTTTTTTT	GTTTTTTTTT	18.7	6	hom	PF_H3.indel	-	-	-
11	49795133	GGC	G	168	4	hom	PF_H3.indel	ENSOARG00000016829	CSNK1D	protein_coding
11	50636729	ACGG	ACGGCGG	111;215;215	3;6;7	hom;hom;hom	PF_H1.indel;PF_H2.indel;PF_H3.indel	ENSOARG00000018707	SLC38A10	protein_coding
11	53556903	G	GAGTGCC	129	3	hom	PF_H2.indel	ENSOARG00000006205	2020-09-09	protein_coding
11	53618304	GCCC	GCC	80	4	hom	PF_H3.indel	-	-	-
11	54020334	GAGTT	G	165	6	het	PF_H1.indel	-	-	-
11	54047954	TAAAAAAAAA	TAAAAAAAA	24.5	8	hom	PF_H3.indel	-	-	-
11	54234403	TTCTCTCT	TTCTCT	89.5	8	het	PF_H3.indel	ENSOARG00000026389		lincRNA
11	55145377	TAAAAAA	TAAAAA	22	4	hom	PF_H2.indel	ENSOARG00000010626	GRB2	protein_coding
12	301369	GAAA	GAAAA	78	4	hom	PF_H1.indel	-	-	-
12	304067	TAAAAAAAAAAAA	TAAAAAAAAAA	43.6	6	hom	PF_H3.indel	ENSOARG00000001225	ADORA1	protein_coding
12	344305	ACCCCC	ACCCC	46.7	5	hom	PF_H3.indel	-	-	-
12	346136	CAGGAGGAG	CAGGAG	215	6	hom	PF_H2.indel	ENSOARG00000001277	MYBPH	protein_coding
12	504267	GTTTTTT	GTTTTTTT	4.39	3	hom	PF_H2.indel	ENSOARG00000001628		protein_coding
12	505394	GTTTTTT	GTTTTTTT	4.39;10.4	5;7	hom;hom	PF_H1.indel;PF_H2.indel	ENSOARG00000001628		protein_coding
12	861690	AAAGAAG	AAAGAAGAAG	81.2	4	hom	PF_H2.indel	-	-	-
12	871059	CAGAG	CAG	133	8	het	PF_H1.indel	ENSOARG00000001774		protein_coding
12	2090647	C	CAGGGA	129;180	3;4	hom;hom	PF_H2.indel;PF_H3.indel	-	-	-
12	2094100	CTT	CT	126	6	hom	PF_H3.indel	-	-	-
12	2151565	GAGCAGCAGCAGCAGC	GAGCAGCAGCAGCAGCAGC	215	7	hom	PF_H3.indel	-	-	-
12	2183179	TAA	TAAA	102	4	hom	PF_H3.indel	ENSOARG00000003443	RBBP5	protein_coding
12	2795624	GCTAA	G	129	3	hom	PF_H2.indel	-	-	-
12	13241237	TAA	TAAA	63.4	3	hom	PF_H1.indel	-	-	-
12	13246582	TCACACACACACACACACAC	TCACACACACACACACACACAC	54.5	6	het	PF_H2.indel	-	-	-
12	13585942	TACAA	TA	180	4	hom	PF_H1.indel	ENSOARG00000010120		protein_coding
12	21661922	CAAA	CAA	53.4	3	hom	PF_H2.indel	ENSOARG00000011829	EPRS	protein_coding
12	24253690	TGAGAGAG	TGAGAGAGAG	172	4	hom	PF_H3.indel	-	-	-
12	26693783	AC	ACC	30.2	6	hom	PF_H3.indel	ENSOARG00000016755		protein_coding
12	26787533	TCA	TCACA	129	3	hom	PF_H3.indel	-	-	-
12	28200918	TGG	TGGG	70.4	3	hom	PF_H3.indel	ENSOARG00000002215	CDC42BPA	protein_coding
12	28861325	TG	T	28.4	3	hom	PF_H3.indel	-	-	-
12	29322384	GAAAAAAAA	GAAAAAAAAAA	30.4	3	hom	PF_H2.indel	-	-	-
12	30366202	AGTGTGTGTGTGTGTGTGTGTGTG	AGTGTGTGTGTGTGTGTGTGTG	116	4	hom	PF_H1.indel	ENSOARG00000004901	EFCAB2	protein_coding
12	30581436	TG	TGG	161	6	hom	PF_H2.indel	-	-	-
12	32119093	AGT	AGTGT	81.2	8	hom	PF_H1.indel	ENSOARG00000006697	CEP170	protein_coding
12	32165710	CTTT	CTTTT	27.2	4	hom	PF_H2.indel	-	-	-
12	33700332	CATATA	CATA	101	3	hom	PF_H2.indel	ENSOARG00000008881	RGS7	protein_coding
12	34939244	TAAAAAAAAAA	TAAAAAAAAAAA	4.54	14	hom	PF_H3.indel	ENSOARG00000009371	ATP1B1	protein_coding
12	38244450	CT	CTT	26.5	3	het	PF_H3.indel	ENSOARG00000014227	SUCO	protein_coding
12	40025528	AGT	AGTTGT	81.2	4	hom	PF_H3.indel	ENSOARG00000018605	C1orf167	protein_coding
12	40081808	TCTGACT	TCT	180	4	hom	PF_H1.indel	-	-	-
12	41335278	CCTT	CCTTACTT	215	7	hom	PF_H3.indel	-	-	-
12	41335808	C	CTA	129	5	hom	PF_H3.indel	-	-	-
12	41433019	TGGG	TGGGG	53.4	3	hom	PF_H3.indel	ENSOARG00000005770	KIF1B	protein_coding
12	43157422	CC	CCAAC	129;111;195	7;4;6	het;hom;hom	PF_H1.indel;PF_H2.indel;PF_H3.indel	-	-	-
12	43158497	CC	CCAAC	111	3	hom	PF_H3.indel	-	-	-
12	43742442	ATGTGTGTGTGTGTGTGTGTGTGTG	ATGTGTGTGTGTGTGTGTGTGTG	118	10	hom	PF_H3.indel	ENSOARG00000010701	CAMTA1	protein_coding
12	45201379	ACCCCCCCC	ACCCCCCCCCCC	36.5	21	het	PF_H1.indel	ENSOARG00000012693	GPR153	protein_coding
12	45202414	ACC	ACCACCCC	141	29	het	PF_H3.indel	ENSOARG00000012693	GPR153	protein_coding
12	45202414	ACCCCCCCC	ACCCCCCCCCCCC,ACCCCCCCCCCCCC	78.5	22	het	PF_H1.indel	ENSOARG00000012693	GPR153	protein_coding
12	47882474	CAA	CAAA	67.4	3	hom	PF_H2.indel	-	-	-
12	50881234	TTATATATAT	TTATATAT	92.4	3	hom	PF_H2.indel	-	-	-
12	52968940	TTTT	TTTTGTTT	8.18	7	het	PF_H3.indel	-	-	-
12	53281724	GGC	G	121	3	hom	PF_H3.indel	-	-	-
12	54124120	TGAGAGAGAGAGAGAGAGAGAGA	TGAGAGAGAGAGAGAGAGA	81.2	4	hom	PF_H3.indel	ENSOARG00000013220	RABGAP1L	protein_coding
12	54763934	TAGCAGCAGCAGCAGCAGCAGCAGCAGCAGCAGCAGCAGCAGCA	TAGCAGCAGCAGCAGCAGCAGCAGCAGCAGCAGCAGCAGCA	176	4	hom	PF_H1.indel	ENSOARG00000014202	TNR	protein_coding
12	56092115	ATGTGTGTGTGTGTGTGT	ATGTGTGTGTGTGTGTGTGT	175	11	hom	PF_H2.indel	-	-	-
12	58522276	ATAAGTAAG	ATAAG	129	9	het	PF_H3.indel	ENSOARG00000016460	TOR3A	protein_coding
12	58524903	CAGGAAG	CAGGAAGGAAG	60.5	4	het	PF_H1.indel	ENSOARG00000016460	TOR3A	protein_coding
12	58527681	T	TA	42.4	3	hom	PF_H2.indel	ENSOARG00000016460	TOR3A	protein_coding
12	58533628	CAGGAAG	CAGGAAGGAAG	63.5	3	het	PF_H3.indel	-	-	-
12	58535965	CTTT	CT	92.4	3	hom	PF_H1.indel	-	-	-
12	61574407	CTT	CTTT	128	5	hom	PF_H1.indel	-	-	-
12	61575073	TAAAA	TAA	211	6	hom	PF_H1.indel	-	-	-
12	62281644	GAAAA	GAAAAA	46	4	hom	PF_H3.indel	ENSOARG00000019180	LAMC1	protein_coding
12	63226827	GT	G	187	8	hom	PF_H2.indel	-	-	-
12	64215328	CAAAAAAAA	CAAAAAAA	4.75	4	hom	PF_H3.indel	-	-	-
12	64249253	C	CTT	104	3	hom	PF_H3.indel	ENSOARG00000003786	TRMT1L	protein_coding
13	112008	AC	A	13.4	4	hom	PF_H3.indel	-	-	-
13	518318	TCCCCCCCCCCCC	TCCCCCCCCCC	22	4	hom	PF_H2.indel	-	-	-
13	2246669	ATATGT	AT	111	3	hom	PF_H2.indel	ENSOARG00000009960	PAK5	protein_coding
13	3035393	TAAAAAA	TAAAAAAAA	191;161	11;8	hom;hom	PF_H2.indel;PF_H3.indel	ENSOARG00000010268	SNAP25	protein_coding
13	3035393	TAAAAAA	TAAAAAAAAA	211	6	hom	PF_H1.indel	ENSOARG00000010268	SNAP25	protein_coding
13	7881027	AATATATATATATA	AATATATATATATATA	121	3	hom	PF_H1.indel	-	-	-
13	8661605	C	CA	73.4	3	hom	PF_H2.indel	-	-	-
13	15108176	CAA	CA	78	4	hom	PF_H3.indel	ENSOARG00000014052	CELF2	protein_coding
13	15818548	AGTGT	AGTGTGT	81.2	3	hom	PF_H2.indel	ENSOARG00000014833	DHTKD1	protein_coding
13	15820137	ATTT	ATT	51.4	3	hom	PF_H2.indel	ENSOARG00000014833	DHTKD1	protein_coding
13	16863161	TGG	TGGG	67.4	3	hom	PF_H2.indel	ENSOARG00000016059	ABI1	protein_coding
13	17115768	AGGG	AGG	27.2	4	hom	PF_H1.indel	ENSOARG00000016625	CCNY	protein_coding
13	17208460	GA	G	97	4	hom	PF_H3.indel	-	-	-
13	17676659	GTT	GTTATT	180	4	hom	PF_H3.indel	ENSOARG00000017196	PARD3	protein_coding
13	22845051	C	CAT	180	4	hom	PF_H3.indel	ENSOARG00000001841	PIP4K2A	protein_coding
13	23121129	ATTT	ATT	80	4	hom	PF_H2.indel	ENSOARG00000002091	ARMC3	protein_coding
13	26858610	TAA	TA	58.4	3	hom	PF_H2.indel	ENSOARG00000005206	OPTN	protein_coding
13	27472005	TAAAAAAAA	TAAAAAAAAAA	51	4	hom	PF_H2.indel	ENSOARG00000006514	FRMD4A	protein_coding
13	27475888	CTTTT	CTTTTT	30.4	3	hom	PF_H2.indel	ENSOARG00000006514	FRMD4A	protein_coding
13	27988554	GTATATATATATAT	GTATATATATAT	90.4	3	hom	PF_H3.indel	-	-	-
13	30240736	CAAAAAAAAAAAA	CAAAAAAAAAAAAAAAAA	78.4	3	hom	PF_H3.indel	ENSOARG00000009068	RSU1	protein_coding
13	30274955	AAAACA	AA	41.4	3	hom	PF_H2.indel	ENSOARG00000009068	RSU1	protein_coding
13	30748007	GC	GCTGCGCC	214;215;214	10;10;22	hom;hom;hom	PF_H1.indel;PF_H2.indel;PF_H3.indel	ENSOARG00000011328	VIM	protein_coding
13	30755104	AG	A	146;190	30;34	het;het	PF_H1.indel;PF_H2.indel	-	-	-
13	32028508	AC	ACC	73.4	3	hom	PF_H1.indel	ENSOARG00000012882	CACNB2	protein_coding
13	32209615	ATTTT	ATTT	30.4	3	hom	PF_H3.indel	-	-	-
13	32445644	CA	CATA	180	4	hom	PF_H3.indel	-	-	-
13	32853782	GTTTTTTTTTTTTTTTTTT	GTTTTTTTTTTTTTTT	8.15	3	hom	PF_H3.indel	ENSOARG00000013971	ZEB1	protein_coding
13	33063900	GTT	GT	58.4	3	hom	PF_H2.indel	-	-	-
13	34331628	GAAAAAA	GAAAAAAA	18	4	hom	PF_H1.indel	ENSOARG00000014807	MTPAP	protein_coding
13	36103450	TTTCTT	TTT	180	4	hom	PF_H2.indel	-	-	-
13	36783144	GTTTTTTTT	GTTTTTTTTT	4.75	4	hom	PF_H1.indel	ENSOARG00000016923	PCSK2	protein_coding
13	37108346	TAA	TA	135	16	het	PF_H2.indel	-	-	-
13	37361282	CACTACT	CACT	215	6	hom	PF_H3.indel	ENSOARG00000018045	SNX5	protein_coding
13	37551143	TGTAGTAG	TGTAG	52.5	8	het	PF_H3.indel	ENSOARG00000018436	ZNF133	protein_coding
13	37562751	CA	C	16.6	5	het	PF_H3.indel	ENSOARG00000018436	ZNF133	protein_coding
13	37566963	CTGGTGGTGGTGGTGGTGGTG	CTGGTGGTGGTGGTGGTG	214;214	13;13	hom;hom	PF_H1.indel;PF_H2.indel	ENSOARG00000018436	ZNF133	protein_coding
13	37567787	TCCC	TCCCC	6.55;31.5	6;7	het;het	PF_H1.indel;PF_H3.indel	ENSOARG00000018436	ZNF133	protein_coding
13	37584411	GC	GCGGAC	63.5	3	het	PF_H3.indel	ENSOARG00000018436	ZNF133	protein_coding
13	37605396	CA	C	35.5	8	het	PF_H3.indel	ENSOARG00000018635	DZANK1	protein_coding
13	37611802	GTTTT	GTTT	24.5	16	het	PF_H3.indel	ENSOARG00000018635	DZANK1	protein_coding
13	37613586	TCCC	TCCCC	107	21	het	PF_H1.indel	ENSOARG00000018635	DZANK1	protein_coding
13	37616071	ACC	AC	137	17	hom	PF_H2.indel	ENSOARG00000018635	DZANK1	protein_coding
13	37616600	G	GA	128;179	32;35	hom;hom	PF_H1.indel;PF_H2.indel	ENSOARG00000018635	DZANK1	protein_coding
13	37671121	TACACACACACACACACA	TACACACACACACACA	122	4	hom	PF_H2.indel	-	-	-
13	38686084	CATT	C	180	4	hom	PF_H3.indel	ENSOARG00000002048	NAA20	protein_coding
13	38703980	CAAA	CAA	27.2	8	hom	PF_H3.indel	ENSOARG00000002150	CRNKL1	protein_coding
13	38872043	CTTT	CTTTT	53.4	3	hom	PF_H2.indel	ENSOARG00000002561	CFAP61	protein_coding
13	41147355	AACACACACACACACACA	AACACACACACACACA	31.5	7	het	PF_H2.indel	ENSOARG00000026230		lincRNA
13	42107052	GTTTTTTTTTTTT	GTTTTTTTTTT	22	4	hom	PF_H3.indel	ENSOARG00000008366	FAM208B	protein_coding
13	46226641	TAAA	TAA	144	8	hom	PF_H1.indel	-	-	-
13	46227532	CTATT	CTATTATT	129	3	hom	PF_H1.indel	-	-	-
13	46228393	AAACAACAACAA	AAACAACAACAACAA	47.2	10	hom	PF_H1.indel	-	-	-
13	47013288	AGAT	AGATGAT	172;144	5;4	hom;hom	PF_H2.indel;PF_H3.indel	ENSOARG00000017627	GPCPD1	protein_coding
13	47347522	CG	CGCTG	81.2	5	hom	PF_H1.indel	ENSOARG00000017942	CHGB	protein_coding
13	52476221	AACTT	AACTTACTT	180;215	4;6	hom;hom	PF_H2.indel;PF_H3.indel	-	-	-
13	53546205	CTTTGTTTT	CTTT	180;81.2	4;3	hom;hom	PF_H1.indel;PF_H2.indel	-	-	-
13	54461592	GTTTTTTTT	GTTTTTTT	4.75	4	hom	PF_H3.indel	ENSOARG00000014879		protein_coding
13	56793283	TTAAT	TTAATAAT	70.5	4	het	PF_H2.indel	ENSOARG00000016562	GNAS	protein_coding
13	57232324	CGTGTGTGTGTGTGTG	CGTGTGTGTGTGTGTGTG	63.5	4	het	PF_H2.indel	-	-	-
13	57232982	TTGTGTGTGTGTGTGTG	TTGTGTGTGTGTGTGTGTG	58.5	6	het	PF_H2.indel	-	-	-
13	59702690	AAGAGAGAGAGAGAGAGA	AAGAGAGAGAGAGAGAGAGAGA	81.2	8	hom	PF_H2.indel	-	-	-
13	61272198	GGAGAG	GGAGAGAG	73.4	3	hom	PF_H3.indel	ENSOARG00000003880	NOL4L	protein_coding
13	61911777	TTTTGTTT	TTTT	85.4	3	hom	PF_H1.indel	ENSOARG00000006272		protein_coding
13	62301240	A	AG	30.5	4	het	PF_H2.indel	ENSOARG00000007566	CDK5RAP1	protein_coding
13	63006554	C	CAAA	217	13	het	PF_H2.indel	-	-	-
13	63013604	GATCTAT	GAT	217	10	het	PF_H2.indel	-	-	-
13	63081811	ATCTTTCT	ATCT	111	4	hom	PF_H2.indel	ENSOARG00000009354		protein_coding
13	63171235	AG	A	127;110	19;17	hom;hom	PF_H2.indel;PF_H3.indel	ENSOARG00000009354		protein_coding
13	63176216	TAGACAGA	TAGA	49.5	8	het	PF_H2.indel	ENSOARG00000009354		protein_coding
13	63196232	C	CAAA	133	7	het	PF_H2.indel	ENSOARG00000009354		protein_coding
13	63203698	GATCTAT	GAT	217	13	het	PF_H2.indel	ENSOARG00000009354		protein_coding
13	63213967	ATGTTGTTGTTGTTGTTGT	ATGTTGTTGTTGTTGT	31.5	14	het	PF_H3.indel	ENSOARG00000009354		protein_coding
13	63254395	CAGAAGA	CAGAAGAAGA	60.5	4	het	PF_H3.indel	ENSOARG00000009354		protein_coding
13	63255725	GTTCTTTC	GTTC	102	5	het	PF_H3.indel	ENSOARG00000009354		protein_coding
13	63271913	ATCTTTCT	ATCT	214;214;218	22;15;15	hom;hom;het	PF_H1.indel;PF_H2.indel;PF_H3.indel	ENSOARG00000009354		protein_coding
13	63272339	TCC	TCCC	56.4;22.2;32.2	3;3;3	hom;hom;hom	PF_H1.indel;PF_H2.indel;PF_H3.indel	ENSOARG00000009354		protein_coding
13	63364683	CTT	CT	80.7;41.5;29.5	5;9;6	hom;het;het	PF_H1.indel;PF_H2.indel;PF_H3.indel	-	-	-
13	63366818	TAGACAGA	TAGA	187;84.5	26;24	het;het	PF_H2.indel;PF_H3.indel	-	-	-
13	64476332	ACAG	ACAGTCAG	214;214;214	20;23;11	hom;hom;hom	PF_H1.indel;PF_H2.indel;PF_H3.indel	ENSOARG00000014859	RBM39	protein_coding
13	64477798	CAAAAAAAAAAAAAAAAAAA	CAAAAAAAAAAAAAA,CAAAAAAAAAAAAA,CAAAAAAAAAAAAAAA	21	14	hom	PF_H3.indel	ENSOARG00000014859	RBM39	protein_coding
13	64477814	AAAAG	A	7.44	9	het	PF_H2.indel	ENSOARG00000014859	RBM39	protein_coding
13	64479546	CGACAG	CGACAGACAG	214	23	hom	PF_H3.indel	ENSOARG00000014859	RBM39	protein_coding
13	64479548	ACAG	ACAGTCAG	214;214	20;30	hom;hom	PF_H1.indel;PF_H2.indel	ENSOARG00000014859	RBM39	protein_coding
13	64751126	T	TAA	214;214;214	11;11;19	hom;hom;hom	PF_H1.indel;PF_H2.indel;PF_H3.indel	ENSOARG00000026248		lincRNA
13	65557095	ATTTTT	ATTTT	71.5;49.5	16;20	het;het	PF_H1.indel;PF_H2.indel	-	-	-
13	65557694	TTCA	T	120	30	het	PF_H3.indel	-	-	-
13	65557694	TTCA	TA	141	29	het	PF_H2.indel	-	-	-
13	65557694	TTCA	TA,T,TAAATCA	176	36	het	PF_H1.indel	-	-	-
13	66925458	CAA	C	188	5	hom	PF_H1.indel	-	-	-
13	67150052	GAAAAAAAAAA	GAAAAAAAAA	15.6;9.15	8;6	hom;hom	PF_H1.indel;PF_H3.indel	-	-	-
13	67314896	CAAAAAA	CAAAAA	22	4	hom	PF_H3.indel	ENSOARG00000000405	PPP1R16B	protein_coding
13	70743941	GT	GTT	90	4	hom	PF_H2.indel	-	-	-
13	71426603	ATGTGTGTGTGTGTGTGT	ATGTGTGTGTGTGT	180	4	hom	PF_H2.indel	-	-	-
13	72868099	GCTCTCTCTCTCTCTC	GCTCTCTCTCTCTCTCTC	101	7	het	PF_H2.indel	ENSOARG00000004487	YWHAB	protein_coding
13	75417226	ATTTTT	ATTTT	16.5	3	hom	PF_H2.indel	ENSOARG00000009419		protein_coding
13	77683689	TG	TGG	99	4	hom	PF_H1.indel	ENSOARG00000013248	TMEM189-UBE2V1	protein_coding
13	78960443	TCACACACACACACACA	TCACACACACACACA	122;51.2	4;4	hom;hom	PF_H1.indel;PF_H2.indel	ENSOARG00000014351	ATP9A	protein_coding
14	269787	AATAT	AAT	45.5	4	het	PF_H1.indel	-	-	-
14	884582	TCTCTCCTCTCCTCTCCTCTCCTCTCC	TCTCTCCTCTCCTCTCCTCTCC	180	4	hom	PF_H2.indel	ENSOARG00000004715		protein_coding
14	1097844	CT	C	93	4	hom	PF_H3.indel	ENSOARG00000005098	ST3GAL2	protein_coding
14	1197949	CGGGGG	CGGGGGG	33	4	hom	PF_H3.indel	-	-	-
14	3596612	CGGGGG	CGGGG	20	4	hom	PF_H2.indel	-	-	-
14	3596721	TCTTGCTT	TCTTGCTTGCTT	144	5	hom	PF_H2.indel	-	-	-
14	3597123	CGGGGG	CGGGG	42.5	8	hom	PF_H2.indel	-	-	-
14	4573457	GAAAAAA	GAAAAA	22	4	hom	PF_H3.indel	-	-	-
14	7980086	CTT	CT	88	4	hom	PF_H2.indel	-	-	-
14	8159976	CTT	C	121	3	hom	PF_H1.indel	ENSOARG00000009501		protein_coding
14	9620024	GAAAAAAAAAA	GAAAAAAAAAAAAA	69	4	hom	PF_H2.indel	-	-	-
14	12520794	AG	A	99	4	hom	PF_H2.indel	ENSOARG00000011914	ZCCHC14	protein_coding
14	14227799	GC	G	54.5	5	het	PF_H3.indel	-	-	-
14	15068781	AAAATA	AAAATAAATA	129	3	hom	PF_H3.indel	ENSOARG00000016029	NETO2	protein_coding
14	18702051	ATTTT	ATTT	51	4	hom	PF_H2.indel	-	-	-
14	18702284	AAGAGAGAGAG	AAGAGAG	73.5	6	het	PF_H3.indel	-	-	-
14	21081245	TCAAAA	T	94.4	3	hom	PF_H3.indel	-	-	-
14	21257609	TAAAAAAAAAA	TAAAAAAAAAAAA	3.66	5	hom	PF_H2.indel	-	-	-
14	21944993	CCTTCTT	CCTT	170	4	hom	PF_H3.indel	ENSOARG00000017939	FTO	protein_coding
14	21953567	CA	CAA	91.5;106	6;4	het;hom	PF_H2.indel;PF_H3.indel	ENSOARG00000017939	FTO	protein_coding
14	23507257	CAAAAAAAA	CAAAAAAA	4.75	4	hom	PF_H1.indel	ENSOARG00000018341		protein_coding
14	23743027	TAA	TTAAA,TAAA	71.2;103	10;12	hom;het	PF_H2.indel;PF_H3.indel	-	-	-
14	23802075	TGGAGGAGG	TGGAGG	129	3	hom	PF_H2.indel	-	-	-
14	24714088	TAAAA	TAAA	30.4	3	hom	PF_H1.indel	ENSOARG00000018961	PLLP	protein_coding
14	25759070	ATTTTTTTT	ATTTTTTT	4.75	4	hom	PF_H1.indel	ENSOARG00000001567	CNOT1	protein_coding
14	32201999	GAAAAA	GAAAA	16.5	3	hom	PF_H3.indel	ENSOARG00000001829	CDH11	protein_coding
14	33774726	CTTTTTTTTTTTTTT	CTTTTTTTTTTT	20.5	3	hom	PF_H2.indel	-	-	-
14	33943932	CAA	CA	108	5	hom	PF_H3.indel	-	-	-
14	34201462	TC	TCC	106	4	hom	PF_H2.indel	ENSOARG00000002833		protein_coding
14	35808960	TCCTCC	TCCTCCCTCC	64.5	6	het	PF_H1.indel	-	-	-
14	35899901	GAGTGCAGTG	GAGTG	129	3	hom	PF_H2.indel	ENSOARG00000003575	CYB5B	protein_coding
14	40144638	TAAAAAA	TAAAAAAA	8.15	3	hom	PF_H3.indel	ENSOARG00000004111	ZNF536	protein_coding
14	42231549	AG	AGG	73.4	3	hom	PF_H2.indel	ENSOARG00000004168	DPY19L3	protein_coding
14	42482118	CTATA	CTATATA	70.5	4	het	PF_H2.indel	-	-	-
14	44797617	GAAA	GAA	53.4	3	hom	PF_H3.indel	-	-	-
14	45086049	TCA	TCACA	180	4	hom	PF_H2.indel	ENSOARG00000004745	USF2	protein_coding
14	46163140	GTATAT	GTAT	51.5	4	het	PF_H1.indel	-	-	-
14	46822328	ATTACTT	ATT	81.2	3	hom	PF_H2.indel	-	-	-
14	47804963	TGCAGCAGCAGCAGCAGCAGCAGCAGCAGCAGC	TGCAGCAGCAGCAGCAGCAGCAGCAGCAGCAGCAGC	129	8	het	PF_H1.indel	ENSOARG00000005899	NFKBIB	protein_coding
14	49971408	CAA	CA	86	4	hom	PF_H2.indel	ENSOARG00000007781	MEGF8	protein_coding
14	50751492	GCT	GCTGTCT	180	4	hom	PF_H1.indel	ENSOARG00000026929		lincRNA
14	50835361	ACC	AC	132	12	hom	PF_H1.indel	ENSOARG00000026929		lincRNA
14	51285096	AAAACAA	AAAACAAACAA	129	3	hom	PF_H1.indel	ENSOARG00000009044	ZNF235	protein_coding
14	51288479	CTGTT	CTGTTGTT	129	3	hom	PF_H2.indel	-	-	-
14	52274325	TAGCAGCAGCAGCAGCAGC	TAGCAGCAGCAGCAGC	180	6	hom	PF_H3.indel	-	-	-
14	52818835	ACTCT	ACT	48.5;147;86.4	6;6;3	het;hom;hom	PF_H1.indel;PF_H2.indel;PF_H3.indel	-	-	-
14	52938313	TGGAG	TGGAGGAG	23.2	4	hom	PF_H3.indel	-	-	-
14	53732172	CGTGTGTGT	CGTGTGT	51.2	4	hom	PF_H3.indel	-	-	-
14	53992274	ACC	AC	88	4	hom	PF_H3.indel	ENSOARG00000011585		protein_coding
14	55178878	TTATATATATATATAT	TTATATATATATAT	87.4	3	hom	PF_H3.indel	ENSOARG00000013514	AP2A1	protein_coding
14	55224742	T	TC	67.4	3	hom	PF_H2.indel	-	-	-
14	55674434	CATTT	C	180	4	hom	PF_H2.indel	-	-	-
14	56476988	TCC	TCCC	57.4	3	hom	PF_H3.indel	ENSOARG00000014764	ZNF175	protein_coding
14	56488408	ATATA	ATATATTATA	170	4	hom	PF_H2.indel	-	-	-
14	56637620	TTGTGTGTGTGTGTGTGTGTGTGTGTGTGT	TTGTGTGTGTGTGTGTGTGTGTGTGTGTGTGTGT	180	4	hom	PF_H2.indel	-	-	-
14	59340823	AGGGGGGG	AGGGGGG	18.8	5	hom	PF_H3.indel	ENSOARG00000001360	SHISA7	protein_coding
14	60649734	CGTGT	CGTGTGT	180	4	hom	PF_H3.indel	-	-	-
14	61382000	CTTT	CT	40.5	7	het	PF_H1.indel	-	-	-
14	61598556	T	TC	106	4	hom	PF_H2.indel	ENSOARG00000003634		protein_coding
14	61980810	AC	ACC	106	4	hom	PF_H3.indel	-	-	-
14	62273190	ACTCT	ACT	107	3	hom	PF_H2.indel	ENSOARG00000003789		protein_coding
14	62278093	TCTCCTCCTC	TCTCCTC	141	4	hom	PF_H1.indel	ENSOARG00000003789		protein_coding
14	62303409	TCTCCTCCTC	TCTCCTC	210;195	9;7	het;hom	PF_H1.indel;PF_H3.indel	ENSOARG00000003794		protein_coding
14	62537318	TAAAAA	TAAAA	16.5	3	hom	PF_H1.indel	-	-	-
15	1774241	TA	T	14.6	6	het	PF_H1.indel	-	-	-
15	1774535	TAAAAAA	TAAAAAAA	16.8;5.2	5;10	hom;het	PF_H2.indel;PF_H3.indel	-	-	-
15	2035626	TAAAAAA	TAAAAAAA	4.39;4.39	3;3	hom;hom	PF_H2.indel;PF_H3.indel	-	-	-
15	5104500	AAG	AAGAG	16.6	4	het	PF_H2.indel	-	-	-
15	5819778	TAA	TAAA	94.7	5	hom	PF_H2.indel	ENSOARG00000006266	TMEM123	protein_coding
15	6197919	CTTT	CTT	120	6	hom	PF_H2.indel	ENSOARG00000006660	YAP1	protein_coding
15	8391078	AA	AAATA	214	11	hom	PF_H2.indel	ENSOARG00000007969	CNTN5	protein_coding
15	13330234	TAA	T	156	4	hom	PF_H1.indel	-	-	-
15	13436004	TCCCC	TCCCCC	51	4	hom	PF_H2.indel	-	-	-
15	14756304	CT	CTT	91	4	hom	PF_H3.indel	-	-	-
15	15031247	AT	A	26.5	4	het	PF_H1.indel	-	-	-
15	17954718	CGG	CG	58.4	3	hom	PF_H1.indel	ENSOARG00000012714	DDX10	protein_coding
15	20149354	ATTTT	ATTT	30.4	3	hom	PF_H1.indel	ENSOARG00000013551	ARHGAP20	protein_coding
15	20247936	TTTAATT	TTT	180	4	hom	PF_H2.indel	ENSOARG00000013551	ARHGAP20	protein_coding
15	21486198	TGAGC	T	64.5	6	het	PF_H3.indel	-	-	-
15	22904466	AAG	A	214	45	hom	PF_H2.indel	-	-	-
15	22904467	AGGGGGGGGG	AGGGGGGG	173	24	hom	PF_H1.indel	-	-	-
15	23224112	TCCC	TCCCC	53.4	3	hom	PF_H2.indel	ENSOARG00000016809	NCAM1	protein_coding
15	23270169	ATTTTTTTTT	ATTTTTTTT	13.8	6	hom	PF_H2.indel	-	-	-
15	24216097	GAA	GA	20.5	4	het	PF_H2.indel	-	-	-
15	25196264	GAAAAA	GAAAAAA	44.7	5	hom	PF_H2.indel	-	-	-
15	26678539	CCT	CCTTCT	180	4	hom	PF_H3.indel	-	-	-
15	27075513	TAAAAAAAAAAAA	TAAAAAAAAAAAAAA	8.15	3	hom	PF_H3.indel	ENSOARG00000003139	SIK3	protein_coding
15	27349054	A	AT	91.5	6	het	PF_H2.indel	-	-	-
15	27459229	AAAGAAG	AAAGAAGAAG	180	4	hom	PF_H3.indel	-	-	-
15	27985626	GACACACACACACA	GACACACACACA	33.5	7	het	PF_H2.indel	-	-	-
15	28351891	TTCTCTCT	TTCTCT	215	7	hom	PF_H3.indel	ENSOARG00000008262	SCN2B	protein_coding
15	28856293	GTATATATATATATATAT	GTATATATATATATATATAT	46.5	4	het	PF_H2.indel	ENSOARG00000011455	DDX6	protein_coding
15	29283218	TGG	TGGG	69.4	3	hom	PF_H2.indel	ENSOARG00000015025	CBL	protein_coding
15	30607099	CTTTTTT	CTTTTTTTTT	143	4	hom	PF_H2.indel	-	-	-
15	31242872	AG	AGG	73.4	3	hom	PF_H2.indel	-	-	-
15	32315735	TTCTCTCTCTCTCTCTC	TTCTCTCTCTCTCTC	51.2	4	hom	PF_H2.indel	ENSOARG00000026820		lincRNA
15	32372033	C	CTCTT	129	3	hom	PF_H1.indel	ENSOARG00000026820		lincRNA
15	33236432	GACA	GACACA	129;214;215	10;20;25	hom;hom;hom	PF_H1.indel;PF_H2.indel;PF_H3.indel	ENSOARG00000000142	HSPA8	protein_coding
15	34228868	ATTTTTT	ATTTTT	18	4	hom	PF_H1.indel	-	-	-
15	34673958	CG	C	99	4	hom	PF_H1.indel	ENSOARG00000003612	ABCC8	protein_coding
15	40333073	CTTT	CT	154	4	hom	PF_H2.indel	ENSOARG00000009341	DKK3	protein_coding
15	41733702	GCACACACACACACACACACACACACACACA	GCACACACACACACACACACACACACACA	47.2	4	hom	PF_H1.indel	-	-	-
15	41733702	GCACACACACACACACACACACACACACACA	GCACACACACACACACACACACACACACACACACACA	81.2	4	hom	PF_H2.indel	-	-	-
15	42737930	CTTTT	CTT	128	6	het	PF_H2.indel	-	-	-
15	50432586	CG	CGG	106	4	hom	PF_H2.indel	-	-	-
15	50559047	TCC	TC	88	4	hom	PF_H3.indel	ENSOARG00000006493	ATG16L2	protein_coding
15	50712366	CAT	CATAT	180	4	hom	PF_H3.indel	ENSOARG00000006995	FCHSD2	protein_coding
15	51053053	GAAAAAAAAA	GAAAAAAAAAAA	79.5	7	hom	PF_H1.indel	-	-	-
15	51084037	C	CTG	176	4	hom	PF_H3.indel	-	-	-
15	59374819	GAAAAAAAA	GAAAAAAAAA	4.75	4	hom	PF_H1.indel	-	-	-
15	60428860	CTGTG	CTG	48.5	6	het	PF_H2.indel	ENSOARG00000015956	DNAJC24	protein_coding
15	62890738	AC	ACC	73.4	3	hom	PF_H2.indel	ENSOARG00000018046	CAPRIN1	protein_coding
15	63978925	TCTC	T	180	12	hom	PF_H2.indel	ENSOARG00000018857	SLC1A2	protein_coding
15	64068186	ATTTTTTTTTT	ATTTTTTTT	33	4	hom	PF_H3.indel	ENSOARG00000018857	SLC1A2	protein_coding
15	64102723	GTTTTTTT	GTTT	168	4	hom	PF_H1.indel	ENSOARG00000018857	SLC1A2	protein_coding
15	64106154	AT	A	26.5	4	het	PF_H1.indel	ENSOARG00000018857	SLC1A2	protein_coding
15	68646458	TC	TCC	39.4	3	hom	PF_H3.indel	-	-	-
15	68899689	A	AT	80	4	hom	PF_H2.indel	-	-	-
15	69157390	GAG	GAGAAG	111	3	hom	PF_H2.indel	-	-	-
15	72147855	CTTTTTTTTTTTT	CTTTTTTTTTT,CTTTTTTTTTTT	16.9	16	hom	PF_H1.indel	-	-	-
15	73416322	CGGG	CGGGG	80	4	hom	PF_H3.indel	ENSOARG00000002066	PRDM11	protein_coding
15	73497934	ATTT	ATT	120	6	hom	PF_H1.indel	-	-	-
15	74162163	GCCCCCCCCCC	GCCCCCCCCC	15.6	8	hom	PF_H3.indel	-	-	-
15	74344104	AAAGAAGAAGAAGAAGAAGAA	AAAGAAGAAGAAGAAGAA	129	3	hom	PF_H3.indel	ENSOARG00000003032	PHF21A	protein_coding
15	74646092	CAAAA	CAAAAA	51	4	hom	PF_H2.indel	ENSOARG00000003608	AMBRA1	protein_coding
15	74812454	G	GC	155;181	6;7	hom;hom	PF_H2.indel;PF_H3.indel	-	-	-
15	76060727	ATTTTT	ATTTT	16.5	3	hom	PF_H3.indel	ENSOARG00000008199	PTPRJ	protein_coding
16	2327405	GCACACAC	GCACACACAC	126	3	hom	PF_H1.indel	-	-	-
16	6792683	ATTTTTTTTTTT	ATTTTTTTTTTTTT	10.8	3	hom	PF_H2.indel	ENSOARG00000004491	GFM2	protein_coding
16	8729558	GTTTTTTTTT	GTTTTTTTTTT	7.56	5	hom	PF_H1.indel	ENSOARG00000005038	TNPO1	protein_coding
16	9390400	TAAAAAAAAAAAA	TAAAAAAAAAAAAA	3.84	7	hom	PF_H2.indel	-	-	-
16	9391306	TTCTCTCTCTCTCTCTCTCTCTCT	TTCTCTCTCTCTCTCTCTCTCT	193;38.5;206	7;4;16	hom;het;het	PF_H1.indel;PF_H2.indel;PF_H3.indel	-	-	-
16	9391361	ACTCTCTCTCTCTCTCT	ACTCTCTCTCTCT	25.5	21	het	PF_H1.indel	-	-	-
16	9401016	GTACTTTT	GT	43.5	13	het	PF_H2.indel	ENSOARG00000005188	MAP1B	protein_coding
16	10445959	ATTTT	ATTT	3.25	4	het	PF_H2.indel	-	-	-
16	11389039	TAACAACA	TAACA	180	4	hom	PF_H2.indel	ENSOARG00000005870	PIK3R1	protein_coding
16	14850448	AC	ACC	106	4	hom	PF_H2.indel	-	-	-
16	19475276	CATAT	CATATAT	180	4	hom	PF_H2.indel	-	-	-
16	20388433	GAAAAAAAAAAA	GAAAAAAAA	58	4	hom	PF_H3.indel	-	-	-
16	20501069	ATTTT	ATTT	25.5;20.5	10;12	het;het	PF_H1.indel;PF_H3.indel	-	-	-
16	20501130	GTT	GTTT	151	6	hom	PF_H1.indel	-	-	-
16	20505498	CTTTTTTTTTT	CTTTTTTTTTTTTTTT	46.5	6	het	PF_H1.indel	-	-	-
16	20911698	AAGA	AAGAGA	73.5	3	het	PF_H3.indel	ENSOARG00000007234	PLK2	protein_coding
16	23309673	GTTTGTTTT	GTTT	81.2	4	hom	PF_H3.indel	ENSOARG00000007507	IL6ST	protein_coding
16	23309674	TTTGTT	TTT	73.5	3	het	PF_H2.indel	ENSOARG00000007507	IL6ST	protein_coding
16	23796364	GCAG	GCAGCCAG	180	4	hom	PF_H2.indel	ENSOARG00000007720	PLPP1	protein_coding
16	26200468	ATTCTTCTT	ATTCTT	111	3	hom	PF_H2.indel	ENSOARG00000008285	ITGA1	protein_coding
16	30051120	TC	TCC	106	4	hom	PF_H1.indel	ENSOARG00000008516	MRPS30	protein_coding
16	33160032	GAAAAA	GAAAA	33	4	hom	PF_H2.indel	-	-	-
16	33160605	TCC	TC	133	6	hom	PF_H3.indel	-	-	-
16	33161448	TACACA	TACACACA	177;215;180	6;6;8	hom;hom;hom	PF_H1.indel;PF_H2.indel;PF_H3.indel	-	-	-
16	33162455	TTGT	TTGTGT	180	4	hom	PF_H3.indel	-	-	-
16	37482926	CCTA	CCTACTA	214;180;46.5	8;4;6	hom;hom;het	PF_H1.indel;PF_H2.indel;PF_H3.indel	-	-	-
16	37483249	G	GGA	214;214	21;27	hom;hom	PF_H1.indel;PF_H2.indel	-	-	-
16	37489611	ATTTTTTTTTTTTT	ATTTTTTTTTTT	14.1	4	hom	PF_H1.indel	ENSOARG00000010729	SLC1A3	protein_coding
16	40962736	TAA	TA	82	4	hom	PF_H1.indel	-	-	-
16	53053066	A	AAG	129	3	hom	PF_H3.indel	-	-	-
16	53836894	CAA	CA	58.4	3	hom	PF_H2.indel	ENSOARG00000012915	CDH18	protein_coding
16	62142659	GAAAAAAAA	GAAAAAAAAAA	3.25;3.25	4;4	het;het	PF_H1.indel;PF_H2.indel	-	-	-
16	62645248	CTTTTTTTTTTTTT	CTTTTTTTTTTTTTTT	22.7	5	hom	PF_H1.indel	-	-	-
16	62791117	AC	ACC	106	4	hom	PF_H2.indel	ENSOARG00000014144		protein_coding
16	64032762	CTTTTTTTT	CTTTTTTT	4.75	4	hom	PF_H1.indel	-	-	-
16	70833571	GCTCC	GCTCCCTCC	180	4	hom	PF_H3.indel	ENSOARG00000015729		protein_coding
17	586369	GATATATATATATATATATATATATATATA	GATATATATATATATATATATATATA,GATATATATATATATATATATA	73.2	4	hom	PF_H1.indel	-	-	-
17	2841529	AG	AGG	69.5;99.7;60.4	6;5;3	het;hom;hom	PF_H1.indel;PF_H2.indel;PF_H3.indel	-	-	-
17	5026652	AAGGA	AAGGAGGA	71.2	3	hom	PF_H2.indel	ENSOARG00000004146	FBXW7	protein_coding
17	5185809	AT	A	25.5	4	het	PF_H3.indel	-	-	-
17	6547217	TTCTGTGTCTG	TTCTG	180	4	hom	PF_H3.indel	-	-	-
17	10313915	ACTCTCT	ACTCT	24.5	4	het	PF_H2.indel	ENSOARG00000007953	TMEM184C	protein_coding
17	12875113	CTT	C	121	3	hom	PF_H2.indel	ENSOARG00000009303	OTUD4	protein_coding
17	17007145	CT	CTTTT	100	11	het	PF_H2.indel	-	-	-
17	17917929	TGAA	TGAAGAA	180	4	hom	PF_H1.indel	-	-	-
17	19162347	A	AG	73.4	3	hom	PF_H3.indel	-	-	-
17	23847977	TAAAAAAAAAAA	TAAAAAAAA	94.6	6	hom	PF_H2.indel	-	-	-
17	24961096	C	CTG	169	4	hom	PF_H1.indel	-	-	-
17	25317773	GAAAAAAAAAAA	GAAAAAAAAAAAAA	10.8	3	hom	PF_H3.indel	-	-	-
17	29258081	AATAT	AAT	16.6	10	het	PF_H3.indel	-	-	-
17	29574587	G	GA	104;99	4;4	hom;hom	PF_H2.indel;PF_H3.indel	-	-	-
17	34504997	CTTA	CTTAGTTA	129	3	hom	PF_H2.indel	ENSOARG00000017222	SPATA5	protein_coding
17	34521276	CAA	CA	88	4	hom	PF_H3.indel	ENSOARG00000017222	SPATA5	protein_coding
17	39495334	TTTCTT	TTT	170	4	hom	PF_H3.indel	ENSOARG00000002302	RAPGEF2	protein_coding
17	41560892	AGGG	AGG	14.6	4	het	PF_H2.indel	ENSOARG00000006222	GRIA2	protein_coding
17	41687795	TAC	T	115	3	hom	PF_H1.indel	ENSOARG00000006222	GRIA2	protein_coding
17	45878219	CAAA	CAAAA	125	6	hom	PF_H2.indel	-	-	-
17	45946455	CAGTTAG	CAG	165	6	het	PF_H3.indel	-	-	-
17	46034004	GGTAGTAG	GGTAG	129	3	hom	PF_H1.indel	-	-	-
17	50271509	CAAAAAAAA	CAAAAAAA	4.75	4	hom	PF_H3.indel	-	-	-
17	51671552	CAAAAAAAAAAAAAA	CAAAAAAAAAA	41.4	3	hom	PF_H3.indel	-	-	-
17	52702322	GCC	GC	88;20.5	4;4	hom;het	PF_H2.indel;PF_H3.indel	-	-	-
17	53091766	CAG	C	118	3	hom	PF_H3.indel	-	-	-
17	53856538	CGTGTGTGTGTGTGTGT	CGTGTGTGTGTGT	180	4	hom	PF_H2.indel	ENSOARG00000016226	ATP2A2	protein_coding
17	54951773	G	GT	9.9	3	hom	PF_H3.indel	ENSOARG00000018556		protein_coding
17	54971688	TA	TACA	106	3	hom	PF_H3.indel	-	-	-
17	56757191	TTCT	TT	214	9	hom	PF_H2.indel	-	-	-
17	57485254	TGGGGG	TGGGG	3.66	4	hom	PF_H1.indel	-	-	-
17	58407268	CCTCT	CCT	20.5	4	het	PF_H2.indel	ENSOARG00000005789	MED13L	protein_coding
17	60857228	GAA	GA	86;73.5	4;6	hom;het	PF_H2.indel;PF_H3.indel	-	-	-
17	61406913	CACAAC	CAC	129	3	hom	PF_H3.indel	ENSOARG00000009565	PTPN11	protein_coding
17	62575658	CTGTGTGTGTGTGTGTGTGTGTGTGTGTGTGTG	CTGTGTGTGTGTGTGTGTGTGTGTGTGTGTGTGTG	69.2	7	hom	PF_H2.indel	-	-	-
17	63993307	TCACA	TCA	145;150	4;4	hom;hom	PF_H1.indel;PF_H3.indel	-	-	-
17	64396705	ACCCCCC	ACCCCCCC	8.15	3	hom	PF_H2.indel	ENSOARG00000018227	WSCD2	protein_coding
17	65202122	ATT	ATTT	100	4	hom	PF_H2.indel	ENSOARG00000019041	GRK3	protein_coding
17	65677324	A	AG	106	4	hom	PF_H3.indel	-	-	-
17	68266527	T	TG	27.2	4	hom	PF_H3.indel	-	-	-
17	69006822	CA	CAA	106	4	hom	PF_H2.indel	ENSOARG00000007907	SEC14L6	protein_coding
17	69287170	ACCCC	ACCCCC	48	4	hom	PF_H2.indel	ENSOARG00000008727	MORC2	protein_coding
17	69535278	TCC	TC	107	5	hom	PF_H3.indel	ENSOARG00000009784	LIMK2	protein_coding
17	69668400	TA	T	85	4	hom	PF_H3.indel	ENSOARG00000010261		protein_coding
17	69801015	GCCCC	GCC	101	3	hom	PF_H1.indel	ENSOARG00000011415	PRR14L	protein_coding
17	69952858	CTTTTTTTTTTTT	CTTTTTTTTTTT	7.37;7.37	8;8	hom;hom	PF_H1.indel;PF_H3.indel	-	-	-
18	1101183	CCT	CCTGCT	81.2	3	hom	PF_H1.indel	ENSOARG00000026420		lincRNA
18	2871145	AATA	AATATA	215	5	hom	PF_H2.indel	-	-	-
18	6162010	ATTTTTTTT	ATTTTTTTTT	4.75	4	hom	PF_H3.indel	ENSOARG00000009878	MEF2A	protein_coding
18	6947052	TTTA	T	46	4	hom	PF_H3.indel	-	-	-
18	20539145	TT	TTCT	129;215	3;6	hom;hom	PF_H1.indel;PF_H2.indel	-	-	-
18	20740894	CGGGGGG	CGGGGGGGG	5.79	8	het	PF_H2.indel	ENSOARG00000012136		protein_coding
18	21819212	CAGAG	CAG	150	4	hom	PF_H1.indel	ENSOARG00000013382	PDE8A	protein_coding
18	22356387	AGTGG	AG	180	4	hom	PF_H3.indel	-	-	-
18	22620090	TAAAAAAAA	TAAAAAAA	4.75	4	hom	PF_H1.indel	ENSOARG00000014096	TM6SF1	protein_coding
18	23009108	GCCC	GCCCC	86.6;21.3	11;4	hom;hom	PF_H1.indel;PF_H3.indel	ENSOARG00000014300	SH3GL3	protein_coding
18	27202630	GAA	G	212	12	het	PF_H3.indel	-	-	-
18	31192017	ATT	ATTTT	148	12	het	PF_H3.indel	ENSOARG00000001693	TSPAN3	protein_coding
18	34057115	CATAT	CAT	150	4	hom	PF_H2.indel	ENSOARG00000004861	STXBP6	protein_coding
18	35851787	ATTTTTTT	ATTTTTT	3.23	3	hom	PF_H2.indel	-	-	-
18	35980823	TG	T	99	4	hom	PF_H2.indel	-	-	-
18	40500544	AGG	AG	58.4	3	hom	PF_H3.indel	ENSOARG00000005730	STRN3	protein_coding
18	40667175	ACCCTAGAGCCC	ACCC	180	4	hom	PF_H3.indel	ENSOARG00000006027	HECTD1	protein_coding
18	41679149	GT	G	64.4	3	hom	PF_H3.indel	ENSOARG00000006557	AKAP6	protein_coding
18	41906588	TACACACACACACACACACACACACACACACACACACAC	TACACACACACACACACACACACACACACACACACACACAC,TACACACACACACACACACACACACACACACACACAC	59.2	4	hom	PF_H1.indel	ENSOARG00000006557	AKAP6	protein_coding
18	42126448	T	TTA	64.5	6	het	PF_H1.indel	-	-	-
18	42350279	CTTTT	CTTTTTTTTT	81.2	3	hom	PF_H1.indel	-	-	-
18	42376529	ACTCT	ACT	148	4	hom	PF_H2.indel	-	-	-
18	42590421	AGG	AGGG	102	4	hom	PF_H3.indel	-	-	-
18	42923347	ATTTTTT	ATTTTTTT	22	4	hom	PF_H3.indel	-	-	-
18	44261766	CATGT	CATGTTATGT	70.5	4	het	PF_H1.indel	ENSOARG00000007206	FAM177A1	protein_coding
18	44857791	T	TAA	129	3	hom	PF_H1.indel	ENSOARG00000007701	RALGAPA1	protein_coding
18	50208405	G	GAGCC	180	4	hom	PF_H3.indel	-	-	-
18	50717889	GAAA	GAA	77	4	hom	PF_H3.indel	-	-	-
18	54237415	GA	GAA	73.4	3	hom	PF_H1.indel	ENSOARG00000010288	MAP1A	protein_coding
18	54376636	CAA	CA	111	5	hom	PF_H1.indel	ENSOARG00000011155	SERINC4	protein_coding
18	54739239	GTT	GTTATTT	180	4	hom	PF_H3.indel	-	-	-
18	56982805	GAAAAAAAAAAA	GAAAAAAAAA	25	4	hom	PF_H2.indel	-	-	-
18	59099798	CTT	CTTT	68.4	4	hom	PF_H3.indel	-	-	-
18	59866330	GAAA	GA	40.5	10	het	PF_H3.indel	-	-	-
18	64427358	TCCC	TCC	53.4	3	hom	PF_H2.indel	-	-	-
18	64446931	CATAT	CAT	135	4	hom	PF_H2.indel	-	-	-
18	64452662	A	AAGAAG	218	9	het	PF_H2.indel	-	-	-
18	64587774	GTTTTTTTTTTTTT	GTTTTTTTTTTT	33.6	6	hom	PF_H3.indel	-	-	-
18	65518289	TAAAAAAAAAAAAAA	TAAAAAAAAAAAAAAAA	11.3	4	hom	PF_H3.indel	ENSOARG00000002427	PPP2R5C	protein_coding
18	65519072	GTGTTGTT	GTGTT	81.2	4	hom	PF_H3.indel	ENSOARG00000002427	PPP2R5C	protein_coding
18	65947603	GCACACACAC	GCACACACACACAC	129	3	hom	PF_H3.indel	-	-	-
18	67787361	CT	C	41.5	29	het	PF_H2.indel	ENSOARG00000007297		protein_coding
19	583466	CATAT	CAT	150	4	hom	PF_H2.indel	-	-	-
19	6961380	CATATATATATAT	CATATATATAT	90.4	3	hom	PF_H3.indel	-	-	-
19	7575998	AAACAA	AAACAACAA	180	4	hom	PF_H2.indel	-	-	-
19	7577386	ATTTTT	ATTTT	44.7	5	hom	PF_H2.indel	-	-	-
19	12347141	TC	TCC	133	5	hom	PF_H1.indel	-	-	-
19	12680915	TAA	T	106	5	het	PF_H2.indel	ENSOARG00000002491		protein_coding
19	12697074	C	CA	21.5;128	7;8	het;het	PF_H1.indel;PF_H3.indel	-	-	-
19	13229349	AGGGG	AGGGGG	204;200;175	47;47;30	hom;hom;hom	PF_H1.indel;PF_H2.indel;PF_H3.indel	-	-	-
19	14728038	AG	AGG	72.4	3	hom	PF_H1.indel	-	-	-
19	14952976	CAT	CATCTTAT	129	3	hom	PF_H3.indel	ENSOARG00000003935	FAM198A	protein_coding
19	15017289	C	CG	33.5	4	het	PF_H2.indel	-	-	-
19	15222678	TTCGCTC	TTC	102	4	het	PF_H2.indel	-	-	-
19	15229614	G	GC	30.4	3	hom	PF_H2.indel	-	-	-
19	17122839	ACT	ACTCT	215	6	hom	PF_H3.indel	-	-	-
19	17403332	ACTT	ACTTCTT	215	5	hom	PF_H2.indel	ENSOARG00000007281	SRGAP3	protein_coding
19	17447134	TT	TTAT	102	3	hom	PF_H3.indel	ENSOARG00000007281	SRGAP3	protein_coding
19	19287277	GAA	GA	86	4	hom	PF_H1.indel	-	-	-
19	21284092	AAGAGAGAGAGA	AAGAGAGA	129	3	hom	PF_H3.indel	-	-	-
19	21292555	GCACACACACACACACACACATACACACACACAC	GCACACACACACACACACACACACATACACACACACAC	215	6	hom	PF_H3.indel	-	-	-
19	23343873	ATTT	ATTTT	75	4	hom	PF_H3.indel	ENSOARG00000008743	CNTN4	protein_coding
19	29282250	GAGTTCGTAG	GAG	70.5	4	het	PF_H3.indel	-	-	-
19	29857419	TTTATT	TTT	180	4	hom	PF_H3.indel	-	-	-
19	35070449	CCAGGATC	CC	180	4	hom	PF_H3.indel	ENSOARG00000010549	LRIG1	protein_coding
19	35420723	CTGTG	CTG	107	3	hom	PF_H1.indel	-	-	-
19	35451677	TA	T	64.4	3	hom	PF_H3.indel	-	-	-
19	38800626	CAAA	CA	185	5	hom	PF_H3.indel	ENSOARG00000011671	CADPS	protein_coding
19	42836751	TCT	TCTCCT	214;159	14;12	hom;het	PF_H1.indel;PF_H3.indel	-	-	-
19	42837011	TGGGGG	TGGGGGG	55.5;39.5	16;23	het;het	PF_H1.indel;PF_H3.indel	-	-	-
19	42837253	TGAGA	TGAGAGA	180;180;180	4;4;4	hom;hom;hom	PF_H1.indel;PF_H2.indel;PF_H3.indel	-	-	-
19	43638372	GAAAAAAAAA	GAAAAAAAAAA	33.5;20.6	10;7	hom;hom	PF_H1.indel;PF_H2.indel	-	-	-
19	44010111	CAGTAG	CAG	129	3	hom	PF_H3.indel	-	-	-
19	47105105	CAA	CAAA	57.4	3	hom	PF_H3.indel	-	-	-
19	48347352	G	GC	33	4	hom	PF_H2.indel	ENSOARG00000004075	NISCH	protein_coding
19	49343866	ATTTTTTTTTT	ATTTTTTTTTTTT	3.23	7	het	PF_H3.indel	-	-	-
19	49738336	AC	ACC	33.5	3	het	PF_H3.indel	ENSOARG00000008755	HEMK1	protein_coding
19	50424922	GCCCCCCCC	GCCCC	214;101;211	13;3;6	hom;hom;hom	PF_H1.indel;PF_H2.indel;PF_H3.indel	-	-	-
19	50837620	CA	CAA	73.4	3	hom	PF_H3.indel	ENSOARG00000014559	LAMB2	protein_coding
19	51038941	AACA	AA	10.8	3	hom	PF_H3.indel	-	-	-
19	58946468	ACGT	ACGTCGT	215;159	6;8	hom;het	PF_H1.indel;PF_H3.indel	ENSOARG00000003751	COPG1	protein_coding
19	58988548	GG	GGAAGGTG	180	4	hom	PF_H3.indel	-	-	-
19	59007370	CGG	CG	58.4	3	hom	PF_H2.indel	-	-	-
20	3261832	CCACACA	CCA	81.5	11	het	PF_H2.indel	-	-	-
20	3460708	CAGAG	CAGAGAG	215	6	hom	PF_H1.indel	ENSOARG00000005969		protein_coding
20	5105590	CA	CAGA	175	4	hom	PF_H2.indel	-	-	-
20	7483432	GCCCC	GCCCCC	51	4	hom	PF_H2.indel	ENSOARG00000008766	RXRB	protein_coding
20	8471587	CA	CAAA	180;70.5;162	4;4;7	hom;het;het	PF_H1.indel;PF_H2.indel;PF_H3.indel	-	-	-
20	8503713	CAGAGAA	CAGAGAAGAGAA	130	3	hom	PF_H3.indel	-	-	-
20	8986079	TGAGA	TGA	150	4	hom	PF_H2.indel	-	-	-
20	9540791	ATGATGTG	ATG	217	15	het	PF_H3.indel	-	-	-
20	9547045	ATGATGTG	ATG	69.5	18	het	PF_H3.indel	-	-	-
20	9807856	CA	CATA	130	3	hom	PF_H2.indel	-	-	-
20	15442362	GAAAAAAAAAAAAAAAAA	GAAAAAAAAAAAAAAAAAAAA	10.8	3	hom	PF_H2.indel	-	-	-
20	16711326	TCC	TCCCTCCC	215	6	hom	PF_H2.indel	-	-	-
20	19554990	CAT	C	118	3	hom	PF_H3.indel	-	-	-
20	25194055	T	TACAC	180	4	hom	PF_H3.indel	ENSOARG00000015388	ELOVL5	protein_coding
20	26464355	GA	G	34.5	8	het	PF_H1.indel	ENSOARG00000000779		protein_coding
20	26641529	ACTTCTTC	ACTTC	180	4	hom	PF_H2.indel	-	-	-
20	26752847	TATCTCAT	TAT	117	5	het	PF_H3.indel	ENSOARG00000006185	ABHD16A	protein_coding
20	26784502	ATGTGTGTGTGTGTGTGTGTGT	ATGTGTGTGTGTGTGTGTGT	84.4	3	hom	PF_H3.indel	-	-	-
20	26894354	GT	GTT	88	4	hom	PF_H2.indel	ENSOARG00000008787	DDX39B	protein_coding
20	26968881	TCCC	TCC	29.5	6	het	PF_H2.indel	-	-	-
20	26968969	TC	T	43.4	4	hom	PF_H1.indel	-	-	-
20	27803686	CGG	CGGG	101;70.4	4;3	hom;hom	PF_H1.indel;PF_H3.indel	-	-	-
20	32098782	TAAAAAAA	TAAAAAAAA	11.3	4	hom	PF_H2.indel	ENSOARG00000006230	KIAA0319	protein_coding
20	32127702	TAAA	TAA	5.79	8	het	PF_H3.indel	ENSOARG00000006546	ALDH5A1	protein_coding
20	32194943	CT	CTTT	129	3	hom	PF_H3.indel	ENSOARG00000006871	GPLD1	protein_coding
20	38385030	ACTC	AC	157	4	hom	PF_H1.indel	ENSOARG00000010837	TPMT	protein_coding
20	38391803	CTCT	C	180	4	hom	PF_H3.indel	-	-	-
20	38535758	ATGTGTGTGTGTGTGTGTGTGTGTGTGTGTGTGTGTGTGT	ATGTGTGTGTGTGTGTGTGTGTGTGTGTGTGTGTGTGT	113	4	hom	PF_H2.indel	ENSOARG00000011127	KIF13A	protein_coding
20	40515611	CGGGGGGGG	CGGGGGGG	4.75	4	hom	PF_H1.indel	ENSOARG00000012666	JARID2	protein_coding
20	40641803	GAT	G	118	3	hom	PF_H2.indel	ENSOARG00000012666	JARID2	protein_coding
20	44139551	CTTGTTTTGTTTTGTTTTGTTTT	CTTGTTTTGTTTTGTTTT	193	11	het	PF_H3.indel	-	-	-
20	44139777	T	TA	27.5	5	het	PF_H3.indel	-	-	-
20	49531783	GCC	GC	61.5;30.5	7;5	het;het	PF_H1.indel;PF_H2.indel	-	-	-
20	49531972	GCTTT	G	159	7	het	PF_H2.indel	-	-	-
20	49535569	GCC	GC	37.5;92.5	5;10	het;het	PF_H1.indel;PF_H2.indel	ENSOARG00000001753	NQO2	protein_coding
21	1233131	CAAAAAAAAAAAA	CAAAAAAAAA	51	4	hom	PF_H2.indel	-	-	-
21	1591269	AACACACACACACACACA	AACACACACACACACA	87.4	3	hom	PF_H2.indel	ENSOARG00000003103	FAT3	protein_coding
21	5305392	TTTTGTTTGTTTGTTTGTTT	TTTTGTTTGTTTGTTT	180;81.2	5;4	hom;hom	PF_H2.indel;PF_H3.indel	-	-	-
21	7374573	ATTTTTTTT	ATTTTTTTTTTT	95	4	hom	PF_H2.indel	-	-	-
21	10094468	A	AT	24.5	4	het	PF_H2.indel	-	-	-
21	10663286	CAAGAAG	CAAG	81.2	4	hom	PF_H2.indel	-	-	-
21	10686078	AGAG	A	129	5	hom	PF_H2.indel	-	-	-
21	10876863	GGTCA	GGTCAGTCA	129	3	hom	PF_H1.indel	ENSOARG00000005183	DLG2	protein_coding
21	11408702	AGG	AG	56.4	3	hom	PF_H1.indel	ENSOARG00000005183	DLG2	protein_coding
21	11418100	CAAAA	CAAAAA	51	4	hom	PF_H2.indel	ENSOARG00000005183	DLG2	protein_coding
21	11465524	GAA	GAAA	92	4	hom	PF_H2.indel	ENSOARG00000005183	DLG2	protein_coding
21	11466610	GT	GTT	106	4	hom	PF_H2.indel	ENSOARG00000005183	DLG2	protein_coding
21	11473907	AAAGTAAG	AAAG	180	4	hom	PF_H3.indel	ENSOARG00000005183	DLG2	protein_coding
21	11489799	AAGAGAGAGAGAGA	AAGAGAGAGAGAGAGA	62.5	4	het	PF_H3.indel	ENSOARG00000005183	DLG2	protein_coding
21	11607528	TAAAA	TAAAAA	30.4	3	hom	PF_H3.indel	ENSOARG00000005183	DLG2	protein_coding
21	11710341	ATTT	ATTTT	16.6	4	het	PF_H3.indel	ENSOARG00000005183	DLG2	protein_coding
21	11731874	CTGTGT	CTGT	105	3	hom	PF_H3.indel	ENSOARG00000005183	DLG2	protein_coding
21	11967395	AAGGAG	AAG	180	4	hom	PF_H3.indel	-	-	-
21	11993955	CAAA	CA	55.5	4	het	PF_H1.indel	ENSOARG00000005562	PCF11	protein_coding
21	13747910	TTAT	TT	154	4	hom	PF_H3.indel	-	-	-
21	16879643	GATA	GATAATA	70.5	4	het	PF_H1.indel	ENSOARG00000006276	NARS2	protein_coding
21	17041470	CTTTTTT	CTTTTT	22	4	hom	PF_H2.indel	-	-	-
21	17047125	TACA	TA	109	3	hom	PF_H3.indel	-	-	-
21	17408552	TCC	TC	56.4	3	hom	PF_H3.indel	-	-	-
21	18005829	CTT	C	103	3	hom	PF_H2.indel	ENSOARG00000007238	PAK1	protein_coding
21	18071916	GAAAAAAAAAAAAA	GAAAAAAAAAAA	4.39;4.39	3;3	hom;hom	PF_H1.indel;PF_H2.indel	-	-	-
21	18165003	CAT	C	75.2	3	hom	PF_H2.indel	ENSOARG00000007319		protein_coding
21	19556717	ATTTT	ATTT	3.25	4	het	PF_H1.indel	ENSOARG00000007473	LUZP2	protein_coding
21	26303244	AAAAAGAAAAGAAA	AAAAAGAAA	180;58.5	4;7	hom;het	PF_H1.indel;PF_H3.indel	ENSOARG00000010118	VWA5A	protein_coding
21	29460917	TTCT	TT	101	3	hom	PF_H1.indel	-	-	-
21	32205344	TTGTGTGTGTG	TTGTGTGTGTGTGTG	180	8	hom	PF_H2.indel	ENSOARG00000013611	JAM3	protein_coding
21	35473190	TAAAAA	TAAAA	33	4	hom	PF_H3.indel	ENSOARG00000014725	APLP2	protein_coding
21	40353818	GTC	GTCATC	180;215	4;5	hom;hom	PF_H2.indel;PF_H3.indel	ENSOARG00000026110		lincRNA
21	41417464	CT	CTGT	214;217	15;19	hom;het	PF_H1.indel;PF_H2.indel	ENSOARG00000003084	RTN3	protein_coding
21	41418264	ATTTTTTTTTTTTTTTTTTT	ATTTTTTTTTTTTTTTT	55.5	18	hom	PF_H2.indel	ENSOARG00000003084	RTN3	protein_coding
21	41882490	TCGCGC	TCGC	104	3	hom	PF_H1.indel	-	-	-
21	42318722	GAAAAAAAAAA	GAAAAAAAAAAAAA	9.05	5	het	PF_H1.indel	ENSOARG00000009166	SF1	protein_coding
21	42929254	TGTGGTG	TGTG	61.5	7	het	PF_H1.indel	-	-	-
21	42988175	ATT	AT	214	28	hom	PF_H2.indel	-	-	-
21	43699829	GTTCTT	GTTCTTCTT	129	3	hom	PF_H3.indel	ENSOARG00000026120		lincRNA
21	45392531	C	CG	106	4	hom	PF_H1.indel	-	-	-
21	46839127	CCACA	CCA	43.5	7	het	PF_H3.indel	ENSOARG00000000456	CTTN	protein_coding
21	49346077	CTT	CTTT	17.5	7	het	PF_H1.indel	ENSOARG00000005947		protein_coding
22	7583259	TAAAAAAA	TAAAAAA	7.77	4	hom	PF_H1.indel	-	-	-
22	7986933	CAA	CA	86	4	hom	PF_H2.indel	-	-	-
22	9173476	AAGTCAG	AAG	180;180	4;4	hom;hom	PF_H1.indel;PF_H3.indel	ENSOARG00000014098	ATAD1	protein_coding
22	9174150	TACA	TACACA	129	3	hom	PF_H3.indel	ENSOARG00000014098	ATAD1	protein_coding
22	9176510	CAAA	CAAAAAAA	180	4	hom	PF_H2.indel	ENSOARG00000014098	ATAD1	protein_coding
22	10820641	CTGCT	CTGCTTGCT	215	5	hom	PF_H3.indel	-	-	-
22	10821183	CTTTTTTTTTTT	CTTTTTTTTTTTTT	10.8	3	hom	PF_H1.indel	-	-	-
22	10821183	CTTTTTTTTTTT	CTTTTTTTTTTTTTT,CTTTTTTTTTTTT	7.98	4	hom	PF_H2.indel	-	-	-
22	10821183	CTTTTTTTTTTT	CTTTTTTTTTTTTTTT	18.5	6	het	PF_H3.indel	-	-	-
22	11015032	CATGATGAT	CATGAT	129	3	hom	PF_H2.indel	ENSOARG00000015307	PANK1	protein_coding
22	12609369	TTATAT	TTAT	46.5	6	het	PF_H1.indel	ENSOARG00000026739		lincRNA
22	12610710	AT	ATT	41.2	3	hom	PF_H3.indel	ENSOARG00000026739		lincRNA
22	14752545	C	CA	21.5	5	het	PF_H3.indel	-	-	-
22	16075444	TGGGG	TGGG	30.5	7	het	PF_H3.indel	-	-	-
22	16916309	GG	GGGGCACTG	129;180	3;4	hom;hom	PF_H1.indel;PF_H3.indel	ENSOARG00000007746	OPALIN	protein_coding
22	17987569	CCAA	CCAACAA	215	7	hom	PF_H2.indel	-	-	-
22	18011691	TG	T	23.5	5	het	PF_H3.indel	-	-	-
22	19572598	TCTCTGCT	TCT	70.5	4	het	PF_H2.indel	ENSOARG00000012252	CNNM1	protein_coding
22	19848822	TAAAAAAAAAAAA	TAAAAAAAAAA	8.15	3	hom	PF_H2.indel	-	-	-
22	19863622	TTATAT	TTAT	100	3	hom	PF_H3.indel	ENSOARG00000012685	COX15	protein_coding
22	22672982	GAAAAAA	GAAAAA	9.01	3	hom	PF_H1.indel	ENSOARG00000002693	CNNM2	protein_coding
22	26874964	AGG	AGGG	33.4	3	hom	PF_H2.indel	-	-	-
22	29650448	GTTTT	GTTTTT	84.6	6	hom	PF_H1.indel	-	-	-
22	29761659	CAGAAAGA	CAGA	70.5	4	het	PF_H2.indel	ENSOARG00000009456	MXI1	protein_coding
22	31629224	ATTTTTT	ATTTTTTT	31.7	5	hom	PF_H1.indel	-	-	-
22	34119396	TTGCTGCTGCTGCTGCTGCTGCTGCTGCTGCT	TTGCTGCTGCTGCTGCTGCTGCTGCTGCT	180	4	hom	PF_H3.indel	-	-	-
22	35059264	ATTTTTT	ATTTTT	8.15	3	hom	PF_H3.indel	ENSOARG00000015949	ATRNL1	protein_coding
22	37900632	CTTTTG	C	129	3	hom	PF_H1.indel	-	-	-
22	37908092	CTTTTTTTTTTTT	CTTTTTTTTTTTTTT	22	4	hom	PF_H3.indel	-	-	-
22	38203671	TTCTCGGTCTCGGTCTCGGTCTCGGTCTC	TTCTCGGTCTCGGTCTCGGTCTCGGTCTCGGTCTC	81.2	4	hom	PF_H1.indel	ENSOARG00000000774	EIF3A	protein_coding
22	38361474	CAAAAA	CAAAA	33	4	hom	PF_H2.indel	ENSOARG00000002088	GRK5	protein_coding
22	40457117	AACT	AACTACT	180	4	hom	PF_H2.indel	ENSOARG00000005375	FGFR2	protein_coding
22	42939564	G	GT	58.4;80	3;4	hom;hom	PF_H1.indel;PF_H3.indel	ENSOARG00000010048	OAT	protein_coding
22	50124941	GCCC	GCC	52.4	3	hom	PF_H3.indel	ENSOARG00000016417		protein_coding
23	487258	TAAATA	TAAATAAAATA	170	4	hom	PF_H1.indel	-	-	-
23	2282253	C	CT	18.5	6	het	PF_H2.indel	ENSOARG00000026150		lincRNA
23	2283327	AC	ACC	41.2	4	hom	PF_H2.indel	ENSOARG00000026150		lincRNA
23	2287998	GG	GGAG	11.5	4	hom	PF_H1.indel	ENSOARG00000026150		lincRNA
23	2604630	GA	GAGAA	131;170	4;5	hom;hom	PF_H2.indel;PF_H3.indel	-	-	-
23	5045046	CGTGTGTGTGTGTGTGTGT	CGTGTGTGTGTGTGTGTGTGTGT	170	4	hom	PF_H1.indel	ENSOARG00000004791	NETO1	protein_coding
23	8586244	CTTA	CTTATTA	168	5	het	PF_H1.indel	-	-	-
23	11067509	CTTTTTTTTTTT	CTTTTTTTTT,CTTTTTTTTTT	14.7;15.8	9;6	hom;hom	PF_H1.indel;PF_H3.indel	ENSOARG00000005103	CDH7	protein_coding
23	22023523	CTT	CTTTT	180	4	hom	PF_H3.indel	-	-	-
23	22186464	CGAGGAGGA	CGAGGA	130	3	hom	PF_H2.indel	-	-	-
23	22325347	TCCCCC	TCCCC	16.5	3	hom	PF_H1.indel	-	-	-
23	22325623	AAATAAT	AAAT	180	4	hom	PF_H2.indel	-	-	-
23	22436640	ATTTTTTTT	ATTTTTTT	30.5	8	hom	PF_H2.indel	-	-	-
23	22445079	TAAAAAA	TAAAAA	8.15	3	hom	PF_H1.indel	ENSOARG00000005795	DTNA	protein_coding
23	22540959	ACTC	AC	23.5	4	het	PF_H3.indel	ENSOARG00000005795	DTNA	protein_coding
23	25220363	C	CA	30.5	4	het	PF_H1.indel	-	-	-
23	29208093	GTTTT	GTT	61.2	4	hom	PF_H1.indel	ENSOARG00000006907	CDH2	protein_coding
23	29208642	TAAAAAAAAAA	TAAAAAAAAA	3.96	5	hom	PF_H3.indel	ENSOARG00000006907	CDH2	protein_coding
23	30346951	CTTTTTTTTTT	CTTTTTTTTTTTTT,CTTTTTTTTTTT	13.4	4	hom	PF_H2.indel	ENSOARG00000006982	AQP4	protein_coding
23	30348749	CAAA	CA	96.4	4	hom	PF_H1.indel	-	-	-
23	30349264	CAAAAAA	CAAAAAAA	18.5	11	het	PF_H2.indel	-	-	-
23	30349342	ACT	A	217	31	het	PF_H2.indel	-	-	-
23	30349878	TAAAAAA	TAAAAA	39.6	6	hom	PF_H2.indel	-	-	-
23	31632191	GC	G	107;125	6;12	hom;hom	PF_H1.indel;PF_H3.indel	-	-	-
23	32564055	CTTTTTTTTTTTT	CTTTTTTTTTT	22	4	hom	PF_H3.indel	-	-	-
23	33672638	T	TC	101	4	hom	PF_H1.indel	ENSOARG00000008157		protein_coding
23	34909869	CTCTTTCTT	CTCTT	180	4	hom	PF_H2.indel	ENSOARG00000008311	MIB1	protein_coding
23	34924323	GCACACACACACACACACACACACAC	GCACACACACACACACACACACACACAC	54.5	6	het	PF_H1.indel	ENSOARG00000008311	MIB1	protein_coding
23	38363320	T	TG	28.6	6	hom	PF_H3.indel	-	-	-
23	40880110	GCT	GCTCT	129	3	hom	PF_H1.indel	ENSOARG00000000549	PTPRM	protein_coding
23	41287705	GGGAGGAG	GGGAG	129	3	hom	PF_H3.indel	ENSOARG00000000549	PTPRM	protein_coding
23	41439123	TAAGAAGAA	TAAGAA	179	4	hom	PF_H1.indel	ENSOARG00000000728	RAB12	protein_coding
23	41786891	AACA	AACACA	23.5;37.7	10;5	het;hom	PF_H1.indel;PF_H2.indel	-	-	-
23	42536608	TAAACAAA	TAAA	217	12	het	PF_H3.indel	-	-	-
23	43244112	TAAA	TA	208	9	het	PF_H2.indel	-	-	-
23	43250988	ACT	ACTCT	129	3	hom	PF_H1.indel	ENSOARG00000001837	SPIRE1	protein_coding
23	45677716	TACACACACACACA	TACACACACACA	39.5	4	het	PF_H1.indel	-	-	-
23	46738512	TCTGGCTG	TCTG	215	6	hom	PF_H3.indel	-	-	-
23	46751047	CAAA	CAAAA	80	4	hom	PF_H3.indel	ENSOARG00000003371	PIAS2	protein_coding
23	46981479	TGG	TG	61.5	6	het	PF_H3.indel	-	-	-
23	48624396	AGTGT	AGTGTGT	180	4	hom	PF_H2.indel	ENSOARG00000003754	CTIF	protein_coding
23	48719528	CA	CAAAAA	70.5	6	het	PF_H3.indel	-	-	-
23	49638662	CCGCG	CCGCGCG	215	6	hom	PF_H3.indel	-	-	-
23	49856970	AAAGAAGA	AAAGA	180	4	hom	PF_H1.indel	ENSOARG00000004135	CFAP53	protein_coding
23	50639997	C	CAT	130	3	hom	PF_H3.indel	-	-	-
23	50641003	GAAAAA	GAAAAAA	44.7	5	hom	PF_H3.indel	-	-	-
23	54800156	CTTTTTTTTTT	CTTTTTTTTTTTT	5.81	12	het	PF_H3.indel	-	-	-
23	54802365	TTATA	TTATATA	64.5	6	het	PF_H2.indel	-	-	-
23	56552403	T	TTG	70.5	4	het	PF_H3.indel	-	-	-
23	57580794	TCCC	TCC	53.4	3	hom	PF_H1.indel	ENSOARG00000005399	NEDD4L	protein_coding
23	58353771	GCCC	GCCCC	79	4	hom	PF_H1.indel	ENSOARG00000005645	CERS5	protein_coding
23	60136749	AATATATATATATAT	AATATATATAT	111	3	hom	PF_H1.indel	-	-	-
23	60188086	C	CA	73.4	3	hom	PF_H3.indel	-	-	-
24	51476	TAG	TAGGAG	180	4	hom	PF_H3.indel	-	-	-
24	186356	TAAAAAAA	TAAAAAA	11.3	4	hom	PF_H2.indel	ENSOARG00000011117	LUC7L	protein_coding
24	576556	ACCCC	ACCCCC	11.5	4	hom	PF_H3.indel	ENSOARG00000013741	HAGHL	protein_coding
24	1489820	CGG	CGGG	99	4	hom	PF_H3.indel	-	-	-
24	2364329	ACCCCCC	ACCC	143	4	hom	PF_H2.indel	ENSOARG00000000736	PKMYT1	protein_coding
24	2417582	CTGTGT	CTGT	82.5	5	het	PF_H1.indel	-	-	-
24	2525748	TCACACACACACACACACACACACACACACACACACACACA	TCACACACACACACACACACACACACACACACACACACACACA	44.1	9	het	PF_H3.indel	-	-	-
24	2555912	TAGAGAGAGAG	TAGAGAG	172	4	hom	PF_H1.indel	-	-	-
24	2748809	TGG	TG	84	4	hom	PF_H2.indel	-	-	-
24	2772688	GAAAAAAA	GAAAAAA	6.75	6	hom	PF_H3.indel	ENSOARG00000001671		protein_coding
24	4085296	C	CT	73.4	3	hom	PF_H3.indel	ENSOARG00000004839	NAGPA	protein_coding
24	6650000	CAAAAAAAAAAAAA	CAAAAAAAAA	73	6	hom	PF_H1.indel	-	-	-
24	7641160	TG	TGG	136	6	hom	PF_H1.indel	-	-	-
24	7683302	TAAAAAAA	TAAAAA	42.4	3	hom	PF_H3.indel	-	-	-
24	7901889	GTTTTT	GTTTT	58.6;112;58.6	6;12;6	hom;hom;hom	PF_H1.indel;PF_H2.indel;PF_H3.indel	ENSOARG00000005554	C16orf72	protein_coding
24	8824017	CGG	CG	66	4	hom	PF_H3.indel	-	-	-
24	10556278	ATTCT	ATTCTTCT	180	4	hom	PF_H2.indel	-	-	-
24	10841587	GACAGAA	GA	180	4	hom	PF_H2.indel	ENSOARG00000007156		protein_coding
24	11129894	GAAAAAAAA	GAAAAAA	51	4	hom	PF_H3.indel	-	-	-
24	12612609	C	CAT	129	3	hom	PF_H3.indel	-	-	-
24	14094952	ACCC	ACCCC	62.5	6	het	PF_H3.indel	ENSOARG00000008975	MYH11	protein_coding
24	16902778	GT	GTT	105	4	hom	PF_H2.indel	ENSOARG00000011650	TMC7	protein_coding
24	17416220	TGGG	TG	31.5	13	het	PF_H2.indel	-	-	-
24	17416564	CGTGTGTGTGTGTGTGTGTGTGTGTGT	CGTGTGTGTGTGTGTGTGTGTGTGTGTGT,CGTGTGTGTGTGTGTGTGTGTGTGTGTGTGT	193	16	het	PF_H1.indel	-	-	-
24	17416585	GTGTGTTTGTGT	GTGTGT	58.5	11	het	PF_H2.indel	-	-	-
24	19760751	GAAAA	GAAAAA	3.25	4	het	PF_H2.indel	-	-	-
24	22434650	A	AG	73.4	3	hom	PF_H3.indel	ENSOARG00000017950	TNRC6A	protein_coding
24	25718933	ATCTTCTTCTT	ATCTTCTT	129	3	hom	PF_H2.indel	-	-	-
24	28117405	AAGGA	AAGGAGGA	129	3	hom	PF_H1.indel	-	-	-
24	28213950	AACA	AA	112	3	hom	PF_H2.indel	-	-	-
24	30005540	CGGGGG	CGGGG	33	4	hom	PF_H1.indel	-	-	-
24	30139266	GTGGAACATGGAA	GTGGAA	180	4	hom	PF_H3.indel	-	-	-
24	30744988	ACTCTCTC	ACTCTCTCTCTC	111;144	3;4	hom;hom	PF_H1.indel;PF_H3.indel	-	-	-
24	30746094	TAAAAAAAAAA	TAAAAAA	34.2	3	hom	PF_H1.indel	-	-	-
24	30753300	CTGT	CT	59.2;93.4	3;4	hom;hom	PF_H1.indel;PF_H3.indel	-	-	-
24	30753522	TGGGG	TGGGGG	7.15;7.15;35	5;5;6	hom;hom;hom	PF_H1.indel;PF_H2.indel;PF_H3.indel	-	-	-
24	30756340	GTTTTTTTTTTTT	GTTTTTTTTTT	16.8	7	hom	PF_H2.indel	-	-	-
24	30756340	GTTTTTTTTTTTT	GTTTTTTTTTT,GTTTTTTTTTTT	13.8	9	hom	PF_H1.indel	-	-	-
24	30756417	CAGAG	CAG	143;160;88.4	6;6;3	hom;hom;hom	PF_H1.indel;PF_H2.indel;PF_H3.indel	-	-	-
24	30757932	ACTCTCTC	ACTCTCTCTCTC	144;144;214	6;6;11	hom;hom;hom	PF_H1.indel;PF_H2.indel;PF_H3.indel	-	-	-
24	30759038	TAAAAAAAAAA	TAAAAAA	82	4	hom	PF_H1.indel	-	-	-
24	30764790	AAAA	AAAATAAA	111	3	hom	PF_H2.indel	-	-	-
24	30766244	CTGT	CT	126;60.2	4;3	hom;hom	PF_H1.indel;PF_H3.indel	-	-	-
24	30766466	TGGGG	TGGGGG	7.15;7.15;45.7	4;4;7	hom;hom;hom	PF_H1.indel;PF_H2.indel;PF_H3.indel	-	-	-
24	30767710	AT	A	91.7	5	hom	PF_H2.indel	-	-	-
24	32684362	ATTTT	ATTT	51	4	hom	PF_H1.indel	ENSOARG00000011046	NCF1	protein_coding
24	33798783	TCCCCCC	TCCCCCCCC	91.7	5	hom	PF_H3.indel	-	-	-
24	34040694	C	CA	66.7	5	hom	PF_H3.indel	-	-	-
24	34278588	ATTTTTTTTT	ATTTTTTTT	3.96	9	hom	PF_H3.indel	-	-	-
24	34279341	CAAA	CAAAA	16.6	4	het	PF_H3.indel	-	-	-
24	34279863	CG	C	145	6	hom	PF_H2.indel	-	-	-
24	34279865	AG	A	214	16	hom	PF_H1.indel	-	-	-
24	36253648	AG	AGTG	70.5	4	het	PF_H1.indel	ENSOARG00000017586	CNPY4	protein_coding
24	36318864	TTTTC	T	29.5	9	het	PF_H3.indel	-	-	-
24	36318867	TCCCCCCC	TCCCCCC	11.3;7.77	4;6	hom;hom	PF_H1.indel;PF_H2.indel	-	-	-
24	36321321	GAA	GAAA	71.4	3	hom	PF_H2.indel	-	-	-
24	37227086	TACACACACACACACACACACACACACACACACACACACACACA	TACACACACACACACACACACACACACACACACACACACA	29.5	14	het	PF_H3.indel	ENSOARG00000000347	TRRAP	protein_coding
24	38678006	GTTTTTTTTTT	GTTTTTTTTTTT,GTTTTTTTTTTTT,GTTTTTTTTTTTTT	19.5;20.5	33;35	hom;hom	PF_H1.indel;PF_H3.indel	ENSOARG00000025897		lincRNA
24	38678006	GTTTTTTTTTT	GTTTTTTTTTTT,GTTTTTTTTTTTT,GTTTTTTTTTTTTTT	23.5	29	hom	PF_H2.indel	ENSOARG00000025897		lincRNA
24	39057822	TAAA	TAAAAAAAA	214	8	hom	PF_H1.indel	ENSOARG00000025900		lincRNA
24	40848324	AACA	AACACA	129	3	hom	PF_H2.indel	ENSOARG00000025911		lincRNA
25	64400	TAAAAAAAAA	TAAAAAAAAAA	6.75	5	hom	PF_H1.indel	-	-	-
25	3081233	CTT	CT	56.4	3	hom	PF_H3.indel	-	-	-
25	4103109	CTTT	CTT	16.6	4	het	PF_H3.indel	ENSOARG00000003265	SPRTN	protein_coding
25	4126856	TTGTGTGTGT	TTGTGTGTGTGT	157	8	het	PF_H3.indel	ENSOARG00000003271	EGLN1	protein_coding
25	5236663	AG	AGG	154	6	hom	PF_H2.indel	-	-	-
25	5236852	GGGC	G	101	3	hom	PF_H1.indel	-	-	-
25	8483224	GTTTTTTTTT	GTTTTTTTTTTT	22.5	3	hom	PF_H2.indel	ENSOARG00000003571	LYST	protein_coding
[truncated: 60 more rows]

## Sheet: PL_indel
CHROM	POS	REF	ALT	QUAL	DEPTH	GENOTYPE	SAMPLES	Gene_id	Gene_name	biotype
JH923784.1	96	ACC	ACCC	82.7	5	hom	PL_H1.indel	-	-	-
AMGL01124122.1	106	C	CA	106	4	hom	PL_H2.indel	-	-	-
JH924505.1	131	G	GC	78;150	4;10	hom;hom	PL_H1.indel;PL_H3.indel	-	-	-
JH924702.1	145	CA	C	146	7	hom	PL_H1.indel	-	-	-
JH924111.1	150	TCCC	TCCCC	29.4	3	hom	PL_H3.indel	-	-	-
JH923751.1	375	TGGG	TGGGG	6.55	6	het	PL_H1.indel	-	-	-
JH923712.1	414	TGG	TG	91.6;80.7;94.6	6;5;8	hom;hom;hom	PL_H1.indel;PL_H2.indel;PL_H3.indel	-	-	-
JH924207.1	460	A	AC	20	5	hom	PL_H2.indel	-	-	-
JH924320.1	605	G	GA	115	6	hom	PL_H2.indel	-	-	-
AMGL01122996.1	644	TC	TCC	106	4	hom	PL_H2.indel	-	-	-
JH924210.1	724	CAAAAAA	CAAAAA	10.4	5	hom	PL_H2.indel	-	-	-
JH924702.1	747	CA	C	74	7	hom	PL_H1.indel	-	-	-
JH923460.1	1000	TGGG	TGG	81.6;123;74.7	6;7;5	hom;hom;hom	PL_H1.indel;PL_H2.indel;PL_H3.indel	-	-	-
AMGL01130197.1	1044	CCACACACACACAC	CCACACACACAC	72.4;59.2	3;3	hom;hom	PL_H1.indel;PL_H3.indel	-	-	-
JH924505.1	1120	G	GC	164;17.5;176	25;42;34	hom;het;hom	PL_H1.indel;PL_H2.indel;PL_H3.indel	-	-	-
JH924207.1	1486	A	AC	20	4	hom	PL_H1.indel	-	-	-
JH924320.1	1627	G	GA	135;99.7;26.5	9;5;3	hom;hom;het	PL_H1.indel;PL_H2.indel;PL_H3.indel	-	-	-
JH923855.1	1653	TTTAATT	TTT	94.5;172;158	7;7;6	het;hom;het	PL_H1.indel;PL_H2.indel;PL_H3.indel	ENSOARG00000001062		protein_coding
JH923784.1	2400	ACC	ACCC	156	17	hom	PL_H1.indel	-	-	-
AMGL01120548.1	2669	TACACACACACACACACACACACACACACACACAC	TACACACACACACACACACACACACACACACAC	81.4	3	hom	PL_H2.indel	-	-	-
JH924284.1	2677	CTT	CT	35.5	5	het	PL_H1.indel	-	-	-
JH921767.1	2707	A	AT	60.4	3	hom	PL_H1.indel	-	-	-
AMGL01129721.1	3504	GCAACAACAACA	GCAACAACA	129	3	hom	PL_H3.indel	ENSOARG00000010537		protein_coding
JH923460.1	3591	TGGG	TGG	41.4	3	hom	PL_H1.indel	-	-	-
AMGL01121036.1	4467	TG	TGG	99	4	hom	PL_H2.indel	-	-	-
JH923925.1	5393	T	TCA	71.2	3	hom	PL_H3.indel	-	-	-
JH922028.1	5827	TAAAA	TAAAAA	3.25	5	het	PL_H1.indel	-	-	-
JH923889.1	6772	AAGACA	AAGACAGACA	129	8	het	PL_H2.indel	-	-	-
MT	11709	TC	T	181	8	hom	PL_H3.indel	ENSOARG00000000031		Mt_tRNA
JH923925.1	11797	CG	CGG	60.4	3	hom	PL_H1.indel	-	-	-
MT	16466	CTTTTTT	CTTTTT	65.5	10	hom	PL_H3.indel	-	-	-
JH923697.1	21012	GTACACA	GTACACATACACA	144	4	hom	PL_H3.indel	-	-	-
JH923697.1	21015	CACA	CACATAAACA	60.5	5	het	PL_H1.indel	-	-	-
JH921894.1	53549	GC	G	12.5	4	hom	PL_H1.indel	ENSOARG00000000338	ABCA2	protein_coding
X	2045047	GTTTT	GTTT	51	4	hom	PL_H3.indel	-	-	-
X	3738191	CA	CATGA	158	6	hom	PL_H3.indel	ENSOARG00000009380		protein_coding
X	7142279	CTTTTTTTTTTTTTTTTTTT	CTTTTTTTTTTTTTT	13.4	4	hom	PL_H2.indel	-	-	-
X	11228875	GAAAAAAAAA	GAAAAAAAAAA,GAAAAAAAAAAA	5.12	12	hom	PL_H1.indel	-	-	-
X	11230492	ATTTTT	ATTTTTT	22.5;94.5;105	30;27;20	het;hom;hom	PL_H1.indel;PL_H2.indel;PL_H3.indel	-	-	-
X	13094244	CT	C	65.4	3	hom	PL_H2.indel	ENSOARG00000012644		protein_coding
X	13094327	AATTATTATT	AATTATT	67.4;152	3;6	hom;hom	PL_H1.indel;PL_H2.indel	ENSOARG00000012644		protein_coding
X	13128454	AAATAA	AAATAATAA	71.2;111	5;7	hom;hom	PL_H2.indel;PL_H3.indel	-	-	-
X	14211149	TGG	TG	130;137;143	16;21;31	hom;hom;hom	PL_H1.indel;PL_H2.indel;PL_H3.indel	-	-	-
X	14392747	TGG	TG	63;51;105	5;7;9	hom;hom;hom	PL_H1.indel;PL_H2.indel;PL_H3.indel	-	-	-
X	18923199	GAAAAAAAAAAA	GAAAAAAAAAAAAA	25	4	hom	PL_H2.indel	-	-	-
X	21462945	ATTTTTTTTTTTT	ATTTTTTTTTT	8.15	3	hom	PL_H1.indel	ENSOARG00000017137	ZFX	protein_coding
X	27161226	TCA	T	118	3	hom	PL_H2.indel	-	-	-
X	29442500	GAAAAAAAAA	GAAAAAAAAAAAA,GAAAAAAAAAA	20.3	4	hom	PL_H3.indel	-	-	-
X	30165996	ACTGTCT	ACT	111	3	hom	PL_H3.indel	ENSOARG00000018404		protein_coding
X	31749900	TCCACCA	TCCA	111	3	hom	PL_H1.indel	-	-	-
X	37296390	TAA	TA	86	4	hom	PL_H2.indel	ENSOARG00000001020	BCOR	protein_coding
X	38493252	CAT	C	39.5	11	het	PL_H1.indel	ENSOARG00000002433		protein_coding
X	38493426	TAA	TA	84	4	hom	PL_H3.indel	ENSOARG00000002433		protein_coding
X	40761902	AAAA	AAATAAA,AAAATAAA	25.7	7	hom	PL_H2.indel	-	-	-
X	40761957	TACACACACACACACACACACACACACACACACACACACACA	TACACACACACACACACACACACACACACACACACA	81.2	4	hom	PL_H2.indel	-	-	-
X	44475387	TGG	TG	58.4	3	hom	PL_H2.indel	ENSOARG00000004808		protein_coding
X	50337454	CTTTTTTT	CTTTTTT	11.3	4	hom	PL_H1.indel	-	-	-
X	52195481	AT	ATT	106	4	hom	PL_H3.indel	ENSOARG00000010097	CLCN5	protein_coding
X	54607617	TAAAAAAAA	TAAAAAAA	23.5	8	hom	PL_H3.indel	-	-	-
X	54830840	TGGG	TGGGG	102	5	hom	PL_H1.indel	-	-	-
X	56351560	GAAAAA	GAAAAAA	93.1	19	hom	PL_H1.indel	-	-	-
X	58188737	G	GGCCAC	129	3	hom	PL_H1.indel	ENSOARG00000014751	STARD8	protein_coding
X	59630446	CACAACAA	CACAA	81.2	3	hom	PL_H3.indel	-	-	-
X	60799337	CTTTTTTTT	CTTTTTTTTT	4.75	4	hom	PL_H2.indel	ENSOARG00000017339	OGT	protein_coding
X	62599604	TAA	TA	135	6	hom	PL_H1.indel	-	-	-
X	62601113	GAAA	GA	22.5	32	het	PL_H2.indel	-	-	-
X	62608507	CATT	CATTATT	73.5	4	het	PL_H1.indel	-	-	-
X	72875102	CAAAAAAA	CAAA	52.5	8	het	PL_H2.indel	ENSOARG00000002075	APOOL	protein_coding
X	75431439	AT	A	35.2	3	hom	PL_H2.indel	ENSOARG00000003319	F8	protein_coding
X	77455845	TACACACACACACACACACACA	TACACACACACACACACACACACA	109	3	hom	PL_H1.indel	-	-	-
X	93224643	TTA	T	11.3	4	hom	PL_H1.indel	-	-	-
X	94788075	TAAAAAAAAA	TAAAAAAA	25.5	11	het	PL_H2.indel	ENSOARG00000011899	ZNF75D	protein_coding
X	94788075	TAAAAAAAAA	TAAAAAAAA	3.82	8	hom	PL_H1.indel	ENSOARG00000011899	ZNF75D	protein_coding
X	94788388	CCACACA	CCACA	28.5	25	het	PL_H2.indel	ENSOARG00000011899	ZNF75D	protein_coding
X	94791527	TAAAAAAAAA	TAAAAAAA	21.5;5.99	10;12	het;het	PL_H2.indel;PL_H3.indel	ENSOARG00000011899	ZNF75D	protein_coding
X	94791840	CCACACA	CCACA	41.5;61.5	14;21	het;het	PL_H2.indel;PL_H3.indel	ENSOARG00000011899	ZNF75D	protein_coding
X	98768902	CAAGAAGA	CAAGA	129	3	hom	PL_H1.indel	ENSOARG00000012962		protein_coding
X	98982035	ACTCTCT	ACTCT	143	4	hom	PL_H1.indel	-	-	-
X	99325045	TAACAACA	TAACAACAACA	180	4	hom	PL_H2.indel	-	-	-
X	101886023	AGGG	AGG	53.4	3	hom	PL_H1.indel	ENSOARG00000013491	GRIA3	protein_coding
X	109344032	GT	GTT	106	4	hom	PL_H3.indel	ENSOARG00000016274	SLC25A5	protein_coding
X	113070059	TAAA	TAAAA	53.4	3	hom	PL_H3.indel	-	-	-
X	126515758	GAA	GAATAA	180;180	7;7	hom;hom	PL_H1.indel;PL_H2.indel	ENSOARG00000002194	BHLHB9	protein_coding
1	891756	GCACACACACACACACACACACACAC	GCACACACACACACACACACACAC	15.6	17	het	PL_H1.indel	ENSOARG00000025489		lincRNA
1	891756	GCACACACACACACACACACACACAC	GCACACACACACACACACACACACACACAC	203	12	het	PL_H2.indel	ENSOARG00000025489		lincRNA
1	2698074	CT	C	90;120;95	5;5;4	hom;hom;hom	PL_H1.indel;PL_H2.indel;PL_H3.indel	ENSOARG00000018779	TRAF3IP1	protein_coding
1	5374796	TAAA	TAAAA	21.3;21.3	3;3	hom;hom	PL_H2.indel;PL_H3.indel	-	-	-
1	5376313	AGT	AGTGT	111	3	hom	PL_H3.indel	-	-	-
1	10916950	TTATATA	TTATA	101	3	hom	PL_H1.indel	ENSOARG00000019668	THRAP3	protein_coding
1	13894181	TAAAAAAAAAAAAAAA	TAAAAAAAAAAAA	33	4	hom	PL_H1.indel	-	-	-
1	14088976	GGAGAG	GGAG	138	4	hom	PL_H1.indel	-	-	-
1	14089385	AAGAGAGAGAGAGAGAGAGA	AAGAGAGAGAGAGAGAGAGAGA	62.5	4	het	PL_H2.indel	-	-	-
1	14089933	ACCC	ACCCC	102;60.5;19.5	5;8;8	hom;het;het	PL_H1.indel;PL_H2.indel;PL_H3.indel	-	-	-
1	14416904	TAAA	TAAAA	80	4	hom	PL_H3.indel	-	-	-
1	16174521	CT	C	95	4	hom	PL_H1.indel	-	-	-
1	17145555	CCTCT	CCT	201	8	het	PL_H1.indel	-	-	-
1	18866724	TCCCCCC	TCCCCC	16.8	6	hom	PL_H1.indel	ENSOARG00000000921		protein_coding
1	18867804	TCCCCCC	TCCCCC	7.45	6	het	PL_H2.indel	-	-	-
1	18867903	T	TAA,TAAA	43.5	9	het	PL_H3.indel	-	-	-
1	20127010	AGG	AGGG	70.4	3	hom	PL_H2.indel	-	-	-
1	24479080	TAAAA	TAAA	3.25	4	het	PL_H3.indel	-	-	-
1	27121703	GTTTT	GTT	113;113	4;4	hom;hom	PL_H2.indel;PL_H3.indel	-	-	-
1	28798013	TG	TGG	38.5;31.5	9;11	het;het	PL_H2.indel;PL_H3.indel	ENSOARG00000007262		protein_coding
1	28827871	TG	TGG	120;117	31;43	het;het	PL_H2.indel;PL_H3.indel	-	-	-
1	28835912	T	TA	21.3	3	hom	PL_H2.indel	-	-	-
1	32373684	GCCC	GCC	77	4	hom	PL_H3.indel	-	-	-
1	36012416	CTGTG	CTG	107	3	hom	PL_H3.indel	ENSOARG00000008860	NFIA	protein_coding
1	37567192	CTTTTT	CTTTT	33	4	hom	PL_H3.indel	ENSOARG00000009306	DOCK7	protein_coding
1	40488752	ATTT	ATT	53.4	3	hom	PL_H3.indel	-	-	-
1	40658505	ATTTTTTTT	ATTTTTTT	4.75;4.75	4;4	hom;hom	PL_H2.indel;PL_H3.indel	ENSOARG00000010286	DNAJC6	protein_coding
1	40672052	ATAGG	ATAGGCTAGG	70.5	4	het	PL_H1.indel	-	-	-
1	41252350	CA	CAA	60.4;51.5	3;4	hom;het	PL_H1.indel;PL_H3.indel	-	-	-
1	41290824	C	CTTCTT	180	4	hom	PL_H1.indel	-	-	-
1	41611294	TAGCTCAA	TA	64.5	6	het	PL_H2.indel	ENSOARG00000010521	PDE4B	protein_coding
1	42033025	GAAAAA	GAAAAAA	33	4	hom	PL_H2.indel	-	-	-
1	42667722	GTTTTTTTTT	GTTTTTTTTTT	13.8	7	hom	PL_H3.indel	ENSOARG00000011282	SERBP1	protein_coding
1	43325002	ATTTTTTTT	ATTTTTTTTT	18.7	6	hom	PL_H2.indel	-	-	-
1	43325719	TGCGGCGGCGGCGGCGG	TGCGGCGGCGGCGG	31.5	17	het	PL_H2.indel	ENSOARG00000010122	DIRAS3	protein_coding
1	50555081	TAA	TAAA	102	4	hom	PL_H1.indel	-	-	-
1	52352682	GCCCCCCCCCCC	GCCCCCCCCCCCCC	10.8	3	hom	PL_H1.indel	-	-	-
1	60227131	TA	TAA	106	6	hom	PL_H1.indel	ENSOARG00000013727	TTLL7	protein_coding
1	60374139	T	TA	106	4	hom	PL_H1.indel	-	-	-
1	61048731	GTTT	GTTTT	53.4	3	hom	PL_H3.indel	ENSOARG00000013977	SSX2IP	protein_coding
1	62039235	CTTTT	CTTTTT	30.4	3	hom	PL_H1.indel	-	-	-
1	63269586	ATTTTTTTTTTTTTT	ATTTTTTTTTTTT,ATTTTTTTTTTT,ATTTTTTTTTTTTT	5.81	12	hom	PL_H1.indel	ENSOARG00000014861	SH3GLB1	protein_coding
1	63284369	ATT	ATTT	102	4	hom	PL_H2.indel	-	-	-
1	63580377	GCT	GCTCT	129	3	hom	PL_H1.indel	-	-	-
1	63582917	CAAAAAAAAAA	CAAAAAAAAAAAA	33	4	hom	PL_H2.indel	-	-	-
1	63833945	ATTTTTTTTTTTT	ATTTTTTTTTTTTTTTTT	45.2	4	hom	PL_H1.indel	ENSOARG00000014936	LMO4	protein_coding
1	66433523	CTT	CTTT	102	4	hom	PL_H1.indel	-	-	-
1	66651258	ACCCC	ACCC	22.5	3	hom	PL_H2.indel	-	-	-
1	67525524	TAGGAG	TAG	180	4	hom	PL_H3.indel	ENSOARG00000015740	ZNF644	protein_coding
1	70826257	AAG	AAGGAG	180	4	hom	PL_H1.indel	-	-	-
1	71504757	ATTTTTTTT	ATTTTTTT	4.75	4	hom	PL_H2.indel	-	-	-
1	73104673	TACAA	TACAACAA	215;215;215	5;6;6	hom;hom;hom	PL_H1.indel;PL_H2.indel;PL_H3.indel	ENSOARG00000017531	PTBP2	protein_coding
1	76582922	AAACCAA	AAACCAACCAA	129	3	hom	PL_H3.indel	ENSOARG00000017862		protein_coding
1	76623858	CAAGA	CAAGAAAGA	81.2	4	hom	PL_H2.indel	ENSOARG00000017921	SASS6	protein_coding
1	77365787	CA	CAGA	215;180	6;4	hom;hom	PL_H2.indel;PL_H3.indel	-	-	-
1	78128454	AC	A	67.4	3	hom	PL_H1.indel	-	-	-
1	84352109	CTTTTTT	CTTTTTTTT	106	6	hom	PL_H1.indel	ENSOARG00000018811	VAV3	protein_coding
1	86149038	TC	TCC	182;176;177	42;26;28	hom;hom;hom	PL_H1.indel;PL_H2.indel;PL_H3.indel	-	-	-
1	86193427	TC	TCC	174;165;159	23;14;14	hom;hom;hom	PL_H1.indel;PL_H2.indel;PL_H3.indel	-	-	-
1	86849507	CAGAG	CAG	215;170;185	7;5;5	hom;hom;hom	PL_H1.indel;PL_H2.indel;PL_H3.indel	-	-	-
1	89091070	A	AGAG	129	3	hom	PL_H3.indel	ENSOARG00000019695	ST7L	protein_coding
1	89160093	A	AC	73.4	3	hom	PL_H3.indel	-	-	-
1	92851929	CGGTGG	CGG	180	4	hom	PL_H1.indel	-	-	-
1	96425119	TAAA	TA	58.5	6	het	PL_H3.indel	-	-	-
1	96812587	AT	ATT	73.4	3	hom	PL_H3.indel	ENSOARG00000020482	PDE4DIP	protein_coding
1	96868359	GA	G	62	4	hom	PL_H3.indel	ENSOARG00000020482	PDE4DIP	protein_coding
1	98279986	TCCC	TCC	4.42	8	het	PL_H1.indel	-	-	-
1	99529569	TCC	TCCC	102	4	hom	PL_H2.indel	-	-	-
1	99905854	TGGGGGGGGGG	TGGGGGGGG	16.5	3	hom	PL_H1.indel	-	-	-
1	99908451	TACAC	TAC	65.2	4	hom	PL_H2.indel	-	-	-
1	100152989	CAGAAGAAGA	CAGAAGA	129	3	hom	PL_H2.indel	-	-	-
1	102673658	TA	TAA	161	6	hom	PL_H2.indel	ENSOARG00000000787	ILF2	protein_coding
1	102736221	AT	A	64.4	3	hom	PL_H1.indel	ENSOARG00000001095	INTS3	protein_coding
1	103361678	GT	GTGTT	10.8	4	het	PL_H1.indel	-	-	-
1	104419346	CT	CTGT	41.5;27.5	31;41	het;het	PL_H1.indel;PL_H3.indel	ENSOARG00000004747		protein_coding
1	104452044	ACTTGCTTG	ACTTG	156	7	het	PL_H1.indel	-	-	-
1	104473907	CT	CTGT	92.5	8	het	PL_H2.indel	-	-	-
1	104478606	GAA	GAAA	89.5	16	het	PL_H1.indel	ENSOARG00000004864	SYT11	protein_coding
1	105193057	GGCGCGC	GGCGC	61.2	4	hom	PL_H2.indel	ENSOARG00000006170	BCAN	protein_coding
1	108270666	C	CAT	129	3	hom	PL_H3.indel	ENSOARG00000007603		protein_coding
1	109382364	GAA	GA	84	4	hom	PL_H1.indel	-	-	-
1	109390008	CCT	C	52.5	8	het	PL_H3.indel	-	-	-
1	109501053	GC	GCC	134;41.2	13;5	hom;hom	PL_H1.indel;PL_H2.indel	-	-	-
1	109567129	AAGAGAGAGAGAGAGAGAGAGAGAG	AAGAGAGAGAGAGAGAGAGAGAG	133	22	het	PL_H3.indel	-	-	-
1	109567129	AAGAGAGAGAGAGAGAGAGAGAGAG	AAGAGAGAGAGAGAGAGAGAGAGAGAG	217	17	het	PL_H1.indel	-	-	-
1	109618317	ATT	AT	86	4	hom	PL_H1.indel	-	-	-
1	110755704	CGTGTGTGTGTGTGTGTGT	CGTGTGTGTGTGTGTGT,CGTGTGTGTGTGTGTGTGTGT	11.8;125	14;16	hom;het	PL_H1.indel;PL_H2.indel	ENSOARG00000009782	NDUFS2	protein_coding
1	110755704	CGTGTGTGTGTGTGTGTGT	CGTGTGTGTGTGTGTGTGTGT	203	5	hom	PL_H3.indel	ENSOARG00000009782	NDUFS2	protein_coding
1	112402711	CAAAAAAAAAAAAAAA	CAAAAAAAAAAAAA	7.77	4	hom	PL_H1.indel	ENSOARG00000010852	DDR2	protein_coding
1	112883539	CTTTTTT	CTTTTTTT	9.01	3	hom	PL_H2.indel	-	-	-
1	118375039	GTT	GT	30.5	6	het	PL_H1.indel	ENSOARG00000012425	DCAF6	protein_coding
1	118810340	TCCCCCCC	TCCCCCC	17.5	23	het	PL_H1.indel	ENSOARG00000012639		protein_coding
1	119304304	CTT	CT	88	4	hom	PL_H1.indel	ENSOARG00000025565		lincRNA
1	128529868	T	TTA	8.15	3	hom	PL_H2.indel	ENSOARG00000015056	APP	protein_coding
1	134120717	G	GA	73.4	3	hom	PL_H3.indel	-	-	-
1	134184168	GGAA	GGAAAGAA	180	4	hom	PL_H2.indel	-	-	-
1	138864374	GA	GAA	73.4	3	hom	PL_H1.indel	-	-	-
1	142019605	CTTTTTTTTTTT	CTTTTTTTTT	10.8	3	hom	PL_H2.indel	-	-	-
1	142199701	TG	T	20.5	3	het	PL_H2.indel	-	-	-
1	143515102	CAGAG	CAG	150	4	hom	PL_H2.indel	-	-	-
1	145536033	TAAAAAAAAAA	TAAAAAAAAAAAA	16.5	3	hom	PL_H1.indel	-	-	-
1	145871905	ACTCTCTCTCTCT	ACTCTCTCTCTCTCT	172	4	hom	PL_H3.indel	ENSOARG00000025579		lincRNA
1	151691975	CAAA	CAAAA	80	4	hom	PL_H2.indel	-	-	-
1	152737848	CT	CTTT	180	4	hom	PL_H3.indel	-	-	-
1	154631787	CTA	CTAAATA	165	6	het	PL_H3.indel	-	-	-
1	154742128	CT	C	24.4	3	hom	PL_H3.indel	-	-	-
1	154746252	TAGCAGCAGCAG	TAGCAGCAGCAGCAG	180	4	hom	PL_H3.indel	-	-	-
1	156863667	CAAAAAAA	CAAAAAAAAA	11.8	7	het	PL_H1.indel	ENSOARG00000017337	ARL13B	protein_coding
1	158419731	ATT	AT	26.5	5	het	PL_H1.indel	-	-	-
1	160017176	TAAAAA	TAAAAAA	17.5	3	hom	PL_H1.indel	-	-	-
1	160017534	C	CTA	111	3	hom	PL_H3.indel	-	-	-
1	161271845	TAAAAAAAAAAAAAAA	TAAAAAAAA,TAAAAAAAAAAAAAA	114	6	hom	PL_H1.indel	-	-	-
1	161537948	GAAGTAAA	GAAGTAAAGTAAA	180	4	hom	PL_H2.indel	ENSOARG00000017765	ST3GAL6	protein_coding
1	168623410	GAAAAAAAAAAAAAAAA	GAAAAAAAAAAAAAAAAAAAAA,GAAAAAAAAAAAAAA	16.3	6	hom	PL_H2.indel	ENSOARG00000018737	ALCAM	protein_coding
1	171230747	G	GTT	142	4	hom	PL_H3.indel	ENSOARG00000018871	CD47	protein_coding
1	174434133	GAAAAAAAAAAAAA	GAAAAAAAAAAAAAAAAAA	67.4	5	hom	PL_H2.indel	-	-	-
1	177098934	TAA	TA	58.4	3	hom	PL_H2.indel	-	-	-
1	177898184	CCTTCT	CCT	105	4	hom	PL_H3.indel	-	-	-
1	178129093	CATATATATATATATATATATATA	CATATATATATATATATATA	81.2	4	hom	PL_H2.indel	-	-	-
1	178824033	TGAGAGAGAGAGAGAGAGAGAGA	TGAGAGAGAGAGAGAGAGAGAGAGA	52.5	7	het	PL_H1.indel	-	-	-
1	178824533	TGAGAGAGAGAGAGAGAGAGA	TGAGAGAGAGAGAGAGAGA	73.5	6	het	PL_H1.indel	ENSOARG00000019641	LSAMP	protein_coding
1	178824533	TGAGAGAGAGAGAGAGAGAGA	TGAGAGAGAGAGAGAGAGAGAGA	39.2	3	hom	PL_H3.indel	ENSOARG00000019641	LSAMP	protein_coding
1	178824533	TGAGAGAGAGAGAGAGAGAGA	TGAGAGAGAGAGAGAGAGAGAGA,TGAGAGAGAGAGAGAGAGAGAGAGA	89.4	6	hom	PL_H2.indel	ENSOARG00000019641	LSAMP	protein_coding
1	179358661	CTGT	CTGTATGT	81.2	4	hom	PL_H1.indel	-	-	-
1	180706486	T	TA	54.4	3	hom	PL_H1.indel	-	-	-
1	180730227	GTTTT	GTTTTT	11.5	3	hom	PL_H3.indel	-	-	-
1	180875955	G	GA	121	5	hom	PL_H1.indel	-	-	-
1	182173132	TAG	TAGAG	180	4	hom	PL_H2.indel	ENSOARG00000019655	IGSF11	protein_coding
1	182938473	GT	GTT	30.5	4	het	PL_H3.indel	-	-	-
1	183375284	TCTACTACTACTACTACTA	TCTACTACTACTACTA	129	3	hom	PL_H1.indel	ENSOARG00000019879	LRRC58	protein_coding
1	184544069	TTATATATATATATAT	TTATATATATATATATAT	167	4	hom	PL_H2.indel	ENSOARG00000020068	IQCB1	protein_coding
1	189634443	AAAACAAA	AAAA	214	8	hom	PL_H1.indel	ENSOARG00000020363	SENP5	protein_coding
1	189634879	TT	TTAT	175;172;214	11;5;7	het;hom;hom	PL_H1.indel;PL_H2.indel;PL_H3.indel	ENSOARG00000020363	SENP5	protein_coding
1	189637091	AAAACAAA	AAAA	214	15	hom	PL_H1.indel	ENSOARG00000020363	SENP5	protein_coding
1	189637527	TT	TTAT	217;214;214	26;22;29	het;hom;hom	PL_H1.indel;PL_H2.indel;PL_H3.indel	ENSOARG00000020363	SENP5	protein_coding
1	190484648	CTAT	CT	51.5	3	het	PL_H2.indel	ENSOARG00000020394	ACAP2	protein_coding
1	193560021	CTT	CT	88	4	hom	PL_H2.indel	-	-	-
1	200281063	GTTTT	GTTTTT	22.5;35;45.7	3;4;5	hom;hom;hom	PL_H1.indel;PL_H2.indel;PL_H3.indel	-	-	-
1	200506279	CTCTTCT	CTCT	129	3	hom	PL_H3.indel	ENSOARG00000020572	VPS8	protein_coding
1	200607070	CTTT	CTT	16.6	4	het	PL_H3.indel	ENSOARG00000020572	VPS8	protein_coding
1	201161493	A	AG	70.4	3	hom	PL_H2.indel	-	-	-
1	203504218	CTT	CTTT	81.5	8	het	PL_H3.indel	-	-	-
1	203515053	GAAAAAAAAA	GAAAAAAAAAA	3.96	5	hom	PL_H1.indel	-	-	-
1	203527204	TAAAAAAA	TAAAAAAAA	18.8	5	hom	PL_H2.indel	-	-	-
1	203527248	GT	G	66.7	5	hom	PL_H2.indel	-	-	-
1	203532161	ATTTTTTT	ATTTTTTTTT	37.5	12	het	PL_H2.indel	-	-	-
1	203532168	TC	T	71.5	8	het	PL_H3.indel	-	-	-
1	204300295	CA	CAA	73.4	3	hom	PL_H1.indel	ENSOARG00000020674	FXR1	protein_coding
1	205366201	CTTTTT	CTTT	106	4	hom	PL_H3.indel	ENSOARG00000020685	PEX5L	protein_coding
1	205686549	TAAAAAAAAAAAA	TAAAAAAAAAA	8.15	3	hom	PL_H3.indel	-	-	-
1	206214531	C	CT	22;22	4;4	hom;hom	PL_H2.indel;PL_H3.indel	-	-	-
1	211661506	CTTT	CTTTT	80	4	hom	PL_H3.indel	-	-	-
1	211751216	GTTT	GTTTT	73	4	hom	PL_H1.indel	-	-	-
1	213909269	CAAAAAAAAA	CAAAAAAA	30.5;7.38;20.6	10;15;12	het;het;het	PL_H1.indel;PL_H2.indel;PL_H3.indel	ENSOARG00000020756	PLD1	protein_coding
1	213912268	CTT	CT	65.5;6.55;17.5	8;16;12	het;het;het	PL_H1.indel;PL_H2.indel;PL_H3.indel	ENSOARG00000020756	PLD1	protein_coding
1	214174735	AGGGG	AGGG	3.25	4	het	PL_H2.indel	ENSOARG00000020761	TNIK	protein_coding
1	214204939	CAAAAAAAAAAAA	CAAAAAAAAAAAAAAAA,CAAAAAAAAAAAAAAA	19.3	4	hom	PL_H1.indel	ENSOARG00000020761	TNIK	protein_coding
1	215608858	A	AG	33.5	3	het	PL_H2.indel	-	-	-
1	217409712	CTTTTTT	CTTTTTTT	8.15	3	hom	PL_H1.indel	ENSOARG00000001069	GOLIM4	protein_coding
1	225082654	ATTTTTT	ATTTTTTT	5.83	6	het	PL_H2.indel	ENSOARG00000002047	SMC4	protein_coding
1	226273266	ATTTTTT	ATTTTTTT	22	4	hom	PL_H2.indel	-	-	-
1	228963657	CA	C	166	7	hom	PL_H2.indel	-	-	-
1	229202934	ATTTT	ATTT	84.6	6	hom	PL_H2.indel	-	-	-
1	231494716	TTG	T	118	3	hom	PL_H3.indel	ENSOARG00000003508	DHX36	protein_coding
1	234816205	TAAA	TAA	8.18	7	het	PL_H2.indel	ENSOARG00000004134	MED12L	protein_coding
1	236270371	TAA	TAAA	70.4	3	hom	PL_H3.indel	ENSOARG00000004684	RNF13	protein_coding
1	239300197	TCCC	TC	109	3	hom	PL_H3.indel	-	-	-
1	239300298	CAGAG	CAG	107	3	hom	PL_H2.indel	-	-	-
1	246398697	CTGATTG	CTG	214	21	het	PL_H2.indel	-	-	-
1	247177047	A	AC	16.5;3.66	9;16	hom;hom	PL_H1.indel;PL_H2.indel	-	-	-
1	247784530	CTAT	CT	157	4	hom	PL_H3.indel	ENSOARG00000007120	MRPS22	protein_coding
1	250377495	CAT	CATTTAT	180	4	hom	PL_H3.indel	ENSOARG00000007798	NCK1	protein_coding
1	253583637	ACA	ACACTCA	70.5	4	het	PL_H2.indel	ENSOARG00000025634		lincRNA
1	253911429	CTTTT	CTTT	3.25	4	het	PL_H3.indel	-	-	-
1	254484190	GA	G	95	4	hom	PL_H2.indel	-	-	-
1	256294891	ATTTTTTT	ATTTTTTTT	7.77	4	hom	PL_H1.indel	ENSOARG00000009178		protein_coding
1	257144819	TCTCCT	TCT	129	3	hom	PL_H3.indel	-	-	-
1	258749727	ACC	AC	58.4	3	hom	PL_H3.indel	-	-	-
1	266688846	TAAAAAAAA	TAAAAAAA	4.75	4	hom	PL_H2.indel	-	-	-
1	267366463	ATTTTTTT	ATTTTTTTT	11.3	4	hom	PL_H1.indel	-	-	-
1	267485703	AAAG	A	70.5	4	het	PL_H3.indel	-	-	-
1	267740302	A	ACGG	66.7	4	het	PL_H2.indel	ENSOARG00000014368	DYRK1A	protein_coding
1	270750166	GAAAAAAAAA	GAAAAAAAAAAA,GAAAAAAAAAA	29	6	hom	PL_H2.indel	-	-	-
2	10814590	CATCAATCA	CATCA	180	4	hom	PL_H1.indel	ENSOARG00000006478	KIAA1958	protein_coding
2	10916792	AGG	AG	57.4	3	hom	PL_H3.indel	ENSOARG00000006478	KIAA1958	protein_coding
2	10975194	CACAACAA	CACAA	129	3	hom	PL_H3.indel	ENSOARG00000006478	KIAA1958	protein_coding
2	11086595	ATTTTTTTTTTTT	ATTTTTTTTTT	8.15	3	hom	PL_H2.indel	ENSOARG00000006519	HSDL2	protein_coding
2	11908758	G	GA	28.6	6	hom	PL_H2.indel	-	-	-
2	11914677	TAAAAAAAAA	TAAAAAAAAAAAA,TAAAAAAAAAA	14.4	6	het	PL_H2.indel	-	-	-
2	11963612	A	AC	161	6	hom	PL_H1.indel	-	-	-
2	12371110	CTT	C	168	4	hom	PL_H1.indel	ENSOARG00000006760	LPAR1	protein_coding
2	14133649	ATTTTTTT	ATTTTTT	11.3	4	hom	PL_H3.indel	-	-	-
2	14133723	ATT	AT	88	4	hom	PL_H3.indel	-	-	-
2	14315915	CTT	CT	99	4	hom	PL_H2.indel	ENSOARG00000007124	ELP1	protein_coding
2	15790429	G	GA	106	4	hom	PL_H1.indel	-	-	-
2	17443481	GTTTTT	GTTTTTT	16.5	3	hom	PL_H3.indel	-	-	-
2	17564752	AGGGGGGGGGG	AGGGGGGGG	16.5	3	hom	PL_H1.indel	-	-	-
2	17565143	CTT	C	109	5	het	PL_H2.indel	-	-	-
2	23103492	TAAAAAAAAAA	TAAAAAAAAA	22.5;3.39	10;5	hom;hom	PL_H2.indel;PL_H3.indel	ENSOARG00000007673	SPIN1	protein_coding
2	23149298	CTTTTTTTTTTT	CTTTTTTTTTTTTTT	39.6	8	hom	PL_H2.indel	ENSOARG00000007673	SPIN1	protein_coding
2	23992486	TAAAAA	TAAAA	29	4	hom	PL_H3.indel	-	-	-
2	29262794	ACTCT	ACT	90.4	3	hom	PL_H2.indel	ENSOARG00000008402	ZNF782	protein_coding
2	30651061	TAAAA	TAA	101	3	hom	PL_H3.indel	ENSOARG00000008578	PTCH1	protein_coding
2	34453219	TGCG	TGCGCG	150	6	hom	PL_H2.indel	-	-	-
2	34454432	TTC	T	58.5	6	het	PL_H3.indel	-	-	-
2	34680281	TTTTCTTTCTTTCTTTCTTT	TTTTCTTTCTTTCTTT	63.7	6	het	PL_H1.indel	ENSOARG00000008891	NTRK2	protein_coding
2	34696718	GTTTTTT	GTTTTTTT	22	4	hom	PL_H3.indel	ENSOARG00000008891	NTRK2	protein_coding
2	36909375	CTTTT	CTTT	30.4	3	hom	PL_H2.indel	-	-	-
2	38835185	A	AC	161;184	6;10	hom;hom	PL_H1.indel;PL_H2.indel	ENSOARG00000025759		lincRNA
2	38835357	GTCT	GTCTCT	24.5	37	het	PL_H3.indel	ENSOARG00000025759		lincRNA
2	38835370	TAAA	TAAAA	11.8	29	het	PL_H1.indel	ENSOARG00000025759		lincRNA
2	38966616	TCCCCCC	TCCCCC	8.15	3	hom	PL_H1.indel	-	-	-
2	40525936	TAAAAAAAA	TAAAAAAAAA	8.64	9	hom	PL_H1.indel	-	-	-
2	47027984	AT	ATT	41.2	3	hom	PL_H2.indel	-	-	-
2	48822228	CGG	CG	56.4	3	hom	PL_H3.indel	-	-	-
2	52183371	TAA	TAAGAA	129	3	hom	PL_H2.indel	ENSOARG00000011660	RECK	protein_coding
2	56797660	CTTTTTTTTT	CTTTTTTTTTTT	40	4	hom	PL_H3.indel	-	-	-
2	65034060	GAAAAAAAAA	GAAAAAAAAAAAAA	38.5	4	het	PL_H3.indel	-	-	-
2	65118365	TCC	TC	62	4	hom	PL_H1.indel	-	-	-
2	66474515	TA	TAA	161;106	6;4	hom;hom	PL_H1.indel;PL_H3.indel	-	-	-
2	68288352	AGGG	AGG	80	4	hom	PL_H2.indel	ENSOARG00000013173	DOCK8	protein_coding
2	71396448	GT	GTT	205	8	hom	PL_H3.indel	-	-	-
2	71396503	G	GT	205	8	hom	PL_H3.indel	-	-	-
2	72358887	CATATATATATATATA	CATATATATATATATATA	64.5	4	het	PL_H2.indel	-	-	-
2	72898781	CCACATCACA	CCACA	180	4	hom	PL_H3.indel	-	-	-
2	73368593	CAAAA	CAAA	30.4	3	hom	PL_H1.indel	-	-	-
2	73386310	ATTT	ATTTT	80	4	hom	PL_H3.indel	ENSOARG00000013572	ERMP1	protein_coding
2	73608199	GAAAAAAAAAAA	GAAAAAAAAA	10.8	3	hom	PL_H3.indel	ENSOARG00000013600	KIAA2026	protein_coding
2	77822047	GTGGTTGGTT	GTGGTT	129	3	hom	PL_H2.indel	-	-	-
2	87297228	ACT	A	166	4	hom	PL_H2.indel	-	-	-
2	87474079	GAA	GA	88	4	hom	PL_H3.indel	ENSOARG00000014276	SLC24A2	protein_coding
2	89044443	ATT	AT	15.6	5	het	PL_H1.indel	ENSOARG00000014387		protein_coding
2	94477628	CAAAAAAAA	CAAAAAAA	18.7	6	hom	PL_H2.indel	-	-	-
2	94480091	GAAAAAAA	GAAAAAAAA	11.3	4	hom	PL_H2.indel	-	-	-
2	95620971	GTT	GT	58.4	3	hom	PL_H3.indel	-	-	-
2	95805002	AT	A	99	4	hom	PL_H3.indel	-	-	-
2	96582620	TAAAAAAA	TAAAAAAAA	11.3	4	hom	PL_H3.indel	-	-	-
2	96732800	T	TG	73.4	3	hom	PL_H2.indel	-	-	-
2	104389665	TCCCC	TCCC	51	4	hom	PL_H2.indel	-	-	-
2	104430138	GACACACA	GACACA	139	4	hom	PL_H1.indel	-	-	-
2	106742228	GACACAC	GACAC	101	3	hom	PL_H2.indel	ENSOARG00000015420		protein_coding
2	110282831	CACA	CACAACA	81.2	4	hom	PL_H3.indel	ENSOARG00000015494	CLCN3	protein_coding
2	116387280	GAA	GA	58.4	3	hom	PL_H2.indel	ENSOARG00000015968	SAP130	protein_coding
2	116589559	AG	AGG	24.5	4	het	PL_H2.indel	-	-	-
2	117268827	GCC	GC	56.4	3	hom	PL_H3.indel	ENSOARG00000016188	BIN1	protein_coding
2	119940032	CAGA	CAGAAAAGA	180	4	hom	PL_H2.indel	-	-	-
2	122388921	CGTGTGTGTGTG	CGTGTGTGTG	29.5	9	het	PL_H3.indel	-	-	-
2	126173518	CA	CACTTA	180	4	hom	PL_H2.indel	-	-	-
2	126436477	GAAA	GAAACAAA	129	3	hom	PL_H1.indel	ENSOARG00000016802	PDE1A	protein_coding
2	127137161	TAGCAGCAGCAGCAGCAGCAGCAG	TAGCAGCAGCAGCAGCAG	71.2	3	hom	PL_H2.indel	ENSOARG00000016850	CERKL	protein_coding
2	131765311	GT	GTT	99	4	hom	PL_H1.indel	ENSOARG00000017442	HNRNPA3	protein_coding
2	135744442	CTTTTTTTTTTT	CTTTTTTTTTTTTTT	39.5	6	het	PL_H3.indel	-	-	-
2	137055738	ATTTTTTT	ATTTTTTTT	11.3	4	hom	PL_H3.indel	ENSOARG00000002042	CYBRD1	protein_coding
2	140315389	ATGAT	ATGATTGAT	129	3	hom	PL_H2.indel	ENSOARG00000004301	STK39	protein_coding
2	142683309	ATTTTTT	ATTTTTTT	22	4	hom	PL_H2.indel	ENSOARG00000005138	GALNT3	protein_coding
2	142737244	CA	CAA	30.5	4	het	PL_H2.indel	-	-	-
2	148799695	CTTTA	CTTTATTTA	129	3	hom	PL_H3.indel	ENSOARG00000007138	CD302	protein_coding
2	148802725	TGCAAG	TGCAAGCAAG	61.5	7	het	PL_H3.indel	ENSOARG00000007138	CD302	protein_coding
2	149896406	CT	CTTT	180	4	hom	PL_H2.indel	ENSOARG00000007629	PKP4	protein_coding
2	150463068	CAAAAAAAA	CAAAAAAA	4.75	4	hom	PL_H1.indel	ENSOARG00000007659	UPP2	protein_coding
2	151257350	CGATGATGATGATGAT	CGATGATGATGAT	52.5	10	het	PL_H2.indel	ENSOARG00000007788	ERMN	protein_coding
2	156607106	TAAA	TAA	15.6	4	het	PL_H1.indel	-	-	-
2	156859309	GAATT	GAATTAATT	70.5	4	het	PL_H2.indel	-	-	-
2	159376536	GTTTTTTTTTTTT	GTTTTTTTTTT	22	4	hom	PL_H2.indel	-	-	-
2	159379241	T	TG	33.5	3	het	PL_H1.indel	-	-	-
2	164448381	TC	TCC	106	4	hom	PL_H3.indel	ENSOARG00000009880	ZEB2	protein_coding
2	167471182	ACC	AC	58.4	3	hom	PL_H3.indel	-	-	-
2	172717623	ATTTTTTTTTT	ATTTTTTTTTTTT	16.5	3	hom	PL_H3.indel	-	-	-
2	175255799	CG	CGTCAG	165;180	6;4	het;hom	PL_H1.indel;PL_H2.indel	ENSOARG00000011436	MGAT5	protein_coding
2	176163576	TAAAAAA	TAAAAAAA	5.83	6	het	PL_H3.indel	-	-	-
2	176348180	TACACACACACACACACACACAC	TACACACACACACACACACACACACAC,TACACACACACACACACACACACAC	73.2	4	hom	PL_H3.indel	-	-	-
2	176423003	AG	AGG	73.4	3	hom	PL_H2.indel	-	-	-
2	176796491	GAAAAAAAA	GAAAAAAA	10.2	5	hom	PL_H3.indel	ENSOARG00000011536	NCKAP5	protein_coding
2	177004799	TGGGGG	TGGGG	33	4	hom	PL_H1.indel	ENSOARG00000011536	NCKAP5	protein_coding
2	177095110	GAAAA	GAAAAA	30.4	3	hom	PL_H3.indel	ENSOARG00000011536	NCKAP5	protein_coding
2	183543904	CAA	CAAA	67.4	3	hom	PL_H3.indel	-	-	-
2	184235452	GT	GTT	73.4	3	hom	PL_H1.indel	-	-	-
2	188730003	A	AT	22.5	6	het	PL_H2.indel	ENSOARG00000013549	CNTNAP5	protein_coding
2	193254318	ATTTTTTTT	ATTTTTTTTT	4.75	4	hom	PL_H2.indel	ENSOARG00000014195	TMEFF2	protein_coding
2	193438625	CT	CTT	73.4	3	hom	PL_H3.indel	ENSOARG00000014195	TMEFF2	protein_coding
2	196985249	TAA	TA	58.4	3	hom	PL_H1.indel	ENSOARG00000014340	SLC39A10	protein_coding
2	199169024	TCCC	TCC	6.55	5	het	PL_H1.indel	-	-	-
2	199306092	G	GTA	70.5	4	het	PL_H3.indel	ENSOARG00000015723	PLCL1	protein_coding
2	206851870	GCC	GC	88	4	hom	PL_H3.indel	ENSOARG00000018434	NRP2	protein_coding
2	208113073	GCA	GCACA	144;177	5;8	hom;het	PL_H1.indel;PL_H2.indel	-	-	-
2	208115045	CTTAT	CT	169;152	14;10	het;het	PL_H1.indel;PL_H3.indel	-	-	-
2	208116170	GCA	GCACA	144;58.5	5;5	hom;het	PL_H1.indel;PL_H2.indel	-	-	-
2	210332014	GACACA	GACA	104	3	hom	PL_H1.indel	ENSOARG00000019101	MAP2	protein_coding
2	210341192	GAACAA	GAA	217;217;215	20;18;5	het;het;hom	PL_H1.indel;PL_H2.indel;PL_H3.indel	ENSOARG00000019101	MAP2	protein_coding
2	210376843	TAACA	TA	16.6	22	het	PL_H1.indel	-	-	-
2	210654665	CAA	CAAAGAA	129	3	hom	PL_H3.indel	ENSOARG00000019155	KANSL1L	protein_coding
2	210661018	TAAAAA	TAAAA	16.5	3	hom	PL_H3.indel	ENSOARG00000019155	KANSL1L	protein_coding
2	211025791	AACA	AA	102	5	hom	PL_H3.indel	ENSOARG00000019193		protein_coding
2	213300065	GTTTT	GTTTTT	3.25	4	het	PL_H3.indel	-	-	-
2	218896986	C	CAT	129	3	hom	PL_H1.indel	-	-	-
2	220174924	CACAAACAA	CACAA	129	3	hom	PL_H1.indel	-	-	-
2	220214957	CTT	CTTT	99	4	hom	PL_H1.indel	-	-	-
2	225046279	CAAAAA	CAAAA	16.5	3	hom	PL_H2.indel	ENSOARG00000020405	WDFY1	protein_coding
2	225046519	G	GT	189	8	hom	PL_H2.indel	ENSOARG00000020405	WDFY1	protein_coding
2	226131291	GAAAAAAA	GAAAAAA	11.3	4	hom	PL_H3.indel	-	-	-
2	226873776	CATAAT	CAT	180	4	hom	PL_H3.indel	ENSOARG00000020452	NYAP2	protein_coding
2	235476771	CGAAG	CG	175	21	het	PL_H1.indel	ENSOARG00000001899	PUM1	protein_coding
2	238040370	TGC	T	58.5	6	het	PL_H1.indel	-	-	-
2	240068960	GAAAA	GAA	217	10	het	PL_H2.indel	-	-	-
2	240546478	AC	A	9.04	5	het	PL_H3.indel	-	-	-
2	241841533	A	AC	53.4	3	hom	PL_H3.indel	ENSOARG00000006972		protein_coding
2	241895958	GA	G	3.8	4	het	PL_H2.indel	-	-	-
2	242078836	CTGTG	CTG	150	4	hom	PL_H3.indel	-	-	-
2	243674169	T	TG	73.4	3	hom	PL_H3.indel	-	-	-
2	244630324	CTTCACGTTCACGTT	CTTCACGTT	133	5	het	PL_H1.indel	ENSOARG00000008710	EIF4G3	protein_coding
2	245792800	GC	GCC	133	5	hom	PL_H1.indel	ENSOARG00000009689	TMCO4	protein_coding
2	248434676	ATGT	ATGTTGT	180	4	hom	PL_H1.indel	-	-	-
3	125477	CG	C	71.5	17	het	PL_H2.indel	ENSOARG00000000505		protein_coding
3	181094	CGTGT	CGTGTGT	215;130	6;3	hom;hom	PL_H2.indel;PL_H3.indel	ENSOARG00000000518		protein_coding
3	528921	GC	G	52.4	3	hom	PL_H1.indel	ENSOARG00000000945	NSMF	protein_coding
3	602957	AGGGG	AGGGGG	22.5;53.6	3;6	hom;hom	PL_H2.indel;PL_H3.indel	ENSOARG00000001078		protein_coding
3	604632	A	AC	174;110;173	25;7;24	hom;hom;hom	PL_H1.indel;PL_H2.indel;PL_H3.indel	ENSOARG00000001078		protein_coding
3	666813	GC	G	111	30	het	PL_H2.indel	-	-	-
3	672515	ACCC	ACC	80	4	hom	PL_H1.indel	-	-	-
3	813905	AGGGG	AGGGGG	45.7	7	hom	PL_H3.indel	-	-	-
3	984165	GCC	GCCC	92	4	hom	PL_H1.indel	ENSOARG00000025926		lincRNA
3	2652942	GACACGACACA	GACA	214;63.5	9;3	hom;het	PL_H1.indel;PL_H2.indel	ENSOARG00000002277		protein_coding
3	2736196	AGGG	AGGGG	56;70.7;21.3	4;7;3	hom;hom;hom	PL_H1.indel;PL_H2.indel;PL_H3.indel	ENSOARG00000002277		protein_coding
3	3312517	GCCCCCCC	GCCCCCC	18.8	5	hom	PL_H3.indel	ENSOARG00000025949		lincRNA
3	5538204	CTTT	CT	217	21	het	PL_H3.indel	-	-	-
3	6601176	GAAAAAAAAAAAAAA	GAAAAAAAAAAAA	11.3	4	hom	PL_H2.indel	ENSOARG00000008209	FNBP1	protein_coding
3	7498783	C	CT	30.5	4	het	PL_H2.indel	ENSOARG00000009155	KYAT1	protein_coding
3	7498817	T	TA	27.5;133	4;5	het;hom	PL_H2.indel;PL_H3.indel	ENSOARG00000009155	KYAT1	protein_coding
3	8596690	ACCT	ACCTCCT	180	4	hom	PL_H3.indel	-	-	-
3	8955490	TG	T	64.4	3	hom	PL_H1.indel	ENSOARG00000012455	RALGPS1	protein_coding
3	8993490	CTTTTTT	CTTTTT	8.15	3	hom	PL_H1.indel	ENSOARG00000012455	RALGPS1	protein_coding
3	12815763	TAAA	TAAACAAA	180	4	hom	PL_H3.indel	-	-	-
3	13506920	CA	CATA	180	4	hom	PL_H3.indel	-	-	-
3	13971558	TGGG	TGG	53.4	3	hom	PL_H1.indel	ENSOARG00000014423	DAB2IP	protein_coding
3	16766682	AGG	AG	12.7	7	het	PL_H1.indel	-	-	-
3	17557457	TAAAAGAAAA	TAAAA	214	8	hom	PL_H1.indel	-	-	-
3	18496202	TGTC	T	129	3	hom	PL_H2.indel	ENSOARG00000014894	ASAP2	protein_coding
3	23030796	CTTTT	CTTT	51	4	hom	PL_H3.indel	-	-	-
3	25537522	GGA	G	53.2	8	hom	PL_H2.indel	-	-	-
3	25662506	AACACACACACACACACACACACAC	AACACACACACACACACACACACACAC	60.5;124;156	8;28;14	het;het;hom	PL_H1.indel;PL_H2.indel;PL_H3.indel	-	-	-
3	33369998	GAAA	GAA	80	4	hom	PL_H3.indel	-	-	-
3	34514080	CATA	CATAATA	180	4	hom	PL_H1.indel	-	-	-
3	34514562	TA	TAA	73.4	3	hom	PL_H3.indel	-	-	-
3	37930482	TACACACACACACACACACACACACACACACACA	TACACACACACACACACACACACACACACACACACA	189	7	hom	PL_H3.indel	-	-	-
3	38365274	CTTTTTTT	CTTTTT	41.4	3	hom	PL_H2.indel	ENSOARG00000019759	GMCL1	protein_coding
3	39738975	TAAAA	TAAA	3.25	4	het	PL_H2.indel	ENSOARG00000019897	APLF	protein_coding
3	39991955	CT	C	99	4	hom	PL_H1.indel	ENSOARG00000019910		protein_coding
3	44160577	T	TC	26.5	3	het	PL_H2.indel	-	-	-
3	44773437	AATAT	AAT	22	4	hom	PL_H1.indel	ENSOARG00000020065	WDPCP	protein_coding
3	46140670	T	TA	53.4	3	hom	PL_H3.indel	ENSOARG00000020154		protein_coding
3	47838603	AG	A	64.4	3	hom	PL_H3.indel	-	-	-
3	51074299	T	TC	106	4	hom	PL_H2.indel	-	-	-
3	51131399	CCTTTT	C	180	4	hom	PL_H2.indel	-	-	-
3	51152746	AAA	AAAGAA,AAGAA	8.15	5	hom	PL_H3.indel	-	-	-
3	51310560	CTATA	CTATATA	129	3	hom	PL_H2.indel	-	-	-
3	58065431	AT	A	99	4	hom	PL_H1.indel	-	-	-
3	59220222	A	AG	99	4	hom	PL_H1.indel	-	-	-
3	61946354	GAAA	GAA	16.6	4	het	PL_H1.indel	ENSOARG00000000558	RANBP2	protein_coding
3	68574522	TAGAGA	TAGA	104	3	hom	PL_H1.indel	ENSOARG00000002400	CCDC88A	protein_coding
3	68944489	TTATATATATAT	TTATATATAT	14.6;9.93	14;15	het;het	PL_H2.indel;PL_H3.indel	-	-	-
3	69021178	AAAAGCCA	AA	129	3	hom	PL_H2.indel	ENSOARG00000003133	EML6	protein_coding
3	73377478	CA	CAGA	215	6	hom	PL_H3.indel	-	-	-
3	74426699	GCACACACACACACACACACACACACA	GCACACACACACACACACACACACACACA	32.5	12	het	PL_H3.indel	-	-	-
3	79890486	GTTTTTTTTTTTT	GTTTTTTTTTT	8.15	3	hom	PL_H2.indel	ENSOARG00000006193	PREPL	protein_coding
3	79921439	TCT	TCTCCT	129	3	hom	PL_H1.indel	ENSOARG00000006193	PREPL	protein_coding
3	83703812	GAAAA	GAAA	51	4	hom	PL_H3.indel	-	-	-
3	84032713	T	TG	73.4	3	hom	PL_H1.indel	-	-	-
3	84038619	GAAAAAAAA	GAAAAAAAAA	4.75	4	hom	PL_H2.indel	-	-	-
3	85383892	G	GA	19.5	3	hom	PL_H1.indel	ENSOARG00000008843	GALM	protein_coding
3	86753280	AGT	AGTGT	81.2	4	hom	PL_H3.indel	ENSOARG00000009342	PRKD3	protein_coding
3	86876424	TA	T	168	7	hom	PL_H2.indel	-	-	-
3	94510445	ATG	ATGTG	180	4	hom	PL_H1.indel	ENSOARG00000011607	EXOC6B	protein_coding
3	94895963	GAA	GA	59.4	3	hom	PL_H2.indel	-	-	-
3	95331780	CGAGGAGGAGGAGGAGGAGGAGG	CGAGGAGGAGGAGGAGGAGGAGGAGG	70.5	4	het	PL_H2.indel	ENSOARG00000011883	ALMS1	protein_coding
3	97405607	GTATATATATATATATAT	GTATATATATATATATATAT	112	3	hom	PL_H3.indel	-	-	-
3	102505878	ATGTGTGTGTGTGTGTGTGTGTGTGTGTGTGT	ATGTGTGTGTGTGTGTGTGTGTGTGTGTGT	81.4	3	hom	PL_H2.indel	ENSOARG00000013496	MGAT4A	protein_coding
3	107623711	TGAG	TGAGAG	129	3	hom	PL_H2.indel	-	-	-
3	111065298	GAA	GAAAA	129	3	hom	PL_H1.indel	-	-	-
3	112163945	TAAAAAA	TAAAAA	22	4	hom	PL_H3.indel	ENSOARG00000014876	OSBPL8	protein_coding
3	112187729	AACA	AA	50.5	4	het	PL_H3.indel	ENSOARG00000014876	OSBPL8	protein_coding
3	117160245	TAA	TA	20.5	4	het	PL_H1.indel	-	-	-
3	117187328	A	ACC	180	4	hom	PL_H1.indel	ENSOARG00000015220	PPFIA2	protein_coding
3	118981575	GAAAAAA	GAAAAA	22	4	hom	PL_H1.indel	ENSOARG00000015285	TMTC2	protein_coding
3	122788306	TG	T	68.4	3	hom	PL_H3.indel	-	-	-
3	129570423	TGG	TGGG	123	6	hom	PL_H2.indel	-	-	-
3	133236442	GTTT	GTT	53.4	3	hom	PL_H2.indel	-	-	-
3	135101357	TGG	TGGG	68.4	3	hom	PL_H3.indel	ENSOARG00000017456		protein_coding
3	135425354	TAAA	TAAAA	80	4	hom	PL_H3.indel	-	-	-
3	136039574	CTGTGT	CTGT	138	4	hom	PL_H2.indel	-	-	-
3	136041100	TAA	TAAA	70.4;71.4	3;3	hom;hom	PL_H1.indel;PL_H2.indel	-	-	-
3	136927450	GTCTC	GTCTCTC	71.2;94.5	3;6	hom;het	PL_H2.indel;PL_H3.indel	ENSOARG00000018884		protein_coding
3	137166557	GCC	GCCC	39.2	3	hom	PL_H2.indel	-	-	-
3	146047891	ACTTTCTT	ACTT	81.2	3	hom	PL_H2.indel	-	-	-
3	146083161	ATCTCT	ATCT	104	3	hom	PL_H2.indel	-	-	-
3	146117897	AGG	AGGG	102	4	hom	PL_H2.indel	-	-	-
3	146203934	TAGCAGCAGCAGCAGCAGCAGCAGCA	TAGCAGCAGCAGCAGCAGCAGCAGCAGCA	129	3	hom	PL_H3.indel	-	-	-
3	147431527	CACAAC	CAC	214	8	hom	PL_H2.indel	-	-	-
3	147855424	TAAAAAAA	TAAAAAAAA	7.77	4	hom	PL_H1.indel	-	-	-
3	161556443	TGAGAGAGAGAGAGAGA	TGAGAGAGAGAGAGAGAGA	73.2	4	hom	PL_H1.indel	-	-	-
3	161796604	ATGTGTGTGTGTGTGTGTGTGTGTGTGT	ATGTGTGTGTGTGTGTGTGTGTGTGTGTGTGT,ATGTGTGTGTGTGTGTGTGTGTGTGTGTGT	173;130;73.2	7;6;4	hom;hom;hom	PL_H1.indel;PL_H2.indel;PL_H3.indel	-	-	-
3	161796748	ACCCCCCCC	ACCCCCCC	10.2	5	hom	PL_H2.indel	-	-	-
3	163093960	GAAAAAAAAAAAAA	GAAAAAAAAAA	24.4	5	hom	PL_H1.indel	ENSOARG00000009931	SMARCC2	protein_coding
3	163143427	GA	G	67.4	3	hom	PL_H1.indel	-	-	-
3	168008429	CT	CTT	99	4	hom	PL_H3.indel	ENSOARG00000013217		protein_coding
3	169960228	GATA	G	129	3	hom	PL_H2.indel	ENSOARG00000014173	ANO4	protein_coding
3	175078355	CTAGTG	CTAGTGTAGTG	180	4	hom	PL_H2.indel	ENSOARG00000017616	RFX4	protein_coding
3	179984947	CATATAT	CATATATAT	107;110;107	3;4;3	hom;hom;hom	PL_H1.indel;PL_H2.indel;PL_H3.indel	ENSOARG00000018994	IFT27	protein_coding
3	179985972	CATATAT	CATATATAT	214;214;213	9;9;8	hom;hom;hom	PL_H1.indel;PL_H2.indel;PL_H3.indel	ENSOARG00000018994	IFT27	protein_coding
3	181242149	ATTTTTT	ATTTTT	22	4	hom	PL_H3.indel	-	-	-
3	182122900	CAAAAA	CAAAAAA	33	4	hom	PL_H2.indel	-	-	-
3	182975129	GTTTTTTTT	GTTTTTTTTTTT	22.7	5	het	PL_H3.indel	-	-	-
3	183511958	TCC	TC	19.5	4	het	PL_H2.indel	ENSOARG00000019503	CAPRIN2	protein_coding
3	189995571	A	AG	76.5;87.5	10;5	het;het	PL_H2.indel;PL_H3.indel	-	-	-
3	201209317	CCA	CCACA	115	5	hom	PL_H1.indel	-	-	-
3	202560821	TA	T	67.4	3	hom	PL_H3.indel	ENSOARG00000020875	LRP6	protein_coding
3	203488672	TA	TACA	180	4	hom	PL_H2.indel	-	-	-
3	203489484	ACCCC	ACCCCC	84.6	6	hom	PL_H1.indel	-	-	-
3	204403463	TCCC	TCC	121;5.08	12;10	hom;het	PL_H2.indel;PL_H3.indel	-	-	-
3	204803650	GC	G	52.4;53.4	3;3	hom;hom	PL_H2.indel;PL_H3.indel	-	-	-
3	204809279	CA	CAA	29.4	3	hom	PL_H2.indel	ENSOARG00000021050		protein_coding
3	204856922	TAG	TAGGAG	111;144;172	3;4;5	hom;hom;hom	PL_H1.indel;PL_H2.indel;PL_H3.indel	-	-	-
3	204874897	CAGAGAG	CAGAGAGAG	107	3	hom	PL_H3.indel	ENSOARG00000021054		protein_coding
3	205757062	GGTC	GGTCGTC	129;180	3;4	hom;hom	PL_H1.indel;PL_H2.indel	-	-	-
3	206195717	TGAAG	TGAAGAAG	70.5	4	het	PL_H2.indel	ENSOARG00000002234		protein_coding
3	206242408	CAAAAAAAAAAAA	CAAAAAAAAAA	31.7	5	hom	PL_H1.indel	-	-	-
3	207313220	CTTTTTTTTTT	CTTTTTTTTT	12	22	hom	PL_H3.indel	ENSOARG00000004515	C1R	protein_coding
3	207536271	CCCT	CCCTCCT	215;180	6;4	hom;hom	PL_H2.indel;PL_H3.indel	ENSOARG00000005531	USP5	protein_coding
3	207536364	CCACACACACACACACACACAC	CCACACACACACACACACACACAC	117	3	hom	PL_H1.indel	ENSOARG00000005531	USP5	protein_coding
3	213702684	TCCC	TCC	15.6	4	het	PL_H3.indel	ENSOARG00000014561	MICALL1	protein_coding
3	213703992	TCC	TCCC	102	4	hom	PL_H2.indel	ENSOARG00000014561	MICALL1	protein_coding
3	213768273	GTCCTC	GTC	129	3	hom	PL_H1.indel	-	-	-
3	214154238	TAAAAAAAAAAAAAAAAAA	TAAAAAAAAAAAAAA,TAAAAAAAAAAAAAAA	3.12	3	hom	PL_H2.indel	ENSOARG00000015489	DDX17	protein_coding
3	214404037	AAAG	AAAGAAG	129	3	hom	PL_H1.indel	-	-	-
3	216656824	ATGTGTG	ATGTG	126	6	het	PL_H1.indel	-	-	-
3	217716654	TAA	TAAAA	117	5	het	PL_H1.indel	-	-	-
3	219121204	TTCTCTCT	TTCTCT	138	4	hom	PL_H3.indel	ENSOARG00000026060		lincRNA
3	219121435	GCT	GCTCT	215	6	hom	PL_H3.indel	ENSOARG00000026060		lincRNA
3	219123007	G	GA	30.5	4	het	PL_H2.indel	ENSOARG00000026060		lincRNA
3	220537238	GA	GATA	121	4	hom	PL_H1.indel	ENSOARG00000026066		lincRNA
3	220700339	TGGGG	TGGGGG	22.5	3	hom	PL_H1.indel	-	-	-
3	223916632	AGGG	AGG	21.3	3	hom	PL_H3.indel	ENSOARG00000019824	DENND6B	protein_coding
4	7708937	TTTGTTGTT	TTTGTT	180	4	hom	PL_H2.indel	-	-	-
4	9820011	TAA	TAAA	67.4	3	hom	PL_H3.indel	-	-	-
4	10600077	CATATATATAT	CATATATATATAT	168	4	hom	PL_H1.indel	ENSOARG00000000197	VPS50	protein_coding
4	10664543	CTTTTTTTTTTTT	CTTTTTTTTTTTTTTT	11.5	4	hom	PL_H1.indel	-	-	-
4	11085378	CTTTTT	CTTTT	44.7	5	hom	PL_H2.indel	-	-	-
4	12186030	GAAAAAAAAAAA	GAAAAAAA	33.2	4	hom	PL_H2.indel	ENSOARG00000002679	PPP1R9A	protein_coding
4	12295158	TAAA	TAA	80	4	hom	PL_H3.indel	ENSOARG00000002679	PPP1R9A	protein_coding
4	16436843	CGGG	CGGGG	10.8	6	het	PL_H2.indel	-	-	-
4	19165347	GTTTTT	GTTTT	33	4	hom	PL_H3.indel	ENSOARG00000006587	PHF14	protein_coding
4	19923255	C	CAT	180	4	hom	PL_H2.indel	-	-	-
4	20391885	TGA	T	151	6	het	PL_H3.indel	-	-	-
4	23142115	GC	G	33	4	hom	PL_H1.indel	ENSOARG00000007998	DGKB	protein_coding
4	23143992	CCTCTCTCTCTCT	CCTCTCTCTCT	129	4	hom	PL_H2.indel	ENSOARG00000007998	DGKB	protein_coding
4	26883953	ATTT	ATTTT	53.4	3	hom	PL_H2.indel	-	-	-
4	27481693	AAAGAAGAAGAA	AAAGAAGAA	81.4	3	hom	PL_H3.indel	ENSOARG00000009641	HDAC9	protein_coding
4	29118520	T	TA	30.4	3	hom	PL_H3.indel	ENSOARG00000010027	ITGB8	protein_coding
4	29127343	AGG	AG	88	4	hom	PL_H1.indel	ENSOARG00000010027	ITGB8	protein_coding
4	31473254	CAAGAAG	CAAG	215	7	hom	PL_H2.indel	-	-	-
4	32102815	A	ATAC	130;129	3;3	hom;hom	PL_H2.indel;PL_H3.indel	ENSOARG00000013147	TRA2A	protein_coding
4	32523714	GAAAAAA	GAAAAAAAA	42.4	3	hom	PL_H2.indel	ENSOARG00000025170		protein_coding
4	32625211	CAA	C	75.4	3	hom	PL_H3.indel	-	-	-
4	32733137	A	AGAGT	180	4	hom	PL_H3.indel	ENSOARG00000013712		protein_coding
4	32733217	TA	TAA	106	4	hom	PL_H1.indel	ENSOARG00000013712		protein_coding
4	32733661	GC	G	96.5	50	het	PL_H3.indel	ENSOARG00000013712		protein_coding
4	32733803	CTAT	CT	92.4	3	hom	PL_H3.indel	ENSOARG00000013712		protein_coding
4	32830448	ATTTTTTTT	ATTTTTTT	4.5	6	hom	PL_H1.indel	ENSOARG00000013799	SLC25A40	protein_coding
4	33170087	CTTTTT	CTTTT	33	4	hom	PL_H3.indel	ENSOARG00000014574	DMTF1	protein_coding
4	33628500	GTCCTC	GTCCTCCTC	180	4	hom	PL_H2.indel	ENSOARG00000014903	GRM3	protein_coding
4	37526252	GTTTT	GTTT	51	4	hom	PL_H1.indel	ENSOARG00000015802	PCLO	protein_coding
4	42025995	TCACACACACACACACACACACACACACACACACACAC	TCACACACACACACACACACACACACACACACACACACAC	148	4	hom	PL_H2.indel	-	-	-
4	42321501	ACAAAT	ACAAATCAAAT	129	3	hom	PL_H2.indel	-	-	-
4	43185604	GAAAAAAAA	GAAAAAAAAAA	30.4	3	hom	PL_H1.indel	ENSOARG00000017524		protein_coding
4	43301823	TAAAAAAAAAAA	TAAAAAAAAAAAA	5.17	6	hom	PL_H2.indel	-	-	-
4	45733897	CTTTT	CTTTTT	30.4	3	hom	PL_H2.indel	-	-	-
4	56517863	ATTTTTTTT	ATTTTTTTTT	4.75	4	hom	PL_H1.indel	ENSOARG00000002931	DOCK4	protein_coding
4	56624011	GAAAAAA	GAAAAAAA	8.15	3	hom	PL_H3.indel	ENSOARG00000002931	DOCK4	protein_coding
4	59952212	TTGTGTGTGTGTGTGTGTGTGTGT	TTGTGTGTGTGTGTGTGTGTGTGTGTGT,TTGTGTGTGTGTGTGTGTGTGTGTGT	73.2	4	hom	PL_H3.indel	-	-	-
4	60399545	ACTCT	ACT	121	10	het	PL_H1.indel	ENSOARG00000003585	ELMO1	protein_coding
4	60404150	ACTCT	ACT	48.5	3	het	PL_H1.indel	ENSOARG00000003585	ELMO1	protein_coding
4	63812157	CTCAGTCAG	CTCAG	180	4	hom	PL_H3.indel	ENSOARG00000006604	FKBP9	protein_coding
4	64372707	TAA	TA	84	4	hom	PL_H3.indel	ENSOARG00000007096	PDE1C	protein_coding
4	65660451	CA	CAA	73.4	3	hom	PL_H3.indel	ENSOARG00000008017	GARS	protein_coding
4	66376869	ATTTTTT	ATTTTT	22;57.5	6;8	hom;hom	PL_H2.indel;PL_H3.indel	ENSOARG00000008738	SCRN1	protein_coding
4	66377554	TAAA	TA	214	8	hom	PL_H1.indel	-	-	-
4	66749685	TAAAA	TAAAAA	51	4	hom	PL_H2.indel	ENSOARG00000008903	CHN2	protein_coding
4	70752764	ACTCTCT	ACT	217;214	10;8	het;hom	PL_H1.indel;PL_H3.indel	ENSOARG00000010371		protein_coding
4	75023199	TGGGGGG	TGGGGGGG	8.15	3	hom	PL_H1.indel	ENSOARG00000012535	TNS3	protein_coding
4	77530475	ATTTTTT	ATTTTTTT	8.15	3	hom	PL_H3.indel	ENSOARG00000017034	STK17A	protein_coding
4	82175489	GAAAAAA	GAAAAAAA	8.15	3	hom	PL_H2.indel	ENSOARG00000017742	VPS41	protein_coding
4	83855207	TG	TGG	24.5;18.5	6;8	het;het	PL_H1.indel;PL_H3.indel	-	-	-
4	84912944	GAGCTTCAGCTTCAGCTTCAGC	GAGCTTCAGCTTCAGC	180	4	hom	PL_H3.indel	-	-	-
4	85035436	AGGATG	AG	129	3	hom	PL_H1.indel	-	-	-
4	87237108	CA	CAA	106	4	hom	PL_H2.indel	-	-	-
4	87992845	AAAAGAAA	AAAAGAAAGAAA	180;180	4;4	hom;hom	PL_H2.indel;PL_H3.indel	-	-	-
4	88075019	GCC	GC	3.8	5	het	PL_H1.indel	-	-	-
4	88230840	TAA	TA	64.5	11	het	PL_H3.indel	-	-	-
4	88231043	GCC	GC	112;105;93.6	8;7;6	hom;hom;hom	PL_H1.indel;PL_H2.indel;PL_H3.indel	-	-	-
4	91090249	CAGA	CAGAAGA	180	4	hom	PL_H1.indel	-	-	-
4	91948577	GCC	GC	86	4	hom	PL_H1.indel	-	-	-
4	92796225	ATTT	ATT	10.8	6	het	PL_H1.indel	-	-	-
4	92893275	T	TAA	180;213	4;7	hom;hom	PL_H1.indel;PL_H2.indel	-	-	-
4	93242855	AAGAGAG	AAGAG	50.5	4	het	PL_H2.indel	ENSOARG00000004375	AHCYL2	protein_coding
4	93754959	TACA	TACAACA	180	4	hom	PL_H3.indel	ENSOARG00000004778		protein_coding
4	94292151	TAAAA	TAAA	51	4	hom	PL_H3.indel	ENSOARG00000005539	MEST	protein_coding
4	94293593	TAA	TAAA	9.93	8	het	PL_H2.indel	ENSOARG00000005694	COPG2	protein_coding
4	94306530	AG	A	186;64.5;121	15;6;12	hom;het;hom	PL_H1.indel;PL_H2.indel;PL_H3.indel	ENSOARG00000005694	COPG2	protein_coding
4	94320188	TGG	TGGG	91.5	12	het	PL_H1.indel	ENSOARG00000005694	COPG2	protein_coding
4	94320632	T	TG	21.5	5	het	PL_H3.indel	ENSOARG00000005694	COPG2	protein_coding
4	94321829	AGGGG	AGGGGG	51	4	hom	PL_H2.indel	ENSOARG00000005694	COPG2	protein_coding
4	94323573	GCAGGCCAGGCCAGG	GCAGGCCAGG	58.5	10	het	PL_H2.indel	ENSOARG00000005694	COPG2	protein_coding
4	94324329	TATCATC	TATC	52.5;81.2	10;4	het;hom	PL_H1.indel;PL_H2.indel	ENSOARG00000005694	COPG2	protein_coding
4	94333246	GCCCC	GCCCCC	24.5;22.5	11;4	het;hom	PL_H2.indel;PL_H3.indel	ENSOARG00000005694	COPG2	protein_coding
4	94333310	CG	C	156;23.5	12;7	hom;het	PL_H1.indel;PL_H3.indel	ENSOARG00000005694	COPG2	protein_coding
4	94341036	GTTTTTTTTTTTT	GTTTTTTTTTTTTTT	8.23	6	het	PL_H3.indel	ENSOARG00000005694	COPG2	protein_coding
4	95228792	T	TAG	70.5	4	het	PL_H1.indel	-	-	-
4	97691675	GT	GTT	106	4	hom	PL_H2.indel	ENSOARG00000006833		protein_coding
4	98479720	GC	GCC	73.4	3	hom	PL_H3.indel	-	-	-
4	100823291	TAAA	TAA	80	4	hom	PL_H2.indel	-	-	-
4	102559280	CAAAAAAAAAAAA	CAAAAAAAAA,CAAAAAAAAAA	40.7	6	hom	PL_H2.indel	ENSOARG00000011182	TTC26	protein_coding
4	103796410	ATT	ATTT	156	8	hom	PL_H3.indel	-	-	-
4	103797005	AATGGAT	AAT	215	6	hom	PL_H1.indel	-	-	-
4	104250964	TAAAAAAAA	TAAAAAAA	18.7	6	hom	PL_H3.indel	-	-	-
4	106458018	TTT	TTTCTT	158	8	het	PL_H3.indel	-	-	-
4	108932464	GAAAAAAAA	GAAAAAAAAAA	51	4	hom	PL_H3.indel	-	-	-
4	111090619	TAA	TAAGAA	180;180	4;4	hom;hom	PL_H1.indel;PL_H2.indel	-	-	-
4	112359699	C	CT	60.4	3	hom	PL_H1.indel	ENSOARG00000001140		protein_coding
4	113330097	ATTCTTCTT	ATTCTT	215;64.5	5;6	hom;het	PL_H1.indel;PL_H3.indel	ENSOARG00000004084	NUB1	protein_coding
4	114077117	TA	TAA	73.4	3	hom	PL_H2.indel	ENSOARG00000005193	KMT2C	protein_coding
4	114197698	TG	TGG	60.4;59.4	3;3	hom;hom	PL_H1.indel;PL_H3.indel	ENSOARG00000025269		lincRNA
4	114200957	GTT	GT	47.4	3	hom	PL_H1.indel	ENSOARG00000025269		lincRNA
4	116312561	GCTTCTTC	GCTTC	81.2	4	hom	PL_H1.indel	-	-	-
4	118858165	TA	TAA	30.5	4	het	PL_H3.indel	ENSOARG00000009723	ESYT2	protein_coding
5	2274788	G	GTTT	180	4	hom	PL_H2.indel	ENSOARG00000025278		lincRNA
5	3136729	ACC	AC	58.4	3	hom	PL_H3.indel	ENSOARG00000006875	SNAP47	protein_coding
5	4349649	CAGAGAG	CAGAG	16.6	15	het	PL_H2.indel	ENSOARG00000011329	TMEM59L	protein_coding
5	4458604	CAAAGA	CA	180	4	hom	PL_H1.indel	-	-	-
5	5225221	C	CACCACA	180	4	hom	PL_H2.indel	ENSOARG00000015807	UNC13A	protein_coding
5	5546010	GAAA	GAAAA	53.4	3	hom	PL_H1.indel	ENSOARG00000017060	ANO8	protein_coding
5	6575203	CGGGGG	CG	81.2	3	hom	PL_H1.indel	-	-	-
5	9661747	ATGTGT	ATGT	144;214	4;8	hom;hom	PL_H1.indel;PL_H2.indel	ENSOARG00000025288		lincRNA
5	10700262	TCTCCTCC	TCTCC	215;215	8;6	hom;hom	PL_H2.indel;PL_H3.indel	-	-	-
5	12971697	GACA	GACACA	129	3	hom	PL_H1.indel	ENSOARG00000017219	TMED1	protein_coding
5	14389588	AAA	AAAGAA	5.12	4	het	PL_H1.indel	-	-	-
5	15603816	C	CT	18.5	8	het	PL_H3.indel	ENSOARG00000005516		protein_coding
5	16236229	ACTCT	ACT	196;211	27;35	het;hom	PL_H2.indel;PL_H3.indel	ENSOARG00000007662		protein_coding
5	16264466	ACTCT	ACT	217;197	40;48	het;het	PL_H2.indel;PL_H3.indel	ENSOARG00000007662		protein_coding
5	16268604	TC	TCC	123;110;145	25;16;28	het;het;het	PL_H1.indel;PL_H2.indel;PL_H3.indel	ENSOARG00000007662		protein_coding
5	17540603	CGAGAGAGAGAGAG	CGAGAGAGAG	49.5	4	het	PL_H3.indel	-	-	-
5	18361655	CT	C	10.8	7	het	PL_H2.indel	ENSOARG00000013123		protein_coding
5	18361895	TA	TACA	97.5	6	het	PL_H3.indel	ENSOARG00000013123		protein_coding
5	20815580	C	CA	133	5	hom	PL_H1.indel	ENSOARG00000016673		protein_coding
5	26561112	TCC	TC	88	4	hom	PL_H1.indel	ENSOARG00000018623	ZNF608	protein_coding
5	26596598	CTGT	CTGTGT	81.2	4	hom	PL_H3.indel	-	-	-
5	28265345	ATTT	ATT	50.4	3	hom	PL_H3.indel	-	-	-
5	29268330	GC	G	145	6	hom	PL_H2.indel	-	-	-
5	41259956	TG	T	19.5	4	het	PL_H3.indel	ENSOARG00000011893	APC2	protein_coding
5	41272410	TA	TAA	41.2	3	hom	PL_H3.indel	ENSOARG00000011893	APC2	protein_coding
5	43688557	AAACAACAACAACAACAACAA	AAACAACAACAACAACAACAACAA	64.5;215	8;10	het;hom	PL_H1.indel;PL_H2.indel	-	-	-
5	43725077	GAAAAAAA	GAAAAAAAA	18.8	5	hom	PL_H1.indel	-	-	-
5	47169497	CTTTTT	CTTTTTT	3.43	4	het	PL_H1.indel	ENSOARG00000016394	KDM3B	protein_coding
5	47212272	C	CA	53.4	3	hom	PL_H3.indel	-	-	-
5	47578381	CTT	CT	82	4	hom	PL_H1.indel	ENSOARG00000016676	CTNNA1	protein_coding
5	48415113	AGGGGG	AGGGGGG	16.5	3	hom	PL_H1.indel	-	-	-
5	48698115	TATGATGATGATGATGATG	TATGATGATGATGATGATGATG	180	4	hom	PL_H2.indel	-	-	-
5	48701555	ACCCC	ACCC	30.4	3	hom	PL_H1.indel	-	-	-
5	49283132	TGG	TG	67.4	3	hom	PL_H1.indel	-	-	-
5	50435341	CTTTTTTTTTTTTTT	CTTTTTTTTTTTT	11.3	4	hom	PL_H3.indel	-	-	-
5	50576860	CA	CAA	9.93	11	het	PL_H2.indel	-	-	-
5	54776391	ATTTTTTTT	ATTTTTTTTTT	30.4	3	hom	PL_H3.indel	-	-	-
5	54799751	TGAG	TGAGAG	130	3	hom	PL_H1.indel	ENSOARG00000002350	PLAC8L1	protein_coding
5	54808042	GAAG	GAAGAAAG	129	3	hom	PL_H2.indel	-	-	-
5	59578820	CTG	C	168	4	hom	PL_H1.indel	-	-	-
5	66309515	AGG	AG	88	4	hom	PL_H1.indel	ENSOARG00000011768	CYFIP2	protein_coding
5	69310394	TGG	TGGG	153	10	hom	PL_H2.indel	ENSOARG00000013468	SLU7	protein_coding
5	70931868	CCT	C	143	4	hom	PL_H2.indel	-	-	-
5	78100122	TCC	TC	58.4	3	hom	PL_H3.indel	ENSOARG00000014867	MSH3	protein_coding
5	79502462	CGTGTGTGTGTGTGTGTGTGTGTGTGTGTGTG	CGTGTGTGTGTGTGTGTGTGTGTGTGTGTG	144	5	hom	PL_H2.indel	-	-	-
5	81195252	A	AG	60;21.3	4;3	hom;hom	PL_H2.indel;PL_H3.indel	ENSOARG00000015724	EDIL3	protein_coding
5	81196368	A	AG	42.4	3	hom	PL_H2.indel	ENSOARG00000015724	EDIL3	protein_coding
5	87638817	CAGAGAGAGAGAG	CAGAGAGAGAGAGAG	124	3	hom	PL_H3.indel	ENSOARG00000016502	ADGRV1	protein_coding
5	90507926	CTTTT	CTTTTT	30.4	3	hom	PL_H3.indel	ENSOARG00000016711	FAM172A	protein_coding
5	91042893	CA	CAA	73.4	3	hom	PL_H1.indel	-	-	-
5	91362098	ATTTTTTTTTTTT	ATTTTTTTTTT	8.15	3	hom	PL_H2.indel	ENSOARG00000016777	SLF1	protein_coding
6	1442240	CAAAAAA	CAAAAAAA	8.15	3	hom	PL_H3.indel	-	-	-
6	3617176	ACCC	ACCCC	95.7;53.4;102	5;3;5	hom;hom;hom	PL_H1.indel;PL_H2.indel;PL_H3.indel	-	-	-
6	6076662	CGG	CGGG	70.4	3	hom	PL_H3.indel	ENSOARG00000016017	PDE5A	protein_coding
6	6182676	TACACA	TACA	215	6	hom	PL_H3.indel	-	-	-
6	11048811	CCT	C	143	4	hom	PL_H2.indel	-	-	-
6	12361075	AGG	AG	58.4	3	hom	PL_H3.indel	-	-	-
6	12738219	CTT	C	121	3	hom	PL_H1.indel	-	-	-
6	12742065	C	CA	5.08	5	het	PL_H1.indel	-	-	-
6	12989585	GA	G	76	4	hom	PL_H1.indel	-	-	-
6	15453129	TAAAAAAAAAA	TAAAAAAA	51	4	hom	PL_H3.indel	-	-	-
6	21513181	GTTTTTT	GTTTTTTTT	80	4	hom	PL_H1.indel	ENSOARG00000010861	TACR3	protein_coding
6	25490904	GAAA	GAA	50.4	3	hom	PL_H1.indel	-	-	-
6	25934590	TA	T	67.4	3	hom	PL_H2.indel	-	-	-
6	28926584	ATTTTTT	ATTTTT	22	4	hom	PL_H1.indel	-	-	-
6	29309545	CAAAA	CAA	138	4	hom	PL_H2.indel	ENSOARG00000016907	UNC5C	protein_coding
6	29982917	TT	TTCT	80	4	hom	PL_H2.indel	ENSOARG00000017443	PDLIM5	protein_coding
6	30893554	TA	TAA	106	4	hom	PL_H1.indel	ENSOARG00000018241	GRID2	protein_coding
6	31889223	AAAC	A	45.6;38.7	10;7	hom;hom	PL_H1.indel;PL_H3.indel	-	-	-
6	32244879	TAA	TAAA	99	4	hom	PL_H1.indel	-	-	-
6	40433245	AT	A	95	4	hom	PL_H3.indel	-	-	-
6	45708217	AGG	AG	88	4	hom	PL_H2.indel	ENSOARG00000008166	RBPJ	protein_coding
6	45731354	AAAACAAACAAACAA	AAAACAAACAA	214	9	hom	PL_H2.indel	-	-	-
6	55538500	AA	AAAGA	15.4	3	hom	PL_H3.indel	ENSOARG00000009322	ARAP2	protein_coding
6	55539625	AAACAA	AAA	165	6	het	PL_H1.indel	ENSOARG00000009322	ARAP2	protein_coding
6	55547760	ACTCT	ACTCTCT	180	4	hom	PL_H2.indel	ENSOARG00000009322	ARAP2	protein_coding
6	57761094	GCCC	GCC	33.5	4	het	PL_H3.indel	-	-	-
6	58287784	AT	ATT	21.5	5	het	PL_H1.indel	ENSOARG00000010455	KLHL5	protein_coding
6	58877461	CATTATTA	CATTA	129	3	hom	PL_H3.indel	ENSOARG00000012221	PDS5A	protein_coding
6	60108502	CT	CTTT	180	4	hom	PL_H3.indel	ENSOARG00000013198	UCHL1	protein_coding
6	60471066	GGTGTGTGTGTGTGTGTGTG	GGTGTGTGTGTGTGTGTGTGTG	163	4	hom	PL_H3.indel	ENSOARG00000013590		protein_coding
6	60779985	AATACA	AA	180	4	hom	PL_H2.indel	ENSOARG00000013852		protein_coding
6	60883882	AT	A	145	6	hom	PL_H2.indel	-	-	-
6	60973245	CTCATTC	CTCATTCCTTCATTC	172	5	hom	PL_H3.indel	-	-	-
6	61217004	TAGTCAGT	TAGT	180	4	hom	PL_H1.indel	ENSOARG00000014541	ATP8A1	protein_coding
6	65857382	CAAAAAAAAAAA	CAAAAAAAAA	22	4	hom	PL_H1.indel	ENSOARG00000015669	GABRB1	protein_coding
6	65992834	ATT	AT	56.4	3	hom	PL_H2.indel	ENSOARG00000015669	GABRB1	protein_coding
6	66030927	AG	A	67.4	3	hom	PL_H3.indel	ENSOARG00000015669	GABRB1	protein_coding
6	66043500	GGTT	GGTTGTT	215;180	5;4	hom;hom	PL_H1.indel;PL_H3.indel	ENSOARG00000015669	GABRB1	protein_coding
6	66043619	TC	T	95	4	hom	PL_H3.indel	ENSOARG00000015669	GABRB1	protein_coding
6	66053637	CAAAA	CAAA	84.6	6	hom	PL_H3.indel	-	-	-
6	67752347	ACTCT	ACT	40.5	7	het	PL_H2.indel	-	-	-
6	69754450	TCACTTCCA	TCA	129	3	hom	PL_H1.indel	ENSOARG00000019070	PDGFRA	protein_coding
6	69774249	C	CA	73;80	4;4	hom;hom	PL_H1.indel;PL_H3.indel	-	-	-
6	70872696	CTAAT	CT	129	3	hom	PL_H1.indel	-	-	-
6	71751454	ACC	AC	86	4	hom	PL_H3.indel	-	-	-
6	71991185	T	TG	89.5	7	het	PL_H1.indel	-	-	-
6	72208994	TCTCCTC	TCTCCTCCTC	100;94.5;43.5	6;8;12	het;het;het	PL_H1.indel;PL_H2.indel;PL_H3.indel	ENSOARG00000004929		protein_coding
6	72329957	GAA	G	48.5	13	het	PL_H2.indel	-	-	-
6	76929173	CAAAAAA	CAAAAA	22	4	hom	PL_H2.indel	-	-	-
6	85643016	GTTTATTT	GTTT	144	4	hom	PL_H1.indel	-	-	-
6	85643127	GTT	GT	46.4	3	hom	PL_H1.indel	-	-	-
6	85750602	ATTTTTTTTTT	ATTTTTTTTTTT	9.15	6	hom	PL_H2.indel	-	-	-
6	85774249	TGCTC	TGCTCGCTC	81.2	4	hom	PL_H2.indel	ENSOARG00000011735	RUFY3	protein_coding
6	85813472	ATTTT	ATTT	3.25	4	het	PL_H2.indel	ENSOARG00000011735	RUFY3	protein_coding
6	86455857	AACACACACACACACACACACAC	AACACACACACACACACACAC	119;94.5	4;6	hom;het	PL_H2.indel;PL_H3.indel	ENSOARG00000012378	SLC4A4	protein_coding
6	86959826	ATT	AT	80	4	hom	PL_H3.indel	-	-	-
6	87296053	ATTTTTTTTTTTT	ATTTTTTTTTTTTTT	8.15	3	hom	PL_H1.indel	ENSOARG00000013204	ADAMTS3	protein_coding
6	87914047	CT	CTGT	129	3	hom	PL_H2.indel	ENSOARG00000013568	ANKRD17	protein_coding
6	90702590	CAAAAAAAAAAA	CAAAAAAAA,CAAAAAAAAA	24.4	6	hom	PL_H2.indel	-	-	-
6	90702590	CAAAAAAAAAAA	CAAAAAAAA,CAAAAAAAAAA	7.98	4	hom	PL_H3.indel	-	-	-
6	91528266	GGA	G	39.5	4	het	PL_H2.indel	ENSOARG00000017493	44085	protein_coding
6	91543389	CCTA	CCTACTA	70.5	4	het	PL_H2.indel	ENSOARG00000017601	CCNI	protein_coding
6	96758094	GAAAAAAAAAAAAAAAA	GAAAAAAAAAAAAAA	4.75	4	hom	PL_H2.indel	-	-	-
6	97077763	CA	C	105;100	15;16	het;het	PL_H1.indel;PL_H2.indel	-	-	-
6	97285145	CAAAAAAAAAAA	CAAAAAAAAA	10.8	3	hom	PL_H3.indel	ENSOARG00000001565	SEC31A	protein_coding
6	100452124	ATGTGTGTGTGTGT	ATGTGTGTGTGTGTGT	203	5	hom	PL_H3.indel	-	-	-
6	101987545	T	TC	7.98	10	hom	PL_H3.indel	-	-	-
6	102039547	GTTTTTTTTTTT	GTTTTTTTTT	58.6	34	het	PL_H2.indel	-	-	-
6	102039547	GTTTTTTTTTTT	GTTTTTTTTT,GTTTTTTTT	90.5	27	hom	PL_H3.indel	-	-	-
6	102039547	GTTTTTTTTTTT	GTTTTTTTTT,GTTTTTTTTTT	86.5	16	hom	PL_H1.indel	-	-	-
6	104304392	AGGG	AGG	61.5;68.5;82.5	7;13;10	het;het;het	PL_H1.indel;PL_H2.indel;PL_H3.indel	-	-	-
6	104304520	ATTTTTTTTTTTTTT	ATTTTTTTTTTTT	11.3	4	hom	PL_H2.indel	-	-	-
6	110509280	CTTT	CTTTT	42.4	4	hom	PL_H2.indel	-	-	-
6	112230618	AGTCTCGT	AGT	81.2	4	hom	PL_H3.indel	-	-	-
6	116822265	CAAAA	CAAA	30.4	3	hom	PL_H1.indel	-	-	-
7	887011	T	TA	106	4	hom	PL_H2.indel	-	-	-
7	5395324	CTTTTTTTTTTTTTTTT	CTTTTTTTTTTT	67	4	hom	PL_H2.indel	ENSOARG00000016653	SFXN1	protein_coding
7	5401014	TCC	TC	58.4	3	hom	PL_H1.indel	ENSOARG00000016653	SFXN1	protein_coding
7	8034972	AACACACACACACACACACA	AACACACACACACACACACACA	162	4	hom	PL_H2.indel	-	-	-
7	8405586	TTGGTGTCA	T	180	4	hom	PL_H2.indel	ENSOARG00000017022	PDE8B	protein_coding
7	10255839	GTT	GTTTATT	129	3	hom	PL_H3.indel	ENSOARG00000017295	HOMER1	protein_coding
7	13340019	AAATGAATGAATGAATGAATG	AAATGAATGAATGAATGAATGAATG	129	3	hom	PL_H1.indel	ENSOARG00000018258	SMAD6	protein_coding
7	13808724	C	CGG	129	7	het	PL_H1.indel	-	-	-
7	14270130	TAAAA	TAAA	51	4	hom	PL_H3.indel	ENSOARG00000018353	MAP2K5	protein_coding
7	19644516	AAA	AAATAA	101	3	hom	PL_H2.indel	ENSOARG00000018989	NEO1	protein_coding
7	21193029	TCCCCCC	TCCCCCCC	36.5	12	het	PL_H3.indel	ENSOARG00000019331	SLC22A17	protein_coding
7	21449987	TAA	TAAA	9.04	7	het	PL_H3.indel	ENSOARG00000019380	PSMB5	protein_coding
7	23125007	ATATCATTATC	ATATCATTATCATTATC	180	4	hom	PL_H1.indel	ENSOARG00000019672		protein_coding
7	23156862	TAAA	TAAAA	66.5;16.6	6;4	het;het	PL_H1.indel;PL_H3.indel	-	-	-
7	23342226	TCC	TC	88	4	hom	PL_H1.indel	ENSOARG00000019714	METTL17	protein_coding
7	27343347	T	TC	106	4	hom	PL_H3.indel	-	-	-
7	27343943	TC	TCC	73.4	3	hom	PL_H3.indel	-	-	-
7	30065361	CTTTTTTT	CTTTTTT	11.3	4	hom	PL_H2.indel	-	-	-
7	33773387	TAAAAAAAAAAAAAAAA	TAAAAAAAAAAAAAAAAAAAA	3.25	4	het	PL_H2.indel	ENSOARG00000020336	CHP1	protein_coding
7	33786093	GTTTTTTT	GTTTTTTTT	3.23	3	hom	PL_H1.indel	-	-	-
7	34805000	TG	TGG	25.2	4	hom	PL_H2.indel	ENSOARG00000020510	ZNF106	protein_coding
7	36937197	ACC	ACCC	96	4	hom	PL_H1.indel	-	-	-
7	37588110	CCTTCTTCT	CCTTCT	129	3	hom	PL_H3.indel	-	-	-
7	37666890	GGTGTGTGTGTGTGTGTGTGTGTGTGTGTGT	GGTGTGTGTGTGTGTGTGTGTGTGT	129	3	hom	PL_H3.indel	-	-	-
7	37838970	TCCCC	TCCC	51	4	hom	PL_H2.indel	-	-	-
7	40943875	CTTTTTTT	CTTTTTT	28.6	6	hom	PL_H2.indel	ENSOARG00000020691	TRIM9	protein_coding
7	43935330	AAGAG	AAG	104	3	hom	PL_H1.indel	-	-	-
7	44019025	CT	CTGT	54.5	6	het	PL_H2.indel	-	-	-
7	44270959	GAGAAGA	GAGAAGAAGA	215	6	hom	PL_H1.indel	-	-	-
7	45252904	G	GT	133	5	hom	PL_H2.indel	ENSOARG00000020813	VPS13C	protein_coding
7	50027799	AAACAACAACAACAACAACAACAACAACAACAACAA	AAACAACAACAACAACAACAACAACAACAACAACAACAACAA	129	3	hom	PL_H3.indel	ENSOARG00000020872	TCF12	protein_coding
7	53106807	CA	CAGAGA	129	3	hom	PL_H2.indel	ENSOARG00000020918	UNC13C	protein_coding
7	55000440	CAAAAAAA	CAAAAAAAAA	41.4	3	hom	PL_H2.indel	ENSOARG00000020941	MYO5A	protein_coding
7	55428817	ATTTTTT	ATTTTT	8.15	3	hom	PL_H1.indel	ENSOARG00000020958	LEO1	protein_coding
7	55763005	TAA	TAAACAA	180	4	hom	PL_H2.indel	ENSOARG00000020971	DMXL2	protein_coding
7	58064294	GAAAA	GAAA	3.66	4	hom	PL_H1.indel	ENSOARG00000021006	COPS2	protein_coding
7	58064339	CAGAG	CAG	121	4	hom	PL_H1.indel	ENSOARG00000021006	COPS2	protein_coding
7	59018922	AAAGAA	AAA	215	6	hom	PL_H1.indel	-	-	-
7	64224311	TAG	TAGAG	130	3	hom	PL_H3.indel	-	-	-
7	66593676	AGTGT	AGTGTGT	70.5	4	het	PL_H2.indel	-	-	-
7	69392863	CG	C	92	4	hom	PL_H2.indel	ENSOARG00000021126	PPM1A	protein_coding
7	69441772	TAAAAAAAAAA	TAAAAAAAA	16.5	3	hom	PL_H3.indel	-	-	-
7	70808257	AT	ATTT	70.5	4	het	PL_H2.indel	-	-	-
7	70836940	TGGGG	TGGGGG	30.4	3	hom	PL_H1.indel	ENSOARG00000021137	SNAPC1	protein_coding
7	70836979	TACACACACACACACACACACACA	TACACACACACACACACACACA	36.4	3	hom	PL_H1.indel	ENSOARG00000021137	SNAPC1	protein_coding
7	71161609	TCTGACT	TCTGACTGACT	180	4	hom	PL_H2.indel	-	-	-
7	73780819	CA	C	64.4	3	hom	PL_H3.indel	-	-	-
7	76629366	GAA	GA	56.4	3	hom	PL_H3.indel	ENSOARG00000021175	RAD51B	protein_coding
7	78439207	ATTT	ATTTT	88.5;93.5	26;43	het;het	PL_H1.indel;PL_H3.indel	ENSOARG00000021189	SLC10A1	protein_coding
7	78439515	GTCTCT	GTCT	209;102;175	30;17;15	het;het;het	PL_H1.indel;PL_H2.indel;PL_H3.indel	ENSOARG00000021189	SLC10A1	protein_coding
7	78440028	AACACA	AACA	117	10	het	PL_H3.indel	ENSOARG00000021189	SLC10A1	protein_coding
7	78444067	TCT	TCTCCT	214;217	22;35	hom;het	PL_H1.indel;PL_H3.indel	ENSOARG00000021189	SLC10A1	protein_coding
7	78446176	GTCTCT	GTCT	41.5;124	5;7	het;het	PL_H2.indel;PL_H3.indel	ENSOARG00000021189	SLC10A1	protein_coding
7	78446689	AACACA	AACA	167	16	het	PL_H3.indel	ENSOARG00000021189	SLC10A1	protein_coding
7	78450086	TGTTTC	TGTTTCGTTTC	94.5;55.5	7;6	het;het	PL_H1.indel;PL_H2.indel	ENSOARG00000021189	SLC10A1	protein_coding
7	78450728	TCT	TCTCCT	215	5	hom	PL_H1.indel	ENSOARG00000021189	SLC10A1	protein_coding
7	78833934	GA	GAA	106	4	hom	PL_H3.indel	ENSOARG00000021191	SLC8A3	protein_coding
7	79297186	CCCCGCC	CCC	211	6	hom	PL_H2.indel	-	-	-
7	81539140	C	CG	73.4	3	hom	PL_H3.indel	ENSOARG00000000358	PSEN1	protein_coding
7	81691868	CTT	CT	88	4	hom	PL_H2.indel	ENSOARG00000000462	NUMB	protein_coding
7	82697582	ACCC	ACCCC	21.3;86.6;71.7	7;6;5	hom;hom;hom	PL_H1.indel;PL_H2.indel;PL_H3.indel	-	-	-
7	89480860	CTT	CT	125	6	hom	PL_H2.indel	-	-	-
7	90389029	ATT	ATTT	70.4	3	hom	PL_H2.indel	-	-	-
7	98622428	GGCAGC	GGCAGCAGC	180	4	hom	PL_H1.indel	ENSOARG00000026734		lincRNA
7	98889972	CTG	CTGTG	180;215	5;10	hom;hom	PL_H1.indel;PL_H2.indel	-	-	-
7	99090350	GT	G	97	4	hom	PL_H2.indel	ENSOARG00000003519	TTC7B	protein_coding
7	99677711	CCA	CCACA	180;180	4;4	hom;hom	PL_H1.indel;PL_H3.indel	-	-	-
7	99945253	TAA	TAAA	76.5	9	het	PL_H3.indel	-	-	-
8	79779	GTGATTGA	GTGA	180	4	hom	PL_H2.indel	-	-	-
8	81286	TACAC	TAC	214	10	hom	PL_H2.indel	-	-	-
8	1940053	CAGAG	CAG	54.5	4	het	PL_H1.indel	-	-	-
8	13498929	TAAAAAAA	TAAAAAAAA	11.3	4	hom	PL_H2.indel	-	-	-
8	14505108	CAGA	CA	157	4	hom	PL_H2.indel	-	-	-
8	19225791	CA	CAA	18.5	6	het	PL_H3.indel	ENSOARG00000008532	MCM9	protein_coding
8	19243417	CA	CAA	34.2	3	hom	PL_H3.indel	ENSOARG00000008532	MCM9	protein_coding
8	20309334	ATTTTTT	ATTTTTTT	22	4	hom	PL_H1.indel	ENSOARG00000008739	DCBLD1	protein_coding
8	21480179	C	CA	41.2	4	hom	PL_H1.indel	-	-	-
8	21480479	TTTCTCTTC	TTTC	199	10	het	PL_H2.indel	-	-	-
8	23573934	TGG	TG	99.7	5	hom	PL_H1.indel	-	-	-
8	26688184	TG	TGCTGG	180	4	hom	PL_H3.indel	ENSOARG00000009968	CDK19	protein_coding
8	29579569	GTTTTTTTTTTTT	GTTTTTTTTTTTTTTTT	53.4	3	hom	PL_H2.indel	ENSOARG00000010989	SOBP	protein_coding
8	47194677	TAA	TA	58.4	3	hom	PL_H1.indel	ENSOARG00000012361	BACH2	protein_coding
8	48166387	TATA	T	180	4	hom	PL_H2.indel	-	-	-
8	49582901	GA	GAA	64.4	3	hom	PL_H3.indel	ENSOARG00000013049	SLC35A1	protein_coding
8	50976602	CTTTTTT	CTTTTTTT	22	4	hom	PL_H1.indel	ENSOARG00000013234	SNX14	protein_coding
8	61579559	G	GC	97	4	hom	PL_H3.indel	ENSOARG00000000337	MAP3K5	protein_coding
8	61733669	T	TCG	63.5	3	het	PL_H1.indel	ENSOARG00000000337	MAP3K5	protein_coding
8	62990428	AGGG	AGGGG	80	4	hom	PL_H2.indel	-	-	-
8	63044473	CA	CAAA	97.5	6	het	PL_H1.indel	ENSOARG00000000675	ARFGEF3	protein_coding
8	66360965	GAA	GA	99.5	45	het	PL_H1.indel	-	-	-
8	66362497	GAA	GA	86.5	34	het	PL_H1.indel	-	-	-
8	72536302	G	GA	16.5	3	hom	PL_H2.indel	-	-	-
8	72718451	TAAA	TAA	65	4	hom	PL_H2.indel	-	-	-
8	73811946	C	CTG	52.2	4	hom	PL_H1.indel	-	-	-
8	74426524	CACATACA	CACA	129	3	hom	PL_H2.indel	-	-	-
8	75948305	C	CA	51	4	hom	PL_H2.indel	ENSOARG00000003537	SYNE1	protein_coding
8	76172711	CCGCACGCA	CCGCA	215	6	hom	PL_H3.indel	ENSOARG00000003537	SYNE1	protein_coding
8	81252440	GCTAAC	GCTAACTAAC	129	3	hom	PL_H2.indel	ENSOARG00000004304	SYNJ2	protein_coding
8	81257270	GTTTTTTT	GTTTTTT	11.3	4	hom	PL_H3.indel	ENSOARG00000004304	SYNJ2	protein_coding
8	82622388	GT	GTTT	58.5	8	het	PL_H2.indel	-	-	-
8	84689581	ATTTTTTTTTT	ATTTTTTTTTTTT	33	4	hom	PL_H1.indel	-	-	-
8	85564295	TTCT	TTCTCTCT	70.5	4	het	PL_H2.indel	ENSOARG00000004811	QKI	protein_coding
8	85620860	ATTTTTTTT	ATTTTTTTTT	40.5;50.5	10;13	hom;hom	PL_H2.indel;PL_H3.indel	-	-	-
9	2178175	CGTGTGTGTGTGTGTGTGTGTGTGTG	CGTGTGTGTGTGTGTGTGTGTGTGTGTG	67.2	4	hom	PL_H2.indel	-	-	-
9	2765444	A	AC	44.7	5	hom	PL_H2.indel	-	-	-
9	5667750	GAAAAAAAAAAA	GAAAAAAAAA	25	4	hom	PL_H1.indel	ENSOARG00000012103	ADGRB3	protein_coding
9	12843775	CGTGTGTGTGTGTGTGTGTGTGT	CGTGTGTGTGTGTGTGTGTGTGTGT	87.4	3	hom	PL_H2.indel	ENSOARG00000012386	PHF3	protein_coding
9	13269739	TTAATAATA	TTAATA	180	4	hom	PL_H1.indel	-	-	-
9	13423161	GGT	GGTTAGT	180	4	hom	PL_H2.indel	-	-	-
9	14055929	C	CCCA	180	4	hom	PL_H2.indel	ENSOARG00000026496		lincRNA
9	14671585	CAG	CAGGAG	172	5	hom	PL_H3.indel	ENSOARG00000002124	ADGRB1	protein_coding
9	19505866	CAGAGAG	CAGAG	113;85.4	6;4	hom;hom	PL_H1.indel;PL_H3.indel	-	-	-
9	22105190	AGTGTGTGTGTGTGTGTGTGTGTGTGTGTGTGTGTGT	AGTGTGTGTGTGTGTGTGTGTGTGTGTGTGTGT,AGTGTGTGTGTGTGTGTGTGTGTGTGTGTGTGTGT	73.2	4	hom	PL_H1.indel	-	-	-
9	22105717	TCACA	TCA	217	20	het	PL_H1.indel	-	-	-
9	28422601	TAAAA	TAAA	15.6	8	het	PL_H3.indel	-	-	-
9	29210159	A	AT	41.2	3	hom	PL_H1.indel	-	-	-
9	36720858	TGGGG	TGGG	11.5	3	hom	PL_H3.indel	ENSOARG00000015243	IMPAD1	protein_coding
9	37589130	TAGACAG	TAG	180	4	hom	PL_H2.indel	ENSOARG00000015568	SDCBP	protein_coding
9	39953753	ATTT	ATTTTT	215	6	hom	PL_H3.indel	ENSOARG00000016594	ASPH	protein_coding
9	40974353	ACTTTCTTTC	ACTTTCTTTCTTTC	180	4	hom	PL_H2.indel	ENSOARG00000016882	YTHDF3	protein_coding
9	42825464	CT	CTTT	81.2	3	hom	PL_H2.indel	-	-	-
9	42925360	GT	GTT	35.4	3	hom	PL_H2.indel	-	-	-
9	54383692	TAAAA	TAAAAA	51	4	hom	PL_H1.indel	-	-	-
9	64243771	AG	AGG	70.4	3	hom	PL_H1.indel	ENSOARG00000011267	CSMD3	protein_coding
9	64424364	ACT	ACTTCT	180	4	hom	PL_H2.indel	ENSOARG00000011267	CSMD3	protein_coding
9	64801989	CAA	CAAA	70.4	3	hom	PL_H2.indel	ENSOARG00000011267	CSMD3	protein_coding
9	67425419	TCCCC	TCCC	51	4	hom	PL_H2.indel	ENSOARG00000012018	SYBU	protein_coding
9	76735416	CAG	CAGGAG	180	4	hom	PL_H1.indel	-	-	-
9	82178609	CTTTTTT	CTTTTTTT	8.15	3	hom	PL_H1.indel	ENSOARG00000006836	DPY19L4	protein_coding
9	90502317	GTTTTT	GTTTTTT	76.5	8	hom	PL_H1.indel	-	-	-
9	90894315	TTCTCTCT	TTCT	129	3	hom	PL_H3.indel	-	-	-
9	93257961	AAGCTTCAGCTTCAGC	AAGCTTCAGC	129	3	hom	PL_H1.indel	-	-	-
10	16480355	TA	T	67.4	3	hom	PL_H3.indel	ENSOARG00000007790	ZC3H13	protein_coding
10	18197106	TG	T	35.2	4	hom	PL_H2.indel	ENSOARG00000008171	SUCLA2	protein_coding
10	18388747	ATTTT	ATTTTT	68.6	6	hom	PL_H1.indel	-	-	-
10	19437132	TTCTCTC	TTCTC	100	3	hom	PL_H2.indel	ENSOARG00000008556	RCBTB1	protein_coding
10	25039377	TGG	T	119	3	hom	PL_H3.indel	-	-	-
10	26967315	GTTGTCTT	GTT	180	4	hom	PL_H3.indel	-	-	-
10	29234929	TGGGGGGGGGGG	TGGGGGGGGG	25	4	hom	PL_H2.indel	-	-	-
10	30589497	CTG	C	182;183	6;6	hom;hom	PL_H2.indel;PL_H3.indel	-	-	-
10	31075985	ATTTT	ATTT	84.6	6	hom	PL_H3.indel	ENSOARG00000011971	UBL3	protein_coding
10	31229029	GACACACACA	GACACACACACA	114	3	hom	PL_H3.indel	-	-	-
10	32043658	AGGG	AGGGG	51	4	hom	PL_H1.indel	-	-	-
10	33599880	CGTGTGTGTGTGTGTGTGTGT	CGTGTGTGTGTGTGT	178	4	hom	PL_H3.indel	-	-	-
10	38698490	A	AT	53.4	3	hom	PL_H2.indel	-	-	-
10	39980979	TG	T	40.5	6	het	PL_H1.indel	-	-	-
10	39987280	TG	T	32.5	6	het	PL_H1.indel	-	-	-
10	40355505	GTT	GT	108	5	hom	PL_H1.indel	-	-	-
10	40411121	TAAGA	TAAGAAGA	180	4	hom	PL_H2.indel	-	-	-
10	40586728	CATA	CA	52.5	6	het	PL_H3.indel	-	-	-
10	40587945	TTAAGTA	TTA	129	3	hom	PL_H2.indel	-	-	-
10	40626802	TAA	T	168	4	hom	PL_H3.indel	-	-	-
10	40658454	AAATA	AAATAATA	73.5	3	het	PL_H1.indel	-	-	-
10	40736396	TAAAAAA	TAAAAAAA	9.01	3	hom	PL_H2.indel	-	-	-
10	40796223	GGTGTGTGTGT	GGTGTGTGTGTGT	168	4	hom	PL_H2.indel	-	-	-
10	40800244	ATTTTTTTTTTTTTT	ATTTTTTTTTTTTTTTTT	63.6	6	hom	PL_H2.indel	ENSOARG00000014957	PCDH9	protein_coding
10	40808787	ACC	AC	5.08	4	het	PL_H3.indel	ENSOARG00000014957	PCDH9	protein_coding
10	40814314	CAT	CATAT	115	6	het	PL_H1.indel	ENSOARG00000014957	PCDH9	protein_coding
10	49491178	TCACACACACACACACACAC	TCACACACACACACAC	64.5	6	het	PL_H1.indel	ENSOARG00000015513	KLF12	protein_coding
10	50459567	CATATATAT	CATATATATAT	58.5	4	het	PL_H1.indel	-	-	-
10	51027066	C	CTT	70.5	4	het	PL_H2.indel	-	-	-
10	52491202	CGG	CG	135;48.5	8;14	hom;het	PL_H1.indel;PL_H2.indel	-	-	-
10	52598896	CTATTTATT	CTATT	129	3	hom	PL_H1.indel	-	-	-
10	54935778	TACACACACACACACACA	TACACACACACACACACACACA	129	3	hom	PL_H2.indel	ENSOARG00000000372	RBM26	protein_coding
10	59224916	AGTGTGTGTGTGTGTGTGTGTGTGTGTGTGTGTGT	AGTGTGTGTGTGTGTGTGTGTGTGTGTGTGTGT	29.5	4	het	PL_H3.indel	-	-	-
10	73928523	GA	G	26.5	4	het	PL_H2.indel	-	-	-
10	75734347	ATTCTTC	ATTC	180;180	4;4	hom;hom	PL_H1.indel;PL_H2.indel	-	-	-
10	76266376	GCCCCCC	GCCCCC	22	4	hom	PL_H3.indel	ENSOARG00000004442	PCCA	protein_coding
10	85389013	CTT	C	215	6	hom	PL_H1.indel	-	-	-
11	625970	CAAT	C	129	3	hom	PL_H2.indel	-	-	-
11	8346140	TAAAAAAAAAAAAAA	TAAAAAAAAAAAAAAAAAAA,TAAAAAAAAAAAAAAAA,TAAAAAAAAAAAAAAA	22.2	9	hom	PL_H2.indel	-	-	-
11	8434732	TTCT	TTCTCT	215;180;214	6;4;10	hom;hom;hom	PL_H1.indel;PL_H2.indel;PL_H3.indel	-	-	-
11	9496400	TAA	TA	59.4;88	3;4	hom;hom	PL_H1.indel;PL_H3.indel	-	-	-
11	9932981	CAAAA	CAAAAAA	85.4;113	3;4	hom;hom	PL_H2.indel;PL_H3.indel	-	-	-
11	10303539	TAGA	TAGAGA	163	4	hom	PL_H2.indel	ENSOARG00000014000	VMP1	protein_coding
11	12278784	CA	CAAGA	129	7	het	PL_H2.indel	ENSOARG00000017636		protein_coding
11	12280690	CA	CAAGA	49.5	9	het	PL_H2.indel	ENSOARG00000017636		protein_coding
11	14249088	GT	GTT	91.5	6	het	PL_H2.indel	-	-	-
11	15770125	ATT	ATTT	112	5	hom	PL_H1.indel	-	-	-
11	17405606	AACAGACAG	AACAG	180	4	hom	PL_H1.indel	-	-	-
11	17628639	AA	AACA	5.44	4	hom	PL_H1.indel	-	-	-
11	17860329	ATTTTTTTT	ATTTTTT	30.4	3	hom	PL_H2.indel	ENSOARG00000013474	UTP6	protein_coding
11	19502461	CAAAAA	CAAAAAA	33	4	hom	PL_H2.indel	ENSOARG00000018123	SARM1	protein_coding
11	20063564	AGCGGCGGC	AGCGGC	111	3	hom	PL_H1.indel	ENSOARG00000006006	MYO18A	protein_coding
11	20226615	TTAA	TTAAGGATAA	70.5	4	het	PL_H2.indel	-	-	-
11	20431456	AAACAA	AAA	51	5	hom	PL_H1.indel	-	-	-
11	20893738	CAAA	CA	112	3	hom	PL_H3.indel	ENSOARG00000009006	NSRP1	protein_coding
11	21157296	TAAAAAAAAAAAAA	TAAAAAAAAAAAAAAA	14.1	4	hom	PL_H2.indel	ENSOARG00000010615	CPD	protein_coding
11	21481330	CCTACTCTACTC	CCTACTC	129	3	hom	PL_H1.indel	-	-	-
11	21671019	CCACACACACACACA	CCACACACACACA	89.4	3	hom	PL_H1.indel	-	-	-
11	22267429	GGAAGAAGA	GGAAGA	81.2	4	hom	PL_H2.indel	-	-	-
11	23220646	GC	GCCTC	180	4	hom	PL_H1.indel	ENSOARG00000016151	CLUH	protein_coding
11	26114860	GCGGGGTCG	GCGGGGTCGGGGTCG	81.2	4	hom	PL_H1.indel	ENSOARG00000006095	MINK1	protein_coding
11	26540452	TGGCGGGGG	TGG	130;130	3;3	hom;hom	PL_H1.indel;PL_H3.indel	-	-	-
11	26584526	GTTT	GT	215	7	hom	PL_H3.indel	-	-	-
11	26967311	TA	TAA	106	4	hom	PL_H3.indel	-	-	-
11	27541123	AT	ATT	72.4	3	hom	PL_H1.indel	ENSOARG00000001198		protein_coding
11	29961508	TCC	TC	14.6	4	het	PL_H1.indel	ENSOARG00000015028	DNAH9	protein_coding
11	32602882	A	ATAAAT	180	4	hom	PL_H3.indel	ENSOARG00000016719		protein_coding
11	34099284	AC	ACC	99	4	hom	PL_H2.indel	-	-	-
11	35201401	CCACTTC	CC	129	3	hom	PL_H1.indel	ENSOARG00000003144	SPAG9	protein_coding
11	35266886	CA	CAGA	180	4	hom	PL_H3.indel	ENSOARG00000003144	SPAG9	protein_coding
11	36043600	CTTTTTT	CTTTTTTT	22	4	hom	PL_H2.indel	-	-	-
11	36844519	CTTT	CTTTT	16.6	4	het	PL_H1.indel	-	-	-
11	37969493	AGGG	AGG	79	4	hom	PL_H3.indel	-	-	-
11	38068641	ATCTCTCT	ATCTCTCTCT	174	4	hom	PL_H3.indel	-	-	-
11	38639296	CAAA	CAAAA	53.4	3	hom	PL_H1.indel	-	-	-
11	39071299	CCGC	CC	135	8	het	PL_H2.indel	ENSOARG00000010065	LASP1	protein_coding
11	41527637	AATA	AATATTATA	180	4	hom	PL_H2.indel	-	-	-
11	41537338	TTTGTT	TTT	91.4	4	hom	PL_H3.indel	-	-	-
11	41619673	GTT	GT	156	21	het	PL_H3.indel	-	-	-
11	42315627	ATGTG	ATG	107	3	hom	PL_H3.indel	-	-	-
11	43086492	CTTTT	CTTT	3.25	4	het	PL_H3.indel	-	-	-
11	44044537	TACACACACACACACACACACACAC	TACACACACACACACACACACACACACACAC	70.5	4	het	PL_H1.indel	ENSOARG00000009311	GFAP	protein_coding
11	47625198	AGG	AG	135	6	hom	PL_H3.indel	-	-	-
11	47632118	GT	GTT	19.3	4	hom	PL_H2.indel	-	-	-
11	47635750	GTT	GT	50.5	7	het	PL_H2.indel	-	-	-
11	47636279	ATTTTTTT	ATTTTTTTT	3.52	5	hom	PL_H2.indel	-	-	-
11	47642567	ACC	ACCC	212;154;122	31;17;11	hom;hom;hom	PL_H1.indel;PL_H2.indel;PL_H3.indel	ENSOARG00000014212		protein_coding
11	47658409	CTTT	CT	65.5	12	het	PL_H2.indel	-	-	-
11	47658427	AG	A	91.7;107;67	5;12;4	hom;het;hom	PL_H1.indel;PL_H2.indel;PL_H3.indel	-	-	-
11	47659047	GTT	GT	70.5;19.5	13;11	het;het	PL_H2.indel;PL_H3.indel	-	-	-
11	48095802	GC	G	99	4	hom	PL_H3.indel	-	-	-
11	48605635	CCAGAT	CCAGATCAGAT	129	5	hom	PL_H1.indel	-	-	-
11	48606651	GTTTTTTTTTTTTTT	GTTTTTTTTTTT	36	5	hom	PL_H2.indel	-	-	-
11	49795133	GGC	G	120	3	hom	PL_H3.indel	ENSOARG00000016829	CSNK1D	protein_coding
11	50636729	ACGG	ACGGCGG	215;144;144	7;4;4	hom;hom;hom	PL_H1.indel;PL_H2.indel;PL_H3.indel	ENSOARG00000018707	SLC38A10	protein_coding
11	50653166	CAA	CAAA	28.5	4	het	PL_H3.indel	-	-	-
11	52504730	CT	C	17.5	8	het	PL_H3.indel	-	-	-
11	52506746	ATTTTTTTTTT	ATTTTTTTTTTTTTT,ATTTTTTTTTTTTT	33.2	4	hom	PL_H1.indel	-	-	-
11	57569498	GCACCG	GCACCGATCACCG	215	6	hom	PL_H1.indel	-	-	-
11	57620185	TCCCCC	TCCCC	16.5	3	hom	PL_H3.indel	ENSOARG00000026392		lincRNA
11	60788339	TGGGGGGG	TGGGGGG	11.3	4	hom	PL_H3.indel	-	-	-
11	60819508	GTCA	G	180	4	hom	PL_H2.indel	-	-	-
11	60821507	G	GAA	180	4	hom	PL_H2.indel	ENSOARG00000015323	GNA13	protein_coding
12	312484	CAAAAAA	CAAAAAAA	8.15	3	hom	PL_H1.indel	ENSOARG00000001225	ADORA1	protein_coding
12	504267	GTTTTTT	GTTTTTTT	10.4;10.4	4;5	hom;hom	PL_H2.indel;PL_H3.indel	ENSOARG00000001628		protein_coding
12	505394	GTTTTTT	GTTTTTTT	10.4	7	hom	PL_H2.indel	ENSOARG00000001628		protein_coding
12	861690	AAAGAAG	AAAGAAGAAG	215	5	hom	PL_H2.indel	-	-	-
12	1685132	TGG	TG	58.4	3	hom	PL_H1.indel	-	-	-
12	2080076	AGGGGG	AGGGG	16.5	3	hom	PL_H3.indel	ENSOARG00000002978	NFASC	protein_coding
12	2090647	C	CAGGGA	129	3	hom	PL_H1.indel	-	-	-
12	2291141	GT	GTT	129	5	hom	PL_H1.indel	-	-	-
12	2773612	TACA	TA	26.5	6	het	PL_H2.indel	-	-	-
12	2863161	CCACACACACACACAC	CCACACACACACAC	75.5	5	het	PL_H1.indel	-	-	-
12	4381461	CA	C	97	4	hom	PL_H1.indel	-	-	-
12	18633900	TACACACACACACA	TACACACACACA	90.4	3	hom	PL_H2.indel	-	-	-
12	22392179	GTTTTT	GTTTTTT	16.5	3	hom	PL_H2.indel	-	-	-
12	23315128	CTTTTT	CTTTT	16.5	3	hom	PL_H3.indel	ENSOARG00000013213	DUSP10	protein_coding
12	24310909	CAATAA	CAA	180	4	hom	PL_H1.indel	ENSOARG00000013978	BROX	protein_coding
12	26693783	AC	ACC	97;209	6;9	hom;hom	PL_H1.indel;PL_H2.indel	ENSOARG00000016755		protein_coding
12	30930623	GTTCAT	GTTCATTTCAT	215	6	hom	PL_H1.indel	ENSOARG00000005565	ADSS	protein_coding
12	31627546	GTATATATATATATAT	GTATATATATATATATAT	156	4	hom	PL_H3.indel	ENSOARG00000006076	AKT3	protein_coding
12	33003452	TTATATATATATATAT	TTATATATATATATATAT	121	3	hom	PL_H1.indel	-	-	-
12	38047465	T	TC	73.4	3	hom	PL_H3.indel	-	-	-
12	39466015	CAAAA	CAAAAAA	28.5	9	het	PL_H2.indel	ENSOARG00000015889	VPS13D	protein_coding
12	41335278	CCTT	CCTTACTT	215	6	hom	PL_H1.indel	-	-	-
12	41335808	C	CTA	81.2	4	hom	PL_H1.indel	-	-	-
12	41418353	ATGTGTGTGTGTGTGTGTGTGTGTGTGTGTGTGTGTGTGTGT	ATGTGTGTGTGTGTGTGTGTGTGTGTGTGTGTGTGTGTGT	100	4	hom	PL_H1.indel	ENSOARG00000005770	KIF1B	protein_coding
12	42256374	CTT	CT	3.66	3	hom	PL_H1.indel	ENSOARG00000008681	SPSB1	protein_coding
12	43157422	CC	CCAAC	49.5;195;152	8;8;10	het;hom;het	PL_H1.indel;PL_H2.indel;PL_H3.indel	-	-	-
12	43158497	CC	CCAAC	60.5	4	het	PL_H3.indel	-	-	-
12	50864603	TGGGGGGG	TGGGGGGGGGG	110	4	hom	PL_H1.indel	-	-	-
12	52968941	TTT	TTTGTT	51	4	hom	PL_H2.indel	-	-	-
12	56092114	C	CGT	48.5	6	het	PL_H1.indel	-	-	-
12	61574417	A	AATT	23.5	10	het	PL_H1.indel	-	-	-
12	61574678	TGG	TG	4.42	10	het	PL_H1.indel	-	-	-
12	61575073	TAAAA	TAA	143	4	hom	PL_H3.indel	-	-	-
12	62033106	CA	CAAGA	129	3	hom	PL_H3.indel	ENSOARG00000019089	DHX9	protein_coding
12	68477512	AAT	AATAT	16.5	3	hom	PL_H2.indel	ENSOARG00000009437	RPS6KC1	protein_coding
12	69414481	CTTTT	CTTT	22.5	3	hom	PL_H3.indel	-	-	-
12	71750112	CA	CAAA	180	4	hom	PL_H2.indel	ENSOARG00000013020	HSD11B1	protein_coding
12	73679820	GT	GTT	73.4	3	hom	PL_H2.indel	-	-	-
12	74211709	AGG	AG	58.4	3	hom	PL_H3.indel	ENSOARG00000015070	ZBTB41	protein_coding
12	77363319	C	CA	106	4	hom	PL_H1.indel	ENSOARG00000016116	KIF14	protein_coding
13	2246669	ATATGT	AT	111	3	hom	PL_H1.indel	ENSOARG00000009960	PAK5	protein_coding
13	3034605	CAGT	C	215	6	hom	PL_H2.indel	ENSOARG00000010268	SNAP25	protein_coding
13	3035393	TAAAAAA	TAAAAAAAA	80	8	hom	PL_H2.indel	ENSOARG00000010268	SNAP25	protein_coding
13	3035393	TAAAAAA	TAAAAAAAA,TAAAAAAAAA	113;113	8;8	hom;hom	PL_H1.indel;PL_H3.indel	ENSOARG00000010268	SNAP25	protein_coding
13	6654013	TTGTGTGTGTGTGTGTGTTTGTGTGTGTGTGTGTGTGTGTG	TTGTGTGTGTGTGTGTGTGTTTGTGTGTGTGTGTGTGTGTGTG	111	3	hom	PL_H2.indel	ENSOARG00000011036	TASP1	protein_coding
13	11664419	ATTTT	ATTTTTT	111	16	het	PL_H3.indel	-	-	-
13	15673056	CTTTTTT	CTTTTT	8.15	3	hom	PL_H3.indel	ENSOARG00000014587	UPF2	protein_coding
13	15818548	AGTGT	AGTGTGT	215	6	hom	PL_H1.indel	ENSOARG00000014833	DHTKD1	protein_coding
13	17115768	AGGG	AGG	80	4	hom	PL_H1.indel	ENSOARG00000016625	CCNY	protein_coding
13	18681688	CAA	CA	58.4	3	hom	PL_H1.indel	ENSOARG00000017485	NRP1	protein_coding
13	18710448	ATTTT	ATTT	11.5	4	hom	PL_H1.indel	ENSOARG00000017485	NRP1	protein_coding
13	25774185	ATTTTTTTTTTT	ATTTTTTTTT	11.7	3	hom	PL_H1.indel	-	-	-
13	27860682	ATT	AT	56.4	3	hom	PL_H2.indel	-	-	-
13	28920683	TTAGCCTA	TTA	129	3	hom	PL_H2.indel	-	-	-
13	29395746	TTCC	TTCCTCC	67.5	5	het	PL_H1.indel	ENSOARG00000008810	MINDY3	protein_coding
13	30748007	GC	GCTGCGCC	214;214	14;8	hom;hom	PL_H1.indel;PL_H3.indel	ENSOARG00000011328	VIM	protein_coding
13	30755104	AG	A	121	22	het	PL_H3.indel	-	-	-
13	30755105	G	GA	179	9	hom	PL_H2.indel	-	-	-
13	31257163	GAAAAAA	GAAAAAAA	22	4	hom	PL_H1.indel	-	-	-
13	31940845	TCCCCCC	TCCCCC	8.15	3	hom	PL_H3.indel	ENSOARG00000012882	CACNB2	protein_coding
13	32265410	AAGA	AAGAGA	180	4	hom	PL_H1.indel	ENSOARG00000013354	EPC1	protein_coding
13	35210190	CAG	CAGTAG	81.2	4	hom	PL_H1.indel	ENSOARG00000015283	WAC	protein_coding
13	37108346	TAA	TA	88;209;197	4;11;11	hom;hom;hom	PL_H1.indel;PL_H2.indel;PL_H3.indel	-	-	-
13	37551143	TGTAGTAG	TGTAG	94.5	7	het	PL_H2.indel	ENSOARG00000018436	ZNF133	protein_coding
13	37566963	CTGGTGGTGGTGGTGGTGGTG	CTGGTGGTGGTGGTGGTG	179;214	9;8	het;hom	PL_H2.indel;PL_H3.indel	ENSOARG00000018436	ZNF133	protein_coding
13	37616071	ACC	AC	126	7	hom	PL_H3.indel	ENSOARG00000018635	DZANK1	protein_coding
13	37616599	G	GA	95.5;97.5	19;22	het;het	PL_H1.indel;PL_H2.indel	ENSOARG00000018635	DZANK1	protein_coding
13	37616600	G	GA	174	24	hom	PL_H3.indel	ENSOARG00000018635	DZANK1	protein_coding
13	40570199	GC	G	80.5	6	het	PL_H1.indel	-	-	-
13	46209974	CTG	C	121	3	hom	PL_H1.indel	-	-	-
13	46613481	C	CGCCTTA	215	6	hom	PL_H3.indel	-	-	-
13	46672615	AG	A	82.5	6	het	PL_H2.indel	-	-	-
13	47013288	AGAT	AGATGAT	172;144	5;4	hom;hom	PL_H2.indel;PL_H3.indel	ENSOARG00000017627	GPCPD1	protein_coding
13	47347522	CG	CGCTG	81.2	6	hom	PL_H2.indel	ENSOARG00000017942	CHGB	protein_coding
13	52476221	AACTT	AACTTACTT	180;165	4;6	hom;het	PL_H1.indel;PL_H2.indel	-	-	-
13	52566090	CCTTCTTC	CCTTC	144	4	hom	PL_H1.indel	-	-	-
13	53546475	TC	T	67.4	3	hom	PL_H1.indel	-	-	-
13	56788049	CAAAAAAAAAAAAAAAAAAAA	CAAAAAAAAAAAAAAA	30.4	3	hom	PL_H3.indel	ENSOARG00000016562	GNAS	protein_coding
13	56794248	ATTTTTTTTTTTT	ATTTTTTTTTT	8.15	3	hom	PL_H1.indel	ENSOARG00000016562	GNAS	protein_coding
13	57232324	CGTGTGTGTGTGTGTG	CGTGTGTGTGTGTG	37.5	5	het	PL_H1.indel	-	-	-
13	63023004	TTTGTTGTTGTTGTTGTTGT	TTTGTTGTTGTTGTTGT	14.6	21	het	PL_H3.indel	-	-	-
13	63081811	ATCTTTCT	ATCT	111	3	hom	PL_H2.indel	ENSOARG00000009354		protein_coding
13	63171235	AG	A	121;26.2	12;6	hom;hom	PL_H1.indel;PL_H2.indel	ENSOARG00000009354		protein_coding
13	63204011	CTGTGTGTGTGTGTGTGT	CTGTGTGTGTGTGTGT	20.5	9	het	PL_H1.indel	ENSOARG00000009354		protein_coding
13	63271913	ATCTTTCT	ATCT	40.5;195;111	11;6;4	het;hom;hom	PL_H1.indel;PL_H2.indel;PL_H3.indel	ENSOARG00000009354		protein_coding
13	63272339	TCC	TCCC	30.2;57.4	5;5	hom;hom	PL_H1.indel;PL_H3.indel	ENSOARG00000009354		protein_coding
13	63366818	TAGACAGA	TAGA	127;62.5	10;18	het;het	PL_H2.indel;PL_H3.indel	-	-	-
13	64476332	ACAG	ACAGTCAG	214;214;214	15;15;14	hom;hom;hom	PL_H1.indel;PL_H2.indel;PL_H3.indel	ENSOARG00000014859	RBM39	protein_coding
13	64479548	ACAG	ACAGTCAG	214;214;214	26;31;35	hom;hom;hom	PL_H1.indel;PL_H2.indel;PL_H3.indel	ENSOARG00000014859	RBM39	protein_coding
13	64751126	T	TAA	214;214;214	17;11;12	hom;hom;hom	PL_H1.indel;PL_H2.indel;PL_H3.indel	ENSOARG00000026248		lincRNA
13	65557095	ATTTTT	ATTTT	55.5;85.5;79.5	21;21;32	het;het;het	PL_H1.indel;PL_H2.indel;PL_H3.indel	-	-	-
13	65557691	CTTTT	CTT,CTTT	80.5	19	het	PL_H1.indel	-	-	-
13	65557694	TTCAA	T	140	23	het	PL_H2.indel	-	-	-
13	65557694	TTC	T	48.5	26	het	PL_H3.indel	-	-	-
13	67150052	GAAAAAAAAAA	GAAAAAAAAA	28.5	11	hom	PL_H1.indel	-	-	-
13	77292007	TAAAAAAAAAAAAA	TAAAAAAAAAAAAAAAAA	23.2	4	hom	PL_H1.indel	-	-	-
13	77700117	CTTTTTTTTTTT	CTTTTTTTTTTTTTT	58	4	hom	PL_H3.indel	ENSOARG00000013248	TMEM189-UBE2V1	protein_coding
13	78339070	CG	C	64.4	3	hom	PL_H2.indel	-	-	-
13	78361955	ACTCT	ACT	63.2	4	hom	PL_H2.indel	ENSOARG00000013868	ADNP	protein_coding
13	81008576	CAAA	CAA	54.4	3	hom	PL_H3.indel	ENSOARG00000015051	BCAS1	protein_coding
14	1660801	CA	CAA	106	4	hom	PL_H3.indel	ENSOARG00000006324	WDR59	protein_coding
14	3596612	CGGGGG	CGGGG	9.9	3	hom	PL_H3.indel	-	-	-
14	3701843	CAAA	CA	109	3	hom	PL_H1.indel	-	-	-
14	4573648	GC	G	11.8;192	4;8	het;hom	PL_H2.indel;PL_H3.indel	-	-	-
14	5138092	CT	CTTT	129	3	hom	PL_H3.indel	-	-	-
14	9720396	TCCCC	TCC	143	4	hom	PL_H2.indel	-	-	-
14	11249867	AGGGG	AGGGGG	30.4	3	hom	PL_H3.indel	-	-	-
14	14227799	GC	G	121	5	hom	PL_H1.indel	-	-	-
14	18645913	ATTT	ATT	80	4	hom	PL_H1.indel	ENSOARG00000017520	CYLD	protein_coding
14	18725793	ATATCTTATCTT	ATATCTT	71.2	3	hom	PL_H2.indel	-	-	-
14	21127143	TG	TGG	106	4	hom	PL_H2.indel	ENSOARG00000017664	CHD9	protein_coding
14	21953567	CA	CAA	24.5	6	het	PL_H2.indel	ENSOARG00000017939	FTO	protein_coding
14	23507257	CAAAAAAAA	CAAAAAAA	4.75	4	hom	PL_H3.indel	ENSOARG00000018341		protein_coding
14	23743027	TAA	TTAAA,TAAA	71.2	9	hom	PL_H2.indel	-	-	-
14	29140348	CGG	CG	106	5	hom	PL_H1.indel	-	-	-
14	35012229	TTCT	TT	27.2	4	hom	PL_H2.indel	-	-	-
14	35012230	TC	T	66.4	3	hom	PL_H3.indel	-	-	-
14	35355043	AAAATAAAT	AAAAT	129	3	hom	PL_H3.indel	ENSOARG00000003438	CDH3	protein_coding
14	36108653	GTATATATATATATAT	GTATATATATATAT	115	4	hom	PL_H3.indel	ENSOARG00000003591	NFAT5	protein_coding
14	36113062	CTGTGT	CTGT	104	3	hom	PL_H2.indel	-	-	-
14	38607091	CACATACA	CACA	129	3	hom	PL_H1.indel	ENSOARG00000003833	AP1G1	protein_coding
14	40061215	ATTT	ATT	80	4	hom	PL_H3.indel	-	-	-
14	44138253	CA	CATA	180	4	hom	PL_H3.indel	ENSOARG00000004533	UBA2	protein_coding
14	44969367	C	CT	80	4	hom	PL_H1.indel	-	-	-
14	45105163	CAGAGAGAGAGAGAGA	CAGAGAGAGAGAGAGAGAGA	109	8	het	PL_H2.indel	ENSOARG00000004767	MAG	protein_coding
14	45300552	TCAAA	TCAAACAAA	180	4	hom	PL_H1.indel	-	-	-
14	46278207	CTGATG	CTG	73.5	4	het	PL_H3.indel	-	-	-
14	46528314	AAAATAAAT	AAAAT	129	3	hom	PL_H1.indel	-	-	-
14	46728714	TACACA	TACACACA	165	4	hom	PL_H3.indel	-	-	-
14	47251007	CCTCTCT	CCT	70.5	4	het	PL_H1.indel	-	-	-
14	47804963	TGCAGCAGCAGCAGCAGCAGCAGCAGCAGCAGC	TGCAGCAGCAGCAGCAGCAGCAGCAGCAGC	127	8	het	PL_H3.indel	ENSOARG00000005899	NFKBIB	protein_coding
14	49478885	TGGGG	TGGG	22.5	3	hom	PL_H1.indel	-	-	-
14	49971408	CAA	CA	58.4;144	3;7	hom;hom	PL_H1.indel;PL_H2.indel	ENSOARG00000007781	MEGF8	protein_coding
14	50835361	ACC	AC	109;94.6	8;6	hom;hom	PL_H1.indel;PL_H3.indel	ENSOARG00000026929		lincRNA
14	51215164	A	AGAG	71.2	3	hom	PL_H1.indel	ENSOARG00000009036	ZNF227	protein_coding
14	52818835	ACTCT	ACT	150;150	4;4	hom;hom	PL_H2.indel;PL_H3.indel	-	-	-
14	55660870	CAAAAAAAAAAAAAAA	CAAAAAAAAAAAAAAAAAAA,CAAAAAAAAAAAAAAAAAA,CAAAAAAAAAAAAAAAAA	103	14	hom	PL_H2.indel	-	-	-
14	55660870	CAAAAAAAAAAAAAAA	CAAAAAAAAAAAAAAAAAA,CAAAAAAAAAAAAAAAAAAA,CAAAAAAAAAAAAAAAAA	56.6	18	hom	PL_H3.indel	-	-	-
14	57394677	A	AG	10.6	3	hom	PL_H1.indel	ENSOARG00000000134		protein_coding
14	61374646	TC	TCC	25.5	3	het	PL_H2.indel	-	-	-
14	61382000	CTTT	CT	85.5	4	het	PL_H3.indel	-	-	-
14	61557249	TAA	TA	29.2	3	hom	PL_H3.indel	ENSOARG00000026952		lincRNA
14	61783804	AT	ATT	73.4	3	hom	PL_H2.indel	ENSOARG00000003687		protein_coding
14	61888971	ACC	AC	29.2;6.55	3;5	hom;het	PL_H1.indel;PL_H3.indel	ENSOARG00000003710		protein_coding
14	61972995	TGAG	TGAGGAG	180	4	hom	PL_H1.indel	-	-	-
14	62276659	A	AT	13.7	16	het	PL_H3.indel	ENSOARG00000003789		protein_coding
14	62303409	TCTCCTCCTC	TCTCCTC	63.5	3	het	PL_H2.indel	ENSOARG00000003794		protein_coding
15	1211093	ATCAGAGTCA	ATCA	129	3	hom	PL_H2.indel	-	-	-
15	3913866	CAAA	CA	112	3	hom	PL_H3.indel	ENSOARG00000003293	PDGFD	protein_coding
15	3934408	CAA	CA	74	4	hom	PL_H2.indel	ENSOARG00000003293	PDGFD	protein_coding
15	4836585	GAA	GA	58.4	3	hom	PL_H2.indel	ENSOARG00000003665	DYNC2H1	protein_coding
15	5070458	ATTCT	AT	129	3	hom	PL_H2.indel	ENSOARG00000004559	DCUN1D5	protein_coding
15	7606588	TAAAAA	T	63.5	3	het	PL_H1.indel	ENSOARG00000007560	ARHGAP42	protein_coding
15	7689706	TG	T	64.4	3	hom	PL_H1.indel	ENSOARG00000007560	ARHGAP42	protein_coding
15	9689347	GTCTT	GTCTTCTT	215	5	hom	PL_H3.indel	-	-	-
15	13330234	TAA	T	118;165	3;4	hom;hom	PL_H2.indel;PL_H3.indel	-	-	-
15	14756304	CT	CTT	133	5	hom	PL_H1.indel	-	-	-
15	17959890	CATA	CA	109	3	hom	PL_H3.indel	ENSOARG00000012714	DDX10	protein_coding
15	19742282	GGAGAGAGA	GGAGAGA	135	4	hom	PL_H3.indel	-	-	-
15	19815860	CAAAA	CAAA	11.5	10	hom	PL_H2.indel	ENSOARG00000013286	RDX	protein_coding
15	20094582	CTATTTTATTTTATTT	CTATTTTATTT	129	3	hom	PL_H3.indel	ENSOARG00000013551	ARHGAP20	protein_coding
15	22904467	AGGGGGGGGG	AGGGGGGG	39.5	30	het	PL_H1.indel	-	-	-
15	22904467	AGGGGGGGGG	AGGGGGGG,AGGGGGGGG	121;117	35;35	hom;hom	PL_H2.indel;PL_H3.indel	-	-	-
15	27248090	AGTA	AGTATGTA	180	4	hom	PL_H2.indel	-	-	-
15	27336073	CAAAT	C	180	4	hom	PL_H1.indel	ENSOARG00000003616	PAFAH1B2	protein_coding
15	27349670	CAAAA	CAAA	66.7	5	hom	PL_H2.indel	-	-	-
15	27558602	GTGATG	GTG	180	4	hom	PL_H2.indel	ENSOARG00000005718	CEP164	protein_coding
15	28404407	AG	A	99	4	hom	PL_H1.indel	ENSOARG00000008430	JAML	protein_coding
15	28554810	TGGGG	TGGGGG	30.4	3	hom	PL_H3.indel	ENSOARG00000009505	UBE4A	protein_coding
15	28800514	GTCCC	GTCCCCCTTCCC	180	4	hom	PL_H1.indel	-	-	-
15	32769095	AGAT	AGATGAT	102	4	het	PL_H2.indel	-	-	-
15	33236432	GACA	GACACA	81.2;215;180	14;18;16	hom;hom;hom	PL_H1.indel;PL_H2.indel;PL_H3.indel	ENSOARG00000000142	HSPA8	protein_coding
15	35519101	A	AC	74	4	hom	PL_H1.indel	-	-	-
15	38580458	T	TAG	180	4	hom	PL_H3.indel	ENSOARG00000007397	FAR1	protein_coding
15	39366649	CAAA	CAAAA	214	12	hom	PL_H1.indel	-	-	-
15	39622378	CAAAAAAAAAAAA	CAAAAAAAAAAAAAA	8.15	3	hom	PL_H2.indel	ENSOARG00000008069	TEAD1	protein_coding
15	40869287	ACCTCC	ACC	180	4	hom	PL_H3.indel	ENSOARG00000010050	GALNT18	protein_coding
15	41432208	TCCCCCC	TCCCCC	8.15	4	hom	PL_H3.indel	-	-	-
15	41733702	GCACACACACACACACACACACACACACACA	GCACACACACACACACACACACACACA,GCACACACACACACACACACACACACACACACA	112	10	het	PL_H2.indel	-	-	-
15	45713829	TT	TTGTGGT	71.2	3	hom	PL_H3.indel	ENSOARG00000016510		protein_coding
15	50710794	AT	A	64.4	3	hom	PL_H1.indel	ENSOARG00000006995	FCHSD2	protein_coding
15	51053053	GAAAAAAAAA	GAAAAAAAAAAAA	125	6	hom	PL_H3.indel	-	-	-
15	51053053	GAAAAAAAAA	GAAAAAAAAAAA,GAAAAAAAAAAAA,GAAAAAAAAAA	24	8	hom	PL_H1.indel	-	-	-
15	51884789	T	TG	106;133	4;5	hom;hom	PL_H2.indel;PL_H3.indel	-	-	-
15	52729449	GT	GTT	73.4	3	hom	PL_H1.indel	ENSOARG00000011342	ARRB1	protein_coding
15	61876007	AC	A	35.2	4	hom	PL_H2.indel	-	-	-
15	62860172	CTTCTTT	CTT	129	3	hom	PL_H1.indel	ENSOARG00000018046	CAPRIN1	protein_coding
15	62890738	AC	ACC	106	4	hom	PL_H1.indel	ENSOARG00000018046	CAPRIN1	protein_coding
15	63103752	CCTTC	CCTTCTTC	129	3	hom	PL_H1.indel	ENSOARG00000018454	ABTB2	protein_coding
15	63970478	GAAAAAAAAAA	GAAAAAAAAAAAAA,GAAAAAAAAAAA	13.4	6	hom	PL_H1.indel	-	-	-
15	69681642	ATTT	ATTTT	53.4	3	hom	PL_H1.indel	-	-	-
15	73087215	TA	T	67.4	3	hom	PL_H1.indel	-	-	-
15	75293098	CCT	CCTCT	129	3	hom	PL_H1.indel	-	-	-
15	75719968	GGGAGGAGGAGGAGGAGG	GGGAGGAGGAGGAGGAGGAGG	180	5	hom	PL_H2.indel	ENSOARG00000007605	FNBP4	protein_coding
15	80161086	AGGGGGG	AGGGGGGG	8.15	3	hom	PL_H3.indel	ENSOARG00000012815	MS4A7	protein_coding
16	325845	A	AG	73.4	3	hom	PL_H3.indel	-	-	-
16	4579411	GC	GCTC	215	5	hom	PL_H2.indel	ENSOARG00000003963	DUSP1	protein_coding
16	6779638	G	GT	161;24.5	6;6	hom;het	PL_H2.indel;PL_H3.indel	-	-	-
16	6847634	GCCCCC	GCCCCCC	29	4	hom	PL_H1.indel	ENSOARG00000004593		protein_coding
16	9387725	AGGG	AGG	55.5	10	het	PL_H1.indel	-	-	-
16	9388233	AGT	AGTGGT	180;215	4;6	hom;hom	PL_H1.indel;PL_H2.indel	-	-	-
16	9391306	TTCTCTCTCTCTCTCTCTCTCTCT	TTCTCTCTCTCTCTCTCTCTCT	217;151	25;11	het;het	PL_H2.indel;PL_H3.indel	-	-	-
16	9391306	TTCTCTCTCTCTCTCTCTCTCTCT	TTCTCTCTCTCTCTCTCTCTCT,TTCTCTCTCTCTCTCTCTCT	108	5	hom	PL_H1.indel	-	-	-
16	9391361	ACTCTCTCTCTCTCTCT	ACTCTCTCTCTCTCT	25.5	13	het	PL_H1.indel	-	-	-
16	17905574	TCTCC	TC	180	4	hom	PL_H3.indel	ENSOARG00000007013	ZSWIM6	protein_coding
16	20501069	ATTTT	ATTT	77.5;158	14;13	het;hom	PL_H1.indel;PL_H2.indel	-	-	-
16	25566662	TTTGTTGTTGTT	TTTGTTGTT	180	4	hom	PL_H1.indel	ENSOARG00000008081	NDUFS4	protein_coding
16	33160032	GAAAAA	GAAAA	33	4	hom	PL_H1.indel	-	-	-
16	33160605	TCC	TC	88	4	hom	PL_H1.indel	-	-	-
16	33161448	TACACA	TACACACA	79.2	4	hom	PL_H2.indel	-	-	-
16	35417900	TACACACACACACACACACACACACACACACACACACACACA	TACACACACACACACACACACACACACACACACACACACA	44.2	4	hom	PL_H2.indel	-	-	-
16	37271933	TAAA	TAAAA	27.2	4	hom	PL_H2.indel	ENSOARG00000010580	NIPBL	protein_coding
16	37944621	GTT	GTTT	67.4	3	hom	PL_H1.indel	ENSOARG00000010886	NADK2	protein_coding
16	41123163	TAAAA	TAAA	84.6	6	hom	PL_H3.indel	ENSOARG00000026969		lincRNA
16	48701627	TAAAAAAA	TAAAAAAAA	7.77	4	hom	PL_H2.indel	-	-	-
16	48763156	ATTTTT	ATTTT	33	4	hom	PL_H1.indel	ENSOARG00000012756	CDH10	protein_coding
16	55800652	CA	C	3.25	4	het	PL_H1.indel	-	-	-
16	55800777	TTTTTATTTTATTTT	TTTTTATTTT	81.2	6	hom	PL_H2.indel	-	-	-
16	56429484	T	TA	37.4	3	hom	PL_H2.indel	-	-	-
16	58611130	GTT	GTTT	156	6	hom	PL_H1.indel	ENSOARG00000013279	TRIO	protein_coding
16	59042864	T	TC	62.4	3	hom	PL_H3.indel	-	-	-
16	61297196	CT	CTTT	129	3	hom	PL_H1.indel	-	-	-
16	61746775	CTGTTTG	CTG	129	3	hom	PL_H2.indel	ENSOARG00000013859	CTNND2	protein_coding
16	62142659	GAAAAAAAA	GAAAAAAAAAA	99.5;36.5	8;6	hom;het	PL_H1.indel;PL_H2.indel	-	-	-
16	62791117	AC	ACC	84.5;30.5	8;4	het;het	PL_H2.indel;PL_H3.indel	ENSOARG00000014144		protein_coding
16	70941822	AG	AGG	73.4	3	hom	PL_H2.indel	-	-	-
17	9414954	TAGGAG	TAG	180	4	hom	PL_H1.indel	-	-	-
17	14364774	TCTCAGC	TC	180	4	hom	PL_H1.indel	ENSOARG00000011407	USP38	protein_coding
17	17572475	TA	T	67.4	3	hom	PL_H3.indel	ENSOARG00000012912	MAML3	protein_coding
17	24875148	T	TC	73.4	3	hom	PL_H3.indel	-	-	-
17	29573903	GTGTTATGTTAT	GTGTTAT	217;156	15;6	het;het	PL_H1.indel;PL_H2.indel	-	-	-
17	29574587	G	GA	73.4	3	hom	PL_H3.indel	-	-	-
17	34355779	AT	A	66.4	3	hom	PL_H1.indel	ENSOARG00000017222	SPATA5	protein_coding
17	36285033	ATTTTTT	ATTTTTTT	8.15	3	hom	PL_H3.indel	ENSOARG00000001443	FSTL5	protein_coding
17	44866466	AGCCCGGTCGCCCGGTCGCCCG	AGCCCGGTCGCCCGGTCGCCCGGTCGCCCG	180	6	hom	PL_H3.indel	-	-	-
17	45877778	A	AC	82	4	hom	PL_H1.indel	-	-	-
17	48128861	ATTTTTT	ATTTTTTT	22	4	hom	PL_H2.indel	ENSOARG00000016899	TMEM132C	protein_coding
17	51583552	ACCC	ACC	80	4	hom	PL_H2.indel	ENSOARG00000002788	ATP6V0A2	protein_coding
17	52702322	GCC	GC	88	4	hom	PL_H3.indel	-	-	-
17	54971688	TA	TACA	111	3	hom	PL_H3.indel	-	-	-
17	56759940	TTTAA	TTTAATTAA	165	6	het	PL_H3.indel	ENSOARG00000003356	RFC5	protein_coding
17	57847050	CAA	CA	88	4	hom	PL_H2.indel	ENSOARG00000005405	RNFT2	protein_coding
17	58288367	CTTTTT	CTTTTTT	58.6	6	hom	PL_H3.indel	-	-	-
17	58300515	TGGG	TGG	53.4	3	hom	PL_H3.indel	-	-	-
17	61406365	CTTTTTTTTTTT	CTTTTTTTTTTTT	4.45	7	hom	PL_H1.indel	-	-	-
17	61851111	TC	TCTAGC	111	3	hom	PL_H3.indel	-	-	-
17	62575658	CTGTGTGTGTGTGTGTGTGTGTGTGTGTGTGTG	CTGTGTGTGTGTGTGTGTGTGTGTGTGTGTGTGTGTG	70.5	4	het	PL_H2.indel	-	-	-
17	67634729	AA	AACA	180	4	hom	PL_H2.indel	-	-	-
17	68219950	CCAGCTGC	CC	70.5	4	het	PL_H2.indel	ENSOARG00000004281	NEFH	protein_coding
18	985565	ATGTGTGTGTGTGTGTGTGTGTGT	ATGTGTGTGTGTGTGTGTGTGTGTGT	112	3	hom	PL_H2.indel	-	-	-
18	1098979	ACC	ACCC	159	22	hom	PL_H2.indel	ENSOARG00000026420		lincRNA
18	1101183	CCT	CCTGCT	215;215	7;6	hom;hom	PL_H2.indel;PL_H3.indel	ENSOARG00000026420		lincRNA
18	1101360	TCTCC	TCTCCTCC	215;129	10;3	hom;hom	PL_H2.indel;PL_H3.indel	ENSOARG00000026420		lincRNA
18	1167107	TCACACACACACACACACACACACACACACACAC	TCACACACACACACACACACACACACACACAC	78.4	3	hom	PL_H1.indel	-	-	-
18	1323467	ATTT	ATTTCTTT	214	8	hom	PL_H2.indel	ENSOARG00000009094	UBE3A	protein_coding
18	1941450	GCCCC	GCCC	22.5	4	hom	PL_H1.indel	ENSOARG00000009194	ATP10A	protein_coding
18	2871145	AATA	AATATA	64.5	6	het	PL_H3.indel	-	-	-
18	3628586	ATTTTT	ATTTTTT	33	4	hom	PL_H1.indel	-	-	-
18	26703586	T	TC	53.4	3	hom	PL_H1.indel	-	-	-
18	27459237	CTTTT	CTTTTT	11.5	3	hom	PL_H2.indel	ENSOARG00000016530	TJP1	protein_coding
18	27469662	CTT	CT	58.4	3	hom	PL_H1.indel	ENSOARG00000016530	TJP1	protein_coding
18	30512988	GAAAA	GAAAAA	30.4	3	hom	PL_H1.indel	-	-	-
18	31192017	ATT	ATTTT	52.5	10	het	PL_H1.indel	ENSOARG00000001693	TSPAN3	protein_coding
18	31840441	ACT	ACTCT	108	3	hom	PL_H1.indel	-	-	-
18	41171861	CAGAG	CAG	150	4	hom	PL_H2.indel	ENSOARG00000006357	NUBPL	protein_coding
18	41436641	AATATATA	AATATA	27.5	11	het	PL_H2.indel	ENSOARG00000006439	ARHGAP5	protein_coding
18	42122782	GCACACACACACACA	GCACACACACACACACA	118	3	hom	PL_H1.indel	-	-	-
18	42385722	GAAAAAAAAA	GAAAAAAAA	18.6	7	hom	PL_H2.indel	-	-	-
18	42943012	GT	G	65.4	3	hom	PL_H1.indel	-	-	-
18	43160085	TAAAAAAAAAAA	TAAAAAAAAA	10.8	3	hom	PL_H3.indel	ENSOARG00000006629		protein_coding
18	48028478	ACTCTC	ACTCTCTC	177	4	hom	PL_H3.indel	-	-	-
18	53642495	TGAAGAAG	TGAAGAAGAAG	81.2	4	hom	PL_H2.indel	-	-	-
18	54120723	ACTCT	ACT	107	3	hom	PL_H2.indel	-	-	-
18	54237415	GA	GAA	73.4	3	hom	PL_H3.indel	ENSOARG00000010288	MAP1A	protein_coding
18	54408016	TCC	TC	97	4	hom	PL_H2.indel	ENSOARG00000011351	WDR76	protein_coding
18	54759811	GA	GAA	73.4	3	hom	PL_H3.indel	-	-	-
18	58651963	AGG	AG	58.4	3	hom	PL_H3.indel	-	-	-
18	63746591	ATTACTTACT	ATTACT	129	3	hom	PL_H3.indel	ENSOARG00000001442	EVL	protein_coding
18	64071480	CTTTTTT	CTT	215	6	hom	PL_H2.indel	ENSOARG00000002142	WDR25	protein_coding
18	64427358	TCCC	TCC	80	4	hom	PL_H2.indel	-	-	-
18	64446075	CGAGAGAGAGAG	CGAGAGAGAGAGAGAG	81.2	4	hom	PL_H2.indel	-	-	-
18	64446856	GAAA	GA	154	4	hom	PL_H2.indel	-	-	-
18	64446897	GAAAAA	GAAA	75.5	10	het	PL_H1.indel	-	-	-
18	64538512	TATAGATAGA	TATAGA	180	4	hom	PL_H2.indel	-	-	-
18	64633809	CTGAGT	CTGAGTGAGT	129	3	hom	PL_H2.indel	-	-	-
18	65568840	TACATGA	TA	52.5	10	het	PL_H2.indel	ENSOARG00000003064	DYNC1H1	protein_coding
18	65612647	CGGACTTG	CGGACTTGGACTTG	70.5;70.5	4;4	het;het	PL_H2.indel;PL_H3.indel	-	-	-
18	65642778	ATCTTCTTCTTCTTCTTCTT	ATCTTCTTCTTCTTCTT	4.42	46	het	PL_H1.indel	ENSOARG00000003903	HSP90AA1	protein_coding
19	479282	TAAA	TAA	5.79	4	het	PL_H2.indel	-	-	-
19	4079260	TG	TGAG	129	3	hom	PL_H3.indel	ENSOARG00000014684	RBMS3	protein_coding
19	12354540	ACCCCC	ACCCC	16.5	3	hom	PL_H3.indel	ENSOARG00000001972	GORASP1	protein_coding
19	12678941	CTAATT	CT	180	4	hom	PL_H2.indel	ENSOARG00000002491		protein_coding
19	12697074	C	CA	161;133;182	8;5;7	hom;hom;hom	PL_H1.indel;PL_H2.indel;PL_H3.indel	-	-	-
19	13229349	AGGGG	AGGGGG	177;121;79.6	23;18;30	hom;hom;hom	PL_H1.indel;PL_H2.indel;PL_H3.indel	-	-	-
19	13352893	GCC	GC	66	4	hom	PL_H3.indel	-	-	-
19	16200078	CCAAA	C,CAA	73.2	5	hom	PL_H2.indel	-	-	-
19	16628724	AGAGCGAG	AGAG	129	3	hom	PL_H2.indel	-	-	-
19	18579191	CTG	CTGTG	130	3	hom	PL_H3.indel	ENSOARG00000007668	GRM7	protein_coding
19	22281173	GGAGAGAGAGAGAG	GGAGAGAGAGAG	38.5	3	het	PL_H3.indel	-	-	-
19	22350890	ACT	ACTCT	180	5	hom	PL_H1.indel	-	-	-
19	23637213	TAAAA	TAAAAA	51	4	hom	PL_H3.indel	ENSOARG00000008743	CNTN4	protein_coding
19	26035892	CT	CTTT	129	3	hom	PL_H2.indel	ENSOARG00000009067	CHL1	protein_coding
19	29857419	TTTATT	TTT	162	4	hom	PL_H1.indel	-	-	-
19	32300640	AGGG	AGGGG	80	4	hom	PL_H2.indel	ENSOARG00000009914	FRMD4B	protein_coding
19	33967858	TAAAAA	TAAAAAAA	99	4	hom	PL_H2.indel	ENSOARG00000010433	SUCLG2	protein_coding
19	34479166	GTTTT	GTTTTATTTT	180	4	hom	PL_H2.indel	ENSOARG00000010459	KBTBD8	protein_coding
19	35089182	TGG	TG	87	4	hom	PL_H3.indel	-	-	-
19	37325784	GAAAAAAAA	GAAAAAAAAAA	30.4	3	hom	PL_H2.indel	ENSOARG00000011277	PRICKLE2	protein_coding
19	38819921	TGGGGG	TGGGG	33	4	hom	PL_H2.indel	ENSOARG00000011671	CADPS	protein_coding
19	38859316	C	CCT	143	4	hom	PL_H1.indel	ENSOARG00000011671	CADPS	protein_coding
19	38895910	ATTTTCTT	ATTTTCTTTTCTT	129	3	hom	PL_H1.indel	ENSOARG00000011671	CADPS	protein_coding
19	40984207	G	GT	80	4	hom	PL_H2.indel	-	-	-
19	42813619	TCAC	TCACAC	129	3	hom	PL_H2.indel	-	-	-
19	42836751	TCT	TCTCCT	203;214;214	11;20;15	het;hom;hom	PL_H1.indel;PL_H2.indel;PL_H3.indel	-	-	-
19	42837011	TGGGGG	TGGGGGG	51.5;89.5	22;21	het;het	PL_H1.indel;PL_H2.indel	-	-	-
19	42837253	TGAGA	TGAGAGA	217;214;214	10;8;10	het;hom;hom	PL_H1.indel;PL_H2.indel;PL_H3.indel	-	-	-
19	42894233	GGAGAGAGAGA	GGAGAGAGA	42.5	4	het	PL_H3.indel	-	-	-
19	48941558	C	CCA	81.2	4	hom	PL_H2.indel	-	-	-
19	48950267	ACCCCC	ACCCCCC	3.43	4	het	PL_H3.indel	ENSOARG00000006608		protein_coding
19	50226495	CTGT	CTGTGT	178	4	hom	PL_H3.indel	ENSOARG00000011125	RBM6	protein_coding
19	50424922	GCCCCCCCC	GCCCC	44.5	8	het	PL_H3.indel	-	-	-
19	53536525	CTTT	CT	157	4	hom	PL_H2.indel	-	-	-
19	58624509	AAGAGA	AAGA	146	4	hom	PL_H1.indel	-	-	-
19	58870539	ATTTTTTT	ATTTTTTTT	28.6	8	hom	PL_H2.indel	-	-	-
19	58946468	ACGT	ACGTCGT	215;70.5	7;4	hom;het	PL_H2.indel;PL_H3.indel	ENSOARG00000003751	COPG1	protein_coding
20	3842705	TACAGACACA	TACA	129	3	hom	PL_H2.indel	-	-	-
20	7154503	GTTCTCAT	GT	70.5	4	het	PL_H3.indel	ENSOARG00000007070	GCLC	protein_coding
20	7367232	GACACACACACACACACACACACACACACACAC	GACACACACACACACACACACACACACACAC	94.4	3	hom	PL_H1.indel	ENSOARG00000026854		lincRNA
20	8469353	CAA	CA	58.4	3	hom	PL_H1.indel	-	-	-
20	8471587	CA	CAAA	180;161	4;4	hom;hom	PL_H2.indel;PL_H3.indel	-	-	-
20	8503226	ATTTTTTTT	ATTTTTTT	4.75	4	hom	PL_H2.indel	-	-	-
20	9339738	GGT	GGTGT	129	3	hom	PL_H2.indel	-	-	-
20	9540791	ATGATGTG	ATG	214;217	10;23	hom;het	PL_H2.indel;PL_H3.indel	-	-	-
20	9547045	ATGATGTG	ATG	214;171	12;15	hom;het	PL_H2.indel;PL_H3.indel	-	-	-
20	10643880	TAA	TA	58.4	3	hom	PL_H2.indel	-	-	-
20	18620733	GAAAA	GAAA	30.4	4	hom	PL_H3.indel	ENSOARG00000010300	SUPT3H	protein_coding
20	26464355	GA	G	8.18;32.5	9;22	het;het	PL_H2.indel;PL_H3.indel	ENSOARG00000000779		protein_coding
20	26641529	ACTTCTTC	ACTTC	215	6	hom	PL_H2.indel	-	-	-
20	26949416	TCCC	TCCCC	9.04	5	het	PL_H2.indel	ENSOARG00000009357		protein_coding
20	26968969	TC	T	28.2;10.8	4;4	hom;het	PL_H2.indel;PL_H3.indel	-	-	-
20	29400661	AC	A	24.5	4	het	PL_H2.indel	-	-	-
20	29520801	CAAAAAAAAAA	CAAAAAAAAA	9.15	6	hom	PL_H2.indel	-	-	-
20	32124515	GAAAAAAAA	GAAAAAAA	4.75	6	hom	PL_H2.indel	ENSOARG00000006546	ALDH5A1	protein_coding
20	32126940	TAAA	TAA	102	5	hom	PL_H3.indel	ENSOARG00000006546	ALDH5A1	protein_coding
20	37020327	ATTTTTTTTT	ATTTTT	81.5	16	het	PL_H1.indel	-	-	-
20	37020327	ATTTTTTTTT	ATTTTTTTTTT,ATTTTTTT,ATTTTTTTTTTT	7.37	16	hom	PL_H2.indel	-	-	-
20	37021428	CAAAAAAAAA	CAAAAAAAA	13.8	6	hom	PL_H2.indel	-	-	-
20	38753434	ATTATCTT	ATT	70.5	4	het	PL_H3.indel	-	-	-
20	44234060	TTATATAT	TTATAT	135	4	hom	PL_H2.indel	-	-	-
20	47122515	GTTTTTTTTTT	GTTTTTTTTTTTT	16.5	3	hom	PL_H2.indel	-	-	-
20	47172619	GAAA	GAA	27.2	4	hom	PL_H2.indel	-	-	-
20	48468643	ATGT	ATGTGT	81.2	4	hom	PL_H1.indel	-	-	-
20	49531972	GCTTT	G	28.5;94.5	9;9	het;het	PL_H1.indel;PL_H3.indel	-	-	-
20	49535569	GCC	GC	14.6;23.5	4;7	het;het	PL_H1.indel;PL_H3.indel	ENSOARG00000001753	NQO2	protein_coding
21	1223666	GAAAAAAAAAA	GAAAAAAAA	33	4	hom	PL_H2.indel	ENSOARG00000002861	SLC36A4	protein_coding
21	4619929	TC	T	123	6	hom	PL_H3.indel	-	-	-
21	4619930	CTT	CT	82	4	hom	PL_H1.indel	-	-	-
21	7685773	GTTATTATT	GTTATTATTATTATT	70.5	4	het	PL_H2.indel	-	-	-
21	8603953	CTGT	CTGTTTGT	129	3	hom	PL_H1.indel	-	-	-
21	8986280	CT	CTAT	61.2	4	hom	PL_H2.indel	ENSOARG00000004654	PICALM	protein_coding
21	11413703	CTTTTTTTTTTTTTT	CTTTTTTTTTTTTTTTT	11.3	5	hom	PL_H3.indel	ENSOARG00000005183	DLG2	protein_coding
21	11971331	TAAAAAAAA	TAAAAAAAAA	4.75	4	hom	PL_H2.indel	-	-	-
21	12062778	TCTCA	T	129	3	hom	PL_H2.indel	-	-	-
21	12072003	CTA	CTATA	180	4	hom	PL_H2.indel	-	-	-
21	12088861	ATTT	ATTTTT	180	4	hom	PL_H3.indel	-	-	-
21	12175010	GAAAAAC	GAAAAACAAAAAC	170	4	hom	PL_H1.indel	-	-	-
21	13755835	ACCC	ACCCC	53.4	3	hom	PL_H3.indel	-	-	-
21	14127726	AAAGAAGA	AAAGAAGAAGA	129	3	hom	PL_H2.indel	-	-	-
21	18005829	CTT	C	99.4	3	hom	PL_H3.indel	ENSOARG00000007238	PAK1	protein_coding
21	27340733	AAC	AACAC	129	3	hom	PL_H2.indel	ENSOARG00000010527	SIAE	protein_coding
21	28860357	ACCC	ACCCC	80	4	hom	PL_H2.indel	-	-	-
21	31351963	GGTGTGTGTGTGTGTGTGTGTGTGTGTGTGTGTGTGTG	GGTGTGTGTGTGTGTGTGTGTGTGTGTGTG	180	4	hom	PL_H1.indel	ENSOARG00000013176	FLI1	protein_coding
21	31559392	TTAGGGCT	TT	81.2	4	hom	PL_H1.indel	-	-	-
21	32205344	TTGTGTGTGTG	TTGTGTGTGTGTGTG	129	7	hom	PL_H2.indel	ENSOARG00000013611	JAM3	protein_coding
21	39651829	GTTTT	GTT	50.5	4	het	PL_H2.indel	-	-	-
21	41417464	CT	CTGT	214;214;214	16;12;23	hom;hom;hom	PL_H1.indel;PL_H2.indel;PL_H3.indel	ENSOARG00000003084	RTN3	protein_coding
21	41849693	C	CT	29.4	3	hom	PL_H1.indel	ENSOARG00000005273	VEGFB	protein_coding
21	42931862	TTGTGTGTGTGTGT	TTGTGTGTGTGT	73.5	6	het	PL_H2.indel	-	-	-
21	42988175	ATT	AT	214;103	26;36	hom;het	PL_H2.indel;PL_H3.indel	-	-	-
21	42988381	GTATATA	GTATA	10.8	15	het	PL_H3.indel	-	-	-
21	42989400	TAA	T	178	9	het	PL_H2.indel	-	-	-
21	42989746	TAAAA	TAA	217	48	het	PL_H1.indel	-	-	-
21	42991383	GTATATATATATATATAT	GTATATATATATATATATAT	217	46	het	PL_H1.indel	-	-	-
21	43993344	AGCTGCTGCTGCTGCTGC	AGCTGCTGCTGCTGC	52.5	27	het	PL_H3.indel	ENSOARG00000007759	RBM4B	protein_coding
21	48169171	AGG	AGGG	99	4	hom	PL_H2.indel	-	-	-
22	6784969	GA	G	84	4	hom	PL_H1.indel	ENSOARG00000013625	PRKG1	protein_coding
22	6987522	GTTTTTTT	GTTTTTTTT	11.3	4	hom	PL_H2.indel	ENSOARG00000013625	PRKG1	protein_coding
22	7333355	TAAAAAAAA	TAAAAAAAAA	4.75	4	hom	PL_H2.indel	-	-	-
22	9320163	TGGGG	TGGG	30.4	3	hom	PL_H3.indel	ENSOARG00000014146	PTEN	protein_coding
22	13194016	CAG	CAGAG	215	6	hom	PL_H1.indel	ENSOARG00000016528	BTAF1	protein_coding
22	13447857	CAGAGAGAGAGAG	CAGAGAGAGAG	128	4	hom	PL_H2.indel	-	-	-
22	13514947	CTTT	CTTTT	53.4	3	hom	PL_H1.indel	ENSOARG00000000082	43895	protein_coding
22	14752545	C	CA	82	6	hom	PL_H1.indel	-	-	-
22	16420404	TG	TGG	62	4	hom	PL_H1.indel	-	-	-
22	17987569	CCAA	CCAACAA	180	4	hom	PL_H1.indel	-	-	-
22	22268462	CCACACACACACA	CCACACACACA	90.4	3	hom	PL_H1.indel	-	-	-
22	22733796	CAAAAAAAAA	CAAAAAAA	36	4	hom	PL_H3.indel	ENSOARG00000002693	CNNM2	protein_coding
22	29651711	TAAAAAAAA	TAAAAAAAAAA	3.25	4	het	PL_H1.indel	-	-	-
22	30388488	ACC	AC	24.4	3	hom	PL_H3.indel	ENSOARG00000010432	PDCD4	protein_coding
22	33869747	AAACTCAACT	AAACT	180	4	hom	PL_H2.indel	-	-	-
22	33873424	AACACACACACACACACACACACA	AACACACACACACACACACA	129	3	hom	PL_H3.indel	-	-	-
22	34087684	CACGA	CA	180	4	hom	PL_H3.indel	ENSOARG00000015139	ABLIM1	protein_coding
22	35181627	CAAAAA	CAAAAAA	26	4	hom	PL_H1.indel	ENSOARG00000015949	ATRNL1	protein_coding
22	41744258	AAATAATAA	AAATAATAATAATAA	81.2	4	hom	PL_H1.indel	-	-	-
22	42843793	ACCCCC	ACCCCCCC	161	6	hom	PL_H2.indel	-	-	-
22	42931211	CAA	CA	58.4	3	hom	PL_H2.indel	ENSOARG00000010048	OAT	protein_coding
22	42939564	G	GT	112	5	hom	PL_H2.indel	ENSOARG00000010048	OAT	protein_coding
22	43423266	GAAAAAAAAAA	GAAAAAAAAAAAA	13.7	8	het	PL_H2.indel	ENSOARG00000010740	ZRANB1	protein_coding
22	43448963	TGGG	TGG	52.4	3	hom	PL_H2.indel	ENSOARG00000010918		protein_coding
23	2282253	C	CT	33	6	hom	PL_H3.indel	ENSOARG00000026150		lincRNA
23	2283378	TGGGGG	TGGGG	16.5	3	hom	PL_H2.indel	ENSOARG00000026150		lincRNA
23	8582140	CCT	CCTACT	129	3	hom	PL_H1.indel	ENSOARG00000005009	TMX3	protein_coding
23	8586244	CTTA	CTTATTA	156	9	het	PL_H2.indel	-	-	-
23	11067509	CTTTTTTTTTTT	CTTTTTTTTT,CTTTTTTTTTT	6.17	6	hom	PL_H1.indel	ENSOARG00000005103	CDH7	protein_coding
23	21381543	T	TA	73.4	3	hom	PL_H3.indel	ENSOARG00000005585	RPRD1A	protein_coding
23	21748417	AATATATATATATATA	AATATATATATATATATA	13.7	18	het	PL_H1.indel	ENSOARG00000005627	GALNT1	protein_coding
23	22023523	CTT	CTTTT	215	7	hom	PL_H1.indel	-	-	-
23	22024875	TAAG	TAAGAAG	180	4	hom	PL_H2.indel	-	-	-
23	22088407	GAAAA	GAAA	30.4	3	hom	PL_H3.indel	ENSOARG00000005768	ZNF397	protein_coding
23	22572118	AC	ACC	18.5	4	het	PL_H3.indel	ENSOARG00000005795	DTNA	protein_coding
23	22574630	TAAA	TAA	29.5	6	het	PL_H2.indel	ENSOARG00000005795	DTNA	protein_coding
23	30349342	ACT	A	217	28	het	PL_H2.indel	-	-	-
23	31632191	GC	G	76;140	4;11	hom;hom	PL_H1.indel;PL_H2.indel	-	-	-
23	32583060	CTATA	CTA	107	3	hom	PL_H3.indel	ENSOARG00000007327		protein_coding
23	33460639	AG	A	151	6	hom	PL_H1.indel	ENSOARG00000008042	RIOK3	protein_coding
23	39201198	GAAAAA	GAAA	73.4	3	hom	PL_H2.indel	-	-	-
23	42536608	TAAACAAA	TAAA	64.5;180	6;4	het;hom	PL_H2.indel;PL_H3.indel	-	-	-
23	43805182	TAAA	TA	67.2	4	hom	PL_H2.indel	-	-	-
23	47665065	CTT	CT	58.4	3	hom	PL_H3.indel	-	-	-
23	48191726	TC	T	67.4	3	hom	PL_H2.indel	-	-	-
23	49156451	TAAA	TAAAA	14.6;47.5	3;6	het;het	PL_H2.indel;PL_H3.indel	ENSOARG00000003878	DYM	protein_coding
23	50642897	ATTT	ATTTT	143	7	hom	PL_H2.indel	-	-	-
23	50840899	ATTTTT	ATTTT	16.5	3	hom	PL_H3.indel	ENSOARG00000004676	MEX3C	protein_coding
23	52626427	CA	CAA	67.4	3	hom	PL_H1.indel	ENSOARG00000004732	DCC	protein_coding
23	54412774	TGGG	TG	109	3	hom	PL_H3.indel	-	-	-
23	56224947	ATCTTCTTC	ATCTTC	129	3	hom	PL_H2.indel	ENSOARG00000005109	WDR7	protein_coding
23	56514483	CA	CAA	102	4	hom	PL_H1.indel	ENSOARG00000005109	WDR7	protein_coding
23	58205012	ACCC	ACCCC	53.4	3	hom	PL_H1.indel	ENSOARG00000005569	ZNF532	protein_coding
23	60189447	TAAAAAAAA	TAAAAAAA	18.7	6	hom	PL_H3.indel	-	-	-
23	60772949	GCC	GC	130	6	hom	PL_H1.indel	ENSOARG00000005981	PIGN	protein_coding
23	60773027	AG	AGG	161	6	hom	PL_H1.indel	ENSOARG00000005981	PIGN	protein_coding
23	61622500	ATTTTTTTTT	ATTTTTTTTTTTTTTT	180	4	hom	PL_H2.indel	-	-	-
24	187377	TAAA	TAAAA	16.6	4	het	PL_H1.indel	ENSOARG00000011117	LUC7L	protein_coding
24	392423	TGGGGGG	TGGGGG	8.15	3	hom	PL_H1.indel	ENSOARG00000012117	RAB11FIP3	protein_coding
24	442001	AGGGGGG	AGGGGG	16.8	5	hom	PL_H1.indel	-	-	-
24	738699	C	CT	3.66	5	hom	PL_H2.indel	ENSOARG00000014473	SOX8	protein_coding
24	1136146	GACACACAC	GACACAC	109	4	hom	PL_H3.indel	ENSOARG00000015134	CLCN7	protein_coding
24	1604678	TAA	TA	110	5	hom	PL_H3.indel	ENSOARG00000017283	TSC2	protein_coding
24	5280392	AGGG	AGG	50.4	3	hom	PL_H1.indel	-	-	-
24	5450885	AGTGTGTGTGTGTGTGTG	AGTGTGTGTGTGTGTG	124	4	hom	PL_H1.indel	-	-	-
24	7901889	GTTTTT	GTTTT	80.5;58.6	8;6	hom;hom	PL_H2.indel;PL_H3.indel	ENSOARG00000005554	C16orf72	protein_coding
24	9698877	GGTG	GG	30.4	3	hom	PL_H2.indel	ENSOARG00000006373	CLEC16A	protein_coding
24	11987971	CTTT	CT	112	3	hom	PL_H1.indel	-	-	-
24	16397529	AAT	AATAT	215	8	hom	PL_H2.indel	-	-	-
24	17416564	CGTGTGTGTGTGTGTGTGTGTGTGTGT	CGTGTGTGTGTGTGTGTGTGTGTGTGTGT	67.2;217	6;23	hom;het	PL_H1.indel;PL_H2.indel	-	-	-
24	17416564	CGTGTGTGTGTGTGTGTGTGTGTGTGT	CGTGTGTGTGTGTGTGTGTGTGTGTGTGT,CGTGTGTGTGTGTGTGTGTGTGTGTGTGTGTGT	64.2	3	hom	PL_H3.indel	-	-	-
24	18613711	ATTTT	ATTT	51	4	hom	PL_H3.indel	ENSOARG00000013553	DCUN1D3	protein_coding
24	19982686	GAAAAAAAAAAA	GAAAAAAAAAAAAA	10.8	3	hom	PL_H3.indel	ENSOARG00000015554	POLR3E	protein_coding
24	26736229	CCCTG	C	215	5	hom	PL_H1.indel	-	-	-
24	30751846	AAAA	AAAATAAA	111	3	hom	PL_H2.indel	-	-	-
24	30753522	TGGGG	TGGGGG	11.8	6	het	PL_H1.indel	-	-	-
24	30756340	GTTTTTTTTTTTT	GTTTTTTTTTT	25.5	8	hom	PL_H2.indel	-	-	-
24	30756340	GTTTTTTTTTTTT	GTTTTTTTTTT,GTTTTTTTTTTT	10.9	12	hom	PL_H3.indel	-	-	-
24	30756342	TTTT	TTTTGTTT	86.6	7	hom	PL_H1.indel	-	-	-
24	30756417	CAGAG	CAG	119;105	4;7	hom;het	PL_H2.indel;PL_H3.indel	-	-	-
24	30757932	ACTCTCTC	ACTCTCTCTCTC	111;133	3;5	hom;het	PL_H2.indel;PL_H3.indel	-	-	-
24	30766466	TGGGG	TGGGGG	7.35	7	het	PL_H3.indel	-	-	-
24	30769284	GTTTTTTTTTTTT	GTTTTTTTTTT,GTTTTTTTTTTT	6.17	5	hom	PL_H3.indel	-	-	-
24	34040694	C	CA	111;51	8;4	hom;hom	PL_H2.indel;PL_H3.indel	-	-	-
24	34279863	CG	C	111	5	hom	PL_H2.indel	-	-	-
24	36321321	GAA	GAAA	90;153;92	4;6;4	hom;hom;hom	PL_H1.indel;PL_H2.indel;PL_H3.indel	-	-	-
24	36902998	C	CT	106	4	hom	PL_H1.indel	-	-	-
24	37227086	TACACACACACACACACACACACACACACACACACACACACACA	TACACACACACACACACACACACACACACACACACACACACA,TACACACACACACACACACACACACACACACACACACACA,TACACACACACACACACACACACACACACACACACACA	80.5	10	het	PL_H1.indel	ENSOARG00000000347	TRRAP	protein_coding
24	38009166	C	CGT	173	4	hom	PL_H1.indel	-	-	-
24	38624969	CT	C	96	4	hom	PL_H3.indel	ENSOARG00000025897		lincRNA
24	38678006	GTTTTTTTTTT	GTTTTTTTTTTT	21.5	17	hom	PL_H2.indel	ENSOARG00000025897		lincRNA
24	38992955	CCT	C	215;168	6;4	hom;hom	PL_H1.indel;PL_H2.indel	ENSOARG00000025900		lincRNA
24	40751307	G	GGTGTGCAC	180	4	hom	PL_H2.indel	ENSOARG00000005137	EIF3B	protein_coding
25	602862	GTT	GT	56.4	3	hom	PL_H1.indel	-	-	-
25	12427365	TTCTCT	TT	180	4	hom	PL_H3.indel	-	-	-
25	12844948	CTAAGT	CT	180	4	hom	PL_H2.indel	-	-	-
25	16030869	CAA	CAAA	56.4	3	hom	PL_H2.indel	-	-	-
25	16031748	CAA	CAAA	56.4;77;78	4;4;5	hom;hom;hom	PL_H1.indel;PL_H2.indel;PL_H3.indel	-	-	-
25	22287233	ATTTTT	ATTTTTT	16.5	3	hom	PL_H1.indel	ENSOARG00000004731		protein_coding
25	23548518	AGG	AG	66	5	hom	PL_H3.indel	ENSOARG00000004744		protein_coding
25	24246992	CATAT	CAT	104	3	hom	PL_H1.indel	ENSOARG00000004826	SIRT1	protein_coding
25	25130268	TAAAAAAAAAAA	TAAAAAAAAAAAAAA	46.6	5	het	PL_H2.indel	-	-	-
25	28008665	CTG	C	71.2	9	hom	PL_H1.indel	-	-	-
25	28008881	TACACACACACACACA	TACACACACACACA	34.5	6	het	PL_H3.indel	-	-	-
25	29067295	CAG	CAGAG	129	3	hom	PL_H1.indel	ENSOARG00000007428	ECD	protein_coding
25	29086771	TAAAAAA	TAAAAA	8.15	3	hom	PL_H3.indel	ENSOARG00000007428	ECD	protein_coding
25	29209211	TCCC	TC	107	3	hom	PL_H3.indel	ENSOARG00000007590	CFAP70	protein_coding
25	29262022	AT	ATT	73.4	3	hom	PL_H3.indel	-	-	-
25	29592353	GACACACACACA	GACACACACACACA	172	4	hom	PL_H2.indel	ENSOARG00000008337	CAMK2G	protein_coding
25	30436939	CAGAG	CAG	150	4	hom	PL_H3.indel	-	-	-
25	30654258	C	CG	51	4	hom	PL_H2.indel	ENSOARG00000008677	KAT6B	protein_coding
25	32477867	CTTTT	CTTTTT	30.4	3	hom	PL_H3.indel	-	-	-
25	36891480	A	AAAAT	14.6	3	het	PL_H2.indel	-	-	-
25	36892542	TA	TAA	75	4	hom	PL_H2.indel	-	-	-
25	37372842	TC	TCC	62	4	hom	PL_H3.indel	-	-	-
25	38762270	T	TA	41.2	4	hom	PL_H1.indel	ENSOARG00000010414	GHITM	protein_coding
25	44087764	TG	TGG	86	4	hom	PL_H1.indel	-	-	-
26	3486749	C	CACAGGG	129	3	hom	PL_H1.indel	-	-	-
26	3643429	TACACACACACACACACAC	TACACACACACACACACACAC	112	3	hom	PL_H1.indel	-	-	-
26	6523275	AAGAGAGAG	AAGAGAG	95.4	3	hom	PL_H1.indel	ENSOARG00000006804	SPCS3	protein_coding
26	11466866	TAAAAA	TAA	129	3	hom	PL_H2.indel	-	-	-
26	13845469	ATTTTT	ATTTT	16.5	3	hom	PL_H1.indel	ENSOARG00000007501	PRIMPOL	protein_coding
26	18727450	GTTTTT	GTTTT	33;16.5	4;3	hom;hom	PL_H2.indel;PL_H3.indel	-	-	-
26	20636337	TTAATAATAATAATAATAATAATAATAATAATAA	TTAATAATAATAATAATAATAATAATAATAATAATAA	60.5	4	het	PL_H3.indel	-	-	-
26	25458025	TAAA	TAA	27.2	4	hom	PL_H1.indel	ENSOARG00000010404	GTF2E2	protein_coding
26	26272443	AGAGCC	A	129	3	hom	PL_H3.indel	ENSOARG00000000182		protein_coding
26	29372459	TTA	T	160	4	hom	PL_H2.indel	-	-	-
26	29431186	TCA	T	215	6	hom	PL_H3.indel	-	-	-
26	31661770	AAG	AAGTAG	129	3	hom	PL_H2.indel	ENSOARG00000000701	ERLIN2	protein_coding
26	33019271	ATTTTT	ATTTT	9.9	3	hom	PL_H3.indel	-	-	-
26	34707579	GAAACAAACAAACAA	GAAACAAACAA	170	4	hom	PL_H3.indel	-	-	-
26	35794151	TGAGAG	TGAG	35.5	7	het	PL_H2.indel	ENSOARG00000003451	SLC20A2	protein_coding
26	36059948	CAAA	CAAAA	16.6	4	het	PL_H3.indel	-	-	-
26	40483609	TAAA	TAAAA	53.4	3	hom	PL_H3.indel	-	-	-

## Sheet: MF_indel
CHROM	POS	REF	ALT	QUAL	DEPTH	GENOTYPE	SAMPLES	Gene_id	Gene_name	biotype
JH923784.1	96	ACC	ACCC	123;51	8;4	hom;hom	MF_H1.indel;MF_H2.indel	-	-	-
JH924505.1	131	G	GC	147;162;119	10;13;7	hom;hom;hom	MF_H1.indel;MF_H2.indel;MF_H3.indel	-	-	-
JH923955.1	137	GGGCCTGGCCTG	GGGCCTG	111	3	hom	MF_H1.indel	-	-	-
JH924111.1	150	TCCC	TCCCC	14.6	3	het	MF_H1.indel	-	-	-
JH923431.1	302	TC	TCACAC,TCAC	110	14	hom	MF_H3.indel	-	-	-
JH923431.1	304	TCACACACACACACACACAC	TCACACACACACACACACACACAC	149	14	het	MF_H1.indel	-	-	-
JH923712.1	414	TGG	TG	128	11	hom	MF_H3.indel	-	-	-
JH924210.1	724	CAAAAAA	CAAAAA	4.39	3	hom	MF_H2.indel	-	-	-
JH924214.1	783	CGGG	CGG	121	13	hom	MF_H2.indel	-	-	-
JH923937.1	925	TTTATTATTATTATT	TTTATTATTATT	111	3	hom	MF_H3.indel	-	-	-
JH924475.1	967	TCACACACACACACACA	TCACACACACACACA	43.2	3	hom	MF_H2.indel	-	-	-
JH924376.1	989	C	CT,CCT	17.5	5	hom	MF_H3.indel	-	-	-
JH923460.1	1000	TGGG	TGG	9.04;86.6	5;6	het;hom	MF_H2.indel;MF_H3.indel	-	-	-
JH924015.1	1015	GA	G	74	4	hom	MF_H2.indel	-	-	-
JH924571.1	1019	GAGCACAAG	GAGCACAAGCACAAG	111	3	hom	MF_H3.indel	-	-	-
JH924505.1	1120	G	GC	178;173;176	48;42;39	hom;hom;hom	MF_H1.indel;MF_H2.indel;MF_H3.indel	-	-	-
JH924751.1	1245	ACTCT	ACT	90.4	3	hom	MF_H1.indel	-	-	-
JH923582.1	1270	TCCC	TCCCC	11.8	4	het	MF_H1.indel	ENSOARG00000001201		protein_coding
JH924380.1	1286	CT	CTT	66.5	20	het	MF_H2.indel	-	-	-
JH924320.1	1627	G	GA	49.5;98.5	5;9	het;het	MF_H1.indel;MF_H3.indel	-	-	-
JH923855.1	1653	TTTAATT	TTT	144	6	hom	MF_H3.indel	ENSOARG00000001062		protein_coding
JH924044.1	1956	TAGAGA	TAGA	32.5	11	het	MF_H2.indel	-	-	-
AMGL01124842.1	1983	CGGGGGG	CGGGGG	43.6	6	hom	MF_H1.indel	-	-	-
AMGL01128980.1	2389	AGGGGGGG	AGGGGGG	11.3	4	hom	MF_H2.indel	-	-	-
JH923784.1	2400	ACC	ACCC	141;148	11;13	hom;hom	MF_H1.indel;MF_H2.indel	-	-	-
JH924044.1	2436	CTTTTTTTTTT	CTTTTTTTTTTTTTT,CTTTTTTTTTTTT,CTTTTTTTTTTT	25.2	5	hom	MF_H2.indel	-	-	-
JH922867.1	2538	AATC	A	170	4	hom	MF_H1.indel	-	-	-
AMGL01120624.1	2723	TCAGGCCCAGGCCCAGGCCCAGGCCCAGGC	TCAGGCCCAGGCCCAGGCCCAGGCCCAGGCCCAGGC	180	4	hom	MF_H2.indel	-	-	-
JH923737.1	2822	CTT	CTTT	55	4	hom	MF_H2.indel	-	-	-
AMGL01125524.1	4409	ATTTT	ATTT	30.4	3	hom	MF_H2.indel	-	-	-
JH923889.1	6772	AAGACA	AAGACAGACA	132	6	het	MF_H1.indel	-	-	-
JH922574.1	7984	CC	CCAC	63.5	3	het	MF_H1.indel	-	-	-
JH924895.1	10238	TCC	TC	88	4	hom	MF_H1.indel	-	-	-
JH922317.1	11624	G	GCA	180	10	hom	MF_H3.indel	ENSOARG00000001758	AATK	protein_coding
MT	11709	TC	T	95	4	hom	MF_H2.indel	ENSOARG00000000031		Mt_tRNA
JH921634.1	11763	CT	CTT	73.4	3	hom	MF_H1.indel	-	-	-
MT	16340	GCC	GCCC	95	4	hom	MF_H1.indel	-	-	-
MT	16466	CTTTTTT	CTTTTT	105	16	hom	MF_H1.indel	-	-	-
JH922886.1	19940	ATT	ATTGTT	129	3	hom	MF_H1.indel	-	-	-
JH923697.1	22740	CA	CAA	26.5	3	het	MF_H1.indel	-	-	-
JH923837.1	23556	ATT	ATTT	69.4	3	hom	MF_H2.indel	-	-	-
JH921894.1	28468	CTT	CT	57.5	6	het	MF_H2.indel	-	-	-
X	3738191	CA	CATGA	101	3	hom	MF_H2.indel	ENSOARG00000009380		protein_coding
X	11228875	GAAAAAAAAA	GAAAAAAAAAA,GAAAAAAAAAAA	14.6;22.5;4.18	16;16;14	hom;hom;hom	MF_H1.indel;MF_H2.indel;MF_H3.indel	-	-	-
X	11230492	ATTTTT	ATTTTTT	123;105;156	25;19;44	hom;hom;hom	MF_H1.indel;MF_H2.indel;MF_H3.indel	-	-	-
X	11361538	AAC	A	4.39	3	hom	MF_H1.indel	-	-	-
X	13094327	AATTATTATT	AATTATT	67.4;59.5	3;6	hom;het	MF_H1.indel;MF_H2.indel	ENSOARG00000012644		protein_coding
X	13120166	CTG	CTGTG	57.2	13	hom	MF_H1.indel	-	-	-
X	13260775	CTTTTTTTT	CTTTTTTTTT	4.75	4	hom	MF_H1.indel	-	-	-
X	14211149	TGG	TG	128;131;139	17;16;18	hom;hom;hom	MF_H1.indel;MF_H2.indel;MF_H3.indel	-	-	-
X	14392747	TGG	TG	66;78.7;80.7	4;7;7	hom;hom;hom	MF_H1.indel;MF_H2.indel;MF_H3.indel	-	-	-
X	19237584	TCC	TCCC	67.4	3	hom	MF_H3.indel	ENSOARG00000016253		protein_coding
X	21100062	GCTCTCTCTCTCTCTCT	GCTCTCTCTCTCTCT	49.2	3	hom	MF_H1.indel	ENSOARG00000016697	ACOT9	protein_coding
X	26058732	CTATA	CTA	104	3	hom	MF_H1.indel	-	-	-
X	28625316	T	TA	53.4	3	hom	MF_H1.indel	-	-	-
X	30166665	TCC	TC	25.2	3	hom	MF_H3.indel	ENSOARG00000018404		protein_coding
X	30284031	TAAAAAAAAAAA	TAAAAAAAAA	10.8	3	hom	MF_H3.indel	ENSOARG00000018404		protein_coding
X	31749900	TCCACCA	TCCA	144	4	hom	MF_H3.indel	-	-	-
X	31821695	TCCACCA	TCCA	58.5	5	het	MF_H1.indel	ENSOARG00000018667		protein_coding
X	33776466	GAAAAAAA	GAAAAAAAA	11.3	4	hom	MF_H3.indel	ENSOARG00000018864		protein_coding
X	36105390	GCACACACACACACACACACACAC	GCACACACACACACACACACACACAC	115	3	hom	MF_H1.indel	ENSOARG00000000890		protein_coding
X	38355791	ACC	AC	58.4	3	hom	MF_H3.indel	ENSOARG00000002046	USP9X	protein_coding
X	38493426	TAA	TA	58.4;157	3;8	hom;hom	MF_H1.indel;MF_H3.indel	ENSOARG00000002433		protein_coding
X	40761902	AAA	AAATAA	25	4	hom	MF_H3.indel	-	-	-
X	40761957	TACACACACACACACACACACACACACACACACACACACACA	TACACACACACACACACACACACACACACACACACACACACACA	122	13	het	MF_H2.indel	-	-	-
X	43987456	CTTTTTTTTTTT	CTCTTTTTTTTTTTTT	19.5	6	het	MF_H3.indel	-	-	-
X	50111504	T	TG	145	6	hom	MF_H1.indel	ENSOARG00000009190		protein_coding
X	50305516	T	TG	202	8	hom	MF_H2.indel	ENSOARG00000009294	MAGED1	protein_coding
X	54830840	TGGG	TGGGG	203	11	hom	MF_H3.indel	-	-	-
X	54835634	TTAAGTCTA	TTA	170	4	hom	MF_H3.indel	-	-	-
X	62574338	ATTTTTTTT	ATTTTTTTTT	4.75	4	hom	MF_H1.indel	-	-	-
X	62574697	CCT	CCTCT	215	5	hom	MF_H1.indel	-	-	-
X	62599604	TAA	TA	88;88	4;4	hom;hom	MF_H1.indel;MF_H2.indel	-	-	-
X	62608507	CATT	CATTATT	70.5	4	het	MF_H3.indel	-	-	-
X	63197571	TAAAAAAAA	TAAAAAAAAA	18.7	6	hom	MF_H3.indel	-	-	-
X	63312135	AAGCAGC	AAGC	52.5	10	het	MF_H3.indel	ENSOARG00000018088		protein_coding
X	63892829	CTTTTTTTTT	CTTTTTTTT	3.96	5	hom	MF_H2.indel	-	-	-
X	65934589	CTAT	CT	10.8	20	het	MF_H1.indel	-	-	-
X	72875102	CAAAAAAA	CAAA	55.5	12	het	MF_H3.indel	ENSOARG00000002075	APOOL	protein_coding
X	75635367	GTTTTT	GTTTT	16.5	3	hom	MF_H3.indel	ENSOARG00000003566	BRCC3	protein_coding
X	77179499	CATG	C	58.5	8	het	MF_H2.indel	ENSOARG00000004623	GDI1	protein_coding
X	77186497	AT	A	69	4	hom	MF_H1.indel	ENSOARG00000004743	ATP6AP1	protein_coding
X	77458616	CAAAAAAA	CAAAAAA	18.8	5	hom	MF_H3.indel	-	-	-
X	93222015	GAAAAAA	GAAAAAAA	22	4	hom	MF_H1.indel	-	-	-
X	94036705	GTTTTTTT	GTTTTTTTT	5.31	7	het	MF_H2.indel	-	-	-
X	94788388	CCACACA	CCACA	32.5;128;53.5	30;31;24	het;het;het	MF_H1.indel;MF_H2.indel;MF_H3.indel	ENSOARG00000011899	ZNF75D	protein_coding
X	94791527	TAAAAAAAAA	TAAAAAAA	14.6	3	hom	MF_H2.indel	ENSOARG00000011899	ZNF75D	protein_coding
X	94791840	CCACACA	CCACA	86.5	12	het	MF_H2.indel	ENSOARG00000011899	ZNF75D	protein_coding
X	107784749	CC	CCTGC	180	4	hom	MF_H2.indel	-	-	-
X	109344032	GT	GTT	161;73.4	6;3	hom;hom	MF_H1.indel;MF_H2.indel	ENSOARG00000016274	SLC25A5	protein_coding
X	117428583	AACACACACACACACACACACACACACACACACACACACACA	AACACACACACACACACACACACACACACACACACACACACACACA	81.2	4	hom	MF_H3.indel	-	-	-
X	117502088	ATTTTTTTTTTTT	ATTTTTTTTTTTTTT	4.42	8	het	MF_H3.indel	-	-	-
X	120545912	GTTTTTTTTTTT	GTTTTTTTTTTTTTTT	71.5	12	het	MF_H3.indel	-	-	-
X	120546385	AAAATTAAA	AAAA	129	3	hom	MF_H3.indel	-	-	-
X	120546490	TAAAAAAAAAA	TAAAAAAAAA	3.96	5	hom	MF_H3.indel	-	-	-
X	122382512	CAAAAAAAAAA	CAAAAAAAAAAAA,CAAAAAAAAAAAAA,CAAAAAAAAAAAAAAA	108	39	hom	MF_H1.indel	-	-	-
X	125795169	GAAAA	GAA	89.5	5	het	MF_H3.indel	ENSOARG00000001687	ARMCX3	protein_coding
X	126515758	GAA	GAATAA	215;180;81.2	6;6;6	hom;hom;hom	MF_H1.indel;MF_H2.indel;MF_H3.indel	ENSOARG00000002194	BHLHB9	protein_coding
X	130816906	TATTA	TATTAATTA	129	3	hom	MF_H3.indel	ENSOARG00000002442	DIAPH2	protein_coding
X	135099002	ATTTCTTT	ATTT	129	3	hom	MF_H1.indel	-	-	-
1	406187	GC	GCC	72.4	3	hom	MF_H1.indel	ENSOARG00000017810		protein_coding
1	811952	AT	A	37.2	3	hom	MF_H2.indel	-	-	-
1	890059	GCC	GCCCTCC	81.2;180	4;4	hom;hom	MF_H1.indel;MF_H3.indel	-	-	-
1	890116	C	CG	106;106	4;4	hom;hom	MF_H1.indel;MF_H3.indel	-	-	-
1	891752	GCAC	GCACACAC	81.2	7	hom	MF_H1.indel	ENSOARG00000025489		lincRNA
1	1245062	TCCC	TCCCC	55	4	hom	MF_H1.indel	ENSOARG00000018559	OTOS	protein_coding
1	2696442	ACCCCC	ACCCC	80.5	8	hom	MF_H2.indel	-	-	-
1	2698074	CT	C	170	8	hom	MF_H2.indel	ENSOARG00000018779	TRAF3IP1	protein_coding
1	2735962	AG	AGG	73.4	3	hom	MF_H1.indel	ENSOARG00000018779	TRAF3IP1	protein_coding
1	2863377	TGGGGG	TGGGG	16.5	3	hom	MF_H1.indel	-	-	-
1	2898175	GAAAA	GAAA	51	4	hom	MF_H1.indel	ENSOARG00000018827	ILKAP	protein_coding
1	5374796	TAAA	TAAAA	58	6	hom	MF_H2.indel	-	-	-
1	5376313	AGT	AGTGT	172;144;111	5;4;3	hom;hom;hom	MF_H1.indel;MF_H2.indel;MF_H3.indel	-	-	-
1	8160240	CC	CCTTC	129	3	hom	MF_H2.indel	-	-	-
1	9934942	CAAA	CAA	80	4	hom	MF_H3.indel	-	-	-
1	10622559	AAACAACAACAACAACAACAA	AAACAACAACAACAACAA	180	6	hom	MF_H2.indel	-	-	-
1	10645854	CAC	CACTTAC	180	4	hom	MF_H1.indel	ENSOARG00000019609	AGO3	protein_coding
1	10932537	CTTTTTT	CTTTTTTT	22	4	hom	MF_H1.indel	ENSOARG00000019668	THRAP3	protein_coding
1	11405324	CT	CTGGT	64.5	6	het	MF_H3.indel	-	-	-
1	14088976	GGAGAG	GGAG	104;104	3;3	hom;hom	MF_H2.indel;MF_H3.indel	-	-	-
1	14089385	AAGAGAGAGAGAGAGAGAGA	AAGAGAGAGAGAGAGAGAGAGA	62.5	4	het	MF_H1.indel	-	-	-
1	14089938	CTTT	CTTTTTTTT	162	7	het	MF_H3.indel	-	-	-
1	14537815	GCACACA	GCACACACA	178	4	hom	MF_H2.indel	ENSOARG00000020187	RLF	protein_coding
1	15537877	TGCAG	TG	180	4	hom	MF_H1.indel	ENSOARG00000020350	SCMH1	protein_coding
1	16174043	AAG	AAGCAG	180	4	hom	MF_H1.indel	-	-	-
1	17145555	CCTCT	CCT	150;104	4;3	hom;hom	MF_H1.indel;MF_H2.indel	-	-	-
1	17817313	CTCATC	CTC	180	4	hom	MF_H2.indel	ENSOARG00000020542	CDC20	protein_coding
1	18410449	CTGGTGGTGGT	CTGGTGGT	70.5	4	het	MF_H2.indel	-	-	-
1	18866724	TCCCCCC	TCCCCC	16.8;10.4	8;4	hom;hom	MF_H1.indel;MF_H3.indel	ENSOARG00000000921		protein_coding
1	18867804	TCCCCCC	TCCCCC	28.5	8	hom	MF_H3.indel	-	-	-
1	18867904	TAAAAAAAAAAAAA	TAAAAAAAAAAAAAAAA	4.91	3	hom	MF_H2.indel	-	-	-
1	18875182	GCTCTC	GCTC	145	4	hom	MF_H3.indel	-	-	-
1	19753526	TAAG	TAAGAAG	81.2	4	hom	MF_H2.indel	-	-	-
1	21652877	ATGTTGTT	ATGTT	70.5	4	het	MF_H2.indel	-	-	-
1	22198025	CTT	CT	17.5	4	het	MF_H2.indel	-	-	-
1	22571283	TTGTGTGTGTGTGTGTG	TTGTGTGTGTGTGTG	86.4	3	hom	MF_H2.indel	-	-	-
1	25841891	GAAAAAAAA	GAAAAAAAAA	6.75	5	hom	MF_H3.indel	ENSOARG00000004769		protein_coding
1	26037610	AATAACTTATAAC	AATAAC	180	4	hom	MF_H2.indel	ENSOARG00000004908	NRDC	protein_coding
1	27831627	G	GA	13.7	3	het	MF_H1.indel	ENSOARG00000006428	GLIS1	protein_coding
1	28293008	TAAAAAAAAAAAAA	TAAAAAAAAAAAAAAAAA,TAAAAAAAAAAAAAAAAAA	62	6	hom	MF_H2.indel	-	-	-
1	28797151	ACC	AC	88	4	hom	MF_H3.indel	-	-	-
1	28798013	TG	TGG	15.6;92.5	10;14	het;het	MF_H1.indel;MF_H2.indel	ENSOARG00000007262		protein_coding
1	28801506	GACACAC	GACAC	143	4	hom	MF_H3.indel	ENSOARG00000007262		protein_coding
1	28827871	TG	TGG	117	41	het	MF_H1.indel	-	-	-
1	31014951	GC	G	99	4	hom	MF_H2.indel	-	-	-
1	32448790	ATATGTTTTATGTTTTATGTTTTATGT	ATATGTTTTATGTTTTATGT	129	3	hom	MF_H1.indel	-	-	-
1	32704576	C	CT	106	4	hom	MF_H3.indel	-	-	-
1	35573354	AT	ATT	133	5	hom	MF_H3.indel	-	-	-
1	36353299	CAACTGAACTGAACTGAACTGA	CAACTGAACTGAACTGA	129	3	hom	MF_H3.indel	ENSOARG00000008860	NFIA	protein_coding
1	37822687	TAAAGAAAGAAAGAAAG	TAAAGAAAGAAAG	58.5	8	het	MF_H2.indel	ENSOARG00000009546	ATG4C	protein_coding
1	38576958	AT	ATT	159	6	hom	MF_H1.indel	ENSOARG00000009743	EFCAB7	protein_coding
1	40226120	CTTTTTTTTTTTTTTTTTT	CTTTTTTTTTTTTTTT	18	4	hom	MF_H3.indel	-	-	-
1	40491587	CTTTTTTTTTTTTT	CTTTTTTTTTTT,CTTTTTTTTTT	5.44	6	hom	MF_H1.indel	-	-	-
1	41199442	TCCCCCC	TCCCC	53.4	3	hom	MF_H2.indel	-	-	-
1	41252350	CA	CAA	76;71.5	4;5	hom;het	MF_H1.indel;MF_H2.indel	-	-	-
1	41611294	TAGCTCAA	TA	129	3	hom	MF_H2.indel	ENSOARG00000010521	PDE4B	protein_coding
1	41651406	ATTTTT	ATTTTTT	33	4	hom	MF_H1.indel	-	-	-
1	43325002	ATTTTTTTT	ATTTTTTTTT	70.5	25	hom	MF_H1.indel	-	-	-
1	43325002	ATTTTTTTT	ATTTTTTTTT,ATTTTTTT	40.5	19	hom	MF_H2.indel	-	-	-
1	43325002	ATTTTTTTT	ATTTTTTTTT,ATTTTTTTTTT	53.5	38	hom	MF_H3.indel	-	-	-
1	47669733	TAAAAA	TAAA	73.4	3	hom	MF_H3.indel	-	-	-
1	52160925	C	CTGAA	180	4	hom	MF_H1.indel	-	-	-
1	52895188	TTGACATGA	TTGA	215	6	hom	MF_H1.indel	ENSOARG00000012853	PIGK	protein_coding
1	52946973	GAAAAA	GAAAAAA	33	4	hom	MF_H3.indel	ENSOARG00000012853	PIGK	protein_coding
1	53535791	CTAT	CTATAT	180	4	hom	MF_H3.indel	ENSOARG00000013032	USP33	protein_coding
1	57900134	CATTATT	CATT	129	3	hom	MF_H2.indel	ENSOARG00000013620	ADGRL2	protein_coding
1	66464527	CTTTTTT	CTTTTT	43.6	6	hom	MF_H1.indel	-	-	-
1	68022882	CATATATATATATAT	CATATATATATATATAT	119	3	hom	MF_H2.indel	-	-	-
1	70215022	ATT	AT	56.4	3	hom	MF_H1.indel	-	-	-
1	73104673	TACAA	TACAACAA	215	5	hom	MF_H1.indel	ENSOARG00000017531	PTBP2	protein_coding
1	76561198	GAA	GA	21.5	4	het	MF_H3.indel	-	-	-
1	76564401	AGGATGGG	AGGATGGGATGGG	73.5	3	het	MF_H3.indel	-	-	-
1	76959292	CAAAAAAAA	CAAAAAAAAAA	11.5	4	hom	MF_H2.indel	ENSOARG00000018190	CDC14A	protein_coding
1	77213141	T	TG	60.4	8	hom	MF_H2.indel	-	-	-
1	77254533	TAG	TAGAG	71.2	3	hom	MF_H2.indel	ENSOARG00000018303		protein_coding
1	77365787	CA	CAGA	215	6	hom	MF_H2.indel	-	-	-
1	78361555	CAAAAAAA	CAAAAAAAA	11.3	4	hom	MF_H1.indel	-	-	-
1	86149038	TC	TCC	175;177;173	25;31;21	hom;hom;hom	MF_H1.indel;MF_H2.indel;MF_H3.indel	-	-	-
1	86193427	TC	TCC	162;167;171	13;16;18	hom;hom;hom	MF_H1.indel;MF_H2.indel;MF_H3.indel	-	-	-
1	86849507	CAGAG	CAG	215;214	6;13	hom;hom	MF_H2.indel;MF_H3.indel	-	-	-
1	88022008	TGAGAGA	TGAGA	193	8	het	MF_H2.indel	-	-	-
1	88325531	CAT	C	215	6	hom	MF_H3.indel	-	-	-
1	89651360	AAAAGAAA	AAAA	70.5	4	het	MF_H3.indel	-	-	-
1	89652539	CGTGTGTGTGTGTGTGTGTGT	CGTGTGTGTGTGTGTGTGT	85.4	3	hom	MF_H1.indel	-	-	-
1	91241284	CTTTTTTT	CTTT	217	17	het	MF_H3.indel	ENSOARG00000020027	NRAS	protein_coding
1	91241680	TACTAACTA	TACTA	109	8	het	MF_H1.indel	-	-	-
1	93094967	AGGGGGGG	AGGGGG	41.4	3	hom	MF_H1.indel	ENSOARG00000020238		protein_coding
1	98403780	GTTAGCT	GT	127;129	8;8	het;het	MF_H2.indel;MF_H3.indel	-	-	-
1	98904586	TAGGAG	TAG	67.5	5	het	MF_H2.indel	-	-	-
1	99014543	AAAG	AAAGAAG	117	5	het	MF_H3.indel	ENSOARG00000020754	OTUD7B	protein_coding
1	99529569	TCC	TCCC	214;68.4	12;3	hom;hom	MF_H1.indel;MF_H2.indel	-	-	-
1	99708677	T	TG	30.4	3	hom	MF_H1.indel	ENSOARG00000020870	ARNT	protein_coding
1	99828390	TAAAAAAAAA	TAAAAAAAAAA	6.75	5	hom	MF_H1.indel	-	-	-
1	99851486	TAAA	TAA	53.4	3	hom	MF_H1.indel	ENSOARG00000020891	ANXA9	protein_coding
1	99856075	ATGTGT	ATGTGTGT	70.5	4	het	MF_H3.indel	ENSOARG00000020902	MINDY1	protein_coding
1	99908451	TACAC	TAC	129	7	het	MF_H1.indel	-	-	-
1	103040268	GAAAAAAAAA	GAAAAAAAAAAA	6.36	4	hom	MF_H3.indel	-	-	-
1	103361668	CTGTGTGTGTGT	CTGTGTGTGTGTGT	168	4	hom	MF_H1.indel	-	-	-
1	103361678	GT	GTGTTT	30.5	10	het	MF_H2.indel	-	-	-
1	103361678	GT	GTGTTT,GTGTT	85.5	10	het	MF_H3.indel	-	-	-
1	103496324	G	GTTT,GT	120	5	hom	MF_H3.indel	-	-	-
1	104191643	TC	T	95	4	hom	MF_H1.indel	ENSOARG00000004448	ASH1L	protein_coding
1	104248798	TGT	TGTGAGT	91.4	3	hom	MF_H3.indel	ENSOARG00000004448	ASH1L	protein_coding
1	104268274	TG	TGG	73.4	3	hom	MF_H3.indel	ENSOARG00000004448	ASH1L	protein_coding
1	104419346	CT	CTGT	8.18	26	het	MF_H3.indel	ENSOARG00000004747		protein_coding
1	104473907	CT	CTGT	97.5;63.5	9;4	het;het	MF_H1.indel;MF_H3.indel	-	-	-
1	104478606	GAA	GAAA	77.5	22	het	MF_H1.indel	ENSOARG00000004864	SYT11	protein_coding
1	104495435	TAA	TA	3.25	10	het	MF_H2.indel	-	-	-
1	104496218	TTAATGTAA	TTAA	217	14	het	MF_H1.indel	-	-	-
1	104644061	CTTT	CTTTT	102	5	hom	MF_H3.indel	ENSOARG00000025557		lincRNA
1	105044001	CA	CAA	73.4	3	hom	MF_H3.indel	-	-	-
1	105207080	CCTTCTTCTTCT	CCTTCTTCT	65.5	4	het	MF_H2.indel	ENSOARG00000006200	NES	protein_coding
1	105207297	GTTTTTCTTTTTCT	GTTTTTCT	130	3	hom	MF_H3.indel	ENSOARG00000006200	NES	protein_coding
1	109263949	AGGGG	AGGG	51	4	hom	MF_H2.indel	ENSOARG00000008078	TAGLN2	protein_coding
1	109501053	GC	GCC	41.2;40.2;101	12;4;8	hom;hom;hom	MF_H1.indel;MF_H2.indel;MF_H3.indel	-	-	-
1	109567129	AAGAGAGAGAGAGAGAGAGAGAGAG	AAGAGAGAGAGAGAGAGAGAG	33.5	27	het	MF_H1.indel	-	-	-
1	109567129	AAGAGAGAGAGAGAGAGAGAGAGAG	AAGAGAGAGAGAGAGAGAGAGAGAGAG	174;217	26;31	het;het	MF_H2.indel;MF_H3.indel	-	-	-
1	109668386	TG	T	97	4	hom	MF_H3.indel	ENSOARG00000008680	COPA	protein_coding
1	110755704	CGTGTGTGTGTGTGTGTGT	CGTGTGTGTGTGTGTGT	123;175	11;15	het;het	MF_H1.indel;MF_H2.indel	ENSOARG00000009782	NDUFS2	protein_coding
1	110767143	ATGTGTG	ATGTG	101	3	hom	MF_H1.indel	ENSOARG00000009882	TOMM40L	protein_coding
1	111332542	ATT	ATTTT	119	3	hom	MF_H2.indel	ENSOARG00000010418	ATF6	protein_coding
1	111877515	C	CG	73.4	3	hom	MF_H3.indel	-	-	-
1	112883539	CTTTTTT	CTTTTTTT	8.23	6	het	MF_H3.indel	-	-	-
1	114587464	GAAAAAAAAAA	GAAAAAAAA	33	4	hom	MF_H1.indel	-	-	-
1	114587473	AACA	AA	3.66	4	hom	MF_H2.indel	-	-	-
1	115834493	GCTCCC	GC	71.2	3	hom	MF_H3.indel	ENSOARG00000011512	ALDH9A1	protein_coding
1	116334859	AATATATATATATA	AATATATATATATATA	121	3	hom	MF_H1.indel	ENSOARG00000011624	FAM78B	protein_coding
1	116994476	CTTTTTTTTTTTTT	CTTTTTTTTTTTTTTTTTT,CTTTTTTTTTTTTTTTTT	29.2	4	hom	MF_H3.indel	-	-	-
1	117688201	GGT	GGTGAGT	129;129	3;3	hom;hom	MF_H1.indel;MF_H3.indel	-	-	-
1	117809774	CA	CAA	73.4	3	hom	MF_H3.indel	ENSOARG00000012173	CREG1	protein_coding
1	118216084	CGGG	CGGGAGGAGGG	129	3	hom	MF_H3.indel	-	-	-
1	118375039	GTT	GT	10.8	5	het	MF_H2.indel	ENSOARG00000012425	DCAF6	protein_coding
1	118380874	GTT	GT	14.6;14.6	4;4	het;het	MF_H2.indel;MF_H3.indel	ENSOARG00000012425	DCAF6	protein_coding
1	118810340	TCCCCCCC	TCCCCCC	3.25	31	het	MF_H3.indel	ENSOARG00000012639		protein_coding
1	118810340	TCCCCCCC	TCCCCCCCC,TCCCCCC	14.8	30	het	MF_H2.indel	ENSOARG00000012639		protein_coding
1	119525909	ATGTGTGTGTGTGTGT	ATGTGTGTGTGTGTGTGT	159	4	hom	MF_H3.indel	-	-	-
1	120178533	AGGGG	AGGG	36.5	6	het	MF_H3.indel	-	-	-
1	120310759	GTTTT	GTTTTT	111	8	hom	MF_H1.indel	-	-	-
1	125403119	ATTTTTTTTT	ATTTTTTTTTTT	40	4	hom	MF_H1.indel	-	-	-
1	128607835	GAAAAAAA	GAAAAAA	11.3	4	hom	MF_H1.indel	ENSOARG00000015056	APP	protein_coding
1	128834220	TAAA	T	129	3	hom	MF_H1.indel	-	-	-
1	133982178	AAT	AATAT	61.2	4	hom	MF_H3.indel	-	-	-
1	139316679	ATGTGTGTGTGTGTGTGTGTGTGTGTGTGTGTGT	ATGTGTGTGTGTGTGTGTGTGTGTGTGTGTGTGTGT,ATGTGTGTGTGTGTGTGTGTGTGTGTGTGTGT	57.2	4	hom	MF_H1.indel	-	-	-
1	139435005	AG	A	98	4	hom	MF_H2.indel	-	-	-
1	141210694	CT	CTGT	166	4	hom	MF_H1.indel	-	-	-
1	142170000	TG	T	88.7;71	5;4	hom;hom	MF_H2.indel;MF_H3.indel	-	-	-
1	142199549	GAA	GAAGAAA,GAAGAAAA	3.12	4	hom	MF_H2.indel	-	-	-
1	142199701	TG	T	26.2	3	hom	MF_H2.indel	-	-	-
1	143351090	GAAA	GAA	80	4	hom	MF_H3.indel	ENSOARG00000016559	ROBO2	protein_coding
1	147670439	GAAAAAAAAA	GAAAAAAAAAAA	22.5	3	hom	MF_H1.indel	-	-	-
1	151759060	TGGGG	TGGG	51	4	hom	MF_H2.indel	-	-	-
1	151879555	GGGGTGG	GGG	181	6	hom	MF_H1.indel	-	-	-
1	152069323	T	TTC	143	4	hom	MF_H1.indel	-	-	-
1	154631787	CTA	CTAAATA	64.5;49.5	6;11	het;het	MF_H1.indel;MF_H3.indel	-	-	-
1	160252001	TGACGACGACGACGACGA	TGACGACGACGACGA	103	10	het	MF_H1.indel	ENSOARG00000017385		protein_coding
1	160289303	CCGGCGGC	CC	180	4	hom	MF_H2.indel	-	-	-
1	161272056	CAAA	CA	109	3	hom	MF_H3.indel	ENSOARG00000017694	CLDND1	protein_coding
1	162751520	TCA	TCACA	170	4	hom	MF_H2.indel	-	-	-
1	168774369	GAAAAAAAAAA	GAAAAAAAAAAAA	33	4	hom	MF_H1.indel	ENSOARG00000018775	CBLB	protein_coding
1	171237624	CT	C	68.4	3	hom	MF_H2.indel	ENSOARG00000018871	CD47	protein_coding
1	175504691	GAGAAG	GAG	180	4	hom	MF_H1.indel	-	-	-
1	176862469	TCCC	TCC	57.5	7	het	MF_H2.indel	-	-	-
1	177325847	ATTTTTTTTTTT	ATTTTTTTTT	48.6	6	hom	MF_H2.indel	-	-	-
1	177343135	CTTTTTTTTT	CTTTTTTTTTT	24.5	8	hom	MF_H1.indel	-	-	-
1	177343346	AGGGGGG	AGGGGG	43.6;22	8;4	hom;hom	MF_H1.indel;MF_H2.indel	-	-	-
1	177462557	TG	TGG	14.6	4	het	MF_H1.indel	-	-	-
1	177898184	CCTTCT	CCT	104	4	hom	MF_H2.indel	-	-	-
1	177954938	TTAT	TTATAT	180	4	hom	MF_H3.indel	-	-	-
1	178743987	CCTCTCT	CCTCT	214	10	hom	MF_H3.indel	-	-	-
1	178824533	TGAGAGAGAGAGAGAGAGAGA	TGAGAGAGAGAGAGAGAGAGAGA	117	15	het	MF_H3.indel	ENSOARG00000019641	LSAMP	protein_coding
1	178825265	GTTTTTTTTT	GTTTTTTTT	11;5.1	6;18	hom;het	MF_H1.indel;MF_H2.indel	ENSOARG00000019641	LSAMP	protein_coding
1	178838353	CTT	CT	58.4	3	hom	MF_H3.indel	ENSOARG00000019641	LSAMP	protein_coding
1	179198984	ATTTTTTT	ATTTTTTTT	7.77	4	hom	MF_H1.indel	-	-	-
1	179262314	ATTTGGAT	ATTTGGATTTTGGAT	129	3	hom	MF_H2.indel	-	-	-
1	179485037	TTATGT	TTATGTATGT	180	4	hom	MF_H3.indel	-	-	-
1	179830013	ATTT	ATT	53.4	3	hom	MF_H1.indel	-	-	-
1	180230347	ATTT	ATTTT	42.4	3	hom	MF_H3.indel	-	-	-
1	182583663	GC	G	48.4	5	hom	MF_H2.indel	-	-	-
1	182938473	GT	GTT	106	4	hom	MF_H1.indel	-	-	-
1	183749599	GAAAAAAAA	GAAAAAAAAAA	3.25	4	het	MF_H3.indel	-	-	-
1	183924256	C	CTT	129	3	hom	MF_H3.indel	ENSOARG00000019977	STXBP5L	protein_coding
1	184098508	ACTTGCTTGC	ACTTGCTTGCTTGC	144	4	hom	MF_H1.indel	ENSOARG00000019977	STXBP5L	protein_coding
1	185123518	AAGGAGGAGG	AAGGAGGAGGAGG	180	4	hom	MF_H1.indel	ENSOARG00000020132	FAM162A	protein_coding
1	185140826	GTTTTTTTTT	GTTTTTTTTTTT,GTTTTTTTTTT	3.66	3	hom	MF_H3.indel	ENSOARG00000020139	KPNA1	protein_coding
1	185544270	C	CT	161	6	hom	MF_H3.indel	ENSOARG00000020173	SEMA5B	protein_coding
1	185546467	GCACACACA	GCACACACACA	124	3	hom	MF_H3.indel	ENSOARG00000020173	SEMA5B	protein_coding
1	187997116	CAA	CA	66;101;47.4	4;7;3	hom;hom;hom	MF_H1.indel;MF_H2.indel;MF_H3.indel	ENSOARG00000020237		protein_coding
1	188000725	CAA	CA	46.4;23.2	9;11	hom;hom	MF_H1.indel;MF_H2.indel	ENSOARG00000020237		protein_coding
1	188040950	ATCTCT	ATCTCTCT	99.4	3	hom	MF_H3.indel	ENSOARG00000020237		protein_coding
1	188208518	GTGTTGTTGTTGTTGTT	GTGTTGTTGTTGTTGTTGTT	129	3	hom	MF_H3.indel	-	-	-
1	189633719	CAGA	CA	102	17	het	MF_H1.indel	ENSOARG00000020363	SENP5	protein_coding
1	189634443	AAAACAAA	AAAA	58.5	5	het	MF_H3.indel	ENSOARG00000020363	SENP5	protein_coding
1	189634879	TT	TTAT	214;111;212	9;3;7	hom;hom;hom	MF_H1.indel;MF_H2.indel;MF_H3.indel	ENSOARG00000020363	SENP5	protein_coding
1	189636367	CAGA	CA	11.8	13	het	MF_H1.indel	ENSOARG00000020363	SENP5	protein_coding
1	189637091	AAAACAAA	AAAA	210	14	het	MF_H3.indel	ENSOARG00000020363	SENP5	protein_coding
1	189637527	TT	TTAT	214;214;214	21;36;36	hom;hom;hom	MF_H1.indel;MF_H2.indel;MF_H3.indel	ENSOARG00000020363	SENP5	protein_coding
1	190484648	CTAT	CT	149	5	hom	MF_H2.indel	ENSOARG00000020394	ACAP2	protein_coding
1	191124238	ACTCT	ACT	150	4	hom	MF_H2.indel	-	-	-
1	192852921	T	TAAA,TA	19.5	3	hom	MF_H1.indel	ENSOARG00000020441	MB21D2	protein_coding
1	193089757	ATTTTTTTT	ATTTTTTTTTT	51	4	hom	MF_H1.indel	-	-	-
1	199403797	ATTTTTTTTT	ATTTTTTTTTTT	22.5	3	hom	MF_H1.indel	-	-	-
1	199498941	TAAAAAAAAAAAA	TAAAAAAAAAAAAAA	8.23	6	het	MF_H2.indel	ENSOARG00000020552	TRA2B	protein_coding
1	200281063	GTTTT	GTTTTT	22.5	3	hom	MF_H3.indel	-	-	-
1	200421765	GCCCC	GCCC	30.4	3	hom	MF_H3.indel	ENSOARG00000020572	VPS8	protein_coding
1	201669496	ATTTTTT	ATTTTTTT	9.01	3	hom	MF_H3.indel	ENSOARG00000020648	KLHL24	protein_coding
1	201770834	CTTTTTTTT	CTTTTTTTTT	4.75	4	hom	MF_H3.indel	ENSOARG00000020649	KLHL6	protein_coding
1	202896607	CGG	CGGG	153;151	6;6	hom;hom	MF_H2.indel;MF_H3.indel	ENSOARG00000025602		lincRNA
1	203504218	CTT	CTTT	27.5;85.5	14;6	het;het	MF_H2.indel;MF_H3.indel	-	-	-
1	203509505	ATGTGTGTGTGTGTGTGTG	ATGTGTGTGTGTGTGTG,ATGTGTGTGTGTG	68.5	9	het	MF_H3.indel	-	-	-
1	203527248	GT	G	34.5	16	het	MF_H2.indel	-	-	-
1	203532167	TTCT	TT	49.5	24	het	MF_H3.indel	-	-	-
1	203532175	TTTTG	T	32.5	8	het	MF_H1.indel	-	-	-
1	203558025	CG	CGTG	70.5	4	het	MF_H3.indel	-	-	-
1	203621684	ATTTTTTTTT	ATTTTTTTTTT	6.75	5	hom	MF_H3.indel	-	-	-
1	203624489	TC	T	97	4	hom	MF_H1.indel	-	-	-
1	205516981	GTTTTT	GTTTTTT	33	4	hom	MF_H3.indel	-	-	-
1	205934713	ATGT	AT	112	3	hom	MF_H1.indel	ENSOARG00000020701	MFN1	protein_coding
1	206054518	CAAAAAA	CAAAAAAA	8.15	3	hom	MF_H2.indel	-	-	-
1	206214531	C	CT	22;51.5	4;7	hom;hom	MF_H2.indel;MF_H3.indel	-	-	-
1	211554234	T	TG	82	4	hom	MF_H2.indel	-	-	-
1	211554588	T	TG	99.7	5	hom	MF_H2.indel	-	-	-
1	213265639	AC	A	64.4	3	hom	MF_H3.indel	ENSOARG00000020748	FNDC3B	protein_coding
1	214192193	ACTTCTTCTT	ACTTCTT	180	4	hom	MF_H1.indel	ENSOARG00000020761	TNIK	protein_coding
1	214424269	AAGAGAGAGAG	AAGAGAGAGAGAG	66.5	4	het	MF_H1.indel	ENSOARG00000020761	TNIK	protein_coding
1	215021555	GAAAAAA	GAAAAAAA	43.6	6	hom	MF_H1.indel	-	-	-
1	215021561	AC	A	78.5;76.5	7;8	het;het	MF_H2.indel;MF_H3.indel	-	-	-
1	215729748	CGGGG	CGGGGG	30.4	3	hom	MF_H1.indel	ENSOARG00000025611		lincRNA
1	217111481	TGGGGGG	TGGGGG	8.15	3	hom	MF_H1.indel	-	-	-
1	226134488	CCAAC	CC	70.5	4	het	MF_H2.indel	-	-	-
1	226792333	TTA	T	139	4	hom	MF_H3.indel	-	-	-
1	228963657	CA	C	120	5	hom	MF_H2.indel	-	-	-
1	232690846	GG	GGCCCCGTCG	180	4	hom	MF_H1.indel	-	-	-
1	233455734	TT	TTAT	101	3	hom	MF_H1.indel	ENSOARG00000003701	MBNL1	protein_coding
1	235542300	CTTTTTTT	CTTTTTTTT	11.3	4	hom	MF_H1.indel	-	-	-
1	235545087	CTTT	CT	112	3	hom	MF_H3.indel	-	-	-
1	235550759	CGGGGG	CGGGG	16.5	3	hom	MF_H2.indel	-	-	-
1	236255618	TT	TTCT	54.5	8	het	MF_H3.indel	-	-	-
1	239300197	TCCC	TC	152	4	hom	MF_H2.indel	-	-	-
1	240471467	ATT	ATTT	67.4	3	hom	MF_H1.indel	ENSOARG00000005685	PLOD2	protein_coding
1	245556116	AG	A	67.4	3	hom	MF_H3.indel	-	-	-
1	245557366	CTTTATTT	CTTTATTTATTT	129	3	hom	MF_H1.indel	-	-	-
1	245564572	AC	A	95	4	hom	MF_H3.indel	-	-	-
1	246398697	CTGATTG	CTG	89.5;127	10;8	het;het	MF_H1.indel;MF_H2.indel	-	-	-
1	248648619	C	CTG	180	4	hom	MF_H3.indel	ENSOARG00000007346	CEP70	protein_coding
1	248784435	CGGGGG	CGGGG	33	4	hom	MF_H3.indel	-	-	-
1	250956153	TTAGTT	TTAGTTATAGTT	129	3	hom	MF_H1.indel	ENSOARG00000007863	STAG1	protein_coding
1	252510930	CTTTTTTTT	CTTTTTTTTT	4.75	4	hom	MF_H1.indel	ENSOARG00000008094	EPHB1	protein_coding
1	253583637	ACA	ACACTCA	55.5	9	het	MF_H2.indel	ENSOARG00000025634		lincRNA
1	253590112	CT	CTT	73.4	3	hom	MF_H2.indel	-	-	-
1	254995013	TAA	TAATCAA	180	4	hom	MF_H1.indel	-	-	-
1	257391081	AA	AAGA	70.5	4	het	MF_H1.indel	ENSOARG00000009615	BRWD1	protein_coding
1	259475060	GAAAAAAAA	GAAAAAAA	4.75	4	hom	MF_H1.indel	ENSOARG00000010129	BACE2	protein_coding
1	261344179	TATG	TATGATG	7.77	4	hom	MF_H2.indel	ENSOARG00000011162		protein_coding
1	261919920	TC	TCC	24.5	4	het	MF_H2.indel	ENSOARG00000011405		protein_coding
1	263209735	CAGAAG	CAG	165	6	het	MF_H3.indel	-	-	-
1	263216331	CT	C	63.4	3	hom	MF_H1.indel	ENSOARG00000012504	POFUT2	protein_coding
1	266711343	GTTTTTT	GTTTTT	22	4	hom	MF_H3.indel	ENSOARG00000013992	CHAF1B	protein_coding
1	267366463	ATTTTTTT	ATTTTTTTT	28.6	6	hom	MF_H2.indel	-	-	-
1	267485703	AAAG	A	81.2	4	hom	MF_H3.indel	-	-	-
1	267652386	CTAT	CT	193	5	hom	MF_H2.indel	ENSOARG00000014368	DYRK1A	protein_coding
1	267740302	A	ACGG	70.5	4	het	MF_H2.indel	ENSOARG00000014368	DYRK1A	protein_coding
1	269542264	ACAAGAG	A	63.5	16	het	MF_H2.indel	ENSOARG00000014569		protein_coding
1	269574395	GC	G	22.5;113	3;7	het;hom	MF_H1.indel;MF_H2.indel	ENSOARG00000014569		protein_coding
1	269604208	ATGTT	ATGTTGTT	111	3	hom	MF_H1.indel	ENSOARG00000014642		protein_coding
1	270485344	CACAGAC	CACAGACAGAC	129	3	hom	MF_H3.indel	ENSOARG00000015059	METTL6	protein_coding
1	271876454	CTGTGA	CTGTGATGTGA	180	4	hom	MF_H2.indel	-	-	-
1	275448395	CTTTTTTT	CTTTTTT	28.6	6	hom	MF_H3.indel	-	-	-
2	2646882	CAAAAAAAA	CAAAAAAA	18.7	6	hom	MF_H2.indel	ENSOARG00000005644		protein_coding
2	2661166	C	CT	73.4	3	hom	MF_H3.indel	ENSOARG00000005644		protein_coding
2	2982924	TAA	TA	88	4	hom	MF_H1.indel	ENSOARG00000005733	CDK5RAP2	protein_coding
2	10916792	AGG	AG	111	5	hom	MF_H2.indel	ENSOARG00000006478	KIAA1958	protein_coding
2	10937098	GTTT	GTTTT	74	4	hom	MF_H1.indel	ENSOARG00000006478	KIAA1958	protein_coding
2	11908758	G	GA	61.5	13	hom	MF_H3.indel	-	-	-
2	11917730	TAGAG	TAG	150	4	hom	MF_H2.indel	-	-	-
2	11922657	GTGAGTT	GT	64.5	6	het	MF_H1.indel	-	-	-
2	11992167	TAAGAA	TAAGAAGAA	129	3	hom	MF_H3.indel	ENSOARG00000006712	KIAA0368	protein_coding
2	15790429	G	GA	161	6	hom	MF_H3.indel	-	-	-
2	18168742	CTTTTTTTT	CTTTTTTT	4.75	4	hom	MF_H1.indel	-	-	-
2	23103492	TAAAAAAAAAA	TAAAAAAAAA	12.7	10	hom	MF_H2.indel	ENSOARG00000007673	SPIN1	protein_coding
2	23149062	GTTTT	GTTTTTTTT	203	13	het	MF_H2.indel	ENSOARG00000007673	SPIN1	protein_coding
2	23149298	CTTTTTTTTTTT	CTTTTTTTTTTTTT,CTTTTTTTTTT	19.3	14	hom	MF_H3.indel	ENSOARG00000007673	SPIN1	protein_coding
2	23149397	TACACACACACACACACACAC	TACACACACACACACACACACAC	51.5	6	het	MF_H3.indel	ENSOARG00000007673	SPIN1	protein_coding
2	24048491	CA	CAA	106	4	hom	MF_H3.indel	ENSOARG00000007771	SEMA4D	protein_coding
2	27320678	TCACCAC	TCAC	129	3	hom	MF_H3.indel	-	-	-
2	27902700	CT	CTT	94	4	hom	MF_H2.indel	ENSOARG00000008029		protein_coding
2	34453219	TGCG	TGCGCG	168	6	het	MF_H2.indel	-	-	-
2	35552970	TAAA	TAAAAAAA	70.5	4	het	MF_H1.indel	ENSOARG00000008935		protein_coding
2	35633807	TTGCTGCTGCTGCTGCTGCTGCTGCTGCT	TTGCTGCTGCTGCTGCTGCTGCTGCTGCTGCT	180	4	hom	MF_H2.indel	ENSOARG00000008971	KIF27	protein_coding
2	38310779	CAG	C	159	4	hom	MF_H3.indel	ENSOARG00000009726	TRIM35	protein_coding
2	38316002	AGGG	AGGGG	16.6	4	het	MF_H3.indel	-	-	-
2	38834839	CAAAAA	CAAA	24.5	6	het	MF_H2.indel	ENSOARG00000025759		lincRNA
2	38835185	A	AC	161;214;214	6;11;35	hom;hom;hom	MF_H1.indel;MF_H2.indel;MF_H3.indel	ENSOARG00000025759		lincRNA
2	38835216	AGT	AGTGT	121	12	het	MF_H3.indel	ENSOARG00000025759		lincRNA
2	38835357	GTCTT	GTCTTCTT	13.7	25	het	MF_H2.indel	ENSOARG00000025759		lincRNA
2	38836400	GAGTCT	G	3.8	27	het	MF_H1.indel	ENSOARG00000025759		lincRNA
2	38857204	TGG	TG	111	5	hom	MF_H3.indel	ENSOARG00000025759		lincRNA
2	38898059	ATTTTTT	ATTTTTTT	10.4	6	hom	MF_H1.indel	ENSOARG00000025759		lincRNA
2	38913831	AAAGAA	AAA	94.5	9	het	MF_H1.indel	ENSOARG00000025759		lincRNA
2	38913836	AAGAGAGAGAGAGAGAGA	AAGAGAGAGAGAGAGA	87.4	10	hom	MF_H3.indel	ENSOARG00000025759		lincRNA
2	40524726	TGCTAAAGCT	TGCT	111	23	het	MF_H1.indel	ENSOARG00000009942	NEFL	protein_coding
2	40553573	GCCCCCCCC	GCCCCC	18.5	8	het	MF_H2.indel	-	-	-
2	43138889	CG	C	21.5	5	het	MF_H3.indel	-	-	-
2	43247280	GA	GAA	106	4	hom	MF_H2.indel	-	-	-
2	47027984	AT	ATT	30.5	4	het	MF_H2.indel	-	-	-
2	47306028	T	TGTG	70.5	4	het	MF_H2.indel	-	-	-
2	51226629	CAAAA	CAAA	30.4	3	hom	MF_H1.indel	ENSOARG00000011504	ZCCHC7	protein_coding
2	52381794	GCCCCCCC	GCCCCCC	3.52	4	hom	MF_H1.indel	-	-	-
2	52514235	AGGG	AGG	53.4	3	hom	MF_H1.indel	ENSOARG00000011863	TLN1	protein_coding
2	54067723	CAA	CAAA	96	4	hom	MF_H2.indel	-	-	-
2	56707134	TG	TGG	73.4	3	hom	MF_H3.indel	ENSOARG00000012336	TLE4	protein_coding
2	56797660	CTTTTTTTTT	CTTTTTTTTTTT	40	4	hom	MF_H3.indel	-	-	-
2	58658752	AAACAA	AAA	19.3	4	hom	MF_H2.indel	-	-	-
2	65399733	GC	G	94	4	hom	MF_H2.indel	ENSOARG00000012846	TRPM3	protein_coding
2	65587293	GCA	G	57.5	3	het	MF_H3.indel	ENSOARG00000012846	TRPM3	protein_coding
2	65732204	AGG	AGGG	70.4	3	hom	MF_H3.indel	-	-	-
2	66472060	TAAAAAAAAA	TAAAAAAAAAA	13.8	6	hom	MF_H1.indel	-	-	-
2	67124217	ATTTTTTTT	ATTTTTTTTTT	7.15	3	hom	MF_H1.indel	-	-	-
2	68236527	ATTTT	ATT	143	4	hom	MF_H1.indel	ENSOARG00000013173	DOCK8	protein_coding
2	72358887	CATATATATATATATA	CATATATATATATATATA	56.5	6	het	MF_H3.indel	-	-	-
2	73366918	AAG	AAGGAG	180	4	hom	MF_H2.indel	-	-	-
2	75678384	AT	ATT	106	4	hom	MF_H3.indel	ENSOARG00000013755	PTPRD	protein_coding
2	82684136	GAA	GAAA	70.4	3	hom	MF_H3.indel	-	-	-
2	83387276	TA	TAA	106;70.4	4;3	hom;hom	MF_H2.indel;MF_H3.indel	-	-	-
2	87296176	AAT	AATCAT	129;129	3;3	hom;hom	MF_H1.indel;MF_H3.indel	-	-	-
2	87512770	CTTTTTTT	CTTTTTTTTTT	117	4	hom	MF_H2.indel	ENSOARG00000014276	SLC24A2	protein_coding
2	87555170	ATTT	ATT	16.6	4	het	MF_H2.indel	ENSOARG00000014276	SLC24A2	protein_coding
2	87572909	ATCCTC	ATC	165	6	het	MF_H1.indel	ENSOARG00000014276	SLC24A2	protein_coding
2	87631798	AGTGTGTGTGTGT	AGTGTGTGTGTGTGT	61.5	5	het	MF_H2.indel	ENSOARG00000014276	SLC24A2	protein_coding
2	87667357	ATTTTTTT	ATTTTTTTT	28.6	6	hom	MF_H2.indel	ENSOARG00000014276	SLC24A2	protein_coding
2	89044443	ATT	AT	199	10	hom	MF_H3.indel	ENSOARG00000014387		protein_coding
2	89702684	GG	GGAGTTG	58.5	5	het	MF_H2.indel	ENSOARG00000014422		protein_coding
2	91334928	TA	TAA	73.4	3	hom	MF_H2.indel	-	-	-
2	94979031	GA	G	97	4	hom	MF_H2.indel	ENSOARG00000014651	MOB3B	protein_coding
2	95040709	AT	ATATT	129	3	hom	MF_H1.indel	ENSOARG00000014651	MOB3B	protein_coding
2	100479163	CTTT	CTTTT	8.18	7	het	MF_H3.indel	ENSOARG00000014752	TOPORS	protein_coding
2	100943909	A	AAC	129	3	hom	MF_H1.indel	-	-	-
2	101834762	CT	CTTT	180	4	hom	MF_H3.indel	ENSOARG00000014977	FZD3	protein_coding
2	101852590	TTTCTTCTT	TTTCTT	81.2	5	hom	MF_H1.indel	-	-	-
2	104389665	TCCCC	TCCC	11.5;84.6	4;6	hom;hom	MF_H2.indel;MF_H3.indel	-	-	-
2	109970094	TAAGAAGAAG	TAAGAAG	215	6	hom	MF_H1.indel	ENSOARG00000015452		protein_coding
2	110258042	A	ACTT	129	3	hom	MF_H3.indel	-	-	-
2	110282831	CACA	CACAACA	215	7	hom	MF_H2.indel	ENSOARG00000015494	CLCN3	protein_coding
2	113000147	TAT	TATAAT	129	3	hom	MF_H3.indel	-	-	-
2	113056902	AGTCTCC	A	215	6	hom	MF_H3.indel	ENSOARG00000015798	TUBGCP5	protein_coding
2	113858540	TTTCTT	TTT	129	3	hom	MF_H2.indel	-	-	-
2	116361093	GTTT	GTT	16.6	4	het	MF_H3.indel	ENSOARG00000015968	SAP130	protein_coding
2	116625129	GTTTTTTTT	GTTTTTTTTTT	11.5	4	hom	MF_H2.indel	ENSOARG00000016015	WDR33	protein_coding
2	119940032	CAGA	CAGAAAAGA	180;129	4;3	hom;hom	MF_H2.indel;MF_H3.indel	-	-	-
2	125342897	GTA	G	115	3	hom	MF_H1.indel	-	-	-
2	125525922	GTTTT	GTTTTTTTT,GTTTTTT	73.2	4	hom	MF_H3.indel	-	-	-
2	125597171	CTT	CTTTT	180	4	hom	MF_H1.indel	ENSOARG00000016751	NCKAP1	protein_coding
2	125698819	ATT	AT	57.4	3	hom	MF_H2.indel	-	-	-
2	126319153	G	GA	51	4	hom	MF_H1.indel	ENSOARG00000016802	PDE1A	protein_coding
2	127792908	TAAAAAAAAAAAAAAAAAA	TAAAAAAAAAAAAAA	40	4	hom	MF_H3.indel	ENSOARG00000016885	UBE2E3	protein_coding
2	130517844	AGG	AG	7.35	9	het	MF_H3.indel	ENSOARG00000017288	PLEKHA3	protein_coding
2	131765443	TTATATATATATATATATATAT	TTATATATATATATATATAT	121	8	hom	MF_H3.indel	ENSOARG00000017442	HNRNPA3	protein_coding
2	133094833	CTTTT	CTTT	11.5	4	hom	MF_H1.indel	-	-	-
2	134039668	ATTTTTTTT	ATTTTTTT	10.2	5	hom	MF_H1.indel	-	-	-
2	134392589	ATGGTTGGT	ATGGT	159	8	het	MF_H1.indel	-	-	-
2	136926075	TAA	TAAAA	152	6	het	MF_H1.indel	ENSOARG00000001885	DYNC1I2	protein_coding
2	137570442	GACCAC	GACCACCAC	215	6	hom	MF_H1.indel	ENSOARG00000002212	TLK1	protein_coding
2	138680005	CATAAT	CAT	170	4	hom	MF_H2.indel	-	-	-
2	142737244	CA	CAA	106	4	hom	MF_H3.indel	-	-	-
2	143093910	T	TC	73.4	3	hom	MF_H2.indel	ENSOARG00000005392	SCN2A	protein_coding
2	143703212	TG	TGG	106	4	hom	MF_H2.indel	ENSOARG00000005709	COBLL1	protein_coding
2	146788404	GTTTTTT	GTTTTTTT	8.15	3	hom	MF_H3.indel	ENSOARG00000006594	SLC4A10	protein_coding
2	147115848	GTACAT	G	55.5	6	het	MF_H2.indel	-	-	-
2	148129691	AT	A	95	4	hom	MF_H3.indel	ENSOARG00000006870	RBMS1	protein_coding
2	149846735	GTTTTTTTTTTTTT	GTTTTTTTTTTTTTTT	33.6	6	hom	MF_H2.indel	ENSOARG00000007629	PKP4	protein_coding
2	149927091	ATTTTTTTTTTTT	ATTTTTTTTTT	22	4	hom	MF_H3.indel	ENSOARG00000007629	PKP4	protein_coding
2	151259967	GGAAGAAG	GGAAG	217	8	het	MF_H2.indel	-	-	-
2	151260037	GAA	GAAA	26.5	4	het	MF_H3.indel	-	-	-
2	155908873	CTT	CT	58.4	3	hom	MF_H2.indel	ENSOARG00000008264	FMNL2	protein_coding
2	156076029	CAAAAAA	CAAAAAAA	31.7	5	hom	MF_H1.indel	-	-	-
2	156637081	CGG	CGGGG	180	4	hom	MF_H1.indel	-	-	-
2	156859309	GAATT	GAATTAATT	170;165	4;6	hom;het	MF_H1.indel;MF_H2.indel	-	-	-
2	157842817	GATTATT	GATT	129	3	hom	MF_H2.indel	ENSOARG00000009208		protein_coding
2	157893272	G	GC	67.4	3	hom	MF_H2.indel	-	-	-
2	164356292	TGAGAGAGAGAGAGAGA	TGAGAGAGAGAGAGAGAGAGA	81.2	4	hom	MF_H2.indel	-	-	-
2	164448381	TC	TCC	106	4	hom	MF_H3.indel	ENSOARG00000009880	ZEB2	protein_coding
2	165678566	CATATATATATATATATAT	CATATATATATATAT	129	3	hom	MF_H3.indel	-	-	-
2	167410677	TAAAAAAAAA	TAAAAAAAAAA	13.8	6	hom	MF_H3.indel	-	-	-
2	167738886	GATCATC	GATC	129	3	hom	MF_H2.indel	-	-	-
2	175255799	CG	CGTCAG	180	4	hom	MF_H3.indel	ENSOARG00000011436	MGAT5	protein_coding
2	176348180	TACACACACACACACACACACAC	TACACACACACACACACACACACACAC,TACACACACACACACACACACACACACAC	113	6	hom	MF_H2.indel	-	-	-
2	176433026	GTTTTTT	GTTTTTTT	22	4	hom	MF_H1.indel	-	-	-
2	176598501	TAAAAAAAAAA	TAAAAAAAAAAA	9.15	6	hom	MF_H3.indel	ENSOARG00000011536	NCKAP5	protein_coding
2	179525687	ATGTGTGTGTGTGT	ATGTGTGTGTGT	90.4	3	hom	MF_H1.indel	ENSOARG00000011885	DPP10	protein_coding
2	179744461	C	CTT	169	4	hom	MF_H2.indel	ENSOARG00000011885	DPP10	protein_coding
2	182023543	CTTT	C	180	4	hom	MF_H2.indel	ENSOARG00000012195	CCDC93	protein_coding
2	183656833	TG	TGG	57.4	3	hom	MF_H1.indel	-	-	-
2	184288456	CTATA	CTA	104	3	hom	MF_H1.indel	ENSOARG00000012888	EPB41L5	protein_coding
2	189490338	GGACATTGA	GGA	170	4	hom	MF_H3.indel	ENSOARG00000013549	CNTNAP5	protein_coding
2	189544542	AATGATGATGA	AATGATGA	70.5	4	het	MF_H1.indel	-	-	-
2	193230724	GTTTTTTTTTT	GTTTTTTTTTTTTT	10.8	4	het	MF_H3.indel	ENSOARG00000014195	TMEFF2	protein_coding
2	193263647	TAAAAAAAAAAAAA	TAAAAAAAAAAAAAAAAA,TAAAAAAAAAAAAAA	15.4	4	hom	MF_H3.indel	ENSOARG00000014195	TMEFF2	protein_coding
2	193458635	CT	CTT	73.4	3	hom	MF_H3.indel	ENSOARG00000014195	TMEFF2	protein_coding
2	193458933	AGGGG	AGGGGG	3.25	4	het	MF_H3.indel	ENSOARG00000014195	TMEFF2	protein_coding
2	197020843	TAAAG	TAAAGAAAG	64.5	10	het	MF_H1.indel	ENSOARG00000014514		protein_coding
2	198702810	ACCC	ACC	53.4	3	hom	MF_H3.indel	ENSOARG00000015462	COQ10B	protein_coding
2	199146442	GC	G	67.4	3	hom	MF_H2.indel	-	-	-
2	199169024	TCCC	TCC	42.4	3	hom	MF_H3.indel	-	-	-
2	199191612	CTGG	CTGGTGG	180	4	hom	MF_H1.indel	ENSOARG00000015723	PLCL1	protein_coding
2	199368167	AGTGTGTGT	AGTGTGTGTGT	142	12	het	MF_H3.indel	-	-	-
2	201611962	AAAG	AAAGAAG	70.5	4	het	MF_H1.indel	ENSOARG00000015954	SPATS2L	protein_coding
2	202925660	AAGGAGGAGGA	AAGGAGGA	129	3	hom	MF_H2.indel	-	-	-
2	204400578	GAAAAAAAAAAA	GAAAAAAAAAAAAAAAA	124	4	hom	MF_H1.indel	ENSOARG00000018226	RAPH1	protein_coding
2	205806466	TGG	TG	135	6	hom	MF_H1.indel	-	-	-
2	207164511	CACAACA	CACA	215;203	5;7	hom;het	MF_H1.indel;MF_H2.indel	-	-	-
2	208081466	CGAGAGAGAG	CGAGAGAGAGAG	215	6	hom	MF_H1.indel	-	-	-
2	208113073	GCA	GCACA	195;111	6;4	hom;hom	MF_H2.indel;MF_H3.indel	-	-	-
2	208115045	CTTAT	CT	214	11	hom	MF_H2.indel	-	-	-
2	208116170	GCA	GCACA	164;71.2	6;3	hom;hom	MF_H1.indel;MF_H3.indel	-	-	-
2	208117495	GAAAAAAA	GAAAAAAAA	17.5	10	hom	MF_H1.indel	-	-	-
2	210239428	GAAAAAA	GAAAAA	22	4	hom	MF_H2.indel	ENSOARG00000019101	MAP2	protein_coding
2	210265105	AC	A	64.4	3	hom	MF_H2.indel	ENSOARG00000019101	MAP2	protein_coding
2	210341192	GAACAA	GAA	214;217;214	22;30;24	hom;het;hom	MF_H1.indel;MF_H2.indel;MF_H3.indel	ENSOARG00000019101	MAP2	protein_coding
2	210375945	GTTT	GTTTT	87.5	18	het	MF_H1.indel	-	-	-
2	210376180	CTTTTTTTTTTTTTT	CTTTTTTTTT	15	8	het	MF_H1.indel	-	-	-
2	210376180	CTTTTTTTTTTTTTT	CTTTTTTTTTTT	19.5	8	het	MF_H2.indel	-	-	-
2	210377386	TAAA	TAA	116	20	het	MF_H1.indel	-	-	-
2	210377699	GTTT	GTT	52.4	6	hom	MF_H1.indel	-	-	-
2	210468951	CTTTTTTTTT	CTTTTTTTTTTT	40	4	hom	MF_H3.indel	ENSOARG00000019133		protein_coding
2	213261560	TCACA	TCA	107	3	hom	MF_H2.indel	-	-	-
2	213312504	A	AC	51	4	hom	MF_H1.indel	-	-	-
2	218897344	GCCCCCC	GCCCCCCC	8.15	3	hom	MF_H2.indel	-	-	-
2	220248197	CCTGTC	CCTGTCTGTC	73.5	3	het	MF_H2.indel	ENSOARG00000020148	RESP18	protein_coding
2	224802169	ACT	A	32.5	14	het	MF_H1.indel	ENSOARG00000019783	SCG2	protein_coding
2	224938424	C	CAT	214	5	hom	MF_H1.indel	ENSOARG00000020391	AP1S3	protein_coding
2	225045606	TAAAAAA	TAAAAAAAA	102	5	hom	MF_H2.indel	ENSOARG00000020405	WDFY1	protein_coding
2	225046519	G	GT	30.5;106;161	4;8;6	het;hom;hom	MF_H1.indel;MF_H2.indel;MF_H3.indel	ENSOARG00000020405	WDFY1	protein_coding
2	225637008	GCTCAACT	GCTCAACTCAACT	215	5	hom	MF_H1.indel	-	-	-
2	231707523	TAAAAAAAAAAA	TAAAAAAAAAAAAA	25	4	hom	MF_H3.indel	-	-	-
2	231925354	G	GATGTGT	215	5	hom	MF_H2.indel	-	-	-
2	233403008	GT	GTT	73.4	3	hom	MF_H1.indel	-	-	-
2	233921300	GTT	GT	87;86	4;4	hom;hom	MF_H1.indel;MF_H2.indel	ENSOARG00000020890	S100PBP	protein_coding
2	234669867	AGTGTGTGTGTGTGTGTGTG	AGTGTGTGTGTGTGTGTGTGTGTG	111	7	het	MF_H1.indel	ENSOARG00000000683	PTP4A2	protein_coding
2	234669867	AGTGTGTGTGTGTGTGTGTG	AGTGTGTGTGTGTGTGTGTGTGTGTG	165	6	het	MF_H2.indel	ENSOARG00000000683	PTP4A2	protein_coding
2	235189730	AAG	AAGAG	16.5	3	hom	MF_H1.indel	-	-	-
2	235476771	CGAAG	CG	75.5;109	14;15	het;het	MF_H2.indel;MF_H3.indel	ENSOARG00000001899	PUM1	protein_coding
2	237274074	CAGCCGGAGCCG	CAGCCG	70.5	4	het	MF_H2.indel	ENSOARG00000002451		protein_coding
2	237787628	GAATT	GAATTAATT	81.2	4	hom	MF_H3.indel	-	-	-
2	237788628	ACT	ACTCT	214	13	hom	MF_H3.indel	-	-	-
2	237796064	GT	G	64.4	3	hom	MF_H3.indel	-	-	-
2	237857943	CCA	CCACA	170	4	hom	MF_H1.indel	ENSOARG00000002971	PHACTR4	protein_coding
2	238347748	GATA	GATATA	215	5	hom	MF_H2.indel	-	-	-
2	239413876	CTGAGT	CT	129	3	hom	MF_H2.indel	-	-	-
2	240068960	GAAAA	GAA	217	37	het	MF_H3.indel	-	-	-
2	240546464	TAAAAAAAAAAAAAA	TAAAAAAAAAAAAAAAAAAA,TAAAAAAAAAAAAAAA	23	6	hom	MF_H2.indel	-	-	-
2	241347002	TGGGGGGGGG	TGGGGGGGG	13.8	6	hom	MF_H1.indel	-	-	-
2	241840374	CT	C	68.4	3	hom	MF_H3.indel	ENSOARG00000006972		protein_coding
2	241841289	ATTTTTTTT	AATTTTTTTTT,ATTTTTTTTT	5.62	7	hom	MF_H2.indel	ENSOARG00000006972		protein_coding
2	241841533	A	AC	54.4	3	hom	MF_H1.indel	ENSOARG00000006972		protein_coding
2	242362869	CT	CTT	73.4	3	hom	MF_H2.indel	-	-	-
2	243627635	CAAA	CA	94.5	6	het	MF_H2.indel	ENSOARG00000008088		protein_coding
2	243910657	GTTTTTTTTTTT	GTTTTTTTTTTTTT	10.8	3	hom	MF_H1.indel	ENSOARG00000008364	USP48	protein_coding
2	244341666	CGGGG	CGGGGG	97.5	11	het	MF_H2.indel	-	-	-
2	244781863	C	CG	106	4	hom	MF_H1.indel	-	-	-
2	244873549	GTTTTTTT	GTTTTTTTT	11.3	4	hom	MF_H2.indel	ENSOARG00000009017	DDOST	protein_coding
2	245377721	GAA	GA	58.4	3	hom	MF_H2.indel	-	-	-
2	245625548	TGGGG	TGGG	11.5	3	hom	MF_H3.indel	-	-	-
2	245792800	GC	GCC	30.5	4	het	MF_H2.indel	ENSOARG00000009689	TMCO4	protein_coding
2	245870266	CTG	C	165	4	hom	MF_H2.indel	-	-	-
2	248565483	CGG	CG	69.5	6	het	MF_H2.indel	ENSOARG00000011553	MFAP2	protein_coding
3	124817	CG	C	51.5	11	het	MF_H3.indel	ENSOARG00000000505		protein_coding
3	125477	CG	C	110	14	het	MF_H3.indel	ENSOARG00000000505		protein_coding
3	181094	CGTGT	CGTGTGT	81.2	3	hom	MF_H1.indel	ENSOARG00000000518		protein_coding
3	528921	GC	G	53.4	3	hom	MF_H1.indel	ENSOARG00000000945	NSMF	protein_coding
3	602957	AGGGG	AGGGGG	28.5	9	het	MF_H1.indel	ENSOARG00000001078		protein_coding
3	604632	A	AC	172;173	21;24	hom;hom	MF_H1.indel;MF_H2.indel	ENSOARG00000001078		protein_coding
3	666813	GC	G	103	37	hom	MF_H3.indel	-	-	-
3	672515	ACCC	ACC	77	4	hom	MF_H1.indel	-	-	-
3	813905	AGGGG	AGGGGG	3.8	22	het	MF_H1.indel	-	-	-
3	814694	TGGCC	T	71.2;111;172	3;3;6	hom;hom;hom	MF_H1.indel;MF_H2.indel;MF_H3.indel	ENSOARG00000001521	TRAF2	protein_coding
3	815584	A	AC	60.4	3	hom	MF_H2.indel	ENSOARG00000001521	TRAF2	protein_coding
3	2173516	CAGAG	CAGAGAG	177	4	hom	MF_H3.indel	ENSOARG00000002277		protein_coding
3	2652942	GACACGACACA	GACA	214;132	8;6	hom;het	MF_H1.indel;MF_H2.indel	ENSOARG00000002277		protein_coding
3	2736196	AGGG	AGGGG	60;109	4;9	hom;hom	MF_H1.indel;MF_H2.indel	ENSOARG00000002277		protein_coding
3	2975369	TCCAGCTCCCAGCTC	TCCAGCTCCCAGCTCCCAGCTC	70.5	4	het	MF_H2.indel	-	-	-
3	3135742	AGGGG	AGGG	30.4	3	hom	MF_H3.indel	-	-	-
3	4386096	GC	GCAGAC	170	4	hom	MF_H2.indel	ENSOARG00000006189	TTF1	protein_coding
3	5538204	CTTT	CT	217;217;217	41;35;48	het;het;het	MF_H1.indel;MF_H2.indel;MF_H3.indel	-	-	-
3	6601176	GAAAAAAAAAAAAAA	GAAAAAAAAAAAA	34.5	7	hom	MF_H1.indel	ENSOARG00000008209	FNBP1	protein_coding
3	7828696	CT	CTT	106	8	hom	MF_H3.indel	ENSOARG00000010218	URM1	protein_coding
3	13931805	CAGAGAG	CAGAG	61.2	4	hom	MF_H1.indel	-	-	-
3	15940177	CTTTTT	CTTTT	3.66	3	hom	MF_H1.indel	-	-	-
3	16766682	AGG	AG	19.5;125	4;12	het;het	MF_H1.indel;MF_H2.indel	-	-	-
3	16767207	GTTT	GTT	125	6	hom	MF_H2.indel	-	-	-
3	17557457	TAAAAGAAAA	TAAAA	214;180;214	8;4;14	hom;hom;hom	MF_H1.indel;MF_H2.indel;MF_H3.indel	-	-	-
3	18105312	GCC	GCCC	28.5	4	het	MF_H1.indel	-	-	-
3	18788389	TCTAA	T	81.2	9	hom	MF_H1.indel	-	-	-
3	19796792	TTTC	TTTCTTC	58.5	8	het	MF_H2.indel	ENSOARG00000015676	PDIA6	protein_coding
3	21454017	ATTTTTTTT	ATTTTTTT	4.75	4	hom	MF_H1.indel	ENSOARG00000016168	TRIB2	protein_coding
3	25537522	GGAA	G	180	4	hom	MF_H1.indel	-	-	-
3	25537522	GGA	G	214	8	hom	MF_H3.indel	-	-	-
3	25662350	CAAA	CAAAA	38.5	15	het	MF_H1.indel	ENSOARG00000016578	VSNL1	protein_coding
3	25662506	AACACACACACACACACACACACAC	AACACACACACACACACACAC	49.5	16	het	MF_H1.indel	-	-	-
3	25662506	AACACACACACACACACACACACAC	AACACACACACACACACACACACACAC	98.5	38	het	MF_H3.indel	-	-	-
3	25662506	AACACACACACACACACACACACAC	AACACACACACACACACACACACACACAC	46.5	24	het	MF_H2.indel	-	-	-
3	27779717	CG	C	93	4	hom	MF_H3.indel	ENSOARG00000017115	LAPTM4A	protein_coding
3	31705718	ACCC	ACC	97.7	5	hom	MF_H3.indel	ENSOARG00000017925	ITSN2	protein_coding
3	32959995	CAA	CA	88	4	hom	MF_H2.indel	-	-	-
3	33193835	G	GC	33.5	4	het	MF_H2.indel	-	-	-
3	34514297	TA	TAA	73.4	3	hom	MF_H2.indel	-	-	-
3	34617442	CTGT	CTGTGT	129	3	hom	MF_H3.indel	ENSOARG00000019434	SLC4A1AP	protein_coding
3	36879174	TAA	TAAA	5.08	8	het	MF_H1.indel	-	-	-
3	36879409	CTTTTTT	CTTTTT	22	4	hom	MF_H3.indel	-	-	-
3	38739386	CTTTTTTT	CTTTTTTTT	11.3	4	hom	MF_H3.indel	ENSOARG00000019784	AAK1	protein_coding
3	38752238	TAAAAAAAAA	TAAAAAAAAAAA	22.5	3	hom	MF_H3.indel	-	-	-
3	41652688	CTAT	CT	109	3	hom	MF_H3.indel	ENSOARG00000019962	MEIS1	protein_coding
3	47485751	CAAAAA	CAAAA	33	4	hom	MF_H1.indel	-	-	-
3	51016182	GAAAAAAAAAAAAAA	GAAAAAAAAAAAAAAAAAA,GAAAAAAAAAAAAA	11.5	4	hom	MF_H2.indel	-	-	-
3	51107632	GTTT	GTTTGTTTT	129	3	hom	MF_H3.indel	-	-	-
3	51437036	TAAAAAAAAAAAA	TAAAAAAAAAAAAAAA,TAAAAAAAAAAAAA	4.26	5	hom	MF_H1.indel	-	-	-
3	51437158	GCC	GC	36.5	6	het	MF_H3.indel	-	-	-
3	51510186	ATT	AT	82	4	hom	MF_H2.indel	-	-	-
3	57043114	TA	TAAA	180	4	hom	MF_H1.indel	-	-	-
3	57235593	CTTTTTTTTTTT	CTTTTTTTTTTTTT	25	6	hom	MF_H2.indel	ENSOARG00000020516	MAT2A	protein_coding
3	57235891	CAT	C	116	6	het	MF_H2.indel	ENSOARG00000020516	MAT2A	protein_coding
3	62332112	TAAAAAAAAAAAAAAAA	TAAAAAAAAAAAAAAAAAAAA	11.5	4	hom	MF_H2.indel	ENSOARG00000000977	44084	protein_coding
3	65945547	ATTTTTTTT	ATTTTTTT	4.75	4	hom	MF_H2.indel	ENSOARG00000001844	VRK2	protein_coding
3	68944489	TTATATATATAT	TTATATATAT	29.5	9	het	MF_H1.indel	-	-	-
3	70111945	CTTTTT	CTTTT	16.5	3	hom	MF_H1.indel	-	-	-
3	70251609	CCTCTCTCTCTCT	CCTCTCTCTCT	89.4	3	hom	MF_H1.indel	ENSOARG00000004097		protein_coding
3	70327403	GTT	GT	88	4	hom	MF_H2.indel	-	-	-
3	73270617	GAA	GA	23.5	3	het	MF_H3.indel	-	-	-
3	73335492	GTTTTTTTTTTTT	GTTTTTTTTTT	8.15	3	hom	MF_H2.indel	-	-	-
3	73374756	GTTTT	GTTTTT	51	4	hom	MF_H1.indel	-	-	-
3	73436814	ATTTTT	ATTTT	16.5	3	hom	MF_H1.indel	-	-	-
3	73570291	AATATATATATAT	AATATATATATATAT	119	3	hom	MF_H1.indel	-	-	-
3	74168848	ATGTG	ATG	53.5	4	het	MF_H1.indel	ENSOARG00000004322		protein_coding
3	74426699	GCACACACACACACACACACACACACA	GCACACACACACACACACACACACACACACA	70.5	4	het	MF_H2.indel	-	-	-
3	74427271	CATA	CATATA	180	4	hom	MF_H3.indel	-	-	-
3	74428447	GGTTTTGTTTTGTTTTGTTTT	GGTTTTGTTTTGTTTTGTTTTGTTTT	67.5	5	het	MF_H1.indel	-	-	-
3	75840094	ATGCAGAT	ATGCAGATTGCAGAT	129	3	hom	MF_H1.indel	ENSOARG00000004567		protein_coding
3	76057446	GAA	GAAA	12.7	5	het	MF_H1.indel	-	-	-
3	77637333	TATA	TATAATA	180	4	hom	MF_H3.indel	-	-	-
3	77879904	GGCTGCTGCTGCTGCTGCT	GGCTGCTGCTGCTGCT,GGCTGCTGCTGCTGCTGCTGCT	73.2	4	hom	MF_H2.indel	-	-	-
3	78320325	AG	AGG	73.4	3	hom	MF_H1.indel	ENSOARG00000005847	PRKCE	protein_coding
3	78585712	TG	T	95	4	hom	MF_H1.indel	ENSOARG00000005847	PRKCE	protein_coding
3	79921439	TCT	TCTCCT	180;215;180	4;6;5	hom;hom;hom	MF_H1.indel;MF_H2.indel;MF_H3.indel	ENSOARG00000006193	PREPL	protein_coding
3	79921943	CAAAAAAAAAAAAAAA	CAAAAAAAAAAAAA	7.77	6	hom	MF_H3.indel	ENSOARG00000006193	PREPL	protein_coding
3	80322862	CCT	CCTCT	67.5	5	het	MF_H3.indel	ENSOARG00000025991		lincRNA
3	83677452	TTTCAT	TT	180	4	hom	MF_H2.indel	-	-	-
3	83891033	AAGA	AA	14.1	4	hom	MF_H2.indel	-	-	-
3	86706539	CA	CAA	30.5	4	het	MF_H2.indel	ENSOARG00000009342	PRKD3	protein_coding
3	94895245	CGTGTGTG	CGTGTG	80.5	7	het	MF_H3.indel	-	-	-
3	95713818	CAGAGAG	CAGAG	143	4	hom	MF_H2.indel	ENSOARG00000012175	DGUOK	protein_coding
3	96257605	C	CTCG	61.2;61.2	4;4	hom;hom	MF_H2.indel;MF_H3.indel	ENSOARG00000012679	WBP1	protein_coding
3	97151133	CATATATATAT	CATATATAT	132	4	hom	MF_H2.indel	ENSOARG00000012959	C2orf49	protein_coding
3	97408929	TTCTCTCTCTCTCTCTCTC	TTCTCTCTCTCTCTCTCTCTC	74.2	4	hom	MF_H1.indel	ENSOARG00000026003		lincRNA
3	102667496	GGA	G	53.4	3	hom	MF_H1.indel	-	-	-
3	103812999	CTGTGTGTG	CTGTGTG	95.4	3	hom	MF_H1.indel	ENSOARG00000013866	KANSL3	protein_coding
3	104518789	CCTCTCT	CCTCTCTCT	70.5;180;180	4;4;5	het;hom;hom	MF_H1.indel;MF_H2.indel;MF_H3.indel	-	-	-
3	106053932	CA	CAAA	215	6	hom	MF_H2.indel	ENSOARG00000014425	MERTK	protein_coding
3	107646305	CCTCT	CCTCTCT	180	4	hom	MF_H2.indel	ENSOARG00000014625	TMEM19	protein_coding
3	110405995	TGAGAGAGAG	TGAGAGAG	135	4	hom	MF_H2.indel	-	-	-
3	112161318	CAAA	CAAAAA	129	3	hom	MF_H3.indel	ENSOARG00000014876	OSBPL8	protein_coding
3	115028868	CTTTTTTTTTTT	CTTTTTTTT	36.4	3	hom	MF_H3.indel	ENSOARG00000015027	SYT1	protein_coding
3	115404423	CCAC	CC	34.5	12	het	MF_H2.indel	ENSOARG00000015027	SYT1	protein_coding
3	115706152	ATTT	ATT	15.6	4	het	MF_H2.indel	ENSOARG00000015054	PPP1R12A	protein_coding
3	117159660	CAAAAAA	CAAAAAAA	22	4	hom	MF_H3.indel	-	-	-
3	118608063	GTA	GTATATA	129	3	hom	MF_H2.indel	-	-	-
3	118828058	GTTTTTTTTT	GTTTTTTTTTTT	40	4	hom	MF_H1.indel	ENSOARG00000015285	TMTC2	protein_coding
3	120988841	TAAGAA	TAAGAAGAA	180	4	hom	MF_H3.indel	ENSOARG00000015322	SLC6A15	protein_coding
3	122855987	AAG	AAGAG	106	4	hom	MF_H2.indel	-	-	-
3	124235077	CAGA	CA	109	3	hom	MF_H2.indel	ENSOARG00000015472	C12orf29	protein_coding
3	125851016	CTTTTTTTTTTT	CTTTTTTTTTTTT	5.17	6	hom	MF_H3.indel	-	-	-
3	125974463	A	ACT	73.4	3	hom	MF_H3.indel	ENSOARG00000015680	ATP2B1	protein_coding
3	128381509	T	TTA	57.5	5	het	MF_H1.indel	-	-	-
3	129570423	TGG	TGGG	28.5;178	4;8	het;hom	MF_H1.indel;MF_H3.indel	-	-	-
3	130424919	AGTGTGTGTGTGTGTGTGTGTGT	AGTGTGTGTGTGTGTGTGTGT	84.4	3	hom	MF_H3.indel	-	-	-
3	130881930	CGTGTGTGTGTGTGTGTGTG	CGTGTGTGTGTGTGTGTG	50.2	4	hom	MF_H1.indel	-	-	-
3	133150459	ACCCCCC	ACCCCCCC	18	4	hom	MF_H2.indel	-	-	-
3	134816210	TACA	TA	155;215	4;6	hom;hom	MF_H2.indel;MF_H3.indel	-	-	-
3	135101357	TGG	TGGG	30.2	3	hom	MF_H1.indel	ENSOARG00000017456		protein_coding
3	135425354	TAAA	TAAAA	102;161	5;8	hom;hom	MF_H1.indel;MF_H2.indel	-	-	-
3	136449928	CG	C	96	4	hom	MF_H3.indel	ENSOARG00000018401	FMNL3	protein_coding
3	136927450	GTCTC	GTCTCTC	111;71.2	3;4	hom;hom	MF_H1.indel;MF_H2.indel	ENSOARG00000018884		protein_coding
3	139947636	CTTTTTTTT	CTTTTTTTTTT	51	4	hom	MF_H1.indel	-	-	-
3	140069490	ATTTTTTTT	ATTTTTTT	4.75;18.7;4.75	4;6;4	hom;hom;hom	MF_H1.indel;MF_H2.indel;MF_H3.indel	-	-	-
3	140595098	CTGTTT	CT	215	9	hom	MF_H1.indel	-	-	-
3	144606338	GTTTTTTTT	GTTTTTTT	18.7	6	hom	MF_H3.indel	-	-	-
3	145540687	GA	GAA	102	4	hom	MF_H1.indel	-	-	-
3	146114275	ATTTTTTT	ATTTTTTTT	11.3	4	hom	MF_H1.indel	-	-	-
3	146174008	ATTTTTTT	ATTTTTT	3.23	3	hom	MF_H2.indel	-	-	-
3	146197204	TG	T	91	4	hom	MF_H1.indel	-	-	-
3	146210527	TA	TAA	134	6	hom	MF_H1.indel	-	-	-
3	146932953	CTTTTTTTTTTTTTTT	CTTTTTTTTTTTTT	7.77	4	hom	MF_H2.indel	ENSOARG00000019998	SLC2A13	protein_coding
3	147431527	CACAAC	CAC	129;180	3;4	hom;hom	MF_H2.indel;MF_H3.indel	-	-	-
3	151100848	AAGAGA	AAGA	104	3	hom	MF_H2.indel	-	-	-
3	153536031	TGGG	TGG	10.8	6	het	MF_H1.indel	-	-	-
3	161796604	ATGTGTGTGTGTGTGTGTGTGTGTGTGT	ATGTGTGTGTGTGTGTGTGTGTGTGTGTGTGT	217	14	het	MF_H3.indel	-	-	-
3	161796604	ATGTGTGTGTGTGTGTGTGTGTGTGTGT	ATGTGTGTGTGTGTGTGTGTGTGTGTGTGTGT,ATGTGTGTGTGTGTGTGTGTGTGTGTGTGT	73.2	6	hom	MF_H1.indel	-	-	-
3	161796604	ATGTGTGTGTGTGTGTGTGTGTGTGTGT	ATGTGTGTGTGTGTGTGTGTGTGTGTGTGTGT,ATGTGTGTGTGTGTGTGTGTGTGTGTGTGT,ATGTGTGTGTGTGTGTGTGTGTGTGTGTGTGTGT	129	15	hom	MF_H2.indel	-	-	-
3	161796748	ACCCCCCCC	ACCCCCCC	4.75	4	hom	MF_H1.indel	-	-	-
3	162992902	ACT	A	108	4	het	MF_H2.indel	-	-	-
3	163044526	GGTAACTG	GG	180	4	hom	MF_H3.indel	ENSOARG00000009787	RNF41	protein_coding
3	165691042	TC	T	97	4	hom	MF_H2.indel	-	-	-
3	166762153	C	CA	73	4	hom	MF_H1.indel	-	-	-
3	166762186	TAAAAAAAA	TAAAAAAA	4.75	4	hom	MF_H1.indel	-	-	-
3	173470858	CCT	C	101	3	hom	MF_H1.indel	ENSOARG00000016898	SLC41A2	protein_coding
3	176187008	CATA	CA	188	5	hom	MF_H2.indel	-	-	-
3	179798995	CGGGG	CGGGGG	51	4	hom	MF_H3.indel	-	-	-
3	179885206	C	CTTT	180	4	hom	MF_H1.indel	ENSOARG00000018967	CACNG2	protein_coding
3	179984947	CATATAT	CATATATAT	166	6	hom	MF_H2.indel	ENSOARG00000018994	IFT27	protein_coding
3	179985972	CATATAT	CATATATAT	144;195;110	4;11;5	hom;hom;hom	MF_H1.indel;MF_H2.indel;MF_H3.indel	ENSOARG00000018994	IFT27	protein_coding
3	180690751	ATTTTT	ATTTTTT	33	4	hom	MF_H3.indel	-	-	-
3	181849670	TCT	TCTCCT	70.5	4	het	MF_H1.indel	ENSOARG00000019340	DNM1L	protein_coding
3	182209119	TCACACACACACACACACA	TCACACACACACACACACACA	165	4	hom	MF_H3.indel	-	-	-
3	183097622	AAACAACA	AAACAACAACA	180	4	hom	MF_H2.indel	-	-	-
3	183107839	ACC	ACCC	70.4	3	hom	MF_H3.indel	-	-	-
3	189995571	A	AG	73.4	3	hom	MF_H2.indel	-	-	-
3	191066977	CTTTTTTTTTTTTTTT	CTTTTTTTTTT	74	4	hom	MF_H1.indel	ENSOARG00000020110	SOX5	protein_coding
3	191295010	AG	AGG	73.4	3	hom	MF_H3.indel	ENSOARG00000020110	SOX5	protein_coding
3	192530796	CTG	CTGTG	180	4	hom	MF_H3.indel	-	-	-
3	192781936	ATCCTCCT	ATCCT	174	4	hom	MF_H2.indel	ENSOARG00000020178	ST8SIA1	protein_coding
3	193867385	TAAAAAAAAAAA	TAAAAAAAAA	25	4	hom	MF_H1.indel	-	-	-
3	194228564	CTTTTTTTTTTT	CTTTTTTTTTTTTTTT	9.04	8	het	MF_H2.indel	-	-	-
3	198702278	AAAC	A	44	4	hom	MF_H2.indel	-	-	-
3	201200333	CCTT	CCTTCTT	117	5	het	MF_H3.indel	-	-	-
3	201209320	TACACACACACACACACACA	TACACACACACACACACA	63	4	hom	MF_H1.indel	-	-	-
3	202056119	GACATACATACATACATACATAC	GACATACATACATACATACATACATAC	180	4	hom	MF_H2.indel	-	-	-
3	203034649	CTC	CTCATC	129	3	hom	MF_H1.indel	-	-	-
3	203488672	TA	TACA	170	4	hom	MF_H1.indel	-	-	-
3	203489484	ACCCC	ACCCCC	66.7;3.25	5;4	hom;het	MF_H1.indel;MF_H3.indel	-	-	-
3	204402709	GCC	GCCC	23.5	6	het	MF_H1.indel	-	-	-
3	204403042	CTT	CT	99.5	14	het	MF_H1.indel	-	-	-
3	204803650	GC	G	52.4;88.7	3;6	hom;hom	MF_H1.indel;MF_H2.indel	-	-	-
3	204809279	CA	CAA	32.5	5	het	MF_H1.indel	ENSOARG00000021050		protein_coding
3	204856922	TAG	TAGGAG	172	5	hom	MF_H2.indel	-	-	-
3	204874897	CAGAGAG	CAGAGAGAG	111	3	hom	MF_H2.indel	ENSOARG00000021054		protein_coding
3	205756617	CAGAGA	CAGA	51.5	8	het	MF_H2.indel	-	-	-
3	205757062	GGTC	GGTCGTC	174;214	4;9	hom;hom	MF_H1.indel;MF_H3.indel	-	-	-
3	207536271	CCCT	CCCTCCT	180;215	4;6	hom;hom	MF_H1.indel;MF_H3.indel	ENSOARG00000005531	USP5	protein_coding
3	207536364	CCACACACACACACACACACAC	CCACACACACACACACACAC	121	4	hom	MF_H2.indel	ENSOARG00000005531	USP5	protein_coding
3	207536364	CCACACACACACACACACACAC	CCACACACACACACACACAC,CCACACACACACACACAC	103	6	hom	MF_H3.indel	ENSOARG00000005531	USP5	protein_coding
3	207562619	TCGGC	TC	49.5	11	het	MF_H2.indel	-	-	-
3	207818557	CAG	C	21.5	38	het	MF_H1.indel	ENSOARG00000007894	GAPDH	protein_coding
3	209297775	CTTTTTTTTTTT	CTTTTTTTTTTTTTTT	33.2	4	hom	MF_H2.indel	-	-	-
3	209304098	ATT	AT	56.4	3	hom	MF_H1.indel	-	-	-
3	209733574	TGAGAGAGAGAGAGA	TGAGAGAGAGAGA	42.5	4	het	MF_H3.indel	-	-	-
3	211576439	GAAA	GAA	77	4	hom	MF_H3.indel	-	-	-
3	211703767	CAAAAAA	CAAAAAAA	8.23	6	het	MF_H1.indel	-	-	-
3	213755433	AGCCGCCGCCGCCGCCGCCGCCGCCG	AGCCGCCGCCGCCGCCGCCGCCG	180	4	hom	MF_H3.indel	ENSOARG00000014774	SOX10	protein_coding
3	213810039	CAAA	CAAAA	27.2	4	hom	MF_H2.indel	-	-	-
3	214154238	TAAAAAAAAAAAAAAAAAA	TAAAAAAAAAAAAAAA	31.7	5	hom	MF_H3.indel	ENSOARG00000015489	DDX17	protein_coding
3	214404652	CCA	CCACA	61.2	4	hom	MF_H3.indel	-	-	-
3	214446514	CGGGGGGGG	CGGGGGG	84.6	6	hom	MF_H3.indel	ENSOARG00000016145	NPTXR	protein_coding
3	214837555	AGGG	AGG	80	4	hom	MF_H1.indel	-	-	-
3	215561516	GCCC	GCC	16.6	4	het	MF_H1.indel	ENSOARG00000017238	TNRC6B	protein_coding
3	216393004	CGGG	CGGGG	53.4	3	hom	MF_H3.indel	-	-	-
3	216526153	CAAA	CAA	16.6	4	het	MF_H2.indel	-	-	-
3	216643270	TCACGCAC	TCAC	180	4	hom	MF_H1.indel	-	-	-
3	216968164	T	TC	4.75	4	hom	MF_H3.indel	-	-	-
3	217001768	AGTGTGTGTGTGTGTGTGT	AGTGTGTGTGTGTGTGTGTGT	215	6	hom	MF_H2.indel	ENSOARG00000018800	44077	protein_coding
3	217003338	CATA	CATATA	64.5	6	het	MF_H3.indel	ENSOARG00000018800	44077	protein_coding
3	217502811	TGGG	TGG	27.2	6	hom	MF_H3.indel	-	-	-
3	219121435	GCT	GCTCT	180	4	hom	MF_H3.indel	ENSOARG00000026060		lincRNA
3	219121579	CTGTG	CTG	150	4	hom	MF_H1.indel	ENSOARG00000026060		lincRNA
3	220539062	TCCCCC	TCCCCCC	44.7	5	hom	MF_H1.indel	ENSOARG00000026066		lincRNA
3	220546208	ATTTTTT	ATTTTT	43.6	6	hom	MF_H1.indel	ENSOARG00000026066		lincRNA
3	220700339	TGGGG	TGGGGG	31.4	4	hom	MF_H2.indel	-	-	-
3	220701947	ACCC	ACCCC	21.3	3	hom	MF_H2.indel	-	-	-
4	7707041	ATTTTTTTTTTT	ATTTTTTTTTT	4.45	7	hom	MF_H3.indel	-	-	-
4	8933662	CAAAAAAAAA	CAAAAAAA	40	4	hom	MF_H3.indel	ENSOARG00000025219		lincRNA
4	9360720	ATTT	AT	112	3	hom	MF_H1.indel	-	-	-
4	10576819	CA	CAA	34.2	3	hom	MF_H1.indel	ENSOARG00000000197	VPS50	protein_coding
4	10708528	ACGC	AC	149	4	hom	MF_H3.indel	-	-	-
4	11948305	ATTTTTTTTT	ATTTTTTTTTT	24.5	18	hom	MF_H1.indel	-	-	-
4	15981432	GAA	GAAA	102	4	hom	MF_H2.indel	ENSOARG00000005844	GLCCI1	protein_coding
4	16648098	GTTGTTTGTTTGTTTGTTT	GTTGTTTGTTTGTTT	170	4	hom	MF_H1.indel	-	-	-
4	16697828	AG	A	64.4	3	hom	MF_H3.indel	-	-	-
4	19023981	TA	TAAA	70.5	4	het	MF_H2.indel	-	-	-
4	19154570	TAGAGAG	TAGAG	215	7	hom	MF_H1.indel	ENSOARG00000006587	PHF14	protein_coding
4	19162091	CG	CGAG	180	4	hom	MF_H1.indel	ENSOARG00000006587	PHF14	protein_coding
4	20388946	AG	A	214	14	hom	MF_H1.indel	-	-	-
4	23143992	CCTCTCTCTCTCT	CCTCTCTCTCT	128	4	hom	MF_H3.indel	ENSOARG00000007998	DGKB	protein_coding
4	23333043	CTGTGTGTGTGTGTGTGTGT	CTGTGTGTGTGTGTGTGTGTGT	48.5	10	het	MF_H2.indel	-	-	-
4	26989917	CCGTCGTC	CCGTC	81.2	4	hom	MF_H3.indel	-	-	-
4	27105798	GAAAAAAAAAA	GAAAAAAAAAAA	9.15	6	hom	MF_H1.indel	-	-	-
4	30899753	TAAA	TAA	66.5	8	het	MF_H2.indel	-	-	-
4	30901685	GTTTTTTTT	GTTTTTTTTT	19.3	12	hom	MF_H2.indel	-	-	-
4	30971566	TAAAAAAAAAAAA	TAAAAAAAAA	30.4	3	hom	MF_H3.indel	ENSOARG00000011836	RAPGEF5	protein_coding
4	31473254	CAAGAAG	CAAG	129	3	hom	MF_H3.indel	-	-	-
4	31484299	TG	T	151	6	hom	MF_H1.indel	ENSOARG00000012133		protein_coding
4	31572901	TAAAA	TAAA	51	4	hom	MF_H2.indel	ENSOARG00000012192	FAM126A	protein_coding
4	32733661	GC	G	38.5	39	het	MF_H2.indel	ENSOARG00000013712		protein_coding
4	32733803	CTAT	CT	122;55.2	5;3	hom;hom	MF_H1.indel;MF_H2.indel	ENSOARG00000013712		protein_coding
4	32815152	TAAAAAA	TAAAAA	10.4;21.6	4;6	hom;hom	MF_H1.indel;MF_H2.indel	-	-	-
4	32815152	TAAAAAA	TAAAAA,TAAAA	24.5	9	hom	MF_H3.indel	-	-	-
4	32830448	ATTTTTTTT	ATTTTTTT	5.84;7.37;5.84	7;8;7	hom;hom;hom	MF_H1.indel;MF_H2.indel;MF_H3.indel	ENSOARG00000013799	SLC25A40	protein_coding
4	33454701	AATGATGATGATGATGAT	AATGATGATGATGAT	129	3	hom	MF_H3.indel	ENSOARG00000014780	KIAA1324L	protein_coding
4	33628500	GTCCTC	GTCCTCCTC	215;215	5;8	hom;hom	MF_H1.indel;MF_H2.indel	ENSOARG00000014903	GRM3	protein_coding
4	37526252	GTTTT	GTTT	30.4	3	hom	MF_H2.indel	ENSOARG00000015802	PCLO	protein_coding
4	37603016	GA	GAA	73.4	3	hom	MF_H2.indel	ENSOARG00000015802	PCLO	protein_coding
4	38419990	ACTC	AC	157	4	hom	MF_H2.indel	ENSOARG00000016292	CACNA2D1	protein_coding
4	41826820	TTCTCTCTCTCTCT	TTCTCTCTCT	70.5	4	het	MF_H2.indel	-	-	-
4	42106790	TCTCCT	TCT	180	4	hom	MF_H2.indel	-	-	-
4	42537756	GTCTT	GTCTTCTT	70.5	4	het	MF_H3.indel	-	-	-
4	45730140	TTATCTAT	TTAT	129	3	hom	MF_H1.indel	-	-	-
4	51410631	TATAA	TATAATAA	215	6	hom	MF_H2.indel	-	-	-
4	51411593	TAAAAA	TAAAAAAAA	180	4	hom	MF_H1.indel	-	-	-
4	55598629	AAG	AAGGAG	129	3	hom	MF_H1.indel	-	-	-
4	56247454	ATTTTTTTTTTTT	ATTTTTTTTTTTTTT	18	4	hom	MF_H3.indel	ENSOARG00000002931	DOCK4	protein_coding
4	56377683	CTTA	CTTAGTTA	129	3	hom	MF_H1.indel	ENSOARG00000002931	DOCK4	protein_coding
4	60931959	TA	TAA	73.4	3	hom	MF_H2.indel	-	-	-
4	62068372	TGG	TG	57.4	3	hom	MF_H2.indel	ENSOARG00000005715	DPY19L1	protein_coding
4	62099906	ATTT	ATT	80	4	hom	MF_H3.indel	-	-	-
4	64447119	TAAGAA	TAAGAAGAA	70.5	4	het	MF_H3.indel	ENSOARG00000007096	PDE1C	protein_coding
4	65241527	T	TAA	129	3	hom	MF_H1.indel	ENSOARG00000007533	ADCYAP1R1	protein_coding
4	65657433	ACCCCCC	ACCCCCCC	21	4	hom	MF_H2.indel	-	-	-
4	66134398	CAA	CA	82;191	4;9	hom;hom	MF_H1.indel;MF_H3.indel	-	-	-
4	66376007	GAAA	GAA	53.4	3	hom	MF_H2.indel	ENSOARG00000008738	SCRN1	protein_coding
4	66376869	ATTTTTT	ATTTTT	76.5	10	hom	MF_H3.indel	ENSOARG00000008738	SCRN1	protein_coding
4	66377554	TAAA	TA	195	5	hom	MF_H1.indel	-	-	-
4	66588782	ATTTTTT	ATTTTT	22	4	hom	MF_H3.indel	-	-	-
4	70752764	ACTCTCT	ACT	142	16	het	MF_H1.indel	ENSOARG00000010371		protein_coding
4	71149768	CAAA	CAAAA	16.6	4	het	MF_H1.indel	-	-	-
4	76908979	CAG	C	151	6	het	MF_H3.indel	-	-	-
4	76909044	TCC	TC	88	4	hom	MF_H3.indel	-	-	-
4	77676597	CATTAT	CAT	129	3	hom	MF_H1.indel	ENSOARG00000017240	HECW1	protein_coding
4	80978238	TCC	TC	84	4	hom	MF_H1.indel	-	-	-
4	81249665	ATTTTTTT	ATTTTTTTT	7.77	4	hom	MF_H2.indel	ENSOARG00000017660	RALA	protein_coding
4	82118562	CTTT	CTTTT	53.4	3	hom	MF_H2.indel	ENSOARG00000017742	VPS41	protein_coding
4	82206334	GTGTTGTT	GTGTT	180	4	hom	MF_H2.indel	ENSOARG00000017742	VPS41	protein_coding
4	82218746	AC	ACC	178;161	7;6	hom;hom	MF_H1.indel;MF_H2.indel	-	-	-
4	82402579	GA	GAA	73.4	3	hom	MF_H1.indel	ENSOARG00000017838	AMPH	protein_coding
4	82516755	CAAAAAAA	CAAAAAA	11.3	4	hom	MF_H1.indel	ENSOARG00000017838	AMPH	protein_coding
4	85276116	ATT	ATTT	100	4	hom	MF_H3.indel	-	-	-
4	87992845	AAAAGAAA	AAAAGAAAGAAA	52.5	10	het	MF_H3.indel	-	-	-
4	88075019	GCC	GC	57.5	8	het	MF_H2.indel	-	-	-
4	88230840	TAA	TA	77.5	9	het	MF_H1.indel	-	-	-
4	88231043	GCC	GC	128;138;101	12;17;7	hom;hom;hom	MF_H1.indel;MF_H2.indel;MF_H3.indel	-	-	-
4	91179273	ATTTTTTT	ATTTTTTTT	11.3	4	hom	MF_H2.indel	-	-	-
4	91948577	GCC	GC	88;86	4;4	hom;hom	MF_H1.indel;MF_H3.indel	-	-	-
4	92893275	T	TAA	214;214	9;8	hom;hom	MF_H2.indel;MF_H3.indel	-	-	-
4	94306530	AG	A	144;113;203	13;12;36	hom;hom;hom	MF_H1.indel;MF_H2.indel;MF_H3.indel	ENSOARG00000005694	COPG2	protein_coding
4	94320188	TGG	TGGG	15.6;28.5	6;17	het;het	MF_H1.indel;MF_H3.indel	ENSOARG00000005694	COPG2	protein_coding
4	94323573	GCAGGCCAGGCCAGG	GCAGGCCAGG	131	22	het	MF_H3.indel	ENSOARG00000005694	COPG2	protein_coding
4	94324329	TATCATC	TATC	119;217	22;36	het;het	MF_H1.indel;MF_H2.indel	ENSOARG00000005694	COPG2	protein_coding
4	94324391	GACACA	GACA	5.79	30	het	MF_H2.indel	ENSOARG00000005694	COPG2	protein_coding
4	94332474	AG	A	21.5	5	het	MF_H2.indel	ENSOARG00000005694	COPG2	protein_coding
4	94333246	GCCCC	GCCCCC	24.5;41.5	11;18	het;het	MF_H1.indel;MF_H3.indel	ENSOARG00000005694	COPG2	protein_coding
4	94333310	CG	C	98.5;5.08	20;13	het;het	MF_H1.indel;MF_H2.indel	ENSOARG00000005694	COPG2	protein_coding
4	95229348	TCC	TCCC	100	4	hom	MF_H3.indel	-	-	-
4	97024898	CTGT	CT	150	4	hom	MF_H2.indel	ENSOARG00000006769		protein_coding
4	97177883	TAAAAAAAA	TAAAAAAAAA	4.75	4	hom	MF_H1.indel	-	-	-
4	97600637	TAAAAAAAAAA	TAAAAAAAAAAAAAAA	6.53	3	het	MF_H2.indel	ENSOARG00000006833		protein_coding
4	98108742	TGG	TG	84	4	hom	MF_H3.indel	-	-	-
4	102643328	GAAAAAAA	GAAAAAAAA	11.3	4	hom	MF_H1.indel	-	-	-
4	103351371	TAAA	TA	107	3	hom	MF_H1.indel	-	-	-
4	103786323	TCC	TC	88	4	hom	MF_H2.indel	-	-	-
4	103796410	ATT	ATTT	58;90.5	4;11	het;het	MF_H1.indel;MF_H2.indel	-	-	-
4	103822245	TCATAC	TCATACATAC	81.2	4	hom	MF_H1.indel	ENSOARG00000013581	BRAF	protein_coding
4	104271702	CAG	CAGAG	205	5	hom	MF_H2.indel	-	-	-
4	104346886	CCATCA	CCA	129	3	hom	MF_H3.indel	-	-	-
4	104621870	AG	AGG	60.4	3	hom	MF_H3.indel	ENSOARG00000013726	AGK	protein_coding
4	104658701	CAAAA	CAA	44.5	4	het	MF_H3.indel	-	-	-
4	106176014	AC	ACC	26.5	4	het	MF_H1.indel	ENSOARG00000017912	CLCN1	protein_coding
4	106176237	GC	GCC	114	5	hom	MF_H3.indel	ENSOARG00000017912	CLCN1	protein_coding
4	106492363	CCT	CCTCT	101	3	hom	MF_H2.indel	-	-	-
4	108817290	AAG	AAGAG	67.5	5	het	MF_H1.indel	-	-	-
4	108946086	TACACACACACACA	TACACACACACACACA	160	4	hom	MF_H1.indel	-	-	-
4	109545546	CAA	CA	88	4	hom	MF_H3.indel	-	-	-
4	111087596	TA	TAA	73.4	3	hom	MF_H2.indel	-	-	-
4	111090619	TAA	TAAGAA	70.5;215;64.5	4;5;6	het;hom;het	MF_H1.indel;MF_H2.indel;MF_H3.indel	-	-	-
4	111718513	GAGAAGAA	GAGAA	214	9	hom	MF_H2.indel	-	-	-
4	112359699	C	CT	60.4	3	hom	MF_H3.indel	ENSOARG00000001140		protein_coding
4	112545021	C	CT	99.7;60.4	6;7	hom;hom	MF_H1.indel;MF_H3.indel	ENSOARG00000025263		lincRNA
4	113330097	ATTCTTCTT	ATTCTT	215	6	hom	MF_H2.indel	ENSOARG00000004084	NUB1	protein_coding
4	114201207	ACCCCC	ACCCCCC	9.9	5	hom	MF_H2.indel	ENSOARG00000025269		lincRNA
4	114202378	TCACACACACACACACACACA	TCACACACACACACACACACACACA	111	3	hom	MF_H2.indel	ENSOARG00000025269		lincRNA
5	956784	CTTT	CTTTTT	215	6	hom	MF_H1.indel	ENSOARG00000001974	RNF130	protein_coding
5	1391011	CT	C	142	6	hom	MF_H3.indel	ENSOARG00000003368	HNRNPH1	protein_coding
5	2683891	CAGAGAGAGAGAG	CAGAGAGAGAGAGAG	172	4	hom	MF_H2.indel	ENSOARG00000006259	GUK1	protein_coding
5	4054569	TCTGCTG	TCTG	129;180	3;4	hom;hom	MF_H1.indel;MF_H3.indel	-	-	-
5	5117437	TGAGAG	TGAGAGAGAG	178	4	hom	MF_H1.indel	ENSOARG00000015172	FCHO1	protein_coding
5	6575203	CGGGGG	CG	215	7	hom	MF_H2.indel	-	-	-
5	6636527	CT	CTTT	129	3	hom	MF_H2.indel	ENSOARG00000000619	RAB8A	protein_coding
5	6646044	TAAAA	TAAAAA	66.7	7	hom	MF_H2.indel	-	-	-
5	9661554	CCTCTCTCT	CCTCTCT	47.5	4	het	MF_H1.indel	ENSOARG00000025288		lincRNA
5	9661747	ATGTGT	ATGT	215;146	7;4	hom;hom	MF_H1.indel;MF_H2.indel	ENSOARG00000025288		lincRNA
5	10700262	TCTCCTCC	TCTCC	214;122	8;4	hom;het	MF_H2.indel;MF_H3.indel	-	-	-
5	10883906	TCCC	TCCCC	16.6	4	het	MF_H2.indel	-	-	-
5	11032410	CTTTTTT	CTTTTTTT	22	4	hom	MF_H2.indel	-	-	-
5	11052208	TC	T	65.4	3	hom	MF_H1.indel	-	-	-
5	12010871	CTT	CTTT	102	4	hom	MF_H1.indel	ENSOARG00000013341		protein_coding
5	12702918	GTTTTTTTTTTTT	GTTTTTTTTTTTTTTTT	10.8	6	het	MF_H2.indel	-	-	-
5	14389588	AAA	AAAGAA	51	4	hom	MF_H1.indel	-	-	-
5	16236229	ACTCT	ACT	214;187;208	29;34;32	hom;het;hom	MF_H1.indel;MF_H2.indel;MF_H3.indel	ENSOARG00000007662		protein_coding
5	16236786	GTTTTTTTT	GTTTT	31.5	44	hom	MF_H2.indel	ENSOARG00000007662		protein_coding
5	16264466	ACTCT	ACT	217;217	47;50	het;het	MF_H1.indel;MF_H2.indel	ENSOARG00000007662		protein_coding
5	16265023	GTTTTTTTT	GTTTT	8.18	41	het	MF_H2.indel	ENSOARG00000007662		protein_coding
5	16265449	ATCTC	ATCTCTC	152	21	het	MF_H2.indel	ENSOARG00000007662		protein_coding
5	16268604	TC	TCC	136;124;112	20;19;15	het;het;het	MF_H1.indel;MF_H2.indel;MF_H3.indel	ENSOARG00000007662		protein_coding
5	16630431	TTTCTT	TTTCTTCTT	180	4	hom	MF_H3.indel	-	-	-
5	17642192	CTT	CT	86;130	4;6	hom;hom	MF_H2.indel;MF_H3.indel	ENSOARG00000011202		protein_coding
5	18361895	TA	TACA	144	4	hom	MF_H3.indel	ENSOARG00000013123		protein_coding
5	18390913	CT	C	79.5	17	het	MF_H3.indel	ENSOARG00000013123		protein_coding
5	19335431	AAAGA	AAAGAAGA	129	3	hom	MF_H2.indel	ENSOARG00000015021		protein_coding
5	24859464	TATACA	TA	180	4	hom	MF_H3.indel	-	-	-
5	26596752	TT	TTTTGT	180	4	hom	MF_H2.indel	-	-	-
5	27895440	AGAT	AGATTGAT	129	3	hom	MF_H1.indel	ENSOARG00000018810	CEP120	protein_coding
5	28852014	CAG	CAGGAAG	129	3	hom	MF_H1.indel	ENSOARG00000000177	SNCAIP	protein_coding
5	29279986	ATCTTC	ATCTTCTTC	111	3	hom	MF_H1.indel	ENSOARG00000000329	SRFBP1	protein_coding
5	34817671	TAAAAAAAAAA	TAAAAAAAAAAAA	3.66	4	hom	MF_H3.indel	-	-	-
5	34926991	CTGTG	CTG	53.5	4	het	MF_H3.indel	-	-	-
5	35459044	TAGCTCA	TA	180	4	hom	MF_H2.indel	ENSOARG00000002240	FAF2	protein_coding
5	36241207	TCCCCCCCC	TCCCCCCCCC	4.75	6	hom	MF_H1.indel	-	-	-
5	37528748	CTT	CTTT	70.4	3	hom	MF_H3.indel	ENSOARG00000006879	ZFP62	protein_coding
5	41205631	GTAGA	GTAGATAGA	129	3	hom	MF_H2.indel	ENSOARG00000011551	MUM1	protein_coding
5	43688557	AAACAACAACAACAACAACAA	AAACAACAACAACAACAACAACAA	215	5	hom	MF_H2.indel	-	-	-
5	45842792	ATTTTTT	ATTTTT	22	4	hom	MF_H2.indel	ENSOARG00000015313	SPOCK1	protein_coding
5	46264795	TAAAAAAAAA	TAAAAAAAA	13.8	6	hom	MF_H1.indel	-	-	-
5	47212272	C	CA	80	4	hom	MF_H1.indel	-	-	-
5	47998057	TAAAAAAAAA	TAAAAAAAAAA	13.8	10	hom	MF_H2.indel	ENSOARG00000016931		protein_coding
5	47999801	GAAAAAAAAAAAAA	GAAAAAAAAAAA	40.5	7	hom	MF_H1.indel	ENSOARG00000016931		protein_coding
5	48004634	AGG	AG	58.4	3	hom	MF_H3.indel	ENSOARG00000016931		protein_coding
5	48071367	GACA	GACACA	70.5	4	het	MF_H3.indel	-	-	-
5	48083844	TAAAA	TAAA	30.4	3	hom	MF_H1.indel	ENSOARG00000017241	DNAJC18	protein_coding
5	48415113	AGGGGG	AGGGGGG	16.5	3	hom	MF_H1.indel	-	-	-
5	48459091	ACCCCCC	ACCCC	50.4	3	hom	MF_H1.indel	ENSOARG00000017394		protein_coding
5	48698115	TATGATGATGATGATGATG	TATGATGATGATGATGATGATG	214	8	hom	MF_H3.indel	-	-	-
5	49178589	CAAAAAAAA	CAAAAAAAAA	4.75	6	hom	MF_H1.indel	-	-	-
5	49860666	AAC	AACTAC	60.5;63.5	4;3	het;het	MF_H1.indel;MF_H2.indel	ENSOARG00000000218		protein_coding
5	49872092	GAAAAAA	GAAAAA	9.01	3	hom	MF_H2.indel	ENSOARG00000000218		protein_coding
5	49877292	GAA	GAAAAA	111;71.2	3;5	hom;hom	MF_H1.indel;MF_H2.indel	ENSOARG00000000218		protein_coding
5	50576860	CA	CAA	214;33.5	14;4	hom;het	MF_H1.indel;MF_H2.indel	-	-	-
5	51753090	CATAT	CAT	54.5	7	het	MF_H3.indel	ENSOARG00000002045	NR3C1	protein_coding
5	55669017	TTTTC	T	47.4	3	hom	MF_H3.indel	-	-	-
5	60404993	CTTTTT	CTTT	21.5	7	het	MF_H3.indel	-	-	-
5	62312231	GT	GTT	103	4	hom	MF_H3.indel	ENSOARG00000009425	GRIA1	protein_coding
5	62359261	GGTGTGTGTGTGTG	GGTGTGTGTGTG	90.4	3	hom	MF_H2.indel	ENSOARG00000009425	GRIA1	protein_coding
5	63245426	GGTGTG	GGTGTGTG	128	3	hom	MF_H1.indel	-	-	-
5	65511586	CAAAAA	CAAAA	33	4	hom	MF_H2.indel	-	-	-
5	66085128	TTATATATATAT	TTATATATATATAT	135	5	hom	MF_H2.indel	-	-	-
5	66085475	TTATATATATAT	TTATATATATATAT	63.4	3	hom	MF_H2.indel	-	-	-
5	66085752	A	AC	22.5	3	hom	MF_H2.indel	-	-	-
5	66377602	TCC	TC	88	4	hom	MF_H1.indel	-	-	-
5	69750546	TCCCCC	TCCCC	33	4	hom	MF_H1.indel	ENSOARG00000013606	ATP10B	protein_coding
5	69750642	TACA	T	180	4	hom	MF_H1.indel	ENSOARG00000013606	ATP10B	protein_coding
5	70271150	AATATATATATATATATATAT	AATATATATATATATATATATAT	58.5	4	het	MF_H3.indel	-	-	-
5	70931868	CCT	C	214;143	12;4	hom;hom	MF_H2.indel;MF_H3.indel	-	-	-
5	71194819	TACTCACT	TACT	180	4	hom	MF_H3.indel	ENSOARG00000014001	GABRG2	protein_coding
5	76345666	CT	C	67.4	3	hom	MF_H3.indel	-	-	-
5	76772663	ATTTTTTTTTTTTTT	ATTTTTTTTTTTT	11.3	4	hom	MF_H2.indel	-	-	-
5	76921931	GGAAAGAAAGAAA	GGAAAGAAA	180	4	hom	MF_H3.indel	-	-	-
5	78456826	GAAA	GAA	77	4	hom	MF_H3.indel	ENSOARG00000015066	RASGRF2	protein_coding
5	78614566	GCCCCCCC	GCCCCCC	43.5	8	hom	MF_H2.indel	ENSOARG00000015219	ZCCHC9	protein_coding
5	80186420	CTT	CTTT	71.4	3	hom	MF_H1.indel	-	-	-
5	84366825	ATTT	ATT	9.93	6	het	MF_H3.indel	-	-	-
5	85105265	CAAA	CAA	45	4	hom	MF_H1.indel	-	-	-
5	85112518	CCTACT	CCTACTCTACT	129	3	hom	MF_H2.indel	ENSOARG00000016013	TMEM161B	protein_coding
5	88439808	TAA	TAAA	99	4	hom	MF_H3.indel	-	-	-
5	91189254	GAAA	GAAAA	53.4	3	hom	MF_H1.indel	ENSOARG00000016729		protein_coding
5	104165780	ATT	AT	12.5	4	hom	MF_H3.indel	-	-	-
5	105252995	AT	A	99	4	hom	MF_H3.indel	ENSOARG00000018799		protein_coding
5	105392298	CAAAA	CAAAAA	30.4	3	hom	MF_H3.indel	ENSOARG00000018799		protein_coding
6	1117149	GA	GAA	54.4	3	hom	MF_H1.indel	-	-	-
6	3617176	ACCC	ACCCC	80;74	4;4	hom;hom	MF_H2.indel;MF_H3.indel	-	-	-
6	3668135	TAAA	TA	154	4	hom	MF_H2.indel	ENSOARG00000014520	EXOSC9	protein_coding
6	6182073	A	ATT	81.2;129	4;5	hom;hom	MF_H2.indel;MF_H3.indel	-	-	-
6	9412790	CATTATTA	CATTA	120	4	het	MF_H1.indel	-	-	-
6	11048811	CCT	C	214;214	8;9	hom;hom	MF_H1.indel;MF_H2.indel	-	-	-
6	11049658	GAAAAAAAAAAAAAAAAA	GAAAAAAAAAAAA	6.55	6	het	MF_H3.indel	-	-	-
6	11093326	C	CGGAG	180	4	hom	MF_H2.indel	ENSOARG00000018205	UGT8	protein_coding
6	12361058	GAAAAAAAAAAAAAAAAA	GAAAAAAAAAAAAA,GAAAAAAAAAAAAAAAA	3.66	4	hom	MF_H2.indel	-	-	-
6	12370054	AC	A	66.4	3	hom	MF_H1.indel	ENSOARG00000000537	ANK2	protein_coding
6	12688166	TA	TAA	106	4	hom	MF_H1.indel	ENSOARG00000000537	ANK2	protein_coding
6	12721596	TGAGA	TGA	137	4	hom	MF_H2.indel	-	-	-
6	12991607	T	TA	14.6	3	het	MF_H1.indel	-	-	-
6	13066577	GTGCTGCTGCTGCTGCTGCTGCTGCT	GTGCTGCTGCTGCTGCTGCTGCTGCTGCT	215	6	hom	MF_H1.indel	-	-	-
6	15160776	GTT	GT	56.4	3	hom	MF_H1.indel	-	-	-
6	19878965	AGTGAT	AGTGATGTGAT	180	4	hom	MF_H1.indel	ENSOARG00000010430	PPA2	protein_coding
6	20060717	CTGTT	CTGTTTGTT	81.2	6	hom	MF_H1.indel	ENSOARG00000010632	TET2	protein_coding
6	25990265	TTATA	TTATATA	70.5	4	het	MF_H2.indel	-	-	-
6	28927471	TCT	TCTCCT	180	4	hom	MF_H2.indel	-	-	-
6	28931846	ATCTGTCT	ATCTGTCTGTCT	81.2	3	hom	MF_H2.indel	-	-	-
6	28949394	TCTC	T	180	4	hom	MF_H3.indel	-	-	-
6	29035759	CTGT	CT	155	4	hom	MF_H1.indel	-	-	-
6	29657344	C	CTT	180	4	hom	MF_H1.indel	-	-	-
6	30907407	AA	AACA	51	4	hom	MF_H1.indel	ENSOARG00000018241	GRID2	protein_coding
6	31549602	CAAA	CAA	47.4	3	hom	MF_H1.indel	-	-	-
6	31889222	AAAAC	A	41.5;28.5	9;5	het;het	MF_H1.indel;MF_H2.indel	-	-	-
6	32262523	TGG	TGGG	124	5	hom	MF_H1.indel	-	-	-
6	34295698	TCC	TC	88	4	hom	MF_H1.indel	ENSOARG00000018342	CCSER1	protein_coding
6	35498209	AGGGG	AGGG	51	4	hom	MF_H2.indel	ENSOARG00000026581		lincRNA
6	36004601	CT	CTT	30.5	4	het	MF_H3.indel	-	-	-
6	36026741	GGCAGCAGCAGCAGCAGC	GGCAGCAGCAGCAGC	85.5	16	het	MF_H3.indel	ENSOARG00000000117	HERC3	protein_coding
6	36027380	TACA	TA	37.5	11	het	MF_H3.indel	ENSOARG00000000117	HERC3	protein_coding
6	36418081	GAAA	GAA	80	4	hom	MF_H3.indel	-	-	-
6	39828765	AACA	AA	8.15	3	hom	MF_H3.indel	-	-	-
6	41230254	CACCTTGACCTTGAC	CACCTTGAC	129	3	hom	MF_H1.indel	-	-	-
6	44566358	A	ACT	81.2	3	hom	MF_H3.indel	ENSOARG00000006494	SEPSECS	protein_coding
6	50140316	GTT	GT	55.4	3	hom	MF_H1.indel	-	-	-
6	56910335	TAAAAAAAAAAAAA	TAAAAAAAAAAAAAAAA	44	4	hom	MF_H1.indel	-	-	-
6	57915501	TAAAAAAAAAAAA	TAAAAAAAAAAAAAAA	3.25	4	het	MF_H1.indel	ENSOARG00000010144	KLF3	protein_coding
6	57932914	TAAAAAAAAAAAAAAAA	TAAAAAAAAAAAAAA	4.75	4	hom	MF_H1.indel	ENSOARG00000010144	KLF3	protein_coding
6	58287784	AT	ATT	26.5	3	het	MF_H3.indel	ENSOARG00000010455	KLHL5	protein_coding
6	58367461	CTTTT	CTTT	46	4	hom	MF_H2.indel	ENSOARG00000010723	WDR19	protein_coding
6	58537628	CAAA	CAAAAA	129;106	7;9	hom;het	MF_H1.indel;MF_H2.indel	-	-	-
6	58607681	CTTTT	CTTTTT	66.7	5	hom	MF_H3.indel	-	-	-
6	58820749	TTAA	TTAATAA	70.5	4	het	MF_H2.indel	-	-	-
6	59777713	G	GA	16.6	4	het	MF_H2.indel	ENSOARG00000013063	APBB2	protein_coding
6	60471066	GGTGTGTGTGTGTGTGTGTG	GGTGTGTGTGTGTGTGTGTGTGTG	129	3	hom	MF_H3.indel	ENSOARG00000013590		protein_coding
6	60484734	TGAGGAGGAG	TGAGGAG	47.5	5	het	MF_H3.indel	ENSOARG00000013590		protein_coding
6	60973245	CTCATTC	CTCATTCCTTCATTC	214	8	hom	MF_H2.indel	-	-	-
6	64548183	G	GT	32.2	4	hom	MF_H3.indel	-	-	-
6	64548615	ATTTTTTT	ATTTTTT	11.3	4	hom	MF_H3.indel	-	-	-
6	64773915	C	CA	86	4	hom	MF_H3.indel	-	-	-
6	64775266	GTTT	GTT	80;80	4;4	hom;hom	MF_H1.indel;MF_H2.indel	-	-	-
6	65721040	TTGG	T	73	4	hom	MF_H1.indel	ENSOARG00000015669	GABRB1	protein_coding
6	66030927	AG	A	99	4	hom	MF_H1.indel	ENSOARG00000015669	GABRB1	protein_coding
6	66049302	GAAA	GAA	16.6	4	het	MF_H3.indel	-	-	-
6	67752347	ACTCT	ACT	214	8	hom	MF_H3.indel	-	-	-
6	68122570	GGTGT	GGT	116	4	hom	MF_H2.indel	-	-	-
6	68689213	C	CCA	180	4	hom	MF_H1.indel	ENSOARG00000018700	SCFD2	protein_coding
6	69573247	TAAA	TAA	53.4	3	hom	MF_H3.indel	ENSOARG00000018953	CHIC2	protein_coding
6	69774249	C	CA	73	4	hom	MF_H3.indel	-	-	-
6	70872696	CTAAT	CT	64.5	6	het	MF_H3.indel	-	-	-
6	71991502	TAAAAAAAA	TAAAAAAAAA	18.7	6	hom	MF_H3.indel	-	-	-
6	72208994	TCTCCTC	TCTCCTCCTC	217;72.5;122	17;19;15	het;het;het	MF_H1.indel;MF_H2.indel;MF_H3.indel	ENSOARG00000004929		protein_coding
6	72421170	GTTTTTTT	GTTTTTTTT	11.3	4	hom	MF_H2.indel	ENSOARG00000005538	POLR2B	protein_coding
6	76670760	ACTCT	ACT	151	4	hom	MF_H1.indel	-	-	-
6	77573410	TAAA	TAAAA	54.4	3	hom	MF_H3.indel	-	-	-
6	85643127	GTT	GT	46.4	3	hom	MF_H1.indel	-	-	-
6	85750550	TAAA	TAA	63.5	8	het	MF_H1.indel	-	-	-
6	85750550	TAAA	TAAAA	13.7	9	het	MF_H2.indel	-	-	-
6	85750991	GGTGTGTGTGTGTGTGTGTGTGTGTGTGTGTGTGTGTGT	GGTGTGTGTGTGTGTGTGTGTGTGTGTGTGTGTGTGT	93.5	5	het	MF_H3.indel	-	-	-
6	85808547	AATATA	AATA	37.5	9	het	MF_H2.indel	ENSOARG00000011735	RUFY3	protein_coding
6	86205839	GAAAAAAAA	GAAAAAAA	4.75	4	hom	MF_H3.indel	ENSOARG00000012378	SLC4A4	protein_coding
6	86455857	AACACACACACACACACACACAC	AACACACACACACACACAC,AACACACACACACACACACAC	77.4	7	hom	MF_H2.indel	ENSOARG00000012378	SLC4A4	protein_coding
6	86455857	AACACACACACACACACACACAC	AACACACACACACACACACAC	214;214	13;9	hom;hom	MF_H1.indel;MF_H3.indel	ENSOARG00000012378	SLC4A4	protein_coding
6	90146564	ATTTTTT	ATTTTT	9.04	20	het	MF_H3.indel	-	-	-
6	90702590	CAAAAAAAAAAA	CAAAAAAAAA,CAAAAAAAA,CAAAAAAAAAA	24.6	12	hom	MF_H2.indel	-	-	-
6	91662702	CTG	CTGTG	180	4	hom	MF_H3.indel	ENSOARG00000017649	CCNG2	protein_coding
6	92046992	AG	AGG	106	4	hom	MF_H3.indel	-	-	-
6	94295390	TGG	TG	67.4	3	hom	MF_H2.indel	ENSOARG00000018889	ANTXR2	protein_coding
6	96826363	AA	AATA	116	7	het	MF_H2.indel	-	-	-
6	97077763	CA	C	214;214;217	11;10;42	hom;hom;het	MF_H1.indel;MF_H2.indel;MF_H3.indel	-	-	-
6	97386921	TATGAT	TAT	180	4	hom	MF_H2.indel	ENSOARG00000001916	LIN54	protein_coding
6	99102349	T	TC	41.2	4	hom	MF_H3.indel	ENSOARG00000003468	WDFY3	protein_coding
6	101987542	GTTTTTTTTT	GTTTTTTTTTTTTT	18.5	12	het	MF_H2.indel	-	-	-
6	101988405	CC	CCTAGAGC	52.5	12	het	MF_H3.indel	-	-	-
6	101995053	TGGGG	TGGGGG	3.25	4	het	MF_H1.indel	ENSOARG00000005006	SPARCL1	protein_coding
6	102010553	ATTTTTTTTTTT	ATTTTTTTTTT	5.17	6	hom	MF_H3.indel	ENSOARG00000005006	SPARCL1	protein_coding
6	102356986	CT	C	99	4	hom	MF_H3.indel	ENSOARG00000005642	PPP2R2C	protein_coding
6	104304392	AGGG	AGG	165;214	24;21	het;hom	MF_H2.indel;MF_H3.indel	-	-	-
6	104304520	ATTTTTTTTTTTTTT	ATTTTTTTTTTT	19.5	3	hom	MF_H3.indel	-	-	-
6	110509280	CTTT	CTTTT	42.4;14.4	3;5	hom;hom	MF_H1.indel;MF_H3.indel	-	-	-
6	115227706	GCC	GCCC	68.4	3	hom	MF_H3.indel	-	-	-
7	430546	TGGGGGG	TGGGGGGG	8.15	3	hom	MF_H1.indel	ENSOARG00000016004	MCC	protein_coding
7	719577	AC	A	131	8	het	MF_H3.indel	ENSOARG00000016039	DCP2	protein_coding
7	891164	TACA	TACACA	130	3	hom	MF_H2.indel	-	-	-
7	1950168	GCACACACACACACACACAC	GCACACACACACACACAC	121	4	hom	MF_H2.indel	-	-	-
7	3395098	G	GC	106	4	hom	MF_H2.indel	-	-	-
7	5046558	CCAG	CCAGTCAG	70.5	4	het	MF_H3.indel	-	-	-
7	5047201	GCCC	GCCCC	16.6	4	het	MF_H3.indel	-	-	-
7	6553395	TAA	T	168	4	hom	MF_H1.indel	ENSOARG00000016724	HMGCR	protein_coding
7	6564377	C	CT	73.4;106;161	3;4;6	hom;hom;hom	MF_H1.indel;MF_H2.indel;MF_H3.indel	ENSOARG00000016752	COL4A3BP	protein_coding
7	7377870	GT	G	29.2	3	hom	MF_H2.indel	-	-	-
7	8236640	TTTGTTGTT	TTTGTTGTTGTT	180	4	hom	MF_H2.indel	-	-	-
7	10871484	TTGTGT	TTGT	35.5	9	het	MF_H3.indel	-	-	-
7	11231651	TACACACACACACACACACACACACA	TACACACACACACACACACACACACACACA	70.5	4	het	MF_H2.indel	-	-	-
7	11478153	A	AT	80	4	hom	MF_H2.indel	ENSOARG00000017648	TXNDC16	protein_coding
7	12194156	AATATATATATA	AATATATA	180	4	hom	MF_H3.indel	ENSOARG00000017941	DPP8	protein_coding
7	13808724	C	CGG	214;214	20;14	hom;hom	MF_H2.indel;MF_H3.indel	-	-	-
7	15310587	GTCTCT	GTCT	143	4	hom	MF_H1.indel	ENSOARG00000018517	CORO2B	protein_coding
7	17365612	TTTATT	TTT	70.5	4	het	MF_H2.indel	ENSOARG00000018732	UACA	protein_coding
7	19508836	TTCT	TT	55.5	4	het	MF_H3.indel	ENSOARG00000026700		lincRNA
7	21548758	CCCCGCCCGC	CCCCGC	129	3	hom	MF_H3.indel	-	-	-
7	23156862	TAAA	TAAAA	10.8	6	het	MF_H2.indel	-	-	-
7	23233870	CCCTT	CCCTTCCTT	70.5	4	het	MF_H1.indel	ENSOARG00000019687	ARHGEF40	protein_coding
7	23459868	AACACACACACACACACACACACACACACACACACACACAC	AACACACACACACACACACACACACACACACACACAC	180	10	hom	MF_H2.indel	ENSOARG00000019721		protein_coding
7	25450341	GAAAAAAAAAA	GAAAAAAAAAAAA	16.5	3	hom	MF_H1.indel	-	-	-
7	26883199	A	AAAAT	121	4	hom	MF_H2.indel	-	-	-
7	28015060	CTT	CT	88	4	hom	MF_H1.indel	ENSOARG00000020011	DPH6	protein_coding
7	32706145	TAAAAAAAAAAAAAAAAA	TAAAAAAAAAAAAAAA	4.75	4	hom	MF_H1.indel	ENSOARG00000020101	EIF2AK4	protein_coding
7	33773387	TAAAAAAAAAAAAAAAA	TAAAAAAAAAAAAAAAAAAAA	3.25	4	het	MF_H1.indel	ENSOARG00000020336	CHP1	protein_coding
7	33789585	CAAAAAAAAAAA	CAAAAAAAAAAAAA	10.8	3	hom	MF_H2.indel	-	-	-
7	34805000	T	TTG	67.5	5	het	MF_H2.indel	ENSOARG00000020510	ZNF106	protein_coding
7	37864656	ACTTTCT	ACTTTCTTTCT	129	3	hom	MF_H3.indel	-	-	-
7	40063691	T	TTC	180	4	hom	MF_H3.indel	-	-	-
7	40939090	ATTTTTTT	ATTTTTT	11.3	4	hom	MF_H2.indel	ENSOARG00000020691	TRIM9	protein_coding
7	40943875	CTTTTTTT	CTTTTTT	11.3	6	hom	MF_H1.indel	ENSOARG00000020691	TRIM9	protein_coding
7	42490900	TAAAA	TAAAAA	30.4	3	hom	MF_H2.indel	ENSOARG00000020735	ZNF609	protein_coding
7	42619332	CTTAGTTAGTTAGTTAGTTA	CTTAGTTAGTTAGTTA	180	4	hom	MF_H2.indel	ENSOARG00000020735	ZNF609	protein_coding
7	44019025	CT	CTGT	71.2	5	hom	MF_H1.indel	-	-	-
7	45252904	G	GT	106	4	hom	MF_H1.indel	ENSOARG00000020813	VPS13C	protein_coding
7	46066940	GCT	GCTCT	129	3	hom	MF_H3.indel	-	-	-
7	46106366	GA	GAA	30.5	4	het	MF_H1.indel	-	-	-
7	46116526	C	CAT	170	4	hom	MF_H2.indel	-	-	-
7	47329185	TA	T	67.4	3	hom	MF_H1.indel	-	-	-
7	50075901	ATTCTTT	ATT	81.2	4	hom	MF_H1.indel	ENSOARG00000020872	TCF12	protein_coding
7	50740736	T	TA	33;33	6;4	hom;hom	MF_H1.indel;MF_H2.indel	ENSOARG00000020876	ZNF280D	protein_coding
7	55198959	G	GA	51	4	hom	MF_H3.indel	ENSOARG00000020950	GNB5	protein_coding
7	55554935	AATATAT	AATAT	46.5	5	het	MF_H1.indel	-	-	-
7	58086852	TAAAA	TAAAAA	84.6	8	hom	MF_H2.indel	-	-	-
7	58331784	CTTTT	CTTT	83.5;68.7;68.3	11;5;7	het;hom;het	MF_H1.indel;MF_H2.indel;MF_H3.indel	ENSOARG00000021010	SHC4	protein_coding
7	59018922	AAAGAA	AAA	165	6	het	MF_H2.indel	-	-	-
7	60006698	AT	A	54.4	3	hom	MF_H2.indel	-	-	-
7	62636885	CTTTTTTTTTT	CTTTTTTTTTTTT	33	4	hom	MF_H3.indel	ENSOARG00000021067	DDHD1	protein_coding
7	64087768	CTTTTTTTTTTT	CTTTTTTTTTTTTTT	36.4	3	hom	MF_H3.indel	-	-	-
7	67533375	TGAAGAAGAA	TGAAGAA	81.2	4	hom	MF_H1.indel	ENSOARG00000021110	ARID4A	protein_coding
7	68412023	CAA	CAAA	124	5	hom	MF_H1.indel	-	-	-
7	68563799	AACA	AA	143	4	hom	MF_H2.indel	ENSOARG00000021117	DAAM1	protein_coding
7	68766478	TTGTGTGTGTGTGT	TTGTGTGTGTGT	5.08	17	het	MF_H1.indel	-	-	-
7	71161609	TCTGACT	TCTGACTGACT	64.5	6	het	MF_H1.indel	-	-	-
7	76337138	GCACACACACACACACACACACACA	GCACACACACACACACACACACA,GCACACACACACACACACACA	106	6	hom	MF_H1.indel	ENSOARG00000021168	PLEKHH1	protein_coding
7	78179652	TCA	T	121	3	hom	MF_H2.indel	-	-	-
7	78439207	ATTT	ATTTT	102	37	het	MF_H3.indel	ENSOARG00000021189	SLC10A1	protein_coding
7	78439515	GTCTCT	GTCT	159	17	het	MF_H3.indel	ENSOARG00000021189	SLC10A1	protein_coding
7	78440028	AACACA	AACA	93.5	11	het	MF_H2.indel	ENSOARG00000021189	SLC10A1	protein_coding
7	78444067	TCT	TCTCCT	214	11	hom	MF_H3.indel	ENSOARG00000021189	SLC10A1	protein_coding
7	78446488	TTAAATCTA	TTA	144;52.5	4;7	hom;het	MF_H1.indel;MF_H2.indel	ENSOARG00000021189	SLC10A1	protein_coding
7	78446689	AACACA	AACA	168	27	het	MF_H2.indel	ENSOARG00000021189	SLC10A1	protein_coding
7	78449944	TGT	TGTGGT	111	3	hom	MF_H3.indel	ENSOARG00000021189	SLC10A1	protein_coding
7	78450086	TGTTTC	TGTTTCGTTTC	99.5	5	het	MF_H3.indel	ENSOARG00000021189	SLC10A1	protein_coding
7	78737690	AG	AGG	106	4	hom	MF_H2.indel	ENSOARG00000021191	SLC8A3	protein_coding
7	81572043	GCCC	GCC	16.6	4	het	MF_H3.indel	ENSOARG00000000358	PSEN1	protein_coding
7	81648305	GCACACACACACACAC	GCACACACACACACACAC	61.5;103	4;7	het;het	MF_H1.indel;MF_H2.indel	-	-	-
7	82051142	AGTGTGTGTGTGTGT	AGTGTGTGTGTGTGTGTGT	129	3	hom	MF_H1.indel	ENSOARG00000000680	ELMSAN1	protein_coding
7	82697582	ACCC	ACCCC	86.6;60;86.6	6;6;6	hom;hom;hom	MF_H1.indel;MF_H2.indel;MF_H3.indel	-	-	-
7	85426071	CGG	CG	88	4	hom	MF_H3.indel	-	-	-
7	85512748	ACTT	ACTTCTT	129;180	3;4	hom;hom	MF_H2.indel;MF_H3.indel	-	-	-
7	86978147	GGTGTGTGTGTGTGTGTGTGTGTG	GGTGTGTGTGTGTGTGTGTGTGTGTG	73.4	3	hom	MF_H3.indel	ENSOARG00000002748		protein_coding
7	87041144	ATTTTTT	ATTTTTTT	8.15	3	hom	MF_H1.indel	ENSOARG00000002748		protein_coding
7	88106827	TAAAAAAAAAA	TAAAAAAAAAAAAAA	99	4	hom	MF_H3.indel	-	-	-
7	88113541	CAAA	C	180	4	hom	MF_H1.indel	-	-	-
7	89480860	CTT	CT	88;187;135	4;9;6	hom;hom;hom	MF_H1.indel;MF_H2.indel;MF_H3.indel	-	-	-
7	97019641	CCATTCATTCA	CCATTCA	129	3	hom	MF_H3.indel	ENSOARG00000003122	SPATA7	protein_coding
7	97127126	ACTGC	AC	129	3	hom	MF_H3.indel	-	-	-
7	97128078	GCCCCC	GCCCCCC	33	4	hom	MF_H2.indel	-	-	-
7	97681553	ATACTCTAC	ATAC	70.5	4	het	MF_H3.indel	-	-	-
7	98889972	CTG	CTGTG	217;217	10;18	het;het	MF_H2.indel;MF_H3.indel	-	-	-
7	98891313	TCA	T	64.5	4	het	MF_H3.indel	-	-	-
7	99677864	TGG	TGGG	23.5	9	het	MF_H1.indel	-	-	-
7	99677892	TCCC	TCC	10.8	9	het	MF_H1.indel	-	-	-
7	99923323	AT	A	106;88.7	10;5	het;hom	MF_H2.indel;MF_H3.indel	-	-	-
7	99945253	TAA	TAAA	217;151	36;6	het;hom	MF_H2.indel;MF_H3.indel	-	-	-
7	100016968	TCACCACCA	TCACCA	40.5	11	het	MF_H2.indel	-	-	-
7	100019711	ATTTTTTTTTTTTT	ATTTTTTTTTTT,ATTTTTTTTTT,ATTTTTTTTTTTT	3.14	29	hom	MF_H1.indel	-	-	-
8	79779	GTGATTGA	GTGA	217;214;215	14;10;5	het;hom;hom	MF_H1.indel;MF_H2.indel;MF_H3.indel	-	-	-
8	2430915	TAAAAAA	TAAAAAAA	4.39	3	hom	MF_H1.indel	ENSOARG00000006569	SENP6	protein_coding
8	5957078	GAAAAA	GAAAAAA	33	4	hom	MF_H3.indel	-	-	-
8	6309178	GGGTG	GG	170	4	hom	MF_H1.indel	ENSOARG00000007047	LCA5	protein_coding
8	10615427	TA	TAA	41.2	4	hom	MF_H2.indel	-	-	-
8	14160795	TC	TCC	71.5	6	het	MF_H2.indel	-	-	-
8	14269933	AGGG	AGG	16.6	4	het	MF_H1.indel	-	-	-
8	14484428	TAAAAAAAA	TAAAAAAA	18.7	6	hom	MF_H1.indel	-	-	-
8	14498956	CT	CTAT	129;180	3;4	hom;hom	MF_H2.indel;MF_H3.indel	-	-	-
8	14532680	CTTTT	CTTT	51	4	hom	MF_H3.indel	-	-	-
8	16266077	AGGG	AGG	80	4	hom	MF_H3.indel	-	-	-
8	21460894	ATCACTCA	ATCA	70.5	4	het	MF_H2.indel	-	-	-
8	21462394	ATTTTTTTT	ATTTTTTT	4.75	4	hom	MF_H1.indel	-	-	-
8	21479442	TTCTCT	TTCT	146	4	hom	MF_H3.indel	-	-	-
8	21480496	CCT	CCTTCT	70.5	4	het	MF_H2.indel	-	-	-
8	21481496	CTGTGT	CTGT	145	4	hom	MF_H3.indel	-	-	-
8	25299538	GTT	GT	85	4	hom	MF_H2.indel	ENSOARG00000009580	LAMA4	protein_coding
8	25442977	ACTCCT	ACT	129	3	hom	MF_H2.indel	ENSOARG00000009580	LAMA4	protein_coding
8	26903950	GG	GGTTG	180	4	hom	MF_H1.indel	ENSOARG00000010047	DDO	protein_coding
8	28165185	CG	C	99	4	hom	MF_H2.indel	ENSOARG00000010693	SESN1	protein_coding
8	29912430	A	AC	42.4	3	hom	MF_H1.indel	ENSOARG00000011026	PDSS2	protein_coding
8	30442283	GTT	GTTTT	70.5	4	het	MF_H1.indel	ENSOARG00000011132	RTN4IP1	protein_coding
8	35606672	AGG	AG	86	4	hom	MF_H2.indel	-	-	-
8	37587338	CTTCATTCATT	CTTCATT	129	3	hom	MF_H3.indel	-	-	-
8	40719720	ATTTTTTTTTTTTT	ATTTTTTTTTTT	14.1	4	hom	MF_H2.indel	-	-	-
8	47703631	TGGGGGG	TGGGGG	8.15	3	hom	MF_H1.indel	ENSOARG00000012668	ANKRD6	protein_coding
8	47985035	ATTTTTTTTTTTTTTTTT	ATTTTTTTTTTTTT,ATTTTTTTTTTTTTT	3.66	4	hom	MF_H3.indel	ENSOARG00000012766	UBE2J1	protein_coding
8	48484111	TAAAA	TAAAAA	30.4	3	hom	MF_H3.indel	-	-	-
8	52407132	CAAAA	CAAA	30.4	3	hom	MF_H3.indel	ENSOARG00000013362		protein_coding
8	53445515	ATTTTTTTT	ATTTTTTTTT	4.75	4	hom	MF_H3.indel	ENSOARG00000013550	PTPRK	protein_coding
8	57581498	AACACACACACACAC	AACACACACACACACAC	176	5	hom	MF_H3.indel	-	-	-
8	62120999	CAAA	CAA	13.7	5	het	MF_H3.indel	-	-	-
8	63042886	CA	CAAA	58.5	8	het	MF_H2.indel	ENSOARG00000000675	ARFGEF3	protein_coding
8	63044473	CA	CAAA	58.5	5	het	MF_H1.indel	ENSOARG00000000675	ARFGEF3	protein_coding
8	63167951	TC	TCC	157	6	hom	MF_H3.indel	-	-	-
8	66360965	GAA	GA	74.5	50	het	MF_H1.indel	-	-	-
8	66362497	GAA	GA	110	39	het	MF_H1.indel	-	-	-
8	68694488	ATTTTTT	ATTTTT	8.15	3	hom	MF_H1.indel	ENSOARG00000001874	UTRN	protein_coding
8	72526481	CAG	CAGAG	180	4	hom	MF_H3.indel	-	-	-
8	72718451	TAAA	TAA	61	4	hom	MF_H3.indel	-	-	-
8	74540265	GCTTCTTC	GCTTC	129	3	hom	MF_H3.indel	ENSOARG00000003012	PLEKHG1	protein_coding
8	75038008	TGG	TG	56.4	3	hom	MF_H3.indel	-	-	-
8	77777591	AC	ACC	73.4	3	hom	MF_H1.indel	ENSOARG00000004106		protein_coding
8	81683884	GC	GCGCCC	215	6	hom	MF_H2.indel	-	-	-
8	81796836	CAAAAAAAAAAAAA	CAAAAAAAAAAAAAAA	14.1	4	hom	MF_H2.indel	-	-	-
8	82620107	CT	CTT	55.5	7	het	MF_H2.indel	-	-	-
8	84443829	TTGTGTGTGTGTGTGTG	TTGTGTGTGTGTGTGTGTGTG	180	4	hom	MF_H1.indel	ENSOARG00000004788		protein_coding
8	84700382	CAACTGAACTGAACTGAAC	CAACTGAACTGAAC	129	3	hom	MF_H3.indel	-	-	-
8	85474823	GTTTTTTTTTTT	GTTTTTTTTTTTTTT,GTTTTTTTTTTTTT,GTTTTTTTTTTTT	7.98	10	hom	MF_H2.indel	-	-	-
8	85540123	ATTT	ATTTT	16.6	4	het	MF_H1.indel	ENSOARG00000004811	QKI	protein_coding
8	85562884	GCCACCACCACCACCACCACC	GCCACCACCACCACC	215	6	hom	MF_H1.indel	ENSOARG00000004811	QKI	protein_coding
8	85592455	GAAAAAA	GAAAAAAA	25.7	8	het	MF_H2.indel	ENSOARG00000004811	QKI	protein_coding
8	85620860	ATTTTTTTT	ATTTTTTTTT	21.5;32.5;50.5	8;13;13	hom;hom;hom	MF_H1.indel;MF_H2.indel;MF_H3.indel	-	-	-
8	87286453	AG	AGG	73.4	3	hom	MF_H1.indel	ENSOARG00000004847	PDE10A	protein_coding
8	87948193	CG	C	54.4	3	hom	MF_H2.indel	-	-	-
9	2886068	CAA	CAAA	20.5	6	het	MF_H1.indel	-	-	-
9	2888683	AG	A	67.4	3	hom	MF_H3.indel	-	-	-
9	3373816	CTCT	CTCTTCT	129	3	hom	MF_H2.indel	ENSOARG00000011201	B3GAT2	protein_coding
9	3797633	ATT	ATTT	67.4	3	hom	MF_H3.indel	-	-	-
9	5533899	TGGGGGGGGGGG	TGGGGGGGGG	10.8	3	hom	MF_H1.indel	ENSOARG00000012103	ADGRB3	protein_coding
9	5728730	ATTTTTTTTTT	ATTTTTTTTTTTT	16.5	3	hom	MF_H3.indel	ENSOARG00000012103	ADGRB3	protein_coding
9	5916439	ATTTTTT	ATTTTT	8.15	3	hom	MF_H1.indel	-	-	-
9	13395737	TCCC	TCC	53.4	3	hom	MF_H2.indel	ENSOARG00000012917	RECQL4	protein_coding
9	14055929	C	CCCA	215	7	hom	MF_H1.indel	ENSOARG00000026496		lincRNA
9	14650780	GCTC	GC	137	4	hom	MF_H2.indel	ENSOARG00000001840	PSCA	protein_coding
9	14653143	CGGG	CGGGG	65.5	8	het	MF_H2.indel	ENSOARG00000001840	PSCA	protein_coding
9	14671585	CAG	CAGGAG	172	5	hom	MF_H1.indel	ENSOARG00000002124	ADGRB1	protein_coding
9	21451127	AAAGAA	AAA	29.5	6	het	MF_H2.indel	-	-	-
9	21453250	AC	A	99	4	hom	MF_H1.indel	-	-	-
9	22105187	AAGAG	AAGAGAG	56.5	4	het	MF_H2.indel	-	-	-
9	22105190	AGTGTGTGTGTGTGTGTGTGTGTGTGTGTGTGTGTGT	AGTGTGTGTGTGTGTGTGTGTGTGTGTGTGT,AGTGTGTGTGTGTGTGTGTGTGTGTGTGTGTGTGT	73.2	4	hom	MF_H3.indel	-	-	-
9	22105717	TCACA	TCA	217	21	het	MF_H3.indel	-	-	-
9	23532793	TTGT	TT	41.4	3	hom	MF_H1.indel	ENSOARG00000007686	ASAP1	protein_coding
9	27774801	CGTGTGTGTGTGTGTGTGTGTGTGTGTGTG	CGTGTGTGTGTGTGTGTGTGTGTGTGTGTGTG	66.2	4	hom	MF_H1.indel	ENSOARG00000008238	NSMCE2	protein_coding
9	27775842	CAAAA	CAAA	66.7	5	hom	MF_H2.indel	ENSOARG00000008238	NSMCE2	protein_coding
9	28422601	TAAAA	TAAA	3.25	4	het	MF_H3.indel	-	-	-
9	29211335	CTTTTTTTTTTTTTTT	CTTTTTTTTTTT,CTTTTTTTTTTTT	7.98	5	hom	MF_H1.indel	-	-	-
9	29299233	CAAAAAAAAAAAAAAAAAAAA	CAAAAAAAAAAAAAA	44.4	3	hom	MF_H1.indel	-	-	-
9	32671272	CTT	CTTT	92	4	hom	MF_H2.indel	-	-	-
9	35812292	CGTGTGTGTGTGTGTGTGTGTGTGTGT	CGTGTGTGTGTGTGTGTGTGTGTGTGTGT	113	3	hom	MF_H2.indel	-	-	-
9	36712078	ATTT	ATTTTT	70.5	4	het	MF_H3.indel	ENSOARG00000015243	IMPAD1	protein_coding
9	36712973	CCTTTACTTT	CCTTT	58.5	8	het	MF_H2.indel	ENSOARG00000015243	IMPAD1	protein_coding
9	36714078	CGAG	CGAGGAG	70.5	4	het	MF_H3.indel	ENSOARG00000015243	IMPAD1	protein_coding
9	37452454	TCCCCC	TCCCC	3.66	4	hom	MF_H2.indel	-	-	-
9	37589130	TAGACAG	TAG	214	8	hom	MF_H2.indel	ENSOARG00000015568	SDCBP	protein_coding
9	37589572	ACGGTC	AC	156	9	het	MF_H2.indel	ENSOARG00000015568	SDCBP	protein_coding
9	39714289	TAAA	TAAAA	53.4	3	hom	MF_H1.indel	ENSOARG00000016456	CLVS1	protein_coding
9	40415879	CA	C	97	4	hom	MF_H1.indel	-	-	-
9	40813219	TAAAAAAAAAA	TAAAAAAAAAAAAAA	106	4	hom	MF_H2.indel	-	-	-
9	42831291	ATTTTTTT	ATTTTTTTTT,ATTTTTTTT	11.5	4	hom	MF_H1.indel	-	-	-
9	46779388	TTGTGTGTGTGTGTGTGTGTGTGTGTGTGTGTGTGTGTG	TTGTGTGTGTGTGTGTGTGTGTGTGTGTGTGTG	73.5	3	het	MF_H2.indel	ENSOARG00000003779	NCOA2	protein_coding
9	46890349	ATTTT	ATTT	30.4	3	hom	MF_H3.indel	ENSOARG00000003779	NCOA2	protein_coding
9	49422035	ACCC	AC	111	3	hom	MF_H3.indel	ENSOARG00000005546	C8orf89	protein_coding
9	52673984	ACTCTC	ACTC	146	4	hom	MF_H1.indel	-	-	-
9	52716065	G	GA	56.4	3	hom	MF_H3.indel	ENSOARG00000007353	ZFHX4	protein_coding
9	56843391	CAT	CATTAT	180	4	hom	MF_H2.indel	ENSOARG00000008772	ZNF704	protein_coding
9	58567363	TAAAA	TAAA	30.4	3	hom	MF_H2.indel	ENSOARG00000009798	SAMD12	protein_coding
9	59047832	AGGG	AGG	74	4	hom	MF_H1.indel	ENSOARG00000009854	EXT1	protein_coding
9	60285737	TTATA	TTA	45.5	7	het	MF_H2.indel	-	-	-
9	61613665	CTTCTTTTTTT	CTT,CTTTT	76.2	3	hom	MF_H3.indel	ENSOARG00000010810	TRPS1	protein_coding
9	61646569	GAAAAAAAAAA	GAAAAAAAAAAAA	3.66	4	hom	MF_H2.indel	ENSOARG00000010810	TRPS1	protein_coding
9	65009677	GTTTTTTTT	GTTTTTTTTT	4.75	4	hom	MF_H3.indel	-	-	-
9	73049771	GAGAAG	GAG	215	6	hom	MF_H2.indel	ENSOARG00000015979	RIMS2	protein_coding
9	75232995	TAAA	TAA	60	4	hom	MF_H2.indel	-	-	-
9	75343398	TCCCCCC	TCCCCC	22	4	hom	MF_H3.indel	-	-	-
9	75344004	CTT	C	72.2	4	hom	MF_H2.indel	-	-	-
9	75345019	A	AACC	81.2	4	hom	MF_H2.indel	-	-	-
9	75788491	TAAAA	TAAA	3.25	4	het	MF_H2.indel	-	-	-
9	75810405	GGAGAGAGAG	GGAGAGAG	135	4	hom	MF_H1.indel	-	-	-
9	76707642	G	GA	79.6	6	hom	MF_H2.indel	ENSOARG00000001013	RNF19A	protein_coding
9	78598862	GA	G	64.4	3	hom	MF_H1.indel	ENSOARG00000003274	NIPAL2	protein_coding
9	79461308	ACTCTC	ACTC	215	6	hom	MF_H3.indel	-	-	-
9	81786473	C	CCT	129	3	hom	MF_H3.indel	-	-	-
9	81893839	TCTGACTG	TCTG	180	4	hom	MF_H2.indel	ENSOARG00000005919	NDUFAF6	protein_coding
9	84569287	GCACACACACACACACACACACACACA	GCACACACACACACACACACACACACACA	112	3	hom	MF_H3.indel	-	-	-
9	93371443	A	AC	41.2	3	hom	MF_H2.indel	ENSOARG00000014883	ZFAND1	protein_coding
9	93479831	CTTTTTTTTTT	CTTTTTTTTTTT,CTTTTTTTTTTTT	3.84	9	hom	MF_H2.indel	ENSOARG00000015068	SLC10A5	protein_coding
9	93479831	CTTTTTTTTTT	CTTTTTTTTTTTT,CTTTTTTTTTTT	41.5	14	hom	MF_H3.indel	ENSOARG00000015068	SLC10A5	protein_coding
10	5687006	AT	ATGT	129	3	hom	MF_H1.indel	ENSOARG00000026264		lincRNA
10	12307391	AGAGGAG	AGAG	170	4	hom	MF_H1.indel	ENSOARG00000007167	VWA8	protein_coding
10	12741673	ACCC	ACCCC	16.6	4	het	MF_H3.indel	-	-	-
10	12805021	TGTGGT	TGT	162	7	het	MF_H3.indel	ENSOARG00000007363	AKAP11	protein_coding
10	12824378	GCACAC	GCACACAC	159	8	het	MF_H1.indel	-	-	-
10	18528614	CAAAAAAAAAAAA	CAAAAAAAAAAAAAA	8.15	3	hom	MF_H1.indel	ENSOARG00000008246	RB1	protein_coding
10	19437132	TTCTCTC	TTCTC	215	7	hom	MF_H2.indel	ENSOARG00000008556	RCBTB1	protein_coding
10	25039377	TGG	T	215;165;165	6;4;4	hom;hom;hom	MF_H1.indel;MF_H2.indel;MF_H3.indel	-	-	-
10	25043260	CAAAAAAAA	CAAAAAAA	4.75	4	hom	MF_H2.indel	ENSOARG00000010378		protein_coding
10	26142573	ATTTTTTTTTTT	ATTTTTTTTT	10.8	3	hom	MF_H1.indel	ENSOARG00000010627	NBEA	protein_coding
10	26220565	CATATATATATATATATA	CATATATATATATATATATA,CATATATATATATATA	65.2	4	hom	MF_H2.indel	ENSOARG00000010627	NBEA	protein_coding
10	26676291	CTTTT	CTTT	30.4	3	hom	MF_H2.indel	-	-	-
10	28634376	AAGAG	AAGAGAG	134	4	hom	MF_H3.indel	ENSOARG00000010917	PDS5B	protein_coding
10	28647586	AACA	AACACA	172	5	hom	MF_H3.indel	ENSOARG00000010917	PDS5B	protein_coding
10	30589497	CTG	C	85.5;214	7;13	het;hom	MF_H2.indel;MF_H3.indel	-	-	-
10	30784470	CTTTTTTTTTTTTTTTTTTTTT	CTTTTTTTTTTTTTTTT,CTTTTTTTTTTTTTTTTT	3.66	4	hom	MF_H2.indel	-	-	-
10	31229029	GACACACACA	GACACACACACA	123;213	3;5	hom;hom	MF_H1.indel;MF_H2.indel	-	-	-
10	31229141	CATA	CA	189;152	7;4	hom;hom	MF_H1.indel;MF_H3.indel	-	-	-
10	34182905	CAAAAAAAAAA	CAAAAAAAAA	9.15	6	hom	MF_H3.indel	-	-	-
10	34182933	CTGTGTG	CTGTG	35.5	9	het	MF_H1.indel	-	-	-
10	36033125	GACACACA	GACACA	140	4	hom	MF_H1.indel	-	-	-
10	39646378	CTT	CTTT	56.4	3	hom	MF_H3.indel	-	-	-
10	40341191	T	TA	106	4	hom	MF_H1.indel	-	-	-
10	40355505	GTT	GT	31.2	7	hom	MF_H2.indel	-	-	-
10	40438227	AACACACACACACACACACACAC	AACACACACACACACACAC,AACACACACACACACACACACACACAC	110	5	hom	MF_H1.indel	-	-	-
10	40483455	TAAA	TAA	75	4	hom	MF_H2.indel	-	-	-
10	40557436	AAT	A	168	4	hom	MF_H1.indel	-	-	-
10	40587945	TTAAGTA	TTA	129	3	hom	MF_H3.indel	-	-	-
10	40622625	CATAT	CAT	107	3	hom	MF_H1.indel	-	-	-
10	40682212	GACACA	GACA	191	8	het	MF_H2.indel	-	-	-
10	40700023	GTTCTTCTT	GTTCTT	70.5	4	het	MF_H1.indel	-	-	-
10	40702439	GTTTTTTT	GTTTTTTTT	11.3	6	hom	MF_H2.indel	-	-	-
10	40725776	ATTTTTTTT	ATTTTTTT	10.2	5	hom	MF_H3.indel	-	-	-
10	40799925	ACCTCCT	ACCT	130	3	hom	MF_H1.indel	-	-	-
10	40808787	ACC	AC	3.8	4	het	MF_H3.indel	ENSOARG00000014957	PCDH9	protein_coding
10	46941922	AGG	AG	56.4	3	hom	MF_H3.indel	ENSOARG00000015209		protein_coding
10	49473784	G	GA	80	4	hom	MF_H1.indel	ENSOARG00000015513	KLF12	protein_coding
10	51535509	TCC	TC	82	4	hom	MF_H1.indel	-	-	-
10	52490267	CTGTG	CTG	27.5	13	het	MF_H3.indel	-	-	-
10	52491202	CGG	CG	87	4	hom	MF_H2.indel	-	-	-
10	52598896	CTATTTATT	CTATT	180	4	hom	MF_H3.indel	-	-	-
10	54969285	CT	CTAATT	180	4	hom	MF_H1.indel	ENSOARG00000000372	RBM26	protein_coding
10	55137237	GA	G	7.15;26.5	4;6	hom;het	MF_H1.indel;MF_H2.indel	-	-	-
10	66358444	CTTGTT	CTT	180	4	hom	MF_H3.indel	ENSOARG00000000553	GPC5	protein_coding
10	67366826	ATTATCTT	ATT	180	4	hom	MF_H3.indel	-	-	-
10	69095896	ATCTCTCTCT	ATCTCTCT	92.4	3	hom	MF_H2.indel	-	-	-
10	72488035	TA	TAA	24.5	6	het	MF_H2.indel	-	-	-
10	72488955	AAG	AAGAG	61.2	8	hom	MF_H3.indel	-	-	-
10	72490289	G	GGA	41.2	4	hom	MF_H1.indel	-	-	-
10	73370048	GAATA	GAATAATA	129	3	hom	MF_H3.indel	-	-	-
10	73772808	ACGC	ACGCGC	129	3	hom	MF_H3.indel	-	-	-
10	74798872	C	CT	106	4	hom	MF_H3.indel	ENSOARG00000003037	FARP1	protein_coding
10	75734347	ATTCTTC	ATTC	193	11	het	MF_H1.indel	-	-	-
10	77576456	TA	TACA	129	3	hom	MF_H2.indel	ENSOARG00000004918		protein_coding
10	78022528	TCACACACACACACACACACACAC	TCACACACACACACACACACACACAC	58.5	4	het	MF_H2.indel	-	-	-
10	78054139	ATTTTTTTT	ATTTTTTTTTT	51	4	hom	MF_H3.indel	-	-	-
10	84673037	CACGAC	CAC	137	4	hom	MF_H2.indel	-	-	-
10	85787220	GGTGTGTGTGT	GGTGTGTGT	78.4	3	hom	MF_H3.indel	ENSOARG00000026341		lincRNA
10	85787971	GGTGTGTGTGT	GGTGTGTGT	101	9	hom	MF_H3.indel	ENSOARG00000026341		lincRNA
11	1113726	GCCGCCACTC	GC	130	3	hom	MF_H1.indel	-	-	-
11	7320549	TAAAA	TAAA	11.5	5	hom	MF_H1.indel	-	-	-
11	8037999	GCACACACACACACACAC	GCACACACACACACAC	88.4	3	hom	MF_H1.indel	ENSOARG00000007848		protein_coding
11	8221325	GG	GGCAG	81.2	8	hom	MF_H2.indel	ENSOARG00000008102	CUEDC1	protein_coding
11	8316994	T	TG	18.6	8	hom	MF_H2.indel	-	-	-
11	8434732	TTCT	TTCTCT	70.5;70.5	4;4	het;het	MF_H1.indel;MF_H2.indel	-	-	-
11	9496400	TAA	TA	86	4	hom	MF_H2.indel	-	-	-
11	9498752	TCC	TC	171	8	hom	MF_H3.indel	ENSOARG00000011845	TRIM37	protein_coding
11	9852272	G	GAGCTCA	129	3	hom	MF_H2.indel	-	-	-
11	11375502	CT	C	95	4	hom	MF_H2.indel	-	-	-
11	12080394	AAGAGA	AAGA	211	6	hom	MF_H2.indel	ENSOARG00000017155	APPBP2	protein_coding
11	12278805	ATTACTTACT	ATTACT	40.5	12	het	MF_H2.indel	ENSOARG00000017636		protein_coding
11	12280711	ATTACTTACT	ATTACT	97.5	7	het	MF_H2.indel	ENSOARG00000017636		protein_coding
11	14231380	AGGGGGGG	AGGGGGGGG	7.77	4	hom	MF_H3.indel	ENSOARG00000006214	RASL10B	protein_coding
11	14360490	TTAGTAGTAGTAGTA	TTAGTAGTAGTA	129	3	hom	MF_H2.indel	-	-	-
11	14666500	CAGAG	CAG	107	3	hom	MF_H2.indel	-	-	-
11	15785816	AGG	AGGG	99	4	hom	MF_H1.indel	-	-	-
11	16745534	AGG	AG	58.4	3	hom	MF_H1.indel	-	-	-
11	17175413	GTTTT	GTTT	30.4	3	hom	MF_H3.indel	ENSOARG00000010124	MYO1D	protein_coding
11	17414561	GAT	GATAT	180	4	hom	MF_H3.indel	-	-	-
11	17555800	TAAAAAAAAAAA	TAAAAAAAAAAAAAAA	25.5	3	het	MF_H2.indel	ENSOARG00000011384	RHOT1	protein_coding
11	17589046	TAAAAAAAAAAA	TAAAAAAAAAAAAA	25	4	hom	MF_H2.indel	-	-	-
11	20063564	AGCGGCGGC	AGCGGC	130	4	hom	MF_H3.indel	ENSOARG00000006006	MYO18A	protein_coding
11	20507910	TACACACACACACACA	TACACACACACACA	41.5	4	het	MF_H1.indel	-	-	-
11	20589004	CAGAG	CAGAGAG	180	4	hom	MF_H1.indel	-	-	-
11	20712839	CTT	CT	38.5;65	4;4	het;hom	MF_H2.indel;MF_H3.indel	-	-	-
11	21159630	GTTTTTTT	GTTTTTTTTT	9.04	4	het	MF_H2.indel	-	-	-
11	22126773	CAAAAA	CAAAAAA	33	4	hom	MF_H3.indel	-	-	-
11	22283528	GAA	G	165	4	hom	MF_H3.indel	ENSOARG00000012974		protein_coding
11	22309629	GCACACACACACACACACACA	GCACACACACACACACACA	117	4	hom	MF_H1.indel	-	-	-
11	22968336	ACC	AC	43.5	5	het	MF_H2.indel	-	-	-
11	23198585	CAAAGAAA	CAAA	214;215	8;6	hom;hom	MF_H1.indel;MF_H3.indel	-	-	-
11	23198980	ATTTT	ATTTTT	11.5	12	hom	MF_H3.indel	-	-	-
11	23201356	TTAA	T	180	4	hom	MF_H2.indel	-	-	-
11	24355927	CCACA	CCA	107	3	hom	MF_H2.indel	ENSOARG00000018887	ANKFY1	protein_coding
11	24855770	CG	C	97	4	hom	MF_H2.indel	-	-	-
11	24862143	GCCCC	GCCC	30.4	3	hom	MF_H3.indel	-	-	-
11	25688752	GTCTCT	GTCT	180;215	5;8	hom;hom	MF_H2.indel;MF_H3.indel	-	-	-
11	25773588	ATAAT	ATAATTAAT	215	5	hom	MF_H3.indel	-	-	-
11	26054389	GGTGTGTGTGTGTGTGTGTGTGTGTGTGTGTGTGTGTGTGTGTGTGT	GGTGTGTGTGTGTGTGTGTGTGTGTGTGTGTGTGTGTGTGTGT	69.5	4	het	MF_H2.indel	-	-	-
11	26114860	GCGGGGTCG	GCGGGGTCGGGGTCG	81.2	6	hom	MF_H3.indel	ENSOARG00000006095	MINK1	protein_coding
11	26540452	TGGCGGGGG	TGG	81.2	4	hom	MF_H2.indel	-	-	-
11	26584526	GTTT	GT	112;215;185	3;6;5	hom;hom;hom	MF_H1.indel;MF_H2.indel;MF_H3.indel	-	-	-
11	26966851	CTGT	CT	56.5	4	het	MF_H2.indel	-	-	-
11	29989990	ATCTTCTT	ATCTT	81.2	4	hom	MF_H2.indel	ENSOARG00000015028	DNAH9	protein_coding
11	33293620	TCC	TCCC	102	4	hom	MF_H2.indel	-	-	-
11	34526243	C	CG	11.5	3	hom	MF_H3.indel	ENSOARG00000002206	MPRIP	protein_coding
11	34744082	C	CAG	129	3	hom	MF_H1.indel	ENSOARG00000002423	DHRS7B	protein_coding
11	35346953	AACACACACACACACACACACACACACA	AACACACACACACACACACACACACACACACACA,AACACACACACACACACACACACA	76.2	3	hom	MF_H1.indel	-	-	-
11	35541642	CTTTTTTT	CTTTTTTTT	11.3	4	hom	MF_H2.indel	ENSOARG00000003331	LUC7L3	protein_coding
11	36043606	T	TTC	73.5	6	het	MF_H2.indel	-	-	-
11	36845595	ACC	ACCC	99	4	hom	MF_H2.indel	-	-	-
11	37970424	TTCTCTCTCTCTCTCTC	TTCTCTCTCTCTCTCTCTC	59.5	5	het	MF_H3.indel	-	-	-
11	38700065	TGGGG	TGGGGG	30.4	3	hom	MF_H3.indel	ENSOARG00000009185	ARHGAP23	protein_coding
11	38718795	TCC	TCCC	26.5	4	het	MF_H1.indel	ENSOARG00000009443	SRCIN1	protein_coding
11	38938777	GCA	GCACA	165	6	het	MF_H3.indel	-	-	-
11	38938900	ATT	ATTCTT	217	14	het	MF_H3.indel	-	-	-
11	39071299	CCGC	CC	157;137	4;8	hom;het	MF_H2.indel;MF_H3.indel	ENSOARG00000010065	LASP1	protein_coding
11	39407243	CAAA	CA	112	3	hom	MF_H2.indel	ENSOARG00000010799	FBXL20	protein_coding
11	40108282	GGTGTGT	GGTGT	131	4	hom	MF_H1.indel	-	-	-
11	41527637	AATA	AATATTATA	70.5;70.5	4;4	het;het	MF_H2.indel;MF_H3.indel	-	-	-
11	41619673	GTT	GT	110	18	het	MF_H3.indel	-	-	-
11	41732874	GCCCCC	GCCCC	17.5	3	hom	MF_H2.indel	ENSOARG00000018523	KAT2A	protein_coding
11	42075373	TAAAA	TAAAAA	3.25	4	het	MF_H2.indel	ENSOARG00000001896	ATP6V0A1	protein_coding
11	45482061	CTGTTGT	CTGTTGTTGT	81.2	6	hom	MF_H1.indel	ENSOARG00000011438	KANSL1	protein_coding
11	45627100	AGTGTGTGTGTGTGTGT	AGTGTGTGTGTGTGT	31.5;36.5	7;6	het;het	MF_H2.indel;MF_H3.indel	-	-	-
11	45629230	GAAAAAAAAAAAA	GAAAAAAAAAA	8.15	3	hom	MF_H3.indel	-	-	-
11	46480280	ATC	ATCGTC	129	3	hom	MF_H1.indel	-	-	-
11	46530208	A	AC	73.4;73.4	3;3	hom;hom	MF_H1.indel;MF_H3.indel	-	-	-
11	47506053	AG	AGGG	180	4	hom	MF_H3.indel	ENSOARG00000013842	SMARCD2	protein_coding
11	47625528	CG	C	20.5	4	het	MF_H2.indel	-	-	-
11	47625832	TGG	TG	47.4	3	hom	MF_H3.indel	-	-	-
11	47632118	GT	GTT	22.2	3	hom	MF_H3.indel	-	-	-
11	47635750	GTT	GT	81.5	14	het	MF_H2.indel	-	-	-
11	47642567	ACC	ACCC	57.4;32.2;120	23;18;15	hom;hom;hom	MF_H1.indel;MF_H2.indel;MF_H3.indel	ENSOARG00000014212		protein_coding
11	47658427	AG	A	75;193;54.4	4;16;3	hom;hom;hom	MF_H1.indel;MF_H2.indel;MF_H3.indel	-	-	-
11	47659047	GTT	GT	80.7;83.5;64	5;14;5	hom;het;hom	MF_H1.indel;MF_H2.indel;MF_H3.indel	-	-	-
11	48246209	CTT	CT	58.4	3	hom	MF_H3.indel	-	-	-
11	48615675	GAAAAAAAAAAAA	GAAAAAAAAAAA	3.84	9	hom	MF_H3.indel	ENSOARG00000015799	PITPNC1	protein_coding
11	48852821	T	TAA	11.5	4	hom	MF_H2.indel	-	-	-
11	50462003	GAAAAAAAAAA	GAAAAAAAAAAA	9.15	6	hom	MF_H1.indel	-	-	-
11	50636729	ACGG	ACGGCGG	144;195	4;6	hom;hom	MF_H1.indel;MF_H2.indel	ENSOARG00000018707	SLC38A10	protein_coding
11	51207727	CGTGTGTGTGTGTGTGTGTGTGTG	CGTGTGTGTGTGTGTGTG	129	3	hom	MF_H2.indel	-	-	-
11	51703723	TCACACACACACACA	TCACACACACACA	90.4	3	hom	MF_H3.indel	-	-	-
11	52505716	A	AACAG	97.5	12	het	MF_H3.indel	-	-	-
11	52506019	GTATATATA	GTATA	151	11	het	MF_H2.indel	-	-	-
11	52506444	GAAAAAAAAAA	GAAAAAAAAAAAAA,GAAAAAAAAA	13.4	4	hom	MF_H3.indel	-	-	-
11	52506746	ATTTTTTTTTT	ATTTTTTTTTTTTT	10.8	4	het	MF_H3.indel	-	-	-
11	53043015	CTT	CTTT	25.5	3	het	MF_H1.indel	-	-	-
11	54355280	AG	A	36.2	4	hom	MF_H2.indel	-	-	-
11	54942805	CGGGG	CGGGGG	3.25	4	het	MF_H1.indel	ENSOARG00000010133	RECQL5	protein_coding
11	55189067	GAAAAA	GAAAA	36.5	10	het	MF_H2.indel	-	-	-
11	57568520	TC	T	8.18	10	het	MF_H2.indel	-	-	-
11	60818045	TGGGG	TGGG	63.7	6	hom	MF_H3.indel	-	-	-
11	61835390	TCC	TC	14.6	6	het	MF_H1.indel	-	-	-
12	344305	ACCCCC	ACCCC	33	4	hom	MF_H1.indel	-	-	-
12	345851	CT	CTT	73.4	3	hom	MF_H1.indel	ENSOARG00000001277	MYBPH	protein_coding
12	346136	CAGGAGGAG	CAGGAG	215	6	hom	MF_H2.indel	ENSOARG00000001277	MYBPH	protein_coding
12	505394	GTTTTTT	GTTTTTTT	4.39	5	hom	MF_H1.indel	ENSOARG00000001628		protein_coding
12	915175	CGTGTGTGTGTGT	CGTGTGTGTGTGTGT	77.2	6	hom	MF_H3.indel	-	-	-
12	1392683	GT	G	67.4	3	hom	MF_H3.indel	-	-	-
12	1452029	TGGGGG	TGGGG	11.7	3	hom	MF_H1.indel	ENSOARG00000002556		protein_coding
12	1694070	TGG	TGGG	69.4	3	hom	MF_H3.indel	-	-	-
12	2092856	CTT	CT	111	5	hom	MF_H1.indel	-	-	-
12	2094100	CTT	CT	86	4	hom	MF_H2.indel	-	-	-
12	2125052	C	CT	30.5	4	het	MF_H1.indel	ENSOARG00000003261	CNTN2	protein_coding
12	2137909	ATTTT	ATTT	51	4	hom	MF_H1.indel	ENSOARG00000003261	CNTN2	protein_coding
12	2151565	GAGCAGCAGCAGCAGC	GAGCAGCAGCAGCAGCAGC	180	4	hom	MF_H3.indel	-	-	-
12	2771553	GA	GAA	161	6	hom	MF_H1.indel	-	-	-
12	2776582	AGGGGGG	AGGGGGGG	9.01;19	3;4	hom;hom	MF_H1.indel;MF_H3.indel	-	-	-
12	10267489	TTATATA	TTATA	86.5	6	het	MF_H1.indel	ENSOARG00000009363	GLRX2	protein_coding
12	17186723	TGGAGGAGG	TGGAGGAGGAGG	81.2	4	hom	MF_H2.indel	ENSOARG00000010714	USH2A	protein_coding
12	19918288	TACACACACACACACACACACACACAC	TACACACACACACACACACACAC	180	4	hom	MF_H1.indel	ENSOARG00000011531	RRP15	protein_coding
12	22190153	GCC	GC	88	4	hom	MF_H3.indel	ENSOARG00000012956	MARK1	protein_coding
12	22272212	T	TTG,TTTG	73.2	4	hom	MF_H3.indel	ENSOARG00000012956	MARK1	protein_coding
12	24326363	GAA	GAAA	102	4	hom	MF_H3.indel	-	-	-
12	25650311	AAACAAC	AAAC	53.5	3	het	MF_H2.indel	-	-	-
12	25661663	TACACACACACACACACACAC	TACACACACACACACACAC	38.5	4	het	MF_H2.indel	ENSOARG00000016377	WDR26	protein_coding
12	26693783	AC	ACC	170	7	hom	MF_H2.indel	ENSOARG00000016755		protein_coding
12	27036302	C	CA	106	4	hom	MF_H2.indel	-	-	-
12	27579212	TCACA	TCA	142	4	hom	MF_H1.indel	ENSOARG00000000811	PARP1	protein_coding
12	28128681	ATGTGTGTGTGTGTGTGTGTGTGTGTGTGTGTGT	ATGTGTGTGTGTGTGTGTGTGTGTGTGTGTGTGTGTGT	68.5	4	het	MF_H1.indel	-	-	-
12	28859307	TAAAAAA	TAAAAAAAA	16.6	4	het	MF_H2.indel	-	-	-
12	28867658	CAAAAAAAA	CAAAAAA	3.25	4	het	MF_H1.indel	-	-	-
12	29482201	GAAAAAA	GAAAAAAA	8.15	3	hom	MF_H2.indel	-	-	-
12	30581436	TG	TGG	106	4	hom	MF_H1.indel	-	-	-
12	31551322	TACAA	TACAAACAA	180	4	hom	MF_H2.indel	ENSOARG00000006076	AKT3	protein_coding
12	31673138	ATT	ATTCTT	178	4	hom	MF_H3.indel	ENSOARG00000006076	AKT3	protein_coding
12	32117382	TAAAA	TAAA	30.4;5.12	3;3	hom;het	MF_H1.indel;MF_H2.indel	ENSOARG00000006697	CEP170	protein_coding
12	32119752	GCC	GCCC	28.5	4	het	MF_H2.indel	ENSOARG00000006697	CEP170	protein_coding
12	32120747	CTTTT	CTTTTT	51	4	hom	MF_H3.indel	ENSOARG00000006697	CEP170	protein_coding
12	32165710	CTTT	CTTTT	80	4	hom	MF_H1.indel	-	-	-
12	32874997	T	TC	34.4	3	hom	MF_H2.indel	ENSOARG00000006954	PLD5	protein_coding
12	33161390	GAAA	GAAAA	53.4	3	hom	MF_H3.indel	-	-	-
12	34939667	CTTTTTTTTTTT	CTTTTTTTTTTTTTTTT,CTTTTTTTTTTTT	34.9	16	het	MF_H3.indel	-	-	-
12	35739727	TAA	TA	88	4	hom	MF_H1.indel	ENSOARG00000011666	KIFAP3	protein_coding
12	35741182	CAAATAAA	CAAA	129	3	hom	MF_H1.indel	ENSOARG00000011666	KIFAP3	protein_coding
12	35744791	GT	G	95	4	hom	MF_H3.indel	ENSOARG00000011666	KIFAP3	protein_coding
12	38047465	T	TC	106	4	hom	MF_H2.indel	-	-	-
12	38047752	TCCCCC	TCCCC	29	4	hom	MF_H2.indel	-	-	-
12	38244453	AGTGT	AGT	26.5	5	het	MF_H2.indel	ENSOARG00000014227	SUCO	protein_coding
12	39815251	TAGA	TAGACAGA	180	4	hom	MF_H1.indel	-	-	-
12	39911132	TAAAAA	TAA	180	4	hom	MF_H3.indel	-	-	-
12	41418353	ATGTGTGTGTGTGTGTGTGTGTGTGTGTGTGTGTGTGTGTGT	ATGTGTGTGTGTGTGTGTGTGTGTGTGTGTGTGTGTGT,ATGTGTGTGTGTGTGTGTGTGTGTGTGTGTGTGTGTGTGT	73.2	6	hom	MF_H2.indel	ENSOARG00000005770	KIF1B	protein_coding
12	41418353	ATGTGTGTGTGTGTGTGTGTGTGTGTGTGTGTGTGTGTGTGT	ATGTGTGTGTGTGTGTGTGTGTGTGTGTGTGTGTGTGTGTGTGT	65.2	4	hom	MF_H1.indel	ENSOARG00000005770	KIF1B	protein_coding
12	41542422	CT	CTT	141	8	het	MF_H3.indel	ENSOARG00000006405	UBE4B	protein_coding
12	42256374	CTT	CT	25.4	4	hom	MF_H3.indel	ENSOARG00000008681	SPSB1	protein_coding
12	43077220	CA	C	64.4	3	hom	MF_H1.indel	ENSOARG00000009688		protein_coding
12	43157422	CC	CCAAC	214;40.5;195	9;12;7	hom;het;hom	MF_H1.indel;MF_H2.indel;MF_H3.indel	-	-	-
12	43158497	CC	CCAAC	144;111	6;3	hom;hom	MF_H1.indel;MF_H3.indel	-	-	-
12	43742442	ATGTGTGTGTGTGTGTGTGTGTGTG	ATGTGTGTGTGTGTGTGTGTGTG	49.2	4	hom	MF_H3.indel	ENSOARG00000010701	CAMTA1	protein_coding
12	45202414	ACCCCCCCC	ACCACCCCCCCCCCC,ACCACCCCCCCCCC	157	22	het	MF_H1.indel	ENSOARG00000012693	GPR153	protein_coding
12	45202414	ACCCCCCCC	ACCACCCCCCCCCCC,ACCCCCCCCCCCC,ACCCCCCCCCCCCC	126	11	hom	MF_H2.indel	ENSOARG00000012693	GPR153	protein_coding
12	49704615	AG	AGG	97	4	hom	MF_H1.indel	ENSOARG00000008244	ZBTB17	protein_coding
12	49759752	ATCT	AT	109	3	hom	MF_H1.indel	ENSOARG00000008477	SPEN	protein_coding
12	50729295	CCAGTCAG	CCAG	170	4	hom	MF_H1.indel	-	-	-
12	50948273	TAAA	TAA	53.4	3	hom	MF_H2.indel	-	-	-
12	52968941	TTT	TTTGTT	51	4	hom	MF_H1.indel	-	-	-
12	52968944	TTT	TTTGTT	51	4	hom	MF_H3.indel	-	-	-
12	54757079	TGG	TG	58.4	3	hom	MF_H1.indel	ENSOARG00000014202	TNR	protein_coding
12	54772515	CAGAGAGAGAG	CAGAGAGAGAGAG	215	6	hom	MF_H1.indel	ENSOARG00000014202	TNR	protein_coding
12	55223990	GTT	GT	88	4	hom	MF_H2.indel	-	-	-
12	56091969	AGTGTGTGTGTGT	AGTGTGTGTGTGTGT	122	5	hom	MF_H1.indel	-	-	-
12	57825785	GTTTTTTTTT	GTTTTTTTTTTT	22.5	3	hom	MF_H3.indel	ENSOARG00000015973	RASAL2	protein_coding
12	58504400	AT	A	66.5	8	het	MF_H3.indel	-	-	-
12	58525884	GACCAC	GACCACCAC	55.5	6	het	MF_H2.indel	ENSOARG00000016460	TOR3A	protein_coding
12	58534609	GACCAC	GACCACCAC	60.5	4	het	MF_H2.indel	-	-	-
12	58544195	GAA	GA	6.55	4	het	MF_H3.indel	-	-	-
12	59190587	GTTTTTTTT	GTTTTTTTTTTTT	50.5	4	het	MF_H2.indel	ENSOARG00000017837	TOR1AIP1	protein_coding
12	60163970	TGGGGGGGG	TGGGGGGGGGG	11.5	4	hom	MF_H1.indel	-	-	-
12	60163970	TGGGGGGGG	TGGGGGGGGGG,TGGGGGGGGG	12.7	9	hom	MF_H3.indel	-	-	-
12	61574407	CTT	CTTT	27.2	4	hom	MF_H2.indel	-	-	-
12	61575073	TAAAA	TAA	122	20	het	MF_H2.indel	-	-	-
12	62007586	ATTCTTT	ATT	180	4	hom	MF_H1.indel	-	-	-
12	62049286	GTTT	GTTTT	125	6	hom	MF_H2.indel	ENSOARG00000019089	DHX9	protein_coding
12	62049804	ATTTT	ATTTTT	11.5	7	hom	MF_H2.indel	ENSOARG00000019089	DHX9	protein_coding
12	62486364	TAA	TAAA	27.5	4	het	MF_H3.indel	ENSOARG00000000968	NMNAT2	protein_coding
12	69414481	CTTTT	CTTT	22.5	3	hom	MF_H3.indel	-	-	-
12	69836361	TAAAAAAA	TAAAAAAAA	11.3	4	hom	MF_H1.indel	ENSOARG00000011368	LPGAT1	protein_coding
12	70745789	GTCTCT	GTCTCTCT	70.5	4	het	MF_H1.indel	ENSOARG00000012144		protein_coding
12	70958385	A	AC	73.4	3	hom	MF_H2.indel	ENSOARG00000012227		protein_coding
12	71407484	A	ATG	118	3	hom	MF_H3.indel	ENSOARG00000012287	SYT14	protein_coding
12	71610333	TTCCTCCTCCTCCTCCTC	TTCCTCCTCCTC	215	6	hom	MF_H2.indel	ENSOARG00000012524	DIEXF	protein_coding
12	73679820	GT	GTT	106	4	hom	MF_H3.indel	-	-	-
12	74400503	GACA	GACACA	129	3	hom	MF_H3.indel	ENSOARG00000015257	CRB1	protein_coding
12	77080581	C	CA	91	4	hom	MF_H3.indel	ENSOARG00000015980	NR5A2	protein_coding
12	77980406	TAGTATCCCA	TA	215	6	hom	MF_H3.indel	-	-	-
13	1681631	TAAAAAAAAAAAAAAAAA	TAAAAAAAAAAAAA	47	4	hom	MF_H3.indel	ENSOARG00000009536	PLCB4	protein_coding
13	1943997	TCCC	TCC	19.6	3	het	MF_H1.indel	ENSOARG00000009536	PLCB4	protein_coding
13	3023095	ATTTTTT	ATTTTT	31.7	5	hom	MF_H3.indel	ENSOARG00000010268	SNAP25	protein_coding
13	3034605	CAGT	C	215;129	6;3	hom;hom	MF_H2.indel;MF_H3.indel	ENSOARG00000010268	SNAP25	protein_coding
13	3035393	TAAAAAA	TAAAAAAAA	125;175	6;12	hom;hom	MF_H1.indel;MF_H2.indel	ENSOARG00000010268	SNAP25	protein_coding
13	3035393	TAAAAAA	TAAAAAAAAA	9.04	26	hom	MF_H3.indel	ENSOARG00000010268	SNAP25	protein_coding
13	7074195	GAAAAA	GAAAAAA	9.9	3	hom	MF_H1.indel	ENSOARG00000011613		protein_coding
13	11907638	AATATA	AATATATA	143	4	hom	MF_H1.indel	-	-	-
13	15532217	GCCACCA	GCCACCACCA	117	5	het	MF_H2.indel	-	-	-
13	15829200	TCA	TCACA	180	4	hom	MF_H1.indel	ENSOARG00000014833	DHTKD1	protein_coding
13	21279325	TTA	TTACTA	180	4	hom	MF_H1.indel	ENSOARG00000000461	NEBL	protein_coding
13	22728099	CAAAA	CAAA	51	4	hom	MF_H2.indel	ENSOARG00000001841	PIP4K2A	protein_coding
13	22873479	ATTTTT	ATTTTTT	3.66	3	hom	MF_H1.indel	ENSOARG00000001841	PIP4K2A	protein_coding
13	24857725	TA	TAA	106	4	hom	MF_H3.indel	-	-	-
13	25774185	ATTTTTTTTTTT	ATTTTTTTTT,ATTTTTTTTTT	15.1	6	hom	MF_H3.indel	-	-	-
13	25774537	GTATT	GTATTTATT	180	4	hom	MF_H3.indel	-	-	-
13	27890578	CA	C	64.4	3	hom	MF_H3.indel	-	-	-
13	28034342	TAAAAA	TAAAAAA	29	4	hom	MF_H3.indel	-	-	-
13	28246970	TGG	TGGGG	164	4	hom	MF_H2.indel	-	-	-
13	28247886	CGG	C	73.2	4	hom	MF_H3.indel	-	-	-
13	30652032	AGG	AG	58.4	3	hom	MF_H1.indel	-	-	-
13	30748007	GC	GCTGCGCC	215;214;215	12;10;7	hom;hom;hom	MF_H1.indel;MF_H2.indel;MF_H3.indel	ENSOARG00000011328	VIM	protein_coding
13	32533323	CTTTTT	CTTTT	16.5	3	hom	MF_H2.indel	ENSOARG00000013756	ARHGAP12	protein_coding
13	33016363	CTTTTTT	CTTTT	74	4	hom	MF_H3.indel	ENSOARG00000013971	ZEB1	protein_coding
13	34178246	CTTTTTTTTTTTT	CTTTTTTTTTT	8.15	3	hom	MF_H3.indel	-	-	-
13	37108346	TAA	TA	188;136	9;14	hom;het	MF_H2.indel;MF_H3.indel	-	-	-
13	37551143	TGTAGTAG	TGTAG	52.5	8	het	MF_H2.indel	ENSOARG00000018436	ZNF133	protein_coding
13	37566963	CTGGTGGTGGTGGTGGTGGTG	CTGGTGGTGGTGGTGGTG	217	14	het	MF_H1.indel	ENSOARG00000018436	ZNF133	protein_coding
13	37656248	CG	CGGCTCGCAG	215	6	hom	MF_H1.indel	-	-	-
13	38691444	TA	TACA	180	4	hom	MF_H1.indel	ENSOARG00000002048	NAA20	protein_coding
13	40570199	GC	G	27.5;104;218	3;7;17	het;het;hom	MF_H1.indel;MF_H2.indel;MF_H3.indel	-	-	-
13	41147355	AACACACACACACACACA	AACACACACACACACACACA	56.5	6	het	MF_H2.indel	ENSOARG00000026230		lincRNA
13	41867039	ATGTGTGTGTGTGTGTGTGTGTGTGTGTGTG	ATGTGTGTGTGTGTGTGTGTGTGTGTGTG	81.4	3	hom	MF_H1.indel	-	-	-
13	43049852	C	CCT	180	4	hom	MF_H1.indel	-	-	-
13	43859458	GAAAAA	GAAAA	16.5;54.6	3;6	hom;hom	MF_H2.indel;MF_H3.indel	-	-	-
13	45507169	AAGTCAG	AAG	180	4	hom	MF_H2.indel	-	-	-
13	45711736	GCCCCCCCC	GCCCCCCC	4.75	4	hom	MF_H1.indel	-	-	-
13	46003102	GTTTTTTTTTTT	GTTTTTTTTTTTTTT,GTTTTTTTTTTTT,GTTTTTTTTTTTTT	3.12	8	hom	MF_H2.indel	ENSOARG00000016155	ZMYND11	protein_coding
13	46025433	GTTTTTT	GTTTTTTT	8.15	3	hom	MF_H2.indel	ENSOARG00000016155	ZMYND11	protein_coding
13	46227532	CTATT	CTATTATT	165	6	het	MF_H3.indel	-	-	-
13	47013288	AGAT	AGATGAT	172;172	5;5	hom;hom	MF_H1.indel;MF_H2.indel	ENSOARG00000017627	GPCPD1	protein_coding
13	47416121	CA	CAA	73.4	3	hom	MF_H3.indel	ENSOARG00000018145	MCM8	protein_coding
13	52476221	AACTT	AACTTACTT	214;214	13;14	hom;hom	MF_H1.indel;MF_H2.indel	-	-	-
13	52568520	CCTTCTTC	CCTTC	81.5	4	het	MF_H3.indel	-	-	-
13	53543502	CAGAG	CAG	84;80	4;4	hom;hom	MF_H2.indel;MF_H3.indel	-	-	-
13	53546205	CTTTGTTTT	CTTT	129	3	hom	MF_H3.indel	-	-	-
13	53546475	TC	T	97	4	hom	MF_H2.indel	-	-	-
13	54872143	AGACTTG	AG	129	3	hom	MF_H3.indel	-	-	-
13	57007117	TAAA	TAA	10.8	6	het	MF_H2.indel	-	-	-
13	57246663	ATTTTTT	ATTTTT	8.15	3	hom	MF_H1.indel	ENSOARG00000017143	VAPB	protein_coding
13	60972013	CTTTTTTTTTTTTTTTTT	CTTTTTTTTTTTTTTT	4.75	4	hom	MF_H3.indel	ENSOARG00000003062	TM9SF4	protein_coding
13	61410757	GTTTTTTTTTTTT	GTTTTTTTTTTTTTTTT,GTTTTTTTTTTTTTTT	44.4	5	hom	MF_H3.indel	-	-	-
13	62263826	CTTTT	CTTT	51	4	hom	MF_H1.indel	ENSOARG00000007423		protein_coding
13	62315892	TGAAGA	TGAAGAAGA	81.2	4	hom	MF_H1.indel	ENSOARG00000007566	CDK5RAP1	protein_coding
13	63008931	GCACACACACACACACACACA	GCACACACACACACACACA	22.5	20	het	MF_H1.indel	-	-	-
13	63050600	AC	A	52.4	6	hom	MF_H2.indel	ENSOARG00000009308		protein_coding
13	63171235	AG	A	22.2	7	hom	MF_H3.indel	ENSOARG00000009354		protein_coding
13	63176216	TAGACAGA	TAGA	81.5	12	het	MF_H3.indel	ENSOARG00000009354		protein_coding
13	63269724	T	TTC	36.5	4	het	MF_H2.indel	ENSOARG00000009354		protein_coding
13	63271913	ATCTTTCT	ATCT	217;217;214	19;19;11	het;het;hom	MF_H1.indel;MF_H2.indel;MF_H3.indel	ENSOARG00000009354		protein_coding
13	63272339	TCC	TCCC	57.4	4	hom	MF_H1.indel	ENSOARG00000009354		protein_coding
13	63362084	TAAAA	TAAA	52.5	17	het	MF_H3.indel	-	-	-
13	63364683	CTT	CT	25.2	3	hom	MF_H1.indel	-	-	-
13	63366817	GTAGA	G	9.04	14	het	MF_H3.indel	-	-	-
13	64476332	ACAG	ACAGTCAG	214;214;214	24;23;18	hom;hom;hom	MF_H1.indel;MF_H2.indel;MF_H3.indel	ENSOARG00000014859	RBM39	protein_coding
13	64477798	CAAAAAAAAAAAAAAAAAAA	CAAAAAAAAAAAAAA,CAAAAAAAAAAAA,CAAAAAAAAAAAAA	46	15	hom	MF_H2.indel	ENSOARG00000014859	RBM39	protein_coding
13	64477814	AAAAG	A	7.33	10	het	MF_H3.indel	ENSOARG00000014859	RBM39	protein_coding
13	64479548	ACAG	ACAGTCAG	214;214;214	38;43;33	hom;hom;hom	MF_H1.indel;MF_H2.indel;MF_H3.indel	ENSOARG00000014859	RBM39	protein_coding
13	64751126	T	TAA	214;215;180	9;6;6	hom;hom;hom	MF_H1.indel;MF_H2.indel;MF_H3.indel	ENSOARG00000026248		lincRNA
13	65557095	ATTTTT	ATTTT	3.8;83.5;65.5	12;23;27	het;het;het	MF_H1.indel;MF_H2.indel;MF_H3.indel	-	-	-
13	65557169	GC	GCC	40.5	14	het	MF_H1.indel	-	-	-
13	65557694	TTCA	T	193	30	het	MF_H2.indel	-	-	-
13	65557694	TTC	T	103	22	het	MF_H1.indel	-	-	-
13	65557694	TTC	T,TAAATC	149	37	het	MF_H3.indel	-	-	-
13	66422430	GC	GCGCC	36.5	4	het	MF_H3.indel	-	-	-
13	67150052	GAAAAAAAAAA	GAAAAAAAAA	3.96;34.5	5;14	hom;hom	MF_H1.indel;MF_H3.indel	-	-	-
13	67240265	A	AC	106	4	hom	MF_H2.indel	ENSOARG00000000405	PPP1R16B	protein_coding
13	67314896	CAAAAAA	CAAAAA	43.6	8	hom	MF_H3.indel	ENSOARG00000000405	PPP1R16B	protein_coding
13	69425136	A	AC	51;51	4;4	hom;hom	MF_H1.indel;MF_H3.indel	-	-	-
13	74106216	GAGTAGT	GAGT	170	4	hom	MF_H1.indel	ENSOARG00000006347	DNTTIP1	protein_coding
13	74441882	ACTT	ACTTCTT	129	3	hom	MF_H1.indel	ENSOARG00000008519	CDH22	protein_coding
13	75355653	TCACACA	TCACA	128	6	het	MF_H1.indel	ENSOARG00000009419		protein_coding
13	78960443	TCACACACACACACACA	TCACACACACACACA	124;124	4;4	hom;hom	MF_H2.indel;MF_H3.indel	ENSOARG00000014351	ATP9A	protein_coding
13	78963373	CTTTTTT	CTTTTTTT	11;43.6	5;6	het;hom	MF_H1.indel;MF_H2.indel	ENSOARG00000014351	ATP9A	protein_coding
14	269787	AATAT	AAT	90.4	3	hom	MF_H3.indel	-	-	-
14	1031919	CAGTTAG	CAG	165	6	het	MF_H1.indel	-	-	-
14	1119999	T	TTA	129	3	hom	MF_H1.indel	-	-	-
14	1145713	C	CA	30.5	4	het	MF_H1.indel	ENSOARG00000005163	DDX19B	protein_coding
14	1197949	CGGGGG	CGGGGGG	44.5	11	het	MF_H2.indel	-	-	-
14	1241366	TTGCTGCT	TTGCT	215	6	hom	MF_H3.indel	-	-	-
14	2184100	CAAA	CAAAA	13.7	5	het	MF_H1.indel	-	-	-
14	4572608	TAAAAAAAAA	TAAAAAAAAAA	5.08	9	hom	MF_H2.indel	-	-	-
14	4573648	GC	G	97	4	hom	MF_H3.indel	-	-	-
14	4943336	GCTCCTCCTCCTC	GCTCCTCCTCCTCCTC	111	3	hom	MF_H2.indel	-	-	-
14	8699798	TAA	TAACAA	170	4	hom	MF_H1.indel	-	-	-
14	9720396	TCCCC	TCC	143	4	hom	MF_H3.indel	-	-	-
14	12716405	TCGC	TCGCGC	70.5	4	het	MF_H1.indel	-	-	-
14	12891389	CTC	CTCTTC	130	3	hom	MF_H2.indel	-	-	-
14	15463881	GTTTTTT	GTTTTTTT	8.15	3	hom	MF_H3.indel	ENSOARG00000016405	PHKB	protein_coding
14	17752218	CCACACACACACACACACA	CCACACACACACACACA	85.4	3	hom	MF_H3.indel	-	-	-
14	18102633	TTGT	TTGTCTGT	180	4	hom	MF_H2.indel	ENSOARG00000017186	PAPD5	protein_coding
14	18724893	AG	AGATTG	63.5	3	het	MF_H1.indel	-	-	-
14	19091750	TAAAAAAAAAAAAAAAAAAA	TAAAAAAAAAAAAAAAA	6.52	3	hom	MF_H1.indel	-	-	-
14	21257609	TAAAAAAAAAA	TAAAAAAAAAAAA	33	4	hom	MF_H2.indel	-	-	-
14	21898099	GTTTTTTTTTTTT	GTTTTTTTTTT	8.15	3	hom	MF_H1.indel	ENSOARG00000017939	FTO	protein_coding
14	23525018	TAAAAAAAAAAAAAA	TAAAAAAAAAAA	16.6	8	het	MF_H2.indel	-	-	-
14	23743168	ACACGCAC	ACAC	180	4	hom	MF_H2.indel	-	-	-
14	23743659	GAAAAAAA	GAAAAAAAAA	17.3	4	hom	MF_H3.indel	-	-	-
14	25383727	GT	G	37.2	3	hom	MF_H2.indel	-	-	-
14	25858416	CAGA	CAGAGA	129	3	hom	MF_H2.indel	ENSOARG00000001703	SLC38A7	protein_coding
14	34078612	TAA	T	203	5	hom	MF_H2.indel	ENSOARG00000002673	CBFB	protein_coding
14	34205017	T	TAA	180	4	hom	MF_H3.indel	ENSOARG00000002842	TMEM208	protein_coding
14	35012224	ATTTTTT	ATTTTTTTTT	57.5	16	het	MF_H3.indel	-	-	-
14	35132872	ACC	ACCC	124	5	hom	MF_H2.indel	-	-	-
14	36113062	CTGTGT	CTGT	124;145	6;9	het;het	MF_H1.indel;MF_H2.indel	-	-	-
14	36118337	CAA	CA	107	8	het	MF_H1.indel	-	-	-
14	36316474	CAA	CA	130	6	hom	MF_H2.indel	-	-	-
14	38017562	CAA	CA	86	4	hom	MF_H3.indel	-	-	-
14	38718672	TTAGATAGA	TTAGA	129	3	hom	MF_H3.indel	-	-	-
14	39265182	G	GGAAC	180	4	hom	MF_H3.indel	ENSOARG00000003997	HYDIN	protein_coding
14	46035951	G	GAT	143	4	hom	MF_H1.indel	ENSOARG00000005303	ZNF567	protein_coding
14	46564779	AT	ATGT	180	4	hom	MF_H3.indel	-	-	-
14	46626315	TACACACACACACACA	TACACACACACACACACA	67.5	3	het	MF_H3.indel	-	-	-
14	46787374	AC	A	95	4	hom	MF_H3.indel	ENSOARG00000026920		lincRNA
14	47254482	CCACA	CCA	139	4	hom	MF_H2.indel	-	-	-
14	47381502	TGG	T	214	8	hom	MF_H1.indel	ENSOARG00000005604	PSMD8	protein_coding
14	47812692	CT	CTT	106	4	hom	MF_H2.indel	-	-	-
14	49478885	TGGGG	TGGG	20.5	6	het	MF_H3.indel	-	-	-
14	49971408	CAA	CA	135	6	hom	MF_H1.indel	ENSOARG00000007781	MEGF8	protein_coding
14	50776493	CGGG	CGG	27.2	4	hom	MF_H1.indel	ENSOARG00000026929		lincRNA
14	51215164	A	AGAG	111	3	hom	MF_H2.indel	ENSOARG00000009036	ZNF227	protein_coding
14	51709041	CAAAA	CAAA	3.25	4	het	MF_H3.indel	-	-	-
14	51711300	GCCC	GCC	45.5	24	het	MF_H3.indel	-	-	-
14	52161109	CCTTCT	CCT	217	8	het	MF_H2.indel	ENSOARG00000009994	RTN2	protein_coding
14	52274325	TAGCAGCAGCAGCAGCAGC	TAGCAGCAGCAGCAGC	180	4	hom	MF_H3.indel	-	-	-
14	52818835	ACTCT	ACT	92.5	7	het	MF_H3.indel	-	-	-
14	53444223	TGGGGGGGGG	TGGGGGGG	6.36	4	hom	MF_H3.indel	ENSOARG00000011113	MEIS3	protein_coding
14	54100331	CGGG	CGGGG	53.4	3	hom	MF_H2.indel	ENSOARG00000011698	TMEM143	protein_coding
14	54975861	CAAAAA	CAAA	153	13	het	MF_H2.indel	ENSOARG00000013169		protein_coding
14	55366272	TGAAGAA	TGAAGAAGAA	180	4	hom	MF_H2.indel	ENSOARG00000013693		protein_coding
14	55660870	CAAAAAAAAAAAAAAA	CAAAAAAAAAAAAAAAAAAA,CAAAAAAAAAAAAAAAAAAAA,CAAAAAAAAAAAAAAAA	62.4	23	hom	MF_H3.indel	-	-	-
14	55660870	CAAAAAAAAAAAAAAA	CAAAAAAAAAAAAAAAAAA,CAAAAAAAAAAAAAAAAAAA,CAAAAAAAAAAAAAAAAA	30.6	15	hom	MF_H2.indel	-	-	-
14	55660885	AT	A	3.8	6	het	MF_H1.indel	-	-	-
14	56483348	TATA	TATAATA	63.5	3	het	MF_H1.indel	ENSOARG00000014764	ZNF175	protein_coding
14	56974611	TGGGGG	TGGGGGG	33	4	hom	MF_H2.indel	-	-	-
14	57062473	CTTTTTTTTTTTTTTT	CTTTTTTTTTTTTT	7.77	4	hom	MF_H3.indel	-	-	-
14	57386528	ACTCT	ACT	38.5	3	het	MF_H1.indel	ENSOARG00000000134		protein_coding
14	58914419	CA	CAA	41.2	3	hom	MF_H1.indel	-	-	-
14	60164524	CGG	CG	58.4	3	hom	MF_H3.indel	ENSOARG00000026946		lincRNA
14	60284160	AAGAGA	AAGA	146	4	hom	MF_H3.indel	ENSOARG00000002806	MBOAT7	protein_coding
14	60649169	TC	T	80	4	hom	MF_H1.indel	-	-	-
14	60796802	CTTTTTTT	CTTTTTTTT	7.77	4	hom	MF_H3.indel	ENSOARG00000003373		protein_coding
14	61382000	CTTT	CT	95.4	3	hom	MF_H2.indel	-	-	-
14	61431074	GAAA	GAAAA	62.6	6	het	MF_H2.indel	ENSOARG00000003593	ZNF805	protein_coding
14	61554346	CCACACACACACA	CCACACACACA	42.5	4	het	MF_H2.indel	ENSOARG00000026952		lincRNA
14	61601197	TCCCCC	TCCCCCC	33	4	hom	MF_H2.indel	ENSOARG00000003634		protein_coding
14	62019588	T	TAA	180	4	hom	MF_H3.indel	-	-	-
14	62278093	TCTCCTCCTC	TCTCCTC	111	4	hom	MF_H2.indel	ENSOARG00000003789		protein_coding
14	62303409	TCTCCTCCTC	TCTCCTC	102	4	het	MF_H2.indel	ENSOARG00000003794		protein_coding
14	62464272	CTCTT	CTCTTCTT	129	3	hom	MF_H1.indel	ENSOARG00000003827		protein_coding
14	62527954	GTCTT	GTCTTCTT	180	4	hom	MF_H3.indel	ENSOARG00000026954		lincRNA
15	1774535	TAAAAAA	TAAAAAAA	4.39;10.4	4;5	hom;hom	MF_H2.indel;MF_H3.indel	-	-	-
15	8391078	AA	AAATA	215;215	6;7	hom;hom	MF_H2.indel;MF_H3.indel	ENSOARG00000007969	CNTN5	protein_coding
15	9521021	C	CTA	180	4	hom	MF_H3.indel	-	-	-
15	14756304	CT	CTT	30.5	4	het	MF_H2.indel	-	-	-
15	15032284	GG	GGAG	129	3	hom	MF_H1.indel	-	-	-
15	15952932	AG	A	95	4	hom	MF_H1.indel	ENSOARG00000010375	GUCY1A2	protein_coding
15	17469453	TTA	T	211	6	hom	MF_H1.indel	ENSOARG00000011894	ATM	protein_coding
15	19765267	CATAAT	CAT	69.5	4	het	MF_H2.indel	ENSOARG00000013286	RDX	protein_coding
15	22904467	AGGGGGGGGG	AGGGGGGG	186;184	38;33	hom;hom	MF_H1.indel;MF_H2.indel	-	-	-
15	23143067	TCC	TC	27.4	3	hom	MF_H3.indel	ENSOARG00000016809	NCAM1	protein_coding
15	23270169	ATTTTTTTTT	ATTTTTTTT	13.8;22.9	6;20	hom;hom	MF_H2.indel;MF_H3.indel	-	-	-
15	24607924	AT	A	99	4	hom	MF_H1.indel	-	-	-
15	27413330	ATATT	ATATTATT	129	3	hom	MF_H1.indel	ENSOARG00000005048	RNF214	protein_coding
15	27459229	AAAGAAG	AAAGAAGAAG	70.5	4	het	MF_H2.indel	-	-	-
15	27461091	GTT	GT	19.5	4	het	MF_H3.indel	-	-	-
15	27889752	ATT	ATTT	95	4	hom	MF_H1.indel	-	-	-
15	27921842	CA	CATA	180	4	hom	MF_H1.indel	-	-	-
15	28351891	TTCTCTCT	TTCTCT	123;59.2	6;4	het;hom	MF_H2.indel;MF_H3.indel	ENSOARG00000008262	SCN2B	protein_coding
15	28683026	CTATATATATATATATATA	CTATATATATATATATATATATA,CTATATATATATATATATATATATA	73.2	4	hom	MF_H3.indel	-	-	-
15	28771301	GC	GCTC	70.5	4	het	MF_H3.indel	ENSOARG00000010885	PHLDB1	protein_coding
15	29079072	CAG	C	97.4	3	hom	MF_H2.indel	ENSOARG00000012381	SLC37A4	protein_coding
15	29095328	GAAAAAAAAA	GAAAAAAAAAAA	22.5	3	hom	MF_H2.indel	-	-	-
15	29119520	CAAAAAAAAAA	CAAAAAAAA	48.6	6	hom	MF_H3.indel	ENSOARG00000012531	HYOU1	protein_coding
15	29119520	CAAAAAAAAAA	CAAAAAAAAAAAA	16.5	3	hom	MF_H2.indel	ENSOARG00000012531	HYOU1	protein_coding
15	29212808	C	CG	106	4	hom	MF_H3.indel	-	-	-
15	30605547	AATATATATATATATATATATATA	AATATATATATATATATATATA	49.2	4	hom	MF_H2.indel	-	-	-
15	32309163	TA	T	18.5;145	4;6	het;hom	MF_H1.indel;MF_H3.indel	-	-	-
15	32315735	TTCTCTCTCTCTCTCTC	TTCTCTCTCTCTCTC	34.5	8	het	MF_H1.indel	ENSOARG00000026820		lincRNA
15	32769095	AGAT	AGATGAT	111	3	hom	MF_H3.indel	-	-	-
15	33236432	GACA	GACACA	214;214;180	23;38;19	hom;hom;hom	MF_H1.indel;MF_H2.indel;MF_H3.indel	ENSOARG00000000142	HSPA8	protein_coding
15	33792450	CGTT	C	215	6	hom	MF_H2.indel	ENSOARG00000000345	GRAMD1B	protein_coding
15	33795426	GGATGAT	GGAT	129	3	hom	MF_H1.indel	-	-	-
15	38165495	ACCC	ACC	52.4	3	hom	MF_H2.indel	ENSOARG00000007202	SPON1	protein_coding
15	40388096	T	TTAA	129	3	hom	MF_H2.indel	ENSOARG00000009607	USP47	protein_coding
15	41733702	GCACACACACACACACACACACACACACACA	GCACACACACACACACACACACACACACACACA	69.2	6	hom	MF_H2.indel	-	-	-
15	41733702	GCACACACACACACACACACACACACACACA	GCACACACACACACACACACACACACACACACA,GCACACACACACACACACACACACACACACACACA	152	7	hom	MF_H1.indel	-	-	-
15	43984427	TCTCACTCACTCAC	TCTCACTCAC	180	4	hom	MF_H2.indel	-	-	-
15	45686463	GTT	GT	53.5	6	het	MF_H3.indel	ENSOARG00000016510		protein_coding
15	50432586	CG	CGG	106	4	hom	MF_H3.indel	-	-	-
15	51053053	GAAAAAAAAA	GAAAAAAAAAAA	67.5	12	het	MF_H3.indel	-	-	-
15	51053053	GAAAAAAAAA	GAAAAAAAAAAA,GAAAAAAAAAA	29	6	hom	MF_H2.indel	-	-	-
15	51085758	GGACAG	GGACAGACAG	180	4	hom	MF_H1.indel	-	-	-
15	51881921	CAG	CAGAG	129;172	5;10	hom;hom	MF_H1.indel;MF_H3.indel	-	-	-
15	51883285	TAAAA	TAAA	3.25	4	het	MF_H2.indel	-	-	-
15	52783334	TGG	TG	82	4	hom	MF_H1.indel	ENSOARG00000011523	RPS3	protein_coding
15	54448020	GTATATATATATATATATATATATA	GTATATATATATATATATATATATATA	114	3	hom	MF_H3.indel	ENSOARG00000013240	ACER3	protein_coding
15	60423314	AG	AGG	106	4	hom	MF_H3.indel	ENSOARG00000015956	DNAJC24	protein_coding
15	62961487	TA	T	95	4	hom	MF_H3.indel	ENSOARG00000018454	ABTB2	protein_coding
15	63092854	AGGGG	AGGG	30.4	3	hom	MF_H1.indel	ENSOARG00000018454	ABTB2	protein_coding
15	63095070	CTTGTTGT	CTTGT	180	4	hom	MF_H3.indel	ENSOARG00000018454	ABTB2	protein_coding
15	63970475	CAAGAA	CAA	55.5	11	het	MF_H2.indel	-	-	-
15	63978925	TCTC	T	203	11	het	MF_H1.indel	ENSOARG00000018857	SLC1A2	protein_coding
15	64011684	TCCCCCC	TCCCCCCC	8.23	11	het	MF_H1.indel	ENSOARG00000018857	SLC1A2	protein_coding
15	64093941	AGGG	AG	109	3	hom	MF_H1.indel	ENSOARG00000018857	SLC1A2	protein_coding
15	68593149	CTTTTTTTTTTT	CTTTTTTTTTTTTT,CTTTTTTTTTTTT	6.52	4	hom	MF_H1.indel	-	-	-
15	68709276	TAAAAAAAAAAA	TAAAAAAAAAAAAA	10.8	3	hom	MF_H1.indel	-	-	-
15	69156524	GAG	GAGAAG	111	3	hom	MF_H1.indel	-	-	-
15	69926370	ATTTTTTTTTTT	ATTTTTTTTTTTTT	22	4	hom	MF_H3.indel	-	-	-
15	72033110	GAAAAAA	GAAAAAAA	8.15	3	hom	MF_H1.indel	ENSOARG00000000948	HSD17B12	protein_coding
15	74156437	CGG	CG	88	4	hom	MF_H1.indel	ENSOARG00000002525	MAPK8IP1	protein_coding
15	74812454	G	GC	161	6	hom	MF_H1.indel	-	-	-
15	74923847	CATGTAATGT	CATGT	215	6	hom	MF_H1.indel	ENSOARG00000004217	CKAP5	protein_coding
15	78211958	CGGG	CGG	53.4	3	hom	MF_H1.indel	ENSOARG00000010654	CTNND1	protein_coding
16	47543	AATA	AA	42.4	3	hom	MF_H3.indel	-	-	-
16	1639642	AT	A	67.4	3	hom	MF_H1.indel	ENSOARG00000003028	DOCK2	protein_coding
16	2523573	GA	G	29.5	3	het	MF_H2.indel	-	-	-
16	2869075	GAAAA	GAAA	11.5	17	hom	MF_H2.indel	ENSOARG00000003427	RANBP17	protein_coding
16	4169924	AAGAG	AAG	150	4	hom	MF_H1.indel	ENSOARG00000003898	SH3PXD2B	protein_coding
16	4579411	GC	GCTC	166;215	4;6	hom;hom	MF_H2.indel;MF_H3.indel	ENSOARG00000003963	DUSP1	protein_coding
16	4868923	AATATATATATATA	AATATATATATATATA	64.5	4	het	MF_H2.indel	-	-	-
16	6779638	G	GT	161;91.5;202	6;6;8	hom;het;hom	MF_H1.indel;MF_H2.indel;MF_H3.indel	-	-	-
16	6780030	GC	GCC	161;24.5	6;6	hom;het	MF_H1.indel;MF_H3.indel	-	-	-
16	8727353	TA	TAGA	70.5	4	het	MF_H3.indel	-	-	-
16	9387725	AGGG	AGG	125;12.7	15;23	het;het	MF_H2.indel;MF_H3.indel	-	-	-
16	9388233	AGT	AGTGGT	215	6	hom	MF_H3.indel	-	-	-
16	9391306	TTCTCTCTCTCTCTCTCTCTCTCT	TTCTCTCTCTCTCTCTCTCTCT	96.5;61.5	9;9	het;het	MF_H1.indel;MF_H2.indel	-	-	-
16	9391306	TTCTCTCTCTCTCTCTCTCTCTCT	TTCTCTCTCTCTCTCTCTCTCTCTCT	55.5	5	het	MF_H3.indel	-	-	-
16	9391361	ACTCTCTCTCTCTCTCT	ACTCTCTCTCTCTCT	43.5	18	het	MF_H2.indel	-	-	-
16	9905997	AATATATATATATATATAT	AATATATATATATATATATAT	118	3	hom	MF_H3.indel	ENSOARG00000005258	MCCC2	protein_coding
16	11389039	TAACAACA	TAACA	180	4	hom	MF_H3.indel	ENSOARG00000005870	PIK3R1	protein_coding
16	11389354	AT	ATT	106	4	hom	MF_H2.indel	ENSOARG00000005870	PIK3R1	protein_coding
16	11481089	TAACAAC	TAAC	196	6	hom	MF_H2.indel	-	-	-
16	14882141	ATT	AT	84	4	hom	MF_H1.indel	ENSOARG00000006573	RGS7BP	protein_coding
16	17039492	CTTTTT	CT	180	4	hom	MF_H2.indel	ENSOARG00000006840	DIMT1	protein_coding
16	17055877	CTAAATAAA	CTAAATAAATAAA	70.5	4	het	MF_H2.indel	ENSOARG00000006919	KIF2A	protein_coding
16	20501069	ATTTT	ATTT	124;84.6	10;6	hom;hom	MF_H1.indel;MF_H2.indel	-	-	-
16	23309672	AGTTTGTTT	AGTTT	73.5	3	het	MF_H2.indel	ENSOARG00000007507	IL6ST	protein_coding
16	23309673	GTTTGTTTT	GTTT	81.2	3	hom	MF_H3.indel	ENSOARG00000007507	IL6ST	protein_coding
16	24649628	CC	CCAC	215	6	hom	MF_H1.indel	ENSOARG00000008067	SNX18	protein_coding
16	26156361	AG	AGG	106	4	hom	MF_H2.indel	-	-	-
16	30557435	ATTTTTTTTTTT	ATTTTTTTTTT	12.7	8	hom	MF_H1.indel	ENSOARG00000008545	FGF10	protein_coding
16	33160032	GAAAAA	GAAAA	33	6	hom	MF_H3.indel	-	-	-
16	33160605	TCC	TC	174	8	hom	MF_H3.indel	-	-	-
16	33161448	TACACA	TACACACA	81.2;166	4;4	hom;hom	MF_H1.indel;MF_H3.indel	-	-	-
16	33162455	TTGT	TTGTGT	170	4	hom	MF_H3.indel	-	-	-
16	35417900	TACACACACACACACACACACACACACACACACACACACACA	TACACACACACACACACACACACACACACACACACACACACACACACA,TACACACACACACACACACACACACACACACACACACACA	73.2	6	hom	MF_H2.indel	-	-	-
16	35417900	TACACACACACACACACACACACACACACACACACACACACA	TACACACACACACACACACACACACACACACACACACACA,TACACACACACACACACACACACACACACACACACACA	101	6	hom	MF_H3.indel	-	-	-
16	36971643	CTTTTTTTTTTTTT	CTTTTTTTTTTTTTTTTT	47.4	3	hom	MF_H3.indel	ENSOARG00000010431	C5orf42	protein_coding
16	37288282	GTTTT	GTTTTTT	101	3	hom	MF_H1.indel	-	-	-
16	37482926	CCTA	CCTACTA	154;154;217	10;10;16	het;het;het	MF_H1.indel;MF_H2.indel;MF_H3.indel	-	-	-
16	37483249	G	GGA	66.5	24	het	MF_H1.indel	-	-	-
16	37497903	ATGTGTGTGTGTGTGTGTGTGTGTGTGTGTGTGTGTGTGT	ATGTGTGTGTGTGTGTGTGTGTGTGTGTGTGTGTGTGTGTGTGT	66.5	6	het	MF_H3.indel	ENSOARG00000010729	SLC1A3	protein_coding
16	38054868	CAAA	CAA	7.35	7	het	MF_H3.indel	-	-	-
16	40961730	A	AT	24.5	7	het	MF_H2.indel	-	-	-
16	40962736	TAA	TA	88	4	hom	MF_H1.indel	-	-	-
16	41182118	ATTTTTTT	ATTTTTTTT	11.3	4	hom	MF_H1.indel	ENSOARG00000026969		lincRNA
16	50935509	TTCTCTCTCTCTCT	TTCTCTCTCTCTCTCT	154	4	hom	MF_H1.indel	-	-	-
16	53105197	CAGAG	CAGAGAG	111	3	hom	MF_H1.indel	-	-	-
16	53106435	GAAAAAAAAAAAA	GAAAAAAAAA	30.4	3	hom	MF_H1.indel	-	-	-
16	53232095	GC	GCC	41.2	4	hom	MF_H2.indel	ENSOARG00000012915	CDH18	protein_coding
16	55801461	CTTTTTTTTTTTTTTTT	CTTTTTTTTTTTTT	19.5	9	het	MF_H2.indel	-	-	-
16	55801461	CTTTTTTTTTTTTTTTT	CTTTTTTTTTTTTTT,CTTTTTTTTTTTTT,CTTTTTTTTTTTT	9.09	14	hom	MF_H3.indel	-	-	-
16	61627848	CTTTTT	CTTTTTT	29	4	hom	MF_H3.indel	-	-	-
16	61670454	ACC	AC	88	4	hom	MF_H2.indel	ENSOARG00000013859	CTNND2	protein_coding
16	61686531	T	TG	73.4	3	hom	MF_H2.indel	ENSOARG00000013859	CTNND2	protein_coding
16	62142659	GAAAAAAAA	GAAAAAAAAAA	3.25	4	het	MF_H3.indel	-	-	-
16	62791117	AC	ACC	99	4	hom	MF_H3.indel	ENSOARG00000014144		protein_coding
16	65491301	GTATATATATATATAT	GTATATATATATAT	87.4	3	hom	MF_H3.indel	ENSOARG00000014702	ADCY2	protein_coding
16	66308063	ACCC	ACC	54.4;27.2	5;5	hom;hom	MF_H1.indel;MF_H3.indel	ENSOARG00000014904	PAPD7	protein_coding
17	586588	GAAAAAAAA	GAAAAAAA	9.93	26	het	MF_H2.indel	-	-	-
17	2841529	AG	AGG	82;60.4	4;3	hom;hom	MF_H2.indel;MF_H3.indel	-	-	-
17	4184866	ATGT	AT	20.5	16	het	MF_H3.indel	-	-	-
17	5026652	AAGGA	AAGGAGGA	111;111	4;3	hom;hom	MF_H1.indel;MF_H2.indel	ENSOARG00000004146	FBXW7	protein_coding
17	5908143	CG	CGG	41.2	4	hom	MF_H3.indel	ENSOARG00000004355	GATB	protein_coding
17	11540958	AGG	AG	58.4	3	hom	MF_H2.indel	ENSOARG00000008411	SLC10A7	protein_coding
17	11887859	ATTTTTT	ATTTTTTT	5.83	6	het	MF_H2.indel	-	-	-
17	11887928	ATTTTTT	ATTTTTTT	39.6	6	hom	MF_H2.indel	-	-	-
17	12866452	T	TA	161	6	hom	MF_H2.indel	ENSOARG00000009303	OTUD4	protein_coding
17	13016720	G	GT	106	4	hom	MF_H2.indel	-	-	-
17	14150434	ATTTTTTTT	ATTTTTTT	18.7	6	hom	MF_H3.indel	ENSOARG00000010978	GAB1	protein_coding
17	14201796	AC	A	64.4	3	hom	MF_H2.indel	ENSOARG00000010978	GAB1	protein_coding
17	16602569	CAAAA	CAAA	51	4	hom	MF_H3.indel	ENSOARG00000012236	RNF150	protein_coding
17	17565946	GAAAAAA	GAAAAAAA	8.15	3	hom	MF_H1.indel	ENSOARG00000012912	MAML3	protein_coding
17	17840765	GCC	GCCCC	129	3	hom	MF_H1.indel	ENSOARG00000013062	SETD7	protein_coding
17	17979180	GAAAAAAAAAAAAA	GAAAAAAAAAAAAAAAA,GAAAAAAAAAAAA	4.26	3	hom	MF_H1.indel	-	-	-
17	19164189	TAACAA	TAA	59.5	6	het	MF_H3.indel	-	-	-
17	24824082	GTTTTT	GTTTT	16.5	3	hom	MF_H3.indel	-	-	-
17	25025820	TGGGGGG	TGGGGGGG	8.15	3	hom	MF_H3.indel	-	-	-
17	29573903	GTGTTATGTTAT	GTGTTAT	180;215;215	4;5;6	hom;hom;hom	MF_H1.indel;MF_H2.indel;MF_H3.indel	-	-	-
17	29574587	G	GA	134	5	hom	MF_H3.indel	-	-	-
17	44866466	AGCCCGGTCGCCCGGTCGCCCG	AGCCCGGTCGCCCGGTCGCCCGGTCGCCCG	180	8	hom	MF_H2.indel	-	-	-
17	45877778	A	AC	73.4	3	hom	MF_H2.indel	-	-	-
17	52702322	GCC	GC	88	4	hom	MF_H2.indel	-	-	-
17	53856538	CGTGTGTGTGTGTGTGT	CGTGTGTGTGTGT	180	4	hom	MF_H2.indel	ENSOARG00000016226	ATP2A2	protein_coding
17	54971688	TA	TACA	63.5	3	het	MF_H1.indel	-	-	-
17	56646755	A	AG	41.2	4	hom	MF_H1.indel	-	-	-
17	56656315	GAAA	GAA	65	4	hom	MF_H1.indel	-	-	-
17	60916483	C	CTT	180	4	hom	MF_H1.indel	ENSOARG00000008734	TPCN1	protein_coding
17	60948427	ATTTTTTTTTT	ATTTTTTTT	33	4	hom	MF_H2.indel	-	-	-
17	62322189	TAG	T	118	3	hom	MF_H3.indel	-	-	-
17	62575658	CTGTGTGTGTGTGTGTGTGTGTGTGTGTGTGTG	CTGTGTGTGTGTGTGTGTGTGTGTGTGTGTGTGTG	129	8	het	MF_H3.indel	-	-	-
17	62903446	CCCAC	CC	64.5	6	het	MF_H3.indel	-	-	-
17	63254819	C	CT	73.4	3	hom	MF_H3.indel	-	-	-
17	64788351	TCTCCTCC	TCTCC	159	10	het	MF_H3.indel	-	-	-
17	65722325	GTTCAATTCA	GTTCAATTCAATTCA	81.2	4	hom	MF_H2.indel	ENSOARG00000000375	SEZ6L	protein_coding
17	65766256	GAAAAAA	GAAAAAAA	8.23	6	het	MF_H3.indel	-	-	-
17	65767312	ATTTTTTTTTT	ATTTTTTTTT	21.5	9	hom	MF_H1.indel	-	-	-
17	65767823	GAGA	GAGAAGA	117	5	het	MF_H3.indel	-	-	-
17	67634729	AA	AACA	180	4	hom	MF_H2.indel	-	-	-
17	68107863	CACA	CACAGACA	81.2	7	hom	MF_H2.indel	ENSOARG00000025693		lincRNA
17	68266527	T	TG	16.6	4	het	MF_H2.indel	-	-	-
17	69287170	ACCCC	ACCCCC	51	4	hom	MF_H1.indel	ENSOARG00000008727	MORC2	protein_coding
17	69490308	GCCCC	GCCC	31.4	3	hom	MF_H2.indel	-	-	-
17	71310328	CA	C	96	4	hom	MF_H2.indel	ENSOARG00000015611	YPEL1	protein_coding
17	71796002	TTGA	TTGATGA	180	4	hom	MF_H1.indel	ENSOARG00000025718		lincRNA
18	985565	ATGTGTGTGTGTGTGTGTGTGTGT	ATGTGTGTGTGTGTGTGTGTGTGTGTGTGT	130	3	hom	MF_H2.indel	-	-	-
18	1098979	ACC	ACCC	167	48	hom	MF_H1.indel	ENSOARG00000026420		lincRNA
18	1101183	CCT	CCTGCT	214;214	14;11	hom;hom	MF_H1.indel;MF_H2.indel	ENSOARG00000026420		lincRNA
18	1101360	TCTCC	TCTCCTCC	168	6	het	MF_H1.indel	ENSOARG00000026420		lincRNA
18	1130371	ATTTTTTTTT	ATTTTTTTT	13.8	6	hom	MF_H2.indel	-	-	-
18	2871145	AATA	AATATA	180;214	4;10	hom;hom	MF_H2.indel;MF_H3.indel	-	-	-
18	2880671	AATGACAT	AAT	129	3	hom	MF_H3.indel	ENSOARG00000009242	GABRB3	protein_coding
18	3152644	TCCCC	TCCCCC	3.25	4	het	MF_H1.indel	-	-	-
18	6161132	GGAAAA	G	129	3	hom	MF_H2.indel	ENSOARG00000009878	MEF2A	protein_coding
18	13297386	TGAGAGA	TGAGA	143	4	hom	MF_H3.indel	ENSOARG00000010343	CHD2	protein_coding
18	15713763	CGAGTCT	C	180	4	hom	MF_H3.indel	-	-	-
18	18202356	GAAAAAAAAAAA	GAAAAAAAAA	25	4	hom	MF_H1.indel	ENSOARG00000010833		protein_coding
18	20951848	CAAAAAAAAAAAAAAA	CAAAAAAAAAAAAAAAAAAA	36.4	3	hom	MF_H2.indel	ENSOARG00000012875	BLM	protein_coding
18	22620090	TAAAAAAAA	TAAAAAAA	4.75	5	hom	MF_H1.indel	ENSOARG00000014096	TM6SF1	protein_coding
18	25791080	AGG	AG	58.4	3	hom	MF_H1.indel	ENSOARG00000015536	CEMIP	protein_coding
18	25853523	CTAAG	CTAAGTAAG	180	4	hom	MF_H3.indel	-	-	-
18	26809926	ATTTTTTTT	ATTTTTTT	4.75	4	hom	MF_H1.indel	-	-	-
18	26819337	CCTCT	CCT	90.4	3	hom	MF_H3.indel	ENSOARG00000026442		lincRNA
18	26955754	TCACA	TCA	77.5	5	het	MF_H3.indel	-	-	-
18	27137008	GCTGCCTGCCTGC	GCTGCCTGC	81.2	8	hom	MF_H3.indel	-	-	-
18	27202630	GAA	G	139	10	het	MF_H3.indel	-	-	-
18	28940274	GTTTTTTTTTTTT	GTTTTTTTTTTTTTTTT,GTTTTTTTTTTTTTTT,GTTTTTTTTTTTTTT	15.4	6	hom	MF_H2.indel	-	-	-
18	28973891	CAGAG	CAG	143	4	hom	MF_H2.indel	-	-	-
18	31192017	ATT	ATTTT	217	21	het	MF_H3.indel	ENSOARG00000001693	TSPAN3	protein_coding
18	40804897	GTTTTTTTT	GTTTTTTT	4.75	4	hom	MF_H2.indel	ENSOARG00000006260	HEATR5A	protein_coding
18	42289776	CAGATAGATA	CAGATA	180	4	hom	MF_H1.indel	-	-	-
18	42413901	AAAGAAG	AAAG	180	4	hom	MF_H2.indel	-	-	-
18	42550877	CAA	C	152	4	hom	MF_H3.indel	-	-	-
18	44261766	CATGT	CATGTTATGT	142	14	het	MF_H2.indel	ENSOARG00000007206	FAM177A1	protein_coding
18	46057348	TGGG	TGG	72	4	hom	MF_H1.indel	-	-	-
18	50208405	G	GAGCC	180;180	4;4	hom;hom	MF_H1.indel;MF_H2.indel	-	-	-
18	54237415	GA	GAA	106;214	4;12	hom;hom	MF_H1.indel;MF_H3.indel	ENSOARG00000010288	MAP1A	protein_coding
18	54238822	CAGAG	CAG	217	19	het	MF_H3.indel	-	-	-
18	54501865	TACACACACACACACAC	TACACACACACACAC	87.4	3	hom	MF_H2.indel	-	-	-
18	58873876	AACACACACACACACACACACACACACAC	AACACACACACACACACACACACACACACACAC	129	3	hom	MF_H3.indel	-	-	-
18	59863782	CAAAA	CAA	143	4	hom	MF_H1.indel	-	-	-
18	59866330	GAAA	GA	155	4	hom	MF_H3.indel	-	-	-
18	64427358	TCCC	TCC	54.4	3	hom	MF_H1.indel	-	-	-
18	64564852	GTT	GT	58.4	3	hom	MF_H3.indel	-	-	-
18	64651041	AAAACAAAC	AAAAC	130	3	hom	MF_H1.indel	-	-	-
18	65517620	CGC	CGCTAGC	81.2;215	6;5	hom;hom	MF_H2.indel;MF_H3.indel	ENSOARG00000002427	PPP2R5C	protein_coding
18	65612664	CGTCGCTGGT	CGT	58.5	8	het	MF_H3.indel	-	-	-
18	67035370	GA	GACA	129	3	hom	MF_H3.indel	ENSOARG00000006393	PPP1R13B	protein_coding
18	67917477	C	CT	60.4;18.5	3;6	hom;het	MF_H1.indel;MF_H2.indel	ENSOARG00000007297		protein_coding
18	67919356	C	CT	51.5;51.5	4;4	het;het	MF_H1.indel;MF_H2.indel	ENSOARG00000007297		protein_coding
18	68224108	CTTTT	CTTT	30.4	3	hom	MF_H1.indel	ENSOARG00000008396	NUDT14	protein_coding
19	317099	TCCC	TCC	53.4	3	hom	MF_H3.indel	-	-	-
19	583466	CATAT	CAT	104	3	hom	MF_H3.indel	-	-	-
19	6002141	ATGTGTGTGTGT	ATGTGTGTGT	92.4	3	hom	MF_H1.indel	-	-	-
19	6879127	CG	C	97	4	hom	MF_H1.indel	ENSOARG00000015181	DYNC1LI1	protein_coding
19	7411448	TAAAAAAAAAAAAAA	TAAAAAAAAAAAAAAAA	11.3	4	hom	MF_H3.indel	-	-	-
19	7614176	TAAAAAAA	TAAAAAAAAA	19.3	4	hom	MF_H3.indel	ENSOARG00000015881	UBP1	protein_coding
19	10393090	ACTCT	ACT	107	3	hom	MF_H3.indel	ENSOARG00000016501	LRRFIP2	protein_coding
19	10718843	TCCGCCGCCGCCGC	TCCGCCGCCGCCGCCGC	180;180	4;4	hom;hom	MF_H2.indel;MF_H3.indel	-	-	-
19	11662544	TAGA	TAGAAGAGA	129	3	hom	MF_H2.indel	-	-	-
19	12347141	TC	TCC	33.5;161	3;6	het;hom	MF_H2.indel;MF_H3.indel	-	-	-
19	12682644	CCT	C	214	8	hom	MF_H1.indel	ENSOARG00000002491		protein_coding
19	12692892	C	CG	76	4	hom	MF_H2.indel	-	-	-
[truncated: 349 more rows]

## Sheet: ML_indel
CHROM	POS	REF	ALT	QUAL	DEPTH	GENOTYPE	SAMPLES	Gene_id	Gene_name	biotype
[truncated: 2,226 more rows]
