# Supplementary material for: Identification and Characterization of Hypothalamic Alternative Splicing Events and Variants in Ovine Fecundity-Related Genes
Source: Animals (Basel). 2020 Nov 13;10(11):2111. doi: 10.3390/ani10112111 (PMC7698220; doi:10.3390/ani10112111)
Supplement: Supplementary file 1 [file animals-10-02111-s001.zip › Supplementary Materials/Table S9 .xlsx]

## Sheet: Sheet1
Genes with indels in PF	Genes with indels in MF	Genes with indels in PF vs. MF	DEGs in PF vs. MF	DEGs with indels in PF vs. MF
ENSOARG00000007262	ENSOARG00000020237	SENP5	COX2
ENSOARG00000012639	SENP5	MAP2	COX3
SYT11	MAP2	IFT27	ENSOARG00000000564
SENP5	WDFY1	COPG2	ENSOARG00000001137
ENSOARG00000019193	TRAF2	ENSOARG00000007662	ENSOARG00000001165
MAP2	PREPL	ENSOARG00000004929	UBE2S
ENSOARG00000002277	IFT27	ENSOARG00000014212	ENSOARG00000001471
IFT27	SLC25A40	ENSOARG00000009354	SI
COPG2	COPG2	VIM	ENSOARG00000001720
ENSOARG00000007662	ENSOARG00000007662	RBM39	ENSOARG00000001804
ENSOARG00000004929	ENSOARG00000004929	HSPA8	ENSOARG00000001939
ENSOARG00000014212	COL4A3BP	ZNF75D	ENSOARG00000001944
SLC38A10	SHC4	BHLHB9	RARRES1
ENSOARG00000009354	ENSOARG00000014212		HPSE
VIM	ENSOARG00000009354		ENSOARG00000002402
RBM39	VIM		ENSOARG00000002514
HSPA8	RBM39		CDHR2
C16orf72	HSPA8		SHOX2
ZNF75D	RTN3		C11orf94
BHLHB9	ATAD1		ENSOARG00000002725
	SPCS3		CYP4B1
	ZNF75D		ENSOARG00000002874
	BHLHB9		ENSOARG00000002985
			ENSOARG00000003000
			ENSOARG00000003075
			ENSOARG00000003078
			ENSOARG00000003737
			ENSOARG00000003909
			VIP
			ENSOARG00000004021
			RAB38
			ENSOARG00000004123
			ENSOARG00000004127
			ENSOARG00000004139
			ITGBL1
			RPL37
			ENSOARG00000004889
			C16orf89
			FOXG1
			SMOC2
			ENSOARG00000005360
			COLEC11
			OBSCN
			PLSCR5
			EXTL1
			CSTL1
			ENSOARG00000005814
			ENSOARG00000005851
			ENSOARG00000005887
			MMP7
			PRF1
			FAP
			DSG1
			OLFM4
			ENSOARG00000006811
			RBP2
			CYTL1
			GNRHR
			ENSOARG00000007534
			GCSAML
			ENSOARG00000007773
			ENSOARG00000007906
			CDH17
			HLA-DOA
			ENSOARG00000008115
			GCNT1
			JAML
			ENSOARG00000008432
			CDK3
			LTF
			ENSOARG00000008757
			ENSOARG00000008765
			ENSOARG00000008927
			ENSOARG00000009070
			PRL
			DPT
			CCL8
			LYL1
			ENSOARG00000009483
			ENSOARG00000009502
			ENSOARG00000009552
			HOXA10
			ENSOARG00000009680
			ENSOARG00000009847
			ENSOARG00000009881
			GNRH1
			ENSOARG00000009963
			ENSOARG00000010070
			TNFRSF9
			ENSOARG00000010332
			ENSOARG00000010557
			ENSOARG00000010748
			ENSOARG00000011034
			IL23R
			ENSOARG00000011169
			IER3
			ENSOARG00000011490
			FOXL1
			PCSK1N
			ENSOARG00000011815
			ENSOARG00000012108
			TCN1
			ENSOARG00000012457
			CHRNA9
			LHX8
			ENSOARG00000012650
			S100G
			ENSOARG00000013164
			ENSOARG00000013250
			PKHD1
			PDXP
			TMEM127
			ZNF134
			ENSOARG00000014847
			ENSOARG00000014971
			SDR16C5
			ENSOARG00000015153
			ABRA
			NTS
			ENSOARG00000015545
			ENSOARG00000015707
			ENSOARG00000015730
			ENSOARG00000015832
			ENSOARG00000015896
			BDKRB2
			SLC25A31
			COL3A1
			HLA-DRA
			ENSOARG00000016771
			ENSOARG00000016983
			POU1F1
			ENSOARG00000017177
			FBN2
			PIP
			ENSOARG00000017504
			HOXD10
			ENSOARG00000018230
			POMC
			PRSS16
			EHF
			ENSOARG00000019204
			PARVG
			SFT2D3
			TRAV5
			CCNB1IP1
			ENSOARG00000019994
			FBXO40
			IAPP
			ATP13A5
			SFTPB
			FCGR1A
			WDR72
			LGALS3
			SIX6
			SMAD5-AS1_2
			SNORD113
			ENSOARG00000021808
			SNORD113
			SNORA65
			U5
			RNase_MRP
			U6
			Metazoa_SRP
			SNORA76
			U1
			U3
			Metazoa_SRP
			SNORD113
			Metazoa_SRP
			SNORA42
			snoU83B
			SCARNA6
